# Supplementary material for: Unique mobile elements and scalable gene flow at the prokaryote–eukaryote boundary revealed by circularized Asgard archaea genomes
Source: Nat Microbiol. 2022 Jan 13;7(2):200–12. doi: 10.1038/s41564-021-01039-y (PMC8813620; doi:10.1038/s41564-021-01039-y)
Supplement: Supplementary file 4 — Supplementary Tables 1–17. [file 41564_2021_1039_MOESM4_ESM.zip › Wuetal_SIdata1_AsgardMarkers.HMM]

HMMER3/f [3.3.2 | Nov 2020]
NAME  Ribosom_S12_S23
ACC   PF00164.27
DESC  Ribosomal protein S12/S23
LENG  114
ALPH  amino
RF    no
MM    no
CONS  yes
CS    yes
MAP   yes
DATE  Sat Feb 20 06:56:00 2021
NSEQ  12
EFFN  0.934570
CKSUM 2443705264
GA    22.30 22.30
TC    22.40 22.80
NC    22.20 22.20
STATS LOCAL MSV       -9.6974  0.71456
STATS LOCAL VITERBI  -10.4732  0.71456
STATS LOCAL FORWARD   -4.6779  0.71456
HMM          A        C        D        E        F        G        H        I        K        L        M        N        P        Q        R        S        T        V        W        Y   
            m->m     m->i     m->d     i->m     i->i     d->m     d->d
  COMPO   2.52727  4.31814  3.11276  2.72659  3.62924  2.71283  3.73972  2.81673  2.38962  2.58953  3.83764  3.06524  3.25729  3.09749  2.69427  2.70553  2.92361  2.47112  5.21790  3.73829
          2.68618  4.42225  2.77519  2.73123  3.46354  2.40513  3.72494  3.29354  2.67741  2.69355  4.24690  2.90347  2.73739  3.18146  2.89801  2.37887  2.77519  2.98518  4.58477  3.61503
          0.02361  4.15357  4.87592  0.61958  0.77255  0.00000        *
      1   3.06365  5.24621  3.40837  2.77545  4.70184  3.69440  3.65997  4.05824  1.62251  3.49209  4.34050  2.76932  4.06509  2.78816  1.32656  3.04712  3.23587  3.72059  5.53515  4.34287      1 r - - -
          2.68618  4.42225  2.77519  2.73123  3.46354  2.40513  3.72494  3.29354  2.67741  2.69355  4.24690  2.90347  2.73739  3.18146  2.89801  2.37887  2.77519  2.98518  4.58477  3.61503
          0.02361  4.15357  4.87592  0.61958  0.77255  0.48576  0.95510
      2   2.39656  5.07022  2.95435  2.07807  4.40438  3.45664  3.61975  3.83787  2.00094  3.35047  4.13840  2.94967  3.85795  2.73952  2.07260  2.53583  2.94127  3.45968  5.49888  4.15796      2 k - - -
          2.68618  4.42225  2.77519  2.73123  3.46354  2.40513  3.72494  3.29354  2.67741  2.69355  4.24690  2.90347  2.73739  3.18146  2.89801  2.37887  2.77519  2.98518  4.58477  3.61503
          0.02361  4.15357  4.87592  0.61958  0.77255  0.48576  0.95510
      3   2.45625  4.85799  2.97936  2.18997  4.11293  3.42823  3.31512  3.53640  2.21409  2.70428  3.92555  2.94725  3.44620  2.76507  2.68275  2.46941  2.84259  2.95690  5.34742  4.00457      3 e - - -
          2.68618  4.42225  2.77519  2.73123  3.46354  2.40513  3.72494  3.29354  2.67741  2.69355  4.24690  2.90347  2.73739  3.18146  2.89801  2.37887  2.77519  2.98518  4.58477  3.61503
          0.02361  4.15357  4.87592  0.61958  0.77255  0.48576  0.95510
      4   2.68795  4.52013  3.41110  2.82251  3.66420  3.59953  3.78895  2.76299  2.02413  1.96333  3.57890  3.25675  3.97455  3.03873  2.67971  2.85068  2.91238  2.58350  5.06784  3.82553      4 l - - -
          2.68618  4.42225  2.77519  2.73123  3.46354  2.40513  3.72494  3.29354  2.67741  2.69355  4.24690  2.90347  2.73739  3.18146  2.89801  2.37887  2.77519  2.98518  4.58477  3.61503
          0.02361  4.15357  4.87592  0.61958  0.77255  0.48576  0.95510
      5   2.54782  4.57307  3.19228  2.65981  3.96389  2.37681  3.77498  3.35266  2.59669  3.00341  3.84366  3.10923  3.84609  2.96927  2.37598  2.43973  2.42967  2.57599  5.28133  3.99602      5 r - - -
          2.68618  4.42225  2.77519  2.73123  3.46354  2.40513  3.72494  3.29354  2.67741  2.69355  4.24690  2.90347  2.73739  3.18146  2.89801  2.37887  2.77519  2.98518  4.58477  3.61503
          0.02361  4.15357  4.87592  0.61958  0.77255  0.48576  0.95510
      6   2.46543  4.59630  3.18800  2.62305  3.79883  3.49169  3.71019  3.17548  2.31156  2.33807  3.69483  3.10043  3.88199  2.91753  2.52493  2.53451  2.52581  2.72407  5.14229  3.86219      6 k - - -
          2.68618  4.42225  2.77519  2.73123  3.46354  2.40513  3.72494  3.29354  2.67741  2.69355  4.24690  2.90347  2.73739  3.18146  2.89801  2.37887  2.77519  2.98518  4.58477  3.61503
          0.02361  4.15357  4.87592  0.61958  0.77255  0.48576  0.95510
      7   2.37313  4.96786  2.97617  2.44472  4.30719  3.08593  3.63576  3.73620  1.73298  3.27919  4.07361  2.75479  3.84452  2.76389  2.52173  2.67476  2.67350  3.36827  5.45602  4.11800      7 k - - -
          2.68618  4.42225  2.77519  2.73123  3.46354  2.40513  3.72494  3.29354  2.67741  2.69355  4.24690  2.90347  2.73739  3.18146  2.89801  2.37887  2.77519  2.98518  4.58477  3.61503
          0.02361  4.15357  4.87592  0.61958  0.77255  0.48576  0.95510
      8   2.59649  4.57671  2.90184  2.45550  3.37834  3.48303  3.70510  3.14721  2.43781  2.49061  3.66449  3.08419  3.86968  2.91650  3.00830  2.43521  2.38647  2.87781  3.98230  3.83255      8 t - - -
          2.68618  4.42225  2.77519  2.73123  3.46354  2.40513  3.72494  3.29354  2.67741  2.69355  4.24690  2.90347  2.73739  3.18146  2.89801  2.37887  2.77519  2.98518  4.58477  3.61503
          0.02361  4.15357  4.87592  0.61958  0.77255  0.48576  0.95510
      9   3.04042  5.24450  3.35090  2.74183  4.69445  3.67291  3.65898  4.05968  1.18586  3.49553  4.33906  2.80208  4.04991  2.78623  1.88969  3.02127  3.21819  3.71583  5.54193  4.33694      9 k - - S
          2.68618  4.42225  2.77519  2.73123  3.46354  2.40513  3.72494  3.29354  2.67741  2.69355  4.24690  2.90347  2.73739  3.18146  2.89801  2.37887  2.77519  2.98518  4.58477  3.61503
          0.07564  4.15357  2.86219  0.61958  0.77255  0.48576  0.95510
     10   1.82395  4.23799  3.57722  3.11796  3.98253  3.15083  4.10579  3.24671  3.08394  3.03715  3.90843  3.35378  3.80312  3.38718  3.42131  1.64916  2.43148  2.33036  5.38269  4.15935     10 s - - -
          2.68618  4.42225  2.77519  2.73123  3.46354  2.40513  3.72494  3.29354  2.67741  2.69355  4.24690  2.90347  2.73739  3.18146  2.89801  2.37887  2.77519  2.98518  4.58477  3.61503
          0.02486  4.10279  4.82513  0.61958  0.77255  0.45103  1.01327
     11   2.69839  5.11764  2.16731  2.30532  4.45230  3.36015  3.66121  3.92082  2.46181  3.44074  4.22016  2.45239  2.41666  2.78635  2.69366  2.48650  2.94757  3.51590  5.60803  4.20524     11 d - - T
          2.68618  4.42225  2.77519  2.73123  3.46354  2.40513  3.72494  3.29354  2.67741  2.69355  4.24690  2.90347  2.73739  3.18146  2.89801  2.37887  2.77519  2.98518  4.58477  3.61503
          0.02361  4.15357  4.87592  0.61958  0.77255  0.48576  0.95510
     12   1.36905  4.32300  3.47323  3.18498  4.32436  3.10309  4.27462  3.65568  3.23007  3.38924  4.26781  3.39287  1.64476  3.54444  3.54691  2.56440  2.85813  3.19150  5.67861  4.46180     12 a - - S
          2.68618  4.42225  2.77519  2.73123  3.46354  2.40513  3.72494  3.29354  2.67741  2.69355  4.24690  2.90347  2.73739  3.18146  2.89801  2.37887  2.77519  2.98518  4.58477  3.61503
          0.02361  4.15357  4.87592  0.61958  0.77255  0.48576  0.95510
     13   3.45935  4.77504  4.93688  4.43560  2.05127  4.60580  4.58845  2.38795  4.28645  0.84761  2.98891  4.59247  4.80882  4.34674  4.36756  3.98139  3.68338  2.54569  4.79417  3.39345     13 l - - S
          2.68618  4.42225  2.77519  2.73123  3.46354  2.40513  3.72494  3.29354  2.67741  2.69355  4.24690  2.90347  2.73739  3.18146  2.89801  2.37887  2.77519  2.98518  4.58477  3.61503
          0.02361  4.15357  4.87592  0.61958  0.77255  0.48576  0.95510
     14   2.65232  5.08067  2.59562  1.81881  4.38907  2.88412  3.61104  3.85202  2.17804  3.36847  3.52572  2.86573  3.80462  2.57276  2.85711  2.62456  2.88679  3.45239  5.53198  4.13878     14 e - - T
          2.68618  4.42225  2.77519  2.73123  3.46354  2.40513  3.72494  3.29354  2.67741  2.69355  4.24690  2.90347  2.73739  3.18146  2.89801  2.37887  2.77519  2.98518  4.58477  3.61503
          0.02361  4.15357  4.87592  0.61958  0.77255  0.48576  0.95510
     15   2.36307  4.72509  2.84832  2.54894  4.34262  1.65723  3.85750  3.78001  2.70967  3.37867  4.19792  2.73255  3.83646  2.66746  3.14830  2.37537  2.93098  3.36376  5.59740  4.26961     15 g - - T
          2.68618  4.42225  2.77519  2.73123  3.46354  2.40513  3.72494  3.29354  2.67741  2.69355  4.24690  2.90347  2.73739  3.18146  2.89801  2.37887  2.77519  2.98518  4.58477  3.61503
          0.02361  4.15357  4.87592  0.61958  0.77255  0.48576  0.95510
     16   1.48555  2.54034  3.60306  3.14580  3.97231  3.16489  4.11743  3.34075  3.10934  3.05573  3.91320  2.52863  3.81744  3.41007  3.43987  2.31548  2.77795  2.95946  5.36800  4.14676     16 a - - S
          2.68618  4.42225  2.77519  2.73123  3.46354  2.40513  3.72494  3.29354  2.67741  2.69355  4.24690  2.90347  2.73739  3.18146  2.89801  2.37887  2.77519  2.98518  4.58477  3.61503
          0.02361  4.15357  4.87592  0.61958  0.77255  0.48576  0.95510
     17   2.42128  4.38935  3.28922  3.05635  4.39082  3.10096  4.22485  3.86236  3.15656  3.52748  4.37682  3.31867  1.29353  3.48137  3.48777  1.83771  2.88883  3.34289  5.71426  4.45744     17 p - - S
          2.68618  4.42225  2.77519  2.73123  3.46354  2.40513  3.72494  3.29354  2.67741  2.69355  4.24690  2.90347  2.73739  3.18146  2.89801  2.37887  2.77519  2.98518  4.58477  3.61503
          0.02361  4.15357  4.87592  0.61958  0.77255  0.48576  0.95510
     18   2.65550  4.56221  3.26600  2.71113  2.89327  3.54718  2.77685  3.09755  2.63857  2.72847  2.94512  3.17109  3.93099  2.17209  3.02965  2.78169  2.88552  2.85596  4.95458  3.59215     18 q - - E
          2.68618  4.42225  2.77519  2.73123  3.46354  2.40513  3.72494  3.29354  2.67741  2.69355  4.24690  2.90347  2.73739  3.18146  2.89801  2.37887  2.77519  2.98518  4.58477  3.61503
          0.02361  4.15357  4.87592  0.61958  0.77255  0.48576  0.95510
     19   2.08160  4.91988  3.04852  2.51479  4.28701  2.77097  3.66420  3.70059  1.92485  3.25694  4.06650  3.01149  3.87056  2.80220  2.25103  2.71156  2.93312  3.34439  5.43994  4.12766     19 k - - E
          2.68618  4.42225  2.77519  2.73123  3.46354  2.40513  3.72494  3.29354  2.67741  2.69355  4.24690  2.90347  2.73739  3.18146  2.89801  2.37887  2.77519  2.98518  4.58477  3.61503
          0.02361  4.15357  4.87592  0.61958  0.77255  0.48576  0.95510
     20   2.97216  5.19879  3.32794  2.69598  4.62187  3.64631  3.64314  3.99186  1.67909  3.44503  4.27652  3.14664  4.01498  2.49566  1.49452  2.62040  3.15492  3.64560  5.51634  4.29272     20 r - - E
          2.68618  4.42225  2.77519  2.73123  3.46354  2.40513  3.72494  3.29354  2.67741  2.69355  4.24690  2.90347  2.73739  3.18146  2.89801  2.37887  2.77519  2.98518  4.58477  3.61503
          0.02361  4.15357  4.87592  0.61958  0.77255  0.48576  0.95510
     21   3.05355  4.79145  3.78410  3.72373  4.84261  0.40272  4.81757  4.51979  3.94272  4.13515  5.11979  3.94963  4.19078  4.24516  4.13908  3.23497  3.55652  3.99363  5.85412  4.95719     21 G - - E
          2.68618  4.42225  2.77519  2.73123  3.46354  2.40513  3.72494  3.29354  2.67741  2.69355  4.24690  2.90347  2.73739  3.18146  2.89801  2.37887  2.77519  2.98518  4.58477  3.61503
          0.02361  4.15357  4.87592  0.61958  0.77255  0.48576  0.95510
     22   3.21287  4.48129  5.03353  4.51817  3.60820  4.64790  5.17846  1.28470  4.41594  1.90871  3.39564  4.72347  4.90087  4.64017  4.58610  4.02923  3.46445  1.14818  5.60701  4.42681     22 v - - E
          2.68618  4.42225  2.77519  2.73123  3.46354  2.40513  3.72494  3.29354  2.67741  2.69355  4.24690  2.90347  2.73739  3.18146  2.89801  2.37887  2.77519  2.98518  4.58477  3.61503
          0.02361  4.15357  4.87592  0.61958  0.77255  0.48576  0.95510
     23   2.72025  1.92273  4.52182  4.06221  3.65076  3.72392  4.65566  2.15909  3.90878  2.44678  3.57838  4.08946  4.29590  4.16594  4.06970  3.14716  3.08364  1.28142  5.34240  4.12995     23 v - - E
          2.68618  4.42225  2.77519  2.73123  3.46354  2.40513  3.72494  3.29354  2.67741  2.69355  4.24690  2.90347  2.73739  3.18146  2.89801  2.37887  2.77519  2.98518  4.58477  3.61503
          0.02361  4.15357  4.87592  0.61958  0.77255  0.48576  0.95510
     24   2.88235  4.39617  4.15984  3.61610  3.36649  3.96566  4.35893  2.08752  3.48263  1.41322  3.25303  3.91071  4.33986  3.77181  3.72821  3.28513  2.05033  2.17076  5.10753  3.92213     24 l - - E
          2.68618  4.42225  2.77519  2.73123  3.46354  2.40513  3.72494  3.29354  2.67741  2.69355  4.24690  2.90347  2.73739  3.18146  2.89801  2.37887  2.77519  2.98518  4.58477  3.61503
          0.02361  4.15357  4.87592  0.61958  0.77255  0.48576  0.95510
     25   2.72487  4.95041  2.98943  1.77070  4.24248  3.47129  3.66748  3.62132  2.33401  3.21203  4.04361  3.00146  3.88556  2.81039  2.11277  2.74009  2.95531  2.72479  5.42719  4.10641     25 e - - E
          2.68618  4.42225  2.77519  2.73123  3.46354  2.40513  3.72494  3.29354  2.67741  2.69355  4.24690  2.90347  2.73739  3.18146  2.89801  2.37887  2.77519  2.98518  4.58477  3.61503
          0.02361  4.15357  4.87592  0.61958  0.77255  0.48576  0.95510
     26   2.80218  4.66754  3.43045  2.91599  3.93630  3.61715  3.89605  2.93917  1.64792  2.84908  3.83381  3.33162  4.05715  3.11325  2.81802  2.95494  3.05868  1.75252  5.31070  4.05714     26 k - - E
          2.68618  4.42225  2.77519  2.73123  3.46354  2.40513  3.72494  3.29354  2.67741  2.69355  4.24690  2.90347  2.73739  3.18146  2.89801  2.37887  2.77519  2.98518  4.58477  3.61503
          0.02361  4.15357  4.87592  0.61958  0.77255  0.48576  0.95510
     27   2.59362  4.22472  3.63306  3.05930  3.34503  3.61075  3.87444  2.36027  2.72366  2.29867  3.33171  3.41576  3.98674  3.27118  3.03514  2.65434  2.82513  2.10819  4.81542  2.79024     27 v - - E
          2.68618  4.42225  2.77519  2.73123  3.46354  2.40513  3.72494  3.29354  2.67741  2.69355  4.24690  2.90347  2.73739  3.18146  2.89801  2.37887  2.77519  2.98518  4.58477  3.61503
          0.02361  4.15357  4.87592  0.61958  0.77255  0.48576  0.95510
     28   2.07248  4.25812  3.51694  3.20298  4.34615  1.69346  4.27396  3.70295  3.24924  3.42625  4.26120  3.37711  3.78295  3.54053  3.57102  2.49422  1.53003  3.19349  5.69460  4.48260     28 t - - E
          2.68618  4.42225  2.77519  2.73123  3.46354  2.40513  3.72494  3.29354  2.67741  2.69355  4.24690  2.90347  2.73739  3.18146  2.89801  2.37887  2.77519  2.98518  4.58477  3.61503
          0.02361  4.15357  4.87592  0.61958  0.77255  0.48576  0.95510
     29   2.69616  4.22363  3.94776  3.37528  3.35814  3.78317  4.09652  1.95805  3.26218  2.15548  3.31251  3.67524  4.15197  3.54648  3.08537  3.06676  2.37339  1.76474  4.91135  3.70719     29 v - - E
          2.68618  4.42225  2.77519  2.73123  3.46354  2.40513  3.72494  3.29354  2.67741  2.69355  4.24690  2.90347  2.73739  3.18146  2.89801  2.37887  2.77519  2.98518  4.58477  3.61503
          0.02361  4.15357  4.87592  0.61958  0.77255  0.48576  0.95510
     30   2.75433  4.95086  2.70844  1.58426  4.36739  3.35779  3.81712  3.71095  2.64203  3.36579  4.22736  2.97338  3.89768  2.98646  3.08002  2.77450  1.82796  3.36454  5.61453  4.26443     30 e - - -
          2.68618  4.42225  2.77519  2.73123  3.46354  2.40513  3.72494  3.29354  2.67741  2.69355  4.24690  2.90347  2.73739  3.18146  2.89801  2.37887  2.77519  2.98518  4.58477  3.61503
          0.02361  4.15357  4.87592  0.61958  0.77255  0.48576  0.95510
     31   1.61887  4.30753  3.42098  3.07595  4.32554  3.07440  4.18185  3.72992  3.12290  3.40776  4.23298  3.31404  1.77732  3.42507  3.47398  2.00966  2.79809  3.22515  5.65652  4.42145     31 a - - -
          2.68618  4.42225  2.77519  2.73123  3.46354  2.40513  3.72494  3.29354  2.67741  2.69355  4.24690  2.90347  2.73739  3.18146  2.89801  2.37887  2.77519  2.98518  4.58477  3.61503
          0.02361  4.15357  4.87592  0.61958  0.77255  0.48576  0.95510
     32   3.25405  5.20745  3.44732  3.02785  4.65925  3.70180  3.94948  4.10902  0.70843  3.61706  4.57228  3.43631  4.18961  3.13140  2.52922  3.28292  3.49065  3.80425  5.60441  4.46263     32 k - - -
          2.68618  4.42225  2.77519  2.73123  3.46354  2.40513  3.72494  3.29354  2.67741  2.69355  4.24690  2.90347  2.73739  3.18146  2.89801  2.37887  2.77519  2.98518  4.58477  3.61503
          0.02361  4.15357  4.87592  0.61958  0.77255  0.48576  0.95510
     33   3.01110  5.24266  3.13518  2.65464  4.63913  3.61019  3.68593  4.04352  1.43391  3.49705  4.34901  3.12116  4.02520  1.71248  2.34693  2.98703  3.20836  3.69829  5.56738  4.32256     33 k - - T
          2.68618  4.42225  2.77519  2.73123  3.46354  2.40513  3.72494  3.29354  2.67741  2.69355  4.24690  2.90347  2.73739  3.18146  2.89801  2.37887  2.77519  2.98518  4.58477  3.61503
          0.02361  4.15357  4.87592  0.61958  0.77255  0.48576  0.95510
     34   3.16978  4.86996  3.80872  3.69496  4.65083  3.54205  4.74107  4.27927  3.77849  3.87092  4.93878  3.96907  0.43907  4.15823  3.98393  3.34807  3.63501  3.89053  5.75009  4.77819     34 P - - T
          2.68618  4.42225  2.77519  2.73123  3.46354  2.40513  3.72494  3.29354  2.67741  2.69355  4.24690  2.90347  2.73739  3.18146  2.89801  2.37887  2.77519  2.98518  4.58477  3.61503
          0.02361  4.15357  4.87592  0.61958  0.77255  0.48576  0.95510
     35   2.98553  4.97476  2.90704  2.82589  4.38583  3.39633  4.18891  4.16779  3.12251  3.78453  4.74537  0.74232  4.06604  3.47010  3.48002  3.04688  3.38148  3.76060  5.65925  4.32014     35 n - - S
          2.68618  4.42225  2.77519  2.73123  3.46354  2.40513  3.72494  3.29354  2.67741  2.69355  4.24690  2.90347  2.73739  3.18146  2.89801  2.37887  2.77519  2.98518  4.58477  3.61503
          0.02361  4.15357  4.87592  0.61958  0.77255  0.48576  0.95510
     36   2.47766  4.39676  3.47837  3.31728  4.37178  3.12279  4.41400  3.93768  3.41074  3.63915  4.54726  3.48888  3.88678  3.73898  3.68086  0.73440  2.98061  3.40919  5.72299  4.45979     36 s - - -
          2.68618  4.42225  2.77519  2.73123  3.46354  2.40513  3.72494  3.29354  2.67741  2.69355  4.24690  2.90347  2.73739  3.18146  2.89801  2.37887  2.77519  2.98518  4.58477  3.61503
          0.02361  4.15357  4.87592  0.61958  0.77255  0.48576  0.95510
     37   0.67392  4.35760  3.77248  3.58818  4.35635  3.17257  4.57342  3.52583  3.61240  3.39353  4.40172  3.65886  3.93932  3.92889  3.83651  2.70927  3.00669  3.13009  5.75442  4.58984     37 A - - S
          2.68618  4.42225  2.77519  2.73123  3.46354  2.40513  3.72494  3.29354  2.67741  2.69355  4.24690  2.90347  2.73739  3.18146  2.89801  2.37887  2.77519  2.98518  4.58477  3.61503
          0.02361  4.15357  4.87592  0.61958  0.77255  0.48576  0.95510
     38   3.28644  4.58124  5.01964  4.45640  3.24297  4.61313  4.97587  1.54464  4.33547  1.14013  2.65826  4.67123  4.80752  4.43351  4.43750  3.96424  3.51325  1.88240  5.29016  4.22133     38 l - - -
          2.68618  4.42225  2.77519  2.73123  3.46354  2.40513  3.72494  3.29354  2.67741  2.69355  4.24690  2.90347  2.73739  3.18146  2.89801  2.37887  2.77519  2.98518  4.58477  3.61503
          0.02361  4.15357  4.87592  0.61958  0.77255  0.48576  0.95510
     39   3.35163  5.15226  3.87368  3.33715  4.57992  3.77306  4.06880  4.14955  2.40526  3.61447  4.61522  3.67110  4.26916  3.28211  0.62273  3.42725  3.60298  3.86323  5.55294  4.45500     39 R - - E
          2.68618  4.42225  2.77519  2.73123  3.46354  2.40513  3.72494  3.29354  2.67741  2.69355  4.24690  2.90347  2.73739  3.18146  2.89801  2.37887  2.77519  2.98518  4.58477  3.61503
          0.02361  4.15357  4.87592  0.61958  0.77255  0.48576  0.95510
     40   3.25405  5.20745  3.44732  3.02785  4.65925  3.70180  3.94948  4.10902  0.70843  3.61706  4.57228  3.43631  4.18961  3.13140  2.52922  3.28292  3.49065  3.80425  5.60441  4.46263     40 k - - E
          2.68618  4.42225  2.77519  2.73123  3.46354  2.40513  3.72494  3.29354  2.67741  2.69355  4.24690  2.90347  2.73739  3.18146  2.89801  2.37887  2.77519  2.98518  4.58477  3.61503
          0.02361  4.15357  4.87592  0.61958  0.77255  0.48576  0.95510
     41   2.53841  2.23438  4.50294  3.95816  3.47957  3.97417  4.51130  1.74717  3.83513  2.31313  3.39506  4.10272  4.38340  4.06266  4.00136  3.32121  3.07818  1.50083  5.13997  3.94448     41 v - - E
          2.68618  4.42225  2.77519  2.73123  3.46354  2.40513  3.72494  3.29354  2.67741  2.69355  4.24690  2.90347  2.73739  3.18146  2.89801  2.37887  2.77519  2.98518  4.58477  3.61503
          0.02361  4.15357  4.87592  0.61958  0.77255  0.48576  0.95510
     42   1.71853  3.32376  4.22170  3.73699  3.67685  3.51475  4.43178  2.36597  3.63139  2.58032  3.60613  3.82680  4.10851  3.88551  3.84577  2.91248  2.93645  1.40183  5.26333  4.06740     42 v - - E
          2.68618  4.42225  2.77519  2.73123  3.46354  2.40513  3.72494  3.29354  2.67741  2.69355  4.24690  2.90347  2.73739  3.18146  2.89801  2.37887  2.77519  2.98518  4.58477  3.61503
          0.02361  4.15357  4.87592  0.61958  0.77255  0.48576  0.95510
     43   3.01408  5.13453  3.46322  2.80973  4.57903  3.67866  3.67727  3.91978  1.75996  3.40389  4.26207  3.22556  4.05723  2.81403  1.27477  3.02442  2.76030  3.59735  5.49163  4.30083     43 r - - E
          2.68618  4.42225  2.77519  2.73123  3.46354  2.40513  3.72494  3.29354  2.67741  2.69355  4.24690  2.90347  2.73739  3.18146  2.89801  2.37887  2.77519  2.98518  4.58477  3.61503
          0.02361  4.15357  4.87592  0.61958  0.77255  0.48576  0.95510
     44   3.03693  4.51245  4.50794  4.18871  3.77307  4.00740  4.94761  2.08110  4.06128  2.41650  3.70363  4.33121  4.55884  4.40488  4.24563  3.53583  3.39572  0.73135  5.60207  4.34758     44 v - - E
          2.68618  4.42225  2.77519  2.73123  3.46354  2.40513  3.72494  3.29354  2.67741  2.69355  4.24690  2.90347  2.73739  3.18146  2.89801  2.37887  2.77519  2.98518  4.58477  3.61503
          0.02361  4.15357  4.87592  0.61958  0.77255  0.48576  0.95510
     45   2.92291  5.07035  3.33576  2.71393  4.36778  3.63392  3.66599  3.77724  2.08969  2.85801  4.14501  3.16258  4.00842  1.91203  1.62403  2.93682  3.11736  3.47110  5.42228  4.17326     45 r - - E
          2.68618  4.42225  2.77519  2.73123  3.46354  2.40513  3.72494  3.29354  2.67741  2.69355  4.24690  2.90347  2.73739  3.18146  2.89801  2.37887  2.77519  2.98518  4.58477  3.61503
          0.02361  4.15357  4.87592  0.61958  0.77255  0.48576  0.95510
     46   3.48641  4.87060  4.64021  4.29051  3.26787  4.33602  4.85922  2.49600  4.05596  0.59279  3.21914  4.53903  4.72882  4.35571  4.18222  3.95417  3.77101  2.60461  5.23931  4.02448     46 L - - E
          2.68618  4.42225  2.77519  2.73123  3.46354  2.40513  3.72494  3.29354  2.67741  2.69355  4.24690  2.90347  2.73739  3.18146  2.89801  2.37887  2.77519  2.98518  4.58477  3.61503
          0.02361  4.15357  4.87592  0.61958  0.77255  0.48576  0.95510
     47   2.59089  4.43052  3.33129  2.78797  3.64207  3.49665  3.79953  2.15001  2.71440  2.70061  3.58036  2.95709  3.91429  3.06769  2.80441  2.37250  2.37024  2.74065  5.04475  3.79259     47 i - - T
          2.68618  4.42225  2.77519  2.73123  3.46354  2.40513  3.72494  3.29354  2.67741  2.69355  4.24690  2.90347  2.73739  3.18146  2.89801  2.37887  2.77519  2.98518  4.58477  3.61503
          0.32922  4.15357  1.32874  0.61958  0.77255  0.48576  0.95510
     48   2.95754  4.92038  3.13244  2.75713  4.30310  3.44859  3.75062  3.73139  1.06067  3.30009  4.26255  3.18226  3.95019  2.94312  2.42910  3.00068  3.21209  3.44014  5.36452  4.17501     48 k - - .
          2.68618  4.42225  2.77519  2.73123  3.46354  2.40513  3.72494  3.29354  2.67741  2.69355  4.24690  2.90347  2.73739  3.18146  2.89801  2.37887  2.77519  2.98518  4.58477  3.61503
          0.03192  3.85627  4.57861  0.61958  0.77255  0.34741  1.22594
     49   2.59959  4.72631  2.75197  2.57533  4.52208  2.77552  3.97236  4.01483  2.87722  3.60667  4.42977  1.31616  3.84483  3.16374  3.31565  2.21941  2.99252  3.52430  5.77559  4.42653     49 n - - T
          2.68618  4.42225  2.77519  2.73123  3.46354  2.40513  3.72494  3.29354  2.67741  2.69355  4.24690  2.90347  2.73739  3.18146  2.89801  2.37887  2.77519  2.98518  4.58477  3.61503
          0.02361  4.15357  4.87592  0.61958  0.77255  0.48576  0.95510
     50   2.68485  4.82646  2.98448  2.57860  4.30726  1.68398  3.76627  3.72384  2.23551  3.30326  4.13111  3.05197  3.88471  2.92841  2.52936  2.46605  2.97183  3.35447  5.49915  4.19980     50 g - - S
          2.68618  4.42225  2.77519  2.73123  3.46354  2.40513  3.72494  3.29354  2.67741  2.69355  4.24690  2.90347  2.73739  3.18146  2.89801  2.37887  2.77519  2.98518  4.58477  3.61503
          0.02361  4.15357  4.87592  0.61958  0.77255  0.48576  0.95510
     51   2.63584  4.67097  3.15423  2.58460  3.12713  3.49568  3.26080  3.01682  1.94022  2.90459  3.75371  3.07196  3.87934  2.87805  2.48432  2.71728  2.86313  2.98566  5.15258  3.45893     51 k - - E
          2.68618  4.42225  2.77519  2.73123  3.46354  2.40513  3.72494  3.29354  2.67741  2.69355  4.24690  2.90347  2.73739  3.18146  2.89801  2.37887  2.77519  2.98518  4.58477  3.61503
          0.02361  4.15357  4.87592  0.61958  0.77255  0.48576  0.95510
     52   2.64961  5.08498  2.61495  1.96562  4.40011  3.39034  3.60469  3.86354  2.03924  3.37429  4.13913  2.86860  3.80345  2.39080  2.83113  2.62106  2.66294  3.13517  5.53172  4.13968     52 e - - E
          2.68618  4.42225  2.77519  2.73123  3.46354  2.40513  3.72494  3.29354  2.67741  2.69355  4.24690  2.90347  2.73739  3.18146  2.89801  2.37887  2.77519  2.98518  4.58477  3.61503
          0.02361  4.15357  4.87592  0.61958  0.77255  0.48576  0.95510
     53   3.18135  4.47553  4.96258  4.47778  3.68891  4.56696  5.19178  1.42654  4.36997  2.18456  3.48463  4.67757  4.87681  4.63653  4.56117  3.96792  3.45073  0.94376  5.67728  4.46417     53 v - - E
          2.68618  4.42225  2.77519  2.73123  3.46354  2.40513  3.72494  3.29354  2.67741  2.69355  4.24690  2.90347  2.73739  3.18146  2.89801  2.37887  2.77519  2.98518  4.58477  3.61503
          0.02361  4.15357  4.87592  0.61958  0.77255  0.48576  0.95510
     54   2.32139  4.39631  3.35465  2.87241  3.16993  3.38167  3.90362  3.07730  2.85430  2.81680  3.70576  2.85253  3.89354  3.17918  3.22648  2.70348  1.60831  2.79797  5.15411  3.88558     54 t - - E
          2.68618  4.42225  2.77519  2.73123  3.46354  2.40513  3.72494  3.29354  2.67741  2.69355  4.24690  2.90347  2.73739  3.18146  2.89801  2.37887  2.77519  2.98518  4.58477  3.61503
          0.02361  4.15357  4.87592  0.61958  0.77255  0.48576  0.95510
     55   0.85947  4.21775  3.63904  3.40971  4.37590  3.02065  4.42828  3.68132  3.45066  3.47938  4.35023  3.47640  3.79693  3.74021  3.71194  2.19525  2.81198  3.16933  5.76240  4.55667     55 a - - E
          2.68618  4.42225  2.77519  2.73123  3.46354  2.40513  3.72494  3.29354  2.67741  2.69355  4.24690  2.90347  2.73739  3.18146  2.89801  2.37887  2.77519  2.98518  4.58477  3.61503
          0.02361  4.15357  4.87592  0.61958  0.77255  0.48576  0.95510
     56   3.85670  5.02772  4.83134  4.56773  1.11973  4.55801  3.53070  3.51073  4.39939  2.80360  4.09305  4.21265  4.85450  4.29809  4.38005  3.93788  4.07389  3.44421  3.64886  1.12329     56 f - - E
          2.68618  4.42225  2.77519  2.73123  3.46354  2.40513  3.72494  3.29354  2.67741  2.69355  4.24690  2.90347  2.73739  3.18146  2.89801  2.37887  2.77519  2.98518  4.58477  3.61503
          0.02361  4.15357  4.87592  0.61958  0.77255  0.48576  0.95510
     57   2.52531  3.42208  4.46841  3.91554  3.47143  3.99754  4.47902  1.43969  3.80001  2.32915  3.39098  4.08293  4.38445  4.02952  3.97445  3.33215  2.74534  1.54640  5.11648  3.91863     57 i - - E
          2.68618  4.42225  2.77519  2.73123  3.46354  2.40513  3.72494  3.29354  2.67741  2.69355  4.24690  2.90347  2.73739  3.18146  2.89801  2.37887  2.77519  2.98518  4.58477  3.61503
          0.02361  4.15357  4.87592  0.61958  0.77255  0.48576  0.95510
     58   2.68782  4.58078  3.41461  3.25948  4.60018  2.55592  4.43918  4.12253  3.41701  3.76748  4.65945  3.53492  0.79381  3.74149  3.71136  2.84565  3.16178  3.60752  5.79067  4.67907     58 p - - -
          2.68618  4.42225  2.77519  2.73123  3.46354  2.40513  3.72494  3.29354  2.67741  2.69355  4.24690  2.90347  2.73739  3.18146  2.89801  2.37887  2.77519  2.98518  4.58477  3.61503
          0.02361  4.15357  4.87592  0.61958  0.77255  0.48576  0.95510
     59   2.56464  4.57159  3.08996  2.71553  4.05446  1.56958  3.88923  3.46996  2.74637  3.13663  3.22537  2.54742  3.86527  3.10565  3.13636  2.67543  2.90110  3.12247  5.39239  4.09025     59 g - - S
          2.68618  4.42225  2.77519  2.73123  3.46354  2.40513  3.72494  3.29354  2.67741  2.69355  4.24690  2.90347  2.73739  3.18146  2.89801  2.37887  2.77519  2.98518  4.58477  3.61503
          0.02361  4.15357  4.87592  0.61958  0.77255  0.48576  0.95510
     60   2.79773  5.28413  1.79152  1.66541  4.57981  3.34317  3.70470  3.46477  2.56559  3.57241  4.36525  2.53910  3.85173  2.83866  3.09271  2.73567  3.05108  3.64938  5.73745  4.30027     60 e - - S
          2.68618  4.42225  2.77519  2.73123  3.46354  2.40513  3.72494  3.29354  2.67741  2.69355  4.24690  2.90347  2.73739  3.18146  2.89801  2.37887  2.77519  2.98518  4.58477  3.61503
          0.02361  4.15357  4.87592  0.61958  0.77255  0.48576  0.95510
     61   2.78979  4.93682  2.82787  2.53408  4.28622  1.49683  3.10586  3.78065  2.26189  3.35691  4.20574  3.02934  3.92564  2.97176  2.87327  2.81783  3.06924  3.42854  5.50976  4.17705     61 g - - S
          2.68618  4.42225  2.77519  2.73123  3.46354  2.40513  3.72494  3.29354  2.67741  2.69355  4.24690  2.90347  2.73739  3.18146  2.89801  2.37887  2.77519  2.98518  4.58477  3.61503
          0.32922  4.15357  1.32874  0.61958  0.77255  0.48576  0.95510
     62   1.54483  2.16995  3.88870  3.50695  3.81721  2.99938  4.28113  2.85765  3.38680  2.82094  3.78980  3.49151  3.72496  3.67399  3.60011  2.45149  2.67009  2.53648  5.30987  4.12028     62 a - - .
          2.68618  4.42225  2.77519  2.73123  3.46354  2.40513  3.72494  3.29354  2.67741  2.69355  4.24690  2.90347  2.73739  3.18146  2.89801  2.37887  2.77519  2.98518  4.58477  3.61503
          0.03192  3.85627  4.57861  0.61958  0.77255  0.75660  0.63348
     63   3.11458  4.48454  4.54801  4.03130  3.17149  4.33049  4.69070  1.49882  3.85449  1.31495  3.02724  4.31006  4.60365  4.11325  4.04540  3.69818  3.36087  1.90455  5.16727  3.97312     63 l - - .
          2.68618  4.42225  2.77519  2.73123  3.46354  2.40513  3.72494  3.29354  2.67741  2.69355  4.24690  2.90347  2.73739  3.18146  2.89801  2.37887  2.77519  2.98518  4.58477  3.61503
          0.03192  3.85627  4.57861  0.61958  0.77255  0.34741  1.22594
     64   2.76853  5.00999  2.72808  2.43565  4.19630  3.38469  2.05333  3.83966  2.53647  3.39398  4.22794  1.93902  3.89405  2.92122  2.95690  2.51183  3.04053  3.47149  5.46881  4.05314     64 n - - -
          2.68618  4.42225  2.77519  2.73123  3.46354  2.40513  3.72494  3.29354  2.67741  2.69355  4.24690  2.90347  2.73739  3.18146  2.89801  2.37887  2.77519  2.98518  4.58477  3.61503
          0.02361  4.15357  4.87592  0.61958  0.77255  0.48576  0.95510
     65   2.69928  4.60746  3.18544  2.72415  2.18313  3.53359  3.23107  3.20469  2.73221  2.84856  3.74249  2.18533  3.95671  3.06368  3.12879  2.55596  2.94551  2.94564  4.83398  3.37070     65 f - - -
          2.68618  4.42225  2.77519  2.73123  3.46354  2.40513  3.72494  3.29354  2.67741  2.69355  4.24690  2.90347  2.73739  3.18146  2.89801  2.37887  2.77519  2.98518  4.58477  3.61503
          0.02361  4.15357  4.87592  0.61958  0.77255  0.48576  0.95510
     66   3.26834  4.55376  5.02376  4.48188  3.36546  4.63359  5.05697  1.46568  4.36275  1.22916  3.15223  4.69694  4.85013  4.51082  4.49209  3.99890  3.50621  1.61791  5.40572  4.29534     66 l - - -
          2.68618  4.42225  2.77519  2.73123  3.46354  2.40513  3.72494  3.29354  2.67741  2.69355  4.24690  2.90347  2.73739  3.18146  2.89801  2.37887  2.77519  2.98518  4.58477  3.61503
          0.02361  4.15357  4.87592  0.61958  0.77255  0.48576  0.95510
     67   2.52122  5.25449  1.96229  2.14032  4.56748  3.35897  3.67153  4.04790  2.28611  3.54334  4.32236  2.82482  3.83988  2.01841  2.98176  2.70623  3.00865  3.63104  5.69418  4.27028     67 d - - -
          2.68618  4.42225  2.77519  2.73123  3.46354  2.40513  3.72494  3.29354  2.67741  2.69355  4.24690  2.90347  2.73739  3.18146  2.89801  2.37887  2.77519  2.98518  4.58477  3.61503
          0.02361  4.15357  4.87592  0.61958  0.77255  0.48576  0.95510
     68   3.22635  5.36658  2.64660  0.68251  4.75304  3.47895  4.10305  4.26523  3.02191  3.84090  4.81287  3.13313  4.10000  3.31934  3.45277  3.18571  3.53607  3.92366  5.87067  4.60598     68 E - - T
          2.68618  4.42225  2.77519  2.73123  3.46354  2.40513  3.72494  3.29354  2.67741  2.69355  4.24690  2.90347  2.73739  3.18146  2.89801  2.37887  2.77519  2.98518  4.58477  3.61503
          0.02361  4.15357  4.87592  0.61958  0.77255  0.48576  0.95510
     69   2.90477  5.06620  2.77882  2.54196  3.88863  3.45213  1.51412  3.90281  2.58498  3.43567  4.32308  2.18398  3.98212  3.02812  2.95091  2.90583  3.18061  3.55803  5.26565  3.77017     69 h - - T
          2.68618  4.42225  2.77519  2.73123  3.46354  2.40513  3.72494  3.29354  2.67741  2.69355  4.24690  2.90347  2.73739  3.18146  2.89801  2.37887  2.77519  2.98518  4.58477  3.61503
          0.02361  4.15357  4.87592  0.61958  0.77255  0.48576  0.95510
     70   2.82664  5.15198  1.36018  2.31756  4.67032  3.26284  3.88508  4.18222  2.86830  3.74233  4.58199  2.86477  3.88928  3.06009  3.41113  1.78517  3.16111  3.73549  5.89899  4.45763     70 d - - -
          2.68618  4.42225  2.77519  2.73123  3.46354  2.40513  3.72494  3.29354  2.67741  2.69355  4.24690  2.90347  2.73739  3.18146  2.89801  2.37887  2.77519  2.98518  4.58477  3.61503
          0.02361  4.15357  4.87592  0.61958  0.77255  0.48576  0.95510
     71   2.64962  4.63379  3.16794  1.89950  3.83140  3.51568  3.74024  2.64465  2.56277  2.82770  3.71777  3.11385  3.90939  2.94174  2.71646  2.75405  2.88271  2.38093  5.19273  3.90609     71 e - - E
          2.68618  4.42225  2.77519  2.73123  3.46354  2.40513  3.72494  3.29354  2.67741  2.69355  4.24690  2.90347  2.73739  3.18146  2.89801  2.37887  2.77519  2.98518  4.58477  3.61503
          0.02361  4.15357  4.87592  0.61958  0.77255  0.48576  0.95510
     72   3.13292  4.47817  4.81971  4.35466  3.67499  4.41848  5.08566  1.68377  4.22489  2.20157  3.50056  4.55260  4.78829  4.52001  4.42720  3.82903  3.41965  0.85003  5.63295  4.39776     72 v - - E
          2.68618  4.42225  2.77519  2.73123  3.46354  2.40513  3.72494  3.29354  2.67741  2.69355  4.24690  2.90347  2.73739  3.18146  2.89801  2.37887  2.77519  2.98518  4.58477  3.61503
          0.02361  4.15357  4.87592  0.61958  0.77255  0.48576  0.95510
     73   3.04788  4.43606  4.57755  4.00720  3.25335  4.25741  4.59889  1.99518  3.88735  1.14032  2.78764  4.24994  4.54022  4.07367  4.05792  3.57554  2.86202  1.94545  5.12248  3.99963     73 l - - E
          2.68618  4.42225  2.77519  2.73123  3.46354  2.40513  3.72494  3.29354  2.67741  2.69355  4.24690  2.90347  2.73739  3.18146  2.89801  2.37887  2.77519  2.98518  4.58477  3.61503
          0.02361  4.15357  4.87592  0.61958  0.77255  0.48576  0.95510
     74   3.21607  4.48347  5.03908  4.52554  3.61396  4.65356  5.18973  1.22184  4.42309  1.93454  3.40032  4.73088  4.90678  4.64931  4.59405  4.03665  3.46832  1.18911  5.61691  4.43538     74 v - - E
          2.68618  4.42225  2.77519  2.73123  3.46354  2.40513  3.72494  3.29354  2.67741  2.69355  4.24690  2.90347  2.73739  3.18146  2.89801  2.37887  2.77519  2.98518  4.58477  3.61503
          0.02361  4.15357  4.87592  0.61958  0.77255  0.48576  0.95510
     75   2.06976  4.96421  2.99215  2.17144  4.31974  3.46215  3.68342  3.71847  2.31688  3.28275  4.10588  3.01587  3.89566  2.82626  1.83785  2.75818  2.98275  3.37197  5.46796  4.15894     75 r - - E
          2.68618  4.42225  2.77519  2.73123  3.46354  2.40513  3.72494  3.29354  2.67741  2.69355  4.24690  2.90347  2.73739  3.18146  2.89801  2.37887  2.77519  2.98518  4.58477  3.61503
          0.02361  4.15357  4.87592  0.61958  0.77255  0.48576  0.95510
     76   3.05355  4.79145  3.78410  3.72373  4.84261  0.40272  4.81757  4.51979  3.94272  4.13515  5.11979  3.94963  4.19078  4.24516  4.13908  3.23497  3.55652  3.99363  5.85412  4.95719     76 G - - E
          2.68618  4.42225  2.77519  2.73123  3.46354  2.40513  3.72494  3.29354  2.67741  2.69355  4.24690  2.90347  2.73739  3.18146  2.89801  2.37887  2.77519  2.98518  4.58477  3.61503
          0.02361  4.15357  4.87592  0.61958  0.77255  0.48576  0.95510
     77   2.69589  4.24697  3.90852  3.35245  2.70267  2.18724  4.04898  2.02735  3.26356  2.09696  3.28574  3.64741  4.12966  3.52699  3.52227  3.03668  2.94018  2.32392  4.82038  3.56154     77 i - - -
          2.68618  4.42225  2.77519  2.73123  3.46354  2.40513  3.72494  3.29354  2.67741  2.69355  4.24690  2.90347  2.73739  3.18146  2.89801  2.37887  2.77519  2.98518  4.58477  3.61503
          0.02361  4.15357  4.87592  0.61958  0.77255  0.48576  0.95510
     78   2.80080  4.97701  3.07297  2.60608  4.39730  1.96125  3.71663  3.81675  2.27182  3.35261  4.18550  3.07932  3.93673  2.55301  1.83809  2.82237  3.04831  3.46084  5.49869  4.21800     78 r - - -
          2.68618  4.42225  2.77519  2.73123  3.46354  2.40513  3.72494  3.29354  2.67741  2.69355  4.24690  2.90347  2.73739  3.18146  2.89801  2.37887  2.77519  2.98518  4.58477  3.61503
          0.32922  4.15357  1.32874  0.61958  0.77255  0.48576  0.95510
     79   2.60928  4.61491  3.08229  2.68905  4.18268  2.00373  3.77048  3.63424  2.39844  3.22919  4.09888  3.09872  3.81138  2.96743  1.84598  2.69764  2.93469  3.26380  5.36010  4.12586     79 r - - .
          2.68618  4.42225  2.77519  2.73123  3.46354  2.40513  3.72494  3.29354  2.67741  2.69355  4.24690  2.90347  2.73739  3.18146  2.89801  2.37887  2.77519  2.98518  4.58477  3.61503
          0.03192  3.85627  4.57861  0.61958  0.77255  0.75660  0.63348
     80   2.41129  4.81472  2.84215  2.41423  4.15404  3.34404  3.61139  3.55978  2.02227  3.14090  3.97248  2.91493  2.81921  2.49764  2.67258  2.65826  2.88048  3.22304  5.35113  4.03949     80 k - - .
          2.68620  4.42227  2.77522  2.73126  3.46356  2.40515  3.72497  3.29356  2.67720  2.69357  4.24692  2.90349  2.73742  3.18149  2.89803  2.37880  2.77522  2.98521  4.58479  3.61505
          0.24853  1.56169  4.57861  0.28533  1.39337  0.75660  0.63348
     81   2.64516  4.42202  3.31560  3.21304  4.35531  0.75455  4.33416  3.95112  3.39209  3.60725  4.58298  3.47994  3.81264  3.71756  3.62977  2.81664  3.12514  3.48258  5.45459  4.45671     82 g - - .
          2.68618  4.42225  2.77519  2.73123  3.46354  2.40513  3.72494  3.29354  2.67741  2.69355  4.24690  2.90347  2.73739  3.18146  2.89801  2.37887  2.77519  2.98518  4.58477  3.61503
          0.03192  3.85627  4.57861  0.61958  0.77255  0.75660  0.63348
     82   2.70006  4.93437  2.94244  2.43336  4.23843  3.00354  2.78614  3.65345  2.01624  3.19225  4.01345  2.93236  3.82399  2.45479  2.29567  2.70339  2.91605  3.31556  5.35372  4.05353     83 k - - .
          2.68618  4.42225  2.77519  2.73123  3.46354  2.40513  3.72494  3.29354  2.67741  2.69355  4.24690  2.90347  2.73739  3.18146  2.89801  2.37887  2.77519  2.98518  4.58477  3.61503
          0.03192  3.85627  4.57861  0.61958  0.77255  0.75660  0.63348
     83   1.26075  4.09667  3.34206  3.09300  4.11710  2.89850  4.15353  3.39374  3.13299  3.20368  4.09259  3.24829  3.64497  3.44797  3.42074  2.05856  2.66412  2.93864  5.50884  4.27821     84 a - - .
          2.68618  4.42225  2.77519  2.73123  3.46354  2.40513  3.72494  3.29354  2.67741  2.69355  4.24690  2.90347  2.73739  3.18146  2.89801  2.37887  2.77519  2.98518  4.58477  3.61503
          0.03192  3.85627  4.57861  0.61958  0.77255  0.34741  1.22594
     84   2.74329  4.34855  3.79879  3.23799  3.47503  3.76582  4.06322  2.44393  2.52166  2.36547  2.73164  3.58882  4.14721  3.42547  3.32191  3.05628  2.98486  1.49053  5.02674  3.81083     85 v - - B
          2.68618  4.42225  2.77519  2.73123  3.46354  2.40513  3.72494  3.29354  2.67741  2.69355  4.24690  2.90347  2.73739  3.18146  2.89801  2.37887  2.77519  2.98518  4.58477  3.61503
          0.02361  4.15357  4.87592  0.61958  0.77255  0.48576  0.95510
     85   2.70187  4.89181  2.91777  2.54057  4.40574  1.90649  3.77297  3.83533  1.76381  3.39654  4.21574  3.02706  3.16377  2.92657  2.84676  2.73269  2.99260  3.44322  5.56811  4.25496     86 k - - T
          2.68618  4.42225  2.77519  2.73123  3.46354  2.40513  3.72494  3.29354  2.67741  2.69355  4.24690  2.90347  2.73739  3.18146  2.89801  2.37887  2.77519  2.98518  4.58477  3.61503
          0.02361  4.15357  4.87592  0.61958  0.77255  0.48576  0.95510
     86   3.31881  5.46103  0.58588  2.55693  4.88217  3.44835  4.21426  4.54019  3.35684  4.10132  5.09473  3.12411  4.12156  3.46015  3.90446  3.25553  3.66642  4.15216  5.99281  4.72034     87 D - - T
          2.68618  4.42225  2.77519  2.73123  3.46354  2.40513  3.72494  3.29354  2.67741  2.69355  4.24690  2.90347  2.73739  3.18146  2.89801  2.37887  2.77519  2.98518  4.58477  3.61503
          0.02361  4.15357  4.87592  0.61958  0.77255  0.48576  0.95510
     87   3.36922  4.66241  5.02787  4.49909  3.25332  4.68219  5.05141  1.41251  4.33521  1.05292  3.05600  4.73476  4.87862  4.48489  4.45396  4.06345  3.60431  2.05171  5.34470  4.22982     88 l - - S
          2.68618  4.42225  2.77519  2.73123  3.46354  2.40513  3.72494  3.29354  2.67741  2.69355  4.24690  2.90347  2.73739  3.18146  2.89801  2.37887  2.77519  2.98518  4.58477  3.61503
          0.02361  4.15357  4.87592  0.61958  0.77255  0.48576  0.95510
     88   2.47146  4.42085  3.28862  3.10450  4.38511  3.12578  4.27456  3.87534  3.20907  3.55398  4.43372  3.35996  1.04575  3.55202  3.51585  2.27186  2.94656  3.37007  5.71741  4.45787     89 p - - T
          2.68618  4.42225  2.77519  2.73123  3.46354  2.40513  3.72494  3.29354  2.67741  2.69355  4.24690  2.90347  2.73739  3.18146  2.89801  2.37887  2.77519  2.98518  4.58477  3.61503
          0.02361  4.15357  4.87592  0.61958  0.77255  0.48576  0.95510
     89   3.05355  4.79145  3.78410  3.72373  4.84261  0.40272  4.81757  4.51979  3.94272  4.13515  5.11979  3.94963  4.19078  4.24516  4.13908  3.23497  3.55652  3.99363  5.85412  4.95719     90 G - - T
          2.68618  4.42225  2.77519  2.73123  3.46354  2.40513  3.72494  3.29354  2.67741  2.69355  4.24690  2.90347  2.73739  3.18146  2.89801  2.37887  2.77519  2.98518  4.58477  3.61503
          0.02361  4.15357  4.87592  0.61958  0.77255  0.48576  0.95510
     90   3.13450  4.47814  4.82363  4.35775  3.67521  4.42312  5.08844  1.67866  4.22866  2.20073  3.49977  4.55606  4.79097  4.52293  4.43082  3.83321  3.42059  0.85123  5.63409  4.39965     91 v - - E
          2.68618  4.42225  2.77519  2.73123  3.46354  2.40513  3.72494  3.29354  2.67741  2.69355  4.24690  2.90347  2.73739  3.18146  2.89801  2.37887  2.77519  2.98518  4.58477  3.61503
          0.02361  4.15357  4.87592  0.61958  0.77255  0.48576  0.95510
     91   3.07420  5.24077  3.41929  2.79031  4.69623  3.69947  3.66547  4.05181  1.69080  3.48906  4.34166  2.80353  4.07252  2.79577  1.25921  3.06050  3.24642  3.71797  5.53251  4.34442     92 r - - E
          2.68618  4.42225  2.77519  2.73123  3.46354  2.40513  3.72494  3.29354  2.67741  2.69355  4.24690  2.90347  2.73739  3.18146  2.89801  2.37887  2.77519  2.98518  4.58477  3.61503
          0.02361  4.15357  4.87592  0.61958  0.77255  0.48576  0.95510
     92   3.86015  5.03523  4.81495  4.54998  1.33384  4.55473  3.52841  3.52385  4.38382  2.81729  4.10707  4.20590  4.85317  4.29041  4.37187  3.93511  4.07799  3.45535  3.64800  0.94393     93 y - - E
          2.68618  4.42225  2.77519  2.73123  3.46354  2.40513  3.72494  3.29354  2.67741  2.69355  4.24690  2.90347  2.73739  3.18146  2.89801  2.37887  2.77519  2.98518  4.58477  3.61503
          0.02361  4.15357  4.87592  0.61958  0.77255  0.48576  0.95510
     93   2.99679  5.17879  3.17390  2.68261  4.38883  3.61681  2.09805  3.96145  1.35192  3.43847  4.29717  3.14339  4.02983  2.84590  2.38806  2.98680  3.19775  3.62913  5.44955  4.14955     94 k - - E
          2.68618  4.42225  2.77519  2.73123  3.46354  2.40513  3.72494  3.29354  2.67741  2.69355  4.24690  2.90347  2.73739  3.18146  2.89801  2.37887  2.77519  2.98518  4.58477  3.61503
          0.02361  4.15357  4.87592  0.61958  0.77255  0.48576  0.95510
     94   2.90834  3.37499  4.64942  4.10608  3.54725  4.16256  4.67111  1.51059  3.98969  2.31272  3.43182  4.26348  4.52720  4.22068  4.15549  3.50971  2.80854  1.22751  5.26350  4.06343     95 v - - B
          2.68618  4.42225  2.77519  2.73123  3.46354  2.40513  3.72494  3.29354  2.67741  2.69355  4.24690  2.90347  2.73739  3.18146  2.89801  2.37887  2.77519  2.98518  4.58477  3.61503
          0.02361  4.15357  4.87592  0.61958  0.77255  0.48576  0.95510
     95   2.90018  4.36389  4.16438  3.11639  3.57680  4.05184  4.45651  1.78805  3.55182  2.33475  3.46226  3.96514  4.41973  3.86708  3.81514  3.37825  3.15315  1.14627  5.26456  4.04454     96 v - - E
          2.68618  4.42225  2.77519  2.73123  3.46354  2.40513  3.72494  3.29354  2.67741  2.69355  4.24690  2.90347  2.73739  3.18146  2.89801  2.37887  2.77519  2.98518  4.58477  3.61503
          0.02361  4.15357  4.87592  0.61958  0.77255  0.48576  0.95510
     96   2.74378  3.69852  3.30912  2.69533  3.99608  3.56831  3.69467  3.35862  1.85889  2.48208  3.84807  3.15157  3.94566  2.87567  1.96300  2.82344  2.95985  3.08284  5.24147  3.98511     97 k - - T
          2.68601  4.42243  2.77465  2.73141  3.46372  2.40480  3.72513  3.29372  2.67746  2.69341  4.24708  2.90365  2.73758  3.18164  2.89819  2.37905  2.77527  2.98507  4.58495  3.61463
          0.32922  1.29869  4.87592  1.24001  0.34162  0.48576  0.95510
     97   2.57296  3.46623  4.33176  3.76710  3.40358  3.94076  4.34839  1.93992  3.65539  2.14022  3.34195  3.96815  4.31284  3.88894  3.84487  3.25613  2.55849  1.38926  5.01458  3.81695    102 v - - S
          2.68618  4.42225  2.77519  2.73123  3.46354  2.40513  3.72494  3.29354  2.67741  2.69355  4.24690  2.90347  2.73739  3.18146  2.89801  2.37887  2.77519  2.98518  4.58477  3.61503
          0.02361  4.15357  4.87592  0.61958  0.77255  0.48576  0.95510
     98   2.14409  4.85477  2.94575  2.43014  4.13536  3.07031  3.64738  3.55913  2.28732  2.88016  3.95304  2.56745  3.82477  2.62934  2.88535  2.36015  2.85933  3.21828  5.37263  4.03046    103 a - - -
          2.68618  4.42225  2.77519  2.73123  3.46354  2.40513  3.72494  3.29354  2.67741  2.69355  4.24690  2.90347  2.73739  3.18146  2.89801  2.37887  2.77519  2.98518  4.58477  3.61503
          0.02361  4.15357  4.87592  0.61958  0.77255  0.48576  0.95510
     99   2.76132  4.95650  2.88806  2.51955  4.37791  1.65301  3.74049  3.80084  2.20139  3.35879  4.18743  2.73789  3.90519  2.89547  2.50706  2.78043  3.02667  3.43738  5.53494  4.22431    104 g - - -
          2.68618  4.42225  2.77519  2.73123  3.46354  2.40513  3.72494  3.29354  2.67741  2.69355  4.24690  2.90347  2.73739  3.18146  2.89801  2.37887  2.77519  2.98518  4.58477  3.61503
          0.02361  4.15357  4.87592  0.61958  0.77255  0.48576  0.95510
    100   2.82554  4.31541  4.14860  3.63645  3.53773  3.93675  4.39035  1.81092  3.52578  2.38152  3.46804  3.21283  4.34198  3.83089  3.77638  3.27087  3.09306  1.19844  5.18343  3.94954    105 v - - -
          2.68618  4.42225  2.77519  2.73123  3.46354  2.40513  3.72494  3.29354  2.67741  2.69355  4.24690  2.90347  2.73739  3.18146  2.89801  2.37887  2.77519  2.98518  4.58477  3.61503
          0.02361  4.15357  4.87592  0.61958  0.77255  0.48576  0.95510
    101   2.66517  4.86093  2.96968  2.53602  4.34536  3.37359  3.73926  3.77248  1.78756  3.33787  4.15143  3.02080  3.23282  2.88813  2.81291  1.76974  2.94810  3.38679  5.51944  4.20069    106 s - - T
          2.68627  4.42234  2.77481  2.73132  3.46363  2.40512  3.72503  3.29363  2.67750  2.69364  4.24699  2.90343  2.73748  3.18155  2.89727  2.37896  2.77528  2.98527  4.58486  3.61512
          0.32922  1.29869  4.87592  0.67496  0.71167  0.48576  0.95510
    102   2.67181  4.59532  3.29406  2.71113  3.78511  3.20312  3.72787  2.85019  2.09677  2.07254  3.68558  3.16667  3.92872  2.94655  2.46661  2.79254  2.89587  2.89030  5.12370  3.86540    109 l - - S
          2.68618  4.42225  2.77519  2.73123  3.46354  2.40513  3.72494  3.29354  2.67741  2.69355  4.24690  2.90347  2.73739  3.18146  2.89801  2.37887  2.77519  2.98518  4.58477  3.61503
          0.02361  4.15357  4.87592  0.61958  0.77255  0.48576  0.95510
    103   2.71686  4.83034  3.17966  2.58794  4.07501  3.52806  3.66188  3.09859  1.96896  2.44434  3.90119  3.07266  3.90618  2.19170  2.45553  2.76516  2.93354  3.16563  5.29693  4.01311    110 k - - S
          2.68618  4.42225  2.77519  2.73123  3.46354  2.40513  3.72494  3.29354  2.67741  2.69355  4.24690  2.90347  2.73739  3.18146  2.89801  2.37887  2.77519  2.98518  4.58477  3.61503
          0.02361  4.15357  4.87592  0.61958  0.77255  0.48576  0.95510
    104   1.84912  4.79786  2.81387  1.97435  4.31537  2.57542  3.78930  3.74745  2.63853  3.34073  4.15209  2.97330  3.82933  2.95037  3.10449  2.30751  2.91843  3.34974  5.56064  4.21466    111 a - - S
          2.68618  4.42225  2.77519  2.73123  3.46354  2.40513  3.72494  3.29354  2.67741  2.69355  4.24690  2.90347  2.73739  3.18146  2.89801  2.37887  2.77519  2.98518  4.58477  3.61503
          0.02361  4.15357  4.87592  0.61958  0.77255  0.48576  0.95510
    105   2.95603  4.74086  3.71480  3.10609  3.70498  3.76684  3.90709  3.05974  2.46625  1.58933  3.67682  3.47912  4.15741  3.15467  1.67498  3.12044  3.18109  2.92992  5.16841  3.91719    112 l - - T
          2.68618  4.42225  2.77519  2.73123  3.46354  2.40513  3.72494  3.29354  2.67741  2.69355  4.24690  2.90347  2.73739  3.18146  2.89801  2.37887  2.77519  2.98518  4.58477  3.61503
          0.02361  4.15357  4.87592  0.61958  0.77255  0.48576  0.95510
    106   2.63708  4.19479  3.82462  3.25625  2.79791  3.67755  3.88850  2.65319  3.16875  2.37244  3.30370  3.54528  4.05217  3.42462  3.42703  2.01588  2.87075  2.04000  3.76534  3.00622    113 s - - T
          2.68618  4.42225  2.77519  2.73123  3.46354  2.40513  3.72494  3.29354  2.67741  2.69355  4.24690  2.90347  2.73739  3.18146  2.89801  2.37887  2.77519  2.98518  4.58477  3.61503
          0.02361  4.15357  4.87592  0.61958  0.77255  0.48576  0.95510
    107   3.18787  5.29764  3.63840  2.91887  4.79674  3.78094  3.67674  4.12523  1.15015  3.53151  4.40504  3.30331  4.13554  2.80703  1.54224  3.17366  3.33797  3.80524  5.54105  4.39957    114 k - - T
          2.68618  4.42225  2.77519  2.73123  3.46354  2.40513  3.72494  3.29354  2.67741  2.69355  4.24690  2.90347  2.73739  3.18146  2.89801  2.37887  2.77519  2.98518  4.58477  3.61503
          0.02361  4.15357  4.87592  0.61958  0.77255  0.48576  0.95510
    108   2.72580  4.69166  2.97309  2.42467  3.69162  2.10941  3.79099  3.33353  2.71762  2.98508  3.87083  3.11063  3.94097  3.06142  3.11566  2.81862  2.98952  3.05681  5.11065  2.07504    115 y - - T
          2.68618  4.42225  2.77519  2.73123  3.46354  2.40513  3.72494  3.29354  2.67741  2.69355  4.24690  2.90347  2.73739  3.18146  2.89801  2.37887  2.77519  2.98518  4.58477  3.61503
          0.02361  4.15357  4.87592  0.61958  0.77255  0.48576  0.95510
    109   2.77951  5.06182  2.98793  2.50115  4.43699  2.10505  3.65994  3.85672  1.88287  3.37260  4.18101  2.72348  3.90215  2.79064  2.22199  2.77314  3.00841  3.48907  5.51499  4.20465    116 k - - T
          2.68618  4.42225  2.77519  2.73123  3.46354  2.40513  3.72494  3.29354  2.67741  2.69355  4.24690  2.90347  2.73739  3.18146  2.89801  2.37887  2.77519  2.98518  4.58477  3.61503
          0.02361  4.15357  4.87592  0.61958  0.77255  0.48576  0.95510
    110   1.98501  4.77869  3.06588  2.53075  4.07311  3.44481  3.68292  3.45876  1.95923  3.07921  3.90940  3.02650  3.86060  2.61711  2.82641  2.69120  2.70585  2.87878  5.32705  4.01859    117 k - - -
          2.68618  4.42225  2.77519  2.73123  3.46354  2.40513  3.72494  3.29354  2.67741  2.69355  4.24690  2.90347  2.73739  3.18146  2.89801  2.37887  2.77519  2.98518  4.58477  3.61503
          0.02361  4.15357  4.87592  0.61958  0.77255  0.48576  0.95510
    111   2.84320  5.24154  2.73074  1.54533  4.56597  3.44289  3.10488  4.02445  1.84923  3.51177  4.31628  2.91900  3.90155  2.80378  2.71037  2.79731  3.07218  3.63729  5.63245  4.27290    118 e - - -
          2.68618  4.42225  2.77519  2.73123  3.46354  2.40513  3.72494  3.29354  2.67741  2.69355  4.24690  2.90347  2.73739  3.18146  2.89801  2.37887  2.77519  2.98518  4.58477  3.61503
          0.02361  4.15357  4.87592  0.61958  0.77255  0.48576  0.95510
    112   3.19280  5.30058  3.65065  2.92433  4.80221  3.78524  3.67591  4.12846  1.20045  3.53290  4.40679  3.30681  4.13808  2.80599  1.46520  3.17837  3.34130  3.80903  5.54097  4.40180    119 k - - -
          2.68618  4.42225  2.77519  2.73123  3.46354  2.40513  3.72494  3.29354  2.67741  2.69355  4.24690  2.90347  2.73739  3.18146  2.89801  2.37887  2.77519  2.98518  4.58477  3.61503
          0.07564  4.15357  2.86219  0.61958  0.77255  0.48576  0.95510
    113   2.67611  4.79097  2.94018  2.35549  4.08934  3.42020  3.71173  3.46200  2.27376  3.09757  3.94549  3.01215  1.97415  2.88485  2.85998  2.72690  2.92810  2.81051  5.35561  4.04766    120 p - - -
          2.68618  4.42225  2.77519  2.73123  3.46354  2.40513  3.72494  3.29354  2.67741  2.69355  4.24690  2.90347  2.73739  3.18146  2.89801  2.37887  2.77519  2.98518  4.58477  3.61503
          0.02486  4.10279  4.82513  0.61958  0.77255  0.54393  0.86860
    114   2.88790  5.09841  3.28638  2.64848  4.47249  3.60078  3.62192  3.84917  1.47540  3.33984  4.17134  3.10788  3.96777  2.48048  1.90966  2.88582  3.07862  3.05123  5.45026  4.20853    121 k - - S
          2.68618  4.42225  2.77519  2.73123  3.46354  2.40513  3.72494  3.29354  2.67741  2.69355  4.24690  2.90347  2.73739  3.18146  2.89801  2.37887  2.77519  2.98518  4.58477  3.61503
          0.01680  4.09473        *  0.61958  0.77255  0.00000        *
//
HMMER3/f [3.3.2 | Nov 2020]
NAME  Ribosomal_S7
ACC   PF00177.23
DESC  Ribosomal protein S7p/S5e
LENG  149
ALPH  amino
RF    no
MM    no
CONS  yes
CS    yes
MAP   yes
DATE  Fri Feb 12 20:01:03 2021
NSEQ  407
EFFN  2.499657
CKSUM 3240465401
GA    24.00 24.00
TC    24.20 24.00
NC    23.90 23.70
STATS LOCAL MSV       -9.8052  0.70952
STATS LOCAL VITERBI  -10.5673  0.70952
STATS LOCAL FORWARD   -4.7735  0.70952
HMM          A        C        D        E        F        G        H        I        K        L        M        N        P        Q        R        S        T        V        W        Y   
            m->m     m->i     m->d     i->m     i->i     d->m     d->d
  COMPO   2.32688  4.61447  3.09070  2.60367  3.64586  2.96342  3.76730  2.89365  2.44230  2.60224  3.55447  3.04297  3.36618  3.03650  2.64205  2.67459  2.87835  2.64303  4.93899  3.80653
          2.68618  4.42225  2.77519  2.73123  3.46354  2.40513  3.72494  3.29354  2.67741  2.69355  4.24690  2.90347  2.73739  3.18146  2.89801  2.37887  2.77519  2.98518  4.58477  3.61503
          0.35706  4.78715  1.23123  0.61958  0.77255  0.00000        *
      1   2.39212  4.35251  3.52184  2.93046  3.60793  2.98091  3.51882  2.97095  2.88039  2.66928  1.66414  3.37990  4.03098  3.23692  3.24900  2.78630  2.92504  2.72907  5.04065  3.80341      1 m - - -
          2.68618  4.42225  2.77519  2.73123  3.46354  2.40513  3.72494  3.29354  2.67741  2.69355  4.24690  2.90347  2.73739  3.18146  2.89801  2.37887  2.77519  2.98518  4.58477  3.61503
          0.01754  4.44763  5.16998  0.61958  0.77255  0.96627  0.47884
      2   1.98194  4.55795  3.48070  3.05908  4.52305  1.84505  4.21016  3.96316  3.09935  3.49542  4.38549  3.30536  2.07785  3.40772  3.50214  1.82866  2.95299  3.44915  5.80743  4.53912      2 s - - -
          2.68618  4.42225  2.77519  2.73123  3.46354  2.40513  3.72494  3.29354  2.67741  2.69355  4.24690  2.90347  2.73739  3.18146  2.89801  2.37887  2.77519  2.98518  4.58477  3.61503
          0.01738  4.45679  5.17914  0.61958  0.77255  0.67399  0.71268
      3   3.45935  5.55381  3.94329  3.18366  5.07454  4.04584  3.89605  4.37925  1.90000  3.59300  4.64426  3.38227  4.38601  2.89450  0.76714  3.29361  3.59446  4.06407  5.77158  4.64860      3 r - - -
          2.68624  4.42231  2.77526  2.73129  3.46360  2.40519  3.72358  3.29352  2.67747  2.69359  4.24696  2.90341  2.73746  3.18152  2.89807  2.37888  2.77526  2.98524  4.58474  3.61465
          0.29507  1.42899  4.13685  0.15774  1.92461  0.75041  0.63899
      4   2.41005  5.23327  3.04963  2.34091  4.57420  3.54969  3.69525  4.03819  1.90474  3.52512  4.28020  2.79410  3.94014  2.59275  1.86141  2.67255  2.82115  3.48353  5.65797  4.27704      5 r - - S
          2.68623  4.42178  2.77519  2.73125  3.46360  2.40520  3.72457  3.29360  2.67718  2.69363  4.24698  2.90348  2.73747  3.18149  2.89793  2.37889  2.77516  2.98523  4.58485  3.61511
          0.36867  1.20564  4.72796  0.13018  2.10319  0.70374  0.68267
      5   2.66895  5.20909  3.01494  2.39432  4.39216  2.65827  3.28631  3.93626  1.85381  3.32921  4.25497  2.85203  3.91910  2.66318  2.33573  2.59887  2.60122  3.55429  5.65072  4.25418      7 k - - S
          2.68618  4.42225  2.77519  2.73123  3.46354  2.40513  3.72494  3.29354  2.67741  2.69355  4.24690  2.90347  2.73739  3.18146  2.89801  2.37887  2.77519  2.98518  4.58477  3.61503
          0.01453  4.63451  5.35685  0.61958  0.77255  0.73289  0.65492
      6   2.37792  4.09804  2.96016  2.21790  4.37570  3.47316  3.15854  3.80494  2.20344  3.40220  4.15838  2.85117  3.34562  2.52854  2.27629  2.59611  2.86836  3.33822  5.47575  4.14742      8 k - - S
          2.68618  4.42225  2.77519  2.73123  3.46354  2.40513  3.72494  3.29354  2.67741  2.69355  4.24690  2.90347  2.73739  3.18146  2.89801  2.37887  2.77519  2.98518  4.58477  3.61503
          0.01550  4.64484  5.15439  0.61958  0.77255  0.69937  0.68697
      7   2.00134  4.25350  4.12876  3.54546  2.15830  3.79096  4.11715  2.51828  3.38952  2.33907  3.33583  3.63597  3.68378  3.62622  3.56565  2.77949  2.71253  1.98881  4.86284  3.66690      9 v - - S
          2.68618  4.42225  2.77519  2.73123  3.46354  2.40513  3.72494  3.29354  2.67741  2.69355  4.24690  2.90347  2.73739  3.18146  2.89801  2.37887  2.77519  2.98518  4.58477  3.61503
          0.01417  4.65976  5.38210  0.61958  0.77255  0.47573  0.97136
      8   2.53361  5.25467  3.01204  2.21073  4.40113  2.86021  3.58039  3.65218  2.06267  3.49609  4.29898  2.86222  2.62839  2.65567  2.74995  2.36238  2.93084  3.40035  5.69564  4.23547     10 k - - C
          2.68620  4.42227  2.77521  2.73125  3.46356  2.40514  3.72496  3.29356  2.67720  2.69357  4.24692  2.90349  2.73742  3.18148  2.89803  2.37889  2.77521  2.98520  4.58479  3.61488
          0.15318  2.59451  2.69797  0.31035  1.32122  0.55358  0.85540
      9   2.82604  5.30119  3.15501  2.26660  4.65641  3.62282  3.67502  3.95488  1.26627  3.57129  4.34995  3.06857  3.89300  2.81373  2.24681  2.83787  3.04623  3.49896  5.70304  4.29773     12 k - - T
          2.68619  4.42226  2.77517  2.73124  3.46354  2.40513  3.72495  3.29355  2.67741  2.69355  4.24690  2.90346  2.73739  3.18147  2.89801  2.37882  2.77520  2.98519  4.58477  3.61504
          0.34088  3.40707  1.36368  0.46114  0.99578  0.58691  0.81203
     10   2.73640  5.02667  3.14984  2.59101  4.26770  3.57977  3.69649  3.68572  2.23184  3.29934  4.06867  3.10537  3.94803  2.86157  1.45952  2.66802  2.50694  3.38966  5.48773  4.17874     14 r - - .
          2.68618  4.42225  2.77519  2.73123  3.46354  2.40513  3.72494  3.29354  2.67741  2.69355  4.24690  2.90347  2.73739  3.18146  2.89801  2.37887  2.77519  2.98518  4.58477  3.61503
          0.01774  4.43653  5.15888  0.61958  0.77255  0.98147  0.46962
     11   2.65864  5.16448  2.64090  1.89373  4.39288  3.35503  3.61153  3.70707  2.16675  3.42869  4.20845  2.89433  3.26952  2.30508  2.79749  2.62396  2.80626  3.35385  5.60415  4.12892     15 e - - .
          2.68618  4.42225  2.77519  2.73123  3.46354  2.40513  3.72494  3.29354  2.67741  2.69355  4.24690  2.90347  2.73739  3.18146  2.89801  2.37887  2.77519  2.98518  4.58477  3.61503
          0.01761  4.44407  5.16641  0.61958  0.77255  0.99373  0.46234
     12   2.55518  4.14476  4.16836  3.54212  3.22534  3.76253  4.02005  2.04496  3.45578  1.92288  3.26090  3.75311  3.98345  3.67241  3.62740  2.76418  2.46829  1.87920  4.76175  3.42490     16 v - - .
          2.68618  4.42225  2.77519  2.73123  3.46354  2.40513  3.72494  3.29354  2.67741  2.69355  4.24690  2.90347  2.73739  3.18146  2.89801  2.37887  2.77519  2.98518  4.58477  3.61503
          0.01761  4.44407  5.16641  0.61958  0.77255  0.95866  0.48354
     13   2.57192  4.61336  3.26922  2.65680  3.74918  3.56156  3.81119  2.92761  2.22001  1.84763  3.54254  3.11867  3.55832  2.93055  3.06637  2.72772  2.82353  2.82791  5.16386  3.88889     17 l - - .
          2.68618  4.42225  2.77519  2.73123  3.46354  2.40513  3.72494  3.29354  2.67741  2.69355  4.24690  2.90347  2.73739  3.18146  2.89801  2.37887  2.77519  2.98518  4.58477  3.61503
          0.01737  4.45755  5.17990  0.61958  0.77255  0.95829  0.48377
     14   2.50223  4.83139  3.08365  2.62212  4.21058  3.29668  3.85112  3.58266  2.63157  3.22636  4.06422  2.99070  1.50775  2.94314  3.08293  2.57362  2.88788  3.21230  5.48987  4.17289     18 p - - .
          2.68618  4.42225  2.77519  2.73123  3.46354  2.40513  3.72494  3.29354  2.67741  2.69355  4.24690  2.90347  2.73739  3.18146  2.89801  2.37887  2.77519  2.98518  4.58477  3.61503
          0.01722  4.46592  5.18827  0.61958  0.77255  0.94618  0.49138
     15   3.01094  5.46208  0.98219  2.36015  4.79106  3.47768  3.91727  4.26664  2.70100  3.79216  4.60853  2.96480  4.03185  3.06710  3.21496  2.71210  3.18768  3.58252  5.96826  4.52822     19 d - - .
          2.68618  4.42225  2.77519  2.73123  3.46354  2.40513  3.72494  3.29354  2.67741  2.69355  4.24690  2.90347  2.73739  3.18146  2.89801  2.37887  2.77519  2.98518  4.58477  3.61503
          0.01706  4.47561  5.19795  0.61958  0.77255  0.96206  0.48144
     16   2.50315  4.73886  3.21232  2.65960  3.93252  3.49219  3.79904  3.16956  2.59715  2.97442  3.81080  2.96037  1.66375  2.96874  2.96969  2.70546  2.90176  3.05006  5.29709  3.96295     20 p - - S
          2.68618  4.42225  2.77519  2.73123  3.46354  2.40513  3.72494  3.29354  2.67741  2.69355  4.24690  2.90347  2.73739  3.18146  2.89801  2.37887  2.77519  2.98518  4.58477  3.61503
          0.03604  4.47561  3.72916  0.61958  0.77255  0.96206  0.48144
     17   2.69912  4.59580  3.28690  2.78038  3.73928  3.56932  3.82825  2.58574  2.06147  2.40927  3.62462  3.24308  3.99120  3.03433  2.36921  2.83721  2.89358  2.39825  5.14888  3.88323     21 k - - S
          2.68620  4.42227  2.77522  2.73123  3.46356  2.40515  3.72497  3.29356  2.67738  2.69351  4.24692  2.90349  2.73725  3.18149  2.89800  2.37889  2.77522  2.98517  4.58479  3.61499
          0.07188  2.75313  5.17929  0.65308  0.73489  0.29207  1.37324
     18   2.28425  4.48284  3.73393  3.16491  2.34957  3.71356  2.80396  2.95822  2.96620  2.60188  3.58795  3.55348  4.10784  3.29354  3.31594  2.72227  2.95700  2.70688  4.99439  2.07583     24 y - - T
          2.68618  4.42225  2.77519  2.73123  3.46354  2.40513  3.72494  3.29354  2.67741  2.69355  4.24690  2.90347  2.73739  3.18146  2.89801  2.37887  2.77519  2.98518  4.58477  3.61503
          0.01263  4.77352  5.49587  0.61958  0.77255  0.51615  0.90836
     19   2.74818  5.29884  2.61887  2.24222  4.64258  2.51935  2.71079  4.12774  2.28943  3.60344  4.25500  2.29216  3.95729  2.51278  2.74107  2.62992  2.92584  3.68880  5.73206  4.09222     25 e - - T
          2.68618  4.42225  2.77519  2.73123  3.46354  2.40513  3.72494  3.29354  2.67741  2.69355  4.24690  2.90347  2.73739  3.18146  2.89801  2.37887  2.77519  2.98518  4.58477  3.61503
          0.01263  4.77352  5.49587  0.61958  0.77255  0.51615  0.90836
     20   2.78552  4.12479  2.09318  2.62759  4.16428  3.59084  3.79857  3.02306  2.65733  3.12506  3.51731  2.91593  3.74406  2.98085  3.10448  1.78985  2.98597  2.85743  5.45304  4.12974     26 s - - S
          2.68606  4.42233  2.77527  2.73126  3.46361  2.40520  3.72502  3.29326  2.67748  2.69362  4.24697  2.90342  2.73732  3.18138  2.89803  2.37881  2.77512  2.98526  4.58484  3.61511
          0.10305  3.29018  2.80229  1.44029  0.27031  0.46722  0.98549
     21   2.68354  5.10601  2.87755  2.17383  4.31297  3.56665  3.48013  3.64071  2.29960  2.75828  3.77863  2.88587  2.59172  2.78323  2.67448  2.61096  2.78889  2.89845  5.62363  4.18521     36 e - - B
          2.68618  4.42225  2.77519  2.73123  3.46354  2.40513  3.72494  3.29354  2.67741  2.69355  4.24690  2.90347  2.73739  3.18146  2.89801  2.37887  2.77519  2.98518  4.58477  3.61503
          0.01320  4.72973  5.45208  0.61958  0.77255  0.41758  1.07482
     22   2.78348  4.22390  4.46249  3.83327  3.32160  3.88260  4.25407  1.84788  3.73396  1.61156  2.97009  4.02329  4.32436  3.92941  3.48577  3.18418  2.80483  1.77030  4.84578  3.66410     37 l - - H
          2.68618  4.42225  2.77519  2.73123  3.46354  2.40513  3.72494  3.29354  2.67741  2.69355  4.24690  2.90347  2.73739  3.18146  2.89801  2.37887  2.77519  2.98518  4.58477  3.61503
          0.01246  4.78715  5.50950  0.61958  0.77255  0.48576  0.95510
     23   2.60693  4.34330  4.67841  4.08903  3.44416  4.12579  4.46850  2.16075  3.76109  1.69644  3.42735  4.20189  4.48050  3.76496  4.03347  3.43422  3.08079  1.20303  5.03571  3.85321     38 v - - H
          2.68618  4.42225  2.77519  2.73123  3.46354  2.40513  3.72494  3.29354  2.67741  2.69355  4.24690  2.90347  2.73739  3.18146  2.89801  2.37887  2.77519  2.98518  4.58477  3.61503
          0.01246  4.78715  5.50950  0.61958  0.77255  0.48576  0.95510
     24   2.05620  5.25701  2.91262  1.84570  4.58076  3.49426  3.44119  4.05211  2.51422  3.43990  4.19069  2.88737  3.94648  2.79531  3.00363  2.13793  2.41707  3.63634  5.70317  4.27383     39 e - - H
          2.68618  4.42225  2.77519  2.73123  3.46354  2.40513  3.72494  3.29354  2.67741  2.69355  4.24690  2.90347  2.73739  3.18146  2.89801  2.37887  2.77519  2.98518  4.58477  3.61503
          0.01246  4.78715  5.50950  0.61958  0.77255  0.48576  0.95510
     25   3.01339  5.42288  3.39496  2.75273  4.81229  3.79143  3.44043  4.23040  1.41517  3.49956  3.63874  3.19085  4.16192  2.48769  1.57706  3.01891  3.18620  3.84225  5.77732  4.47669     40 k - - H
          2.68618  4.42225  2.77519  2.73123  3.46354  2.40513  3.72494  3.29354  2.67741  2.69355  4.24690  2.90347  2.73739  3.18146  2.89801  2.37887  2.77519  2.98518  4.58477  3.61503
          0.01246  4.78715  5.50950  0.61958  0.77255  0.48576  0.95510
     26   3.39956  4.69577  5.35333  4.75888  1.33418  4.72653  5.02691  2.55621  4.59205  1.12111  2.94149  4.85619  4.95661  4.62583  4.60297  4.06239  3.60135  2.29917  5.32429  4.22665     41 l - - H
          2.68618  4.42225  2.77519  2.73123  3.46354  2.40513  3.72494  3.29354  2.67741  2.69355  4.24690  2.90347  2.73739  3.18146  2.89801  2.37887  2.77519  2.98518  4.58477  3.61503
          0.01246  4.78715  5.50950  0.61958  0.77255  0.48576  0.95510
     27   2.75661  4.22431  5.02796  4.46298  3.72753  4.44427  4.86928  1.08840  4.31987  2.56504  3.20639  4.55878  4.78059  4.51192  4.42135  3.77853  2.35890  1.54163  5.39273  4.19965     42 i - - H
          2.68618  4.42225  2.77519  2.73123  3.46354  2.40513  3.72494  3.29354  2.67741  2.69355  4.24690  2.90347  2.73739  3.18146  2.89801  2.37887  2.77519  2.98518  4.58477  3.61503
          0.01246  4.78715  5.50950  0.61958  0.77255  0.48576  0.95510
     28   2.84526  4.60000  3.04331  2.58473  4.53540  3.35247  3.72553  3.98390  2.42468  3.51701  4.29459  1.23615  4.02464  2.94199  2.69851  2.68047  3.05388  3.58749  5.69137  4.32159     43 n - - H
          2.68618  4.42225  2.77519  2.73123  3.46354  2.40513  3.72494  3.29354  2.67741  2.69355  4.24690  2.90347  2.73739  3.18146  2.89801  2.37887  2.77519  2.98518  4.58477  3.61503
          0.01246  4.78715  5.50950  0.61958  0.77255  0.48576  0.95510
     29   2.40857  3.12078  3.35731  2.80954  3.70039  3.54783  3.53262  3.19025  2.20893  2.71171  3.08277  2.93809  4.07616  2.98236  2.49286  2.70221  2.90295  2.74750  5.30724  3.48477     44 k - - H
          2.68618  4.42225  2.77519  2.73123  3.46354  2.40513  3.72494  3.29354  2.67741  2.69355  4.24690  2.90347  2.73739  3.18146  2.89801  2.37887  2.77519  2.98518  4.58477  3.61503
          0.01246  4.78715  5.50950  0.61958  0.77255  0.48576  0.95510
     30   3.37225  4.67420  5.32298  4.74177  3.54545  4.66746  5.04122  1.52423  4.57753  1.23250  2.60477  4.81386  4.93315  4.66704  4.60531  4.00863  3.46101  1.61977  5.40221  4.03089     45 l - - H
          2.68618  4.42225  2.77519  2.73123  3.46354  2.40513  3.72494  3.29354  2.67741  2.69355  4.24690  2.90347  2.73739  3.18146  2.89801  2.37887  2.77519  2.98518  4.58477  3.61503
          0.01246  4.78715  5.50950  0.61958  0.77255  0.48576  0.95510
     31   2.98560  4.49687  4.38586  3.83083  3.40270  4.04437  4.42639  2.75227  3.66800  2.22354  0.98011  3.91668  4.21795  3.93811  3.86408  3.36148  2.80649  2.62033  5.12615  3.92654     46 m - - S
          2.68618  4.42225  2.77519  2.73123  3.46354  2.40513  3.72494  3.29354  2.67741  2.69355  4.24690  2.90347  2.73739  3.18146  2.89801  2.37887  2.77519  2.98518  4.58477  3.61503
          0.01246  4.78715  5.50950  0.61958  0.77255  0.48576  0.95510
     32   2.77758  5.03277  3.10803  2.53700  3.86798  3.41339  3.30681  3.57059  1.96096  2.74129  3.79015  3.14008  4.00881  2.70407  2.05622  2.78793  2.92716  2.99268  4.74279  3.47935     47 k - - B
          2.68639  4.42261  2.77546  2.73129  3.46365  2.40493  3.72378  3.29396  2.67713  2.69383  4.24637  2.90287  2.73776  3.18159  2.89761  2.37887  2.77533  2.98540  4.58477  3.61507
          0.20291  1.71703  5.50950  1.87732  0.16605  0.48576  0.95510
     33   2.71803  5.30319  1.83613  2.43483  4.64405  3.29402  3.17937  4.12770  2.32042  3.60659  4.20950  2.40444  3.96597  2.70914  2.87228  2.44558  2.56601  3.69165  5.73794  4.32842     68 d - - T
          2.68618  4.42225  2.77519  2.73123  3.46354  2.40513  3.72494  3.29354  2.67741  2.69355  4.24690  2.90347  2.73739  3.18146  2.89801  2.37887  2.77519  2.98518  4.58477  3.61503
          0.01246  4.78715  5.50950  0.61958  0.77255  0.48576  0.95510
     34   2.69662  4.72779  4.04861  4.03515  5.32266  0.41078  5.18615  4.85077  4.34378  4.53637  5.33240  4.01850  4.29125  4.52780  4.55183  2.69308  3.35426  4.04227  6.64065  5.48804     69 G - - T
          2.68618  4.42225  2.77519  2.73123  3.46354  2.40513  3.72494  3.29354  2.67741  2.69355  4.24690  2.90347  2.73739  3.18146  2.89801  2.37887  2.77519  2.98518  4.58477  3.61503
          0.01246  4.78715  5.50950  0.61958  0.77255  0.48576  0.95510
     35   3.13771  5.51410  3.17340  2.70197  4.90888  3.80780  3.49461  4.32862  0.84951  3.64460  4.57116  2.96462  4.20604  2.88129  2.65106  3.09892  3.34266  3.93877  5.85611  4.55370     70 k - - B
          2.68618  4.42225  2.77519  2.73123  3.46354  2.40513  3.72494  3.29354  2.67741  2.69355  4.24690  2.90347  2.73739  3.18146  2.89801  2.37887  2.77519  2.98518  4.58477  3.61503
          0.01246  4.78715  5.50950  0.61958  0.77255  0.48576  0.95510
     36   3.25618  5.49242  3.77347  3.08613  4.84243  4.00253  3.96394  4.26770  0.76387  2.87500  4.57620  3.39178  4.35964  3.09331  2.28289  3.20867  3.49817  3.93854  5.80319  4.60139     71 k - - H
          2.68618  4.42225  2.77519  2.73123  3.46354  2.40513  3.72494  3.29354  2.67741  2.69355  4.24690  2.90347  2.73739  3.18146  2.89801  2.37887  2.77519  2.98518  4.58477  3.61503
          0.01246  4.78715  5.50950  0.61958  0.77255  0.48576  0.95510
     37   2.29731  5.10689  3.13157  2.43409  4.34058  3.12426  3.59042  3.73585  2.49279  3.04503  4.03168  2.94504  3.87591  2.67704  3.02302  1.83273  2.43197  3.15532  5.58620  3.87945     72 s - - H
          2.68618  4.42225  2.77519  2.73123  3.46354  2.40513  3.72494  3.29354  2.67741  2.69355  4.24690  2.90347  2.73739  3.18146  2.89801  2.37887  2.77519  2.98518  4.58477  3.61503
          0.01246  4.78715  5.50950  0.61958  0.77255  0.48576  0.95510
     38   2.75303  4.38520  3.72776  3.13595  3.63129  3.79493  4.05070  2.57617  2.32617  1.93887  3.41817  3.40186  4.17312  3.31202  2.54243  3.00828  2.66069  2.04752  5.08329  3.85436     73 l - - H
          2.68618  4.42225  2.77519  2.73123  3.46354  2.40513  3.72494  3.29354  2.67741  2.69355  4.24690  2.90347  2.73739  3.18146  2.89801  2.37887  2.77519  2.98518  4.58477  3.61503
          0.01246  4.78715  5.50950  0.61958  0.77255  0.48576  0.95510
     39   0.70140  4.20868  4.26279  3.77733  4.16368  3.55466  4.58793  3.37358  3.69375  3.09546  3.91532  3.90117  4.23719  3.96462  3.96192  2.76027  2.88264  2.71594  5.62308  4.42788     74 a - - H
          2.68618  4.42225  2.77519  2.73123  3.46354  2.40513  3.72494  3.29354  2.67741  2.69355  4.24690  2.90347  2.73739  3.18146  2.89801  2.37887  2.77519  2.98518  4.58477  3.61503
          0.01246  4.78715  5.50950  0.61958  0.77255  0.48576  0.95510
     40   2.65852  4.87879  3.16251  1.80072  4.07235  3.61423  3.81433  3.57290  2.59047  3.01719  3.58029  3.12552  4.00477  2.10195  2.68894  2.70540  2.91117  3.21987  5.54285  2.96609     75 e - - H
          2.68618  4.42225  2.77519  2.73123  3.46354  2.40513  3.72494  3.29354  2.67741  2.69355  4.24690  2.90347  2.73739  3.18146  2.89801  2.37887  2.77519  2.98518  4.58477  3.61503
          0.01246  4.78715  5.50950  0.61958  0.77255  0.48576  0.95510
     41   2.72487  5.30090  3.03342  2.34096  4.64296  3.13583  3.72613  4.12071  1.71806  3.60101  4.34401  2.69383  3.97699  2.78947  1.92382  2.61195  2.78843  3.69029  5.64577  4.22019     76 k - - H
          2.68618  4.42225  2.77519  2.73123  3.46354  2.40513  3.72494  3.29354  2.67741  2.69355  4.24690  2.90347  2.73739  3.18146  2.89801  2.37887  2.77519  2.98518  4.58477  3.61503
          0.01246  4.78715  5.50950  0.61958  0.77255  0.48576  0.95510
     42   2.72616  4.19981  4.00818  3.84013  3.29817  3.96608  4.22423  1.29641  3.70061  2.28444  3.15175  3.28650  4.33206  3.90118  3.84036  3.26098  2.81428  1.93547  4.90753  3.71991     77 i - - H
          2.68618  4.42225  2.77519  2.73123  3.46354  2.40513  3.72494  3.29354  2.67741  2.69355  4.24690  2.90347  2.73739  3.18146  2.89801  2.37887  2.77519  2.98518  4.58477  3.61503
          0.01246  4.78715  5.50950  0.61958  0.77255  0.48576  0.95510
     43   3.01296  3.93438  4.95270  4.35528  2.66320  4.23125  4.58815  2.17165  4.16585  2.00721  2.63420  4.37915  4.57174  4.30421  4.19783  3.55175  2.91151  1.13884  5.06600  3.89537     78 v - - H
          2.68618  4.42225  2.77519  2.73123  3.46354  2.40513  3.72494  3.29354  2.67741  2.69355  4.24690  2.90347  2.73739  3.18146  2.89801  2.37887  2.77519  2.98518  4.58477  3.61503
          0.01246  4.78715  5.50950  0.61958  0.77255  0.48576  0.95510
     44   2.55639  5.14098  2.94777  2.35646  4.07260  3.59701  3.69022  3.68707  2.22466  3.41895  4.19882  2.91222  3.98906  2.88121  2.80266  2.54370  2.95823  3.49759  5.61273  1.80155     79 y - - H
          2.68618  4.42225  2.77519  2.73123  3.46354  2.40513  3.72494  3.29354  2.67741  2.69355  4.24690  2.90347  2.73739  3.18146  2.89801  2.37887  2.77519  2.98518  4.58477  3.61503
          0.01246  4.78715  5.50950  0.61958  0.77255  0.48576  0.95510
     45   2.75313  5.28787  2.47748  2.25729  4.62641  2.17627  3.40179  3.83567  2.18281  3.39573  4.00256  2.81247  3.96234  2.74042  2.67016  2.55834  2.80112  3.64005  5.72445  3.94162     80 g - - H
          2.68618  4.42225  2.77519  2.73123  3.46354  2.40513  3.72494  3.29354  2.67741  2.69355  4.24690  2.90347  2.73739  3.18146  2.89801  2.37887  2.77519  2.98518  4.58477  3.61503
          0.01246  4.78715  5.50950  0.61958  0.77255  0.48576  0.95510
     46   0.92714  4.25197  4.17129  3.64865  3.88299  3.55291  4.42048  2.54380  3.57151  2.95088  3.85840  3.84568  4.24002  3.83434  3.83951  2.67764  2.71560  2.61533  5.35847  4.15761     81 a - - H
          2.68618  4.42225  2.77519  2.73123  3.46354  2.40513  3.72494  3.29354  2.67741  2.69355  4.24690  2.90347  2.73739  3.18146  2.89801  2.37887  2.77519  2.98518  4.58477  3.61503
          0.01246  4.78715  5.50950  0.61958  0.77255  0.48576  0.95510
     47   3.60153  4.60862  5.50492  4.90535  1.46709  4.85685  5.13033  2.32144  4.73465  0.98236  2.60190  4.99970  5.04646  4.71496  4.71277  4.19911  3.81528  2.76826  5.35626  4.14308     82 l - - H
          2.68618  4.42225  2.77519  2.73123  3.46354  2.40513  3.72494  3.29354  2.67741  2.69355  4.24690  2.90347  2.73739  3.18146  2.89801  2.37887  2.77519  2.98518  4.58477  3.61503
          0.01246  4.78715  5.50950  0.61958  0.77255  0.48576  0.95510
     48   2.75209  5.29487  1.85747  1.84713  4.54533  3.53593  3.40409  4.04126  2.31645  3.59818  4.28427  2.77047  3.96259  2.71450  2.90455  2.61945  2.89819  3.61491  5.58021  3.65830     83 e - - H
          2.68618  4.42225  2.77519  2.73123  3.46354  2.40513  3.72494  3.29354  2.67741  2.69355  4.24690  2.90347  2.73739  3.18146  2.89801  2.37887  2.77519  2.98518  4.58477  3.61503
          0.01246  4.78715  5.50950  0.61958  0.77255  0.48576  0.95510
     49   2.79252  4.41740  3.86232  3.04669  3.52097  3.70095  3.29731  1.79838  2.91318  2.02581  3.21193  3.27861  4.20565  3.28259  3.29330  3.06720  2.90935  2.26767  5.01275  3.31532     84 i - - H
          2.68618  4.42225  2.77519  2.73123  3.46354  2.40513  3.72494  3.29354  2.67741  2.69355  4.24690  2.90347  2.73739  3.18146  2.89801  2.37887  2.77519  2.98518  4.58477  3.61503
          0.01246  4.78715  5.50950  0.61958  0.77255  0.48576  0.95510
     50   2.97867  4.47154  5.36184  4.81482  3.68489  4.75392  5.22275  1.04707  4.68028  1.92512  3.27281  4.89736  5.03931  4.84955  4.75829  4.11186  3.57524  1.37809  5.64556  4.46866     85 i - - H
          2.68618  4.42225  2.77519  2.73123  3.46354  2.40513  3.72494  3.29354  2.67741  2.69355  4.24690  2.90347  2.73739  3.18146  2.89801  2.37887  2.77519  2.98518  4.58477  3.61503
          0.01246  4.78715  5.50950  0.61958  0.77255  0.48576  0.95510
     51   2.24223  5.29855  2.63015  1.92111  4.14750  3.27748  3.06967  4.12570  2.09387  3.58607  4.33985  2.88020  3.96108  2.67127  2.53723  2.64479  3.01298  3.67411  5.73252  4.01710     86 e - - H
          2.68618  4.42225  2.77519  2.73123  3.46354  2.40513  3.72494  3.29354  2.67741  2.69355  4.24690  2.90347  2.73739  3.18146  2.89801  2.37887  2.77519  2.98518  4.58477  3.61503
          0.01246  4.78715  5.50950  0.61958  0.77255  0.48576  0.95510
     52   2.67216  4.54708  2.87067  1.82351  4.55680  3.50098  3.48221  3.85121  2.00895  2.82701  4.28754  2.89327  3.96474  2.57219  2.74356  2.65479  2.63181  3.58101  5.71282  4.27034     87 e - - H
          2.68619  4.42228  2.77523  2.73126  3.46357  2.40516  3.72498  3.29341  2.67741  2.69345  4.24693  2.90350  2.73743  3.18136  2.89800  2.37888  2.77517  2.98518  4.58480  3.61506
          0.12140  2.20478  5.50950  0.23812  1.55168  0.48576  0.95510
     53   2.73371  5.27360  3.12776  2.47485  4.60444  3.58686  3.78538  4.03276  1.78897  3.06892  4.18321  3.08409  4.00717  2.49180  1.78306  2.56770  2.82775  3.58567  5.70519  4.32831     89 r - - H
          2.68479  4.42325  2.77522  2.72934  3.46455  2.40584  3.72567  3.29436  2.67594  2.69342  4.24684  2.90391  2.73657  3.18204  2.89863  2.37987  2.77531  2.98535  4.58594  3.61579
          0.42660  1.26283  2.74231  2.41978  0.09315  0.48576  0.95510
     54   2.65300  5.07513  3.08122  2.48415  4.31025  2.74217  3.76734  3.75600  2.37269  3.01963  3.90099  3.02042  3.45216  2.54520  3.02413  2.68536  1.76852  3.36324  5.55645  3.78956    130 t - - H
          2.68615  4.42234  2.77521  2.73115  3.46363  2.40498  3.72483  3.29363  2.67745  2.69355  4.24699  2.90346  2.73718  3.18155  2.89810  2.37892  2.77524  2.98527  4.58486  3.61512
          0.23758  2.12937  2.37997  0.87896  0.53651  0.41284  1.08402
     55   2.73949  5.26843  2.72243  2.27508  4.55428  2.32838  3.69332  3.96210  1.97315  3.52757  4.31032  2.44791  3.19429  2.73152  2.73161  2.57125  2.99736  3.61264  5.70297  4.29404    134 k - - S
          2.68618  4.42225  2.77519  2.73123  3.46354  2.40513  3.72494  3.29354  2.67741  2.69355  4.24690  2.90347  2.73739  3.18146  2.89801  2.37887  2.77519  2.98518  4.58477  3.61503
          0.01946  4.70059  4.58733  0.61958  0.77255  0.64592  0.74271
     56   2.33612  5.25657  2.81857  2.06613  4.56496  3.39665  3.72634  3.73499  1.72907  3.42404  4.21445  2.85392  3.91091  2.42369  2.79567  2.65965  2.93820  3.58646  5.69308  4.28676    135 k - - S
          2.68631  4.42256  2.77536  2.73085  3.46385  2.40504  3.72487  3.29342  2.67750  2.69314  4.24693  2.90355  2.73727  3.18106  2.89824  2.37893  2.77532  2.98536  4.58508  3.61534
          0.25998  1.51515  4.69291  1.45145  0.26688  0.39873  1.11222
     57   2.99526  5.63889  1.48318  1.93669  4.95873  3.52378  3.63458  4.46547  2.76568  3.93383  4.70412  1.75065  3.83647  3.01756  3.35168  2.79131  3.26452  3.99739  6.06888  4.60996    141 d - - -
          2.68623  4.42230  2.77522  2.73124  3.46359  2.40518  3.72500  3.29359  2.67746  2.69360  4.24695  2.90351  2.73742  3.18149  2.89766  2.37868  2.77523  2.98521  4.58482  3.61508
          0.10144  2.38183  5.50183  0.66054  0.72686  0.47512  0.97236
     58   2.06788  4.85815  3.43516  3.03308  4.61161  2.24479  4.19864  4.03726  3.18061  3.66847  4.49131  3.48754  1.10746  3.48083  3.61314  2.86068  3.20522  3.54397  5.91101  4.56058    144 p - - H
          2.68555  4.42280  2.77492  2.73118  3.46412  2.40434  3.72553  3.29316  2.67721  2.69360  4.24748  2.90372  2.73798  3.18204  2.89762  2.37883  2.77541  2.98566  4.58535  3.61561
          0.09253  2.47304  5.50950  2.70796  0.06900  0.48576  0.95510
     59   2.81651  4.22840  4.68457  3.93231  2.98289  4.01198  4.31246  1.72210  3.92466  1.59043  2.89225  4.12803  4.37190  4.04359  3.71210  3.31412  3.07731  1.78094  4.85525  3.59422    174 l - - H
          2.68618  4.42225  2.77519  2.73123  3.46354  2.40513  3.72494  3.29354  2.67741  2.69355  4.24690  2.90347  2.73739  3.18146  2.89801  2.37887  2.77519  2.98518  4.58477  3.61503
          0.01246  4.78715  5.50950  0.61958  0.77255  0.48576  0.95510
     60   2.63597  5.28510  2.83707  1.68817  4.62215  3.55678  3.75829  3.99488  2.27475  3.28491  4.32799  3.01240  3.93367  2.24773  2.67253  2.64888  2.51686  3.35945  5.72242  4.31669    175 e - - H
          2.68618  4.42225  2.77519  2.73123  3.46354  2.40513  3.72494  3.29354  2.67741  2.69355  4.24690  2.90347  2.73739  3.18146  2.89801  2.37887  2.77519  2.98518  4.58477  3.61503
          0.01246  4.78715  5.50950  0.61958  0.77255  0.48576  0.95510
     61   2.69691  4.24299  4.65075  4.04942  3.31386  3.97157  4.34046  2.11603  3.83463  1.98162  3.32703  4.11565  4.37173  3.98194  3.94125  3.29628  2.54532  1.35042  4.88424  2.84836    176 v - - H
          2.68618  4.42225  2.77519  2.73123  3.46354  2.40513  3.72494  3.29354  2.67741  2.69355  4.24690  2.90347  2.73739  3.18146  2.89801  2.37887  2.77519  2.98518  4.58477  3.61503
          0.01246  4.78715  5.50950  0.61958  0.77255  0.48576  0.95510
     62   3.15609  4.53757  4.98663  4.40929  1.33900  4.33201  4.44765  2.63738  4.22071  1.28656  3.37547  4.41634  4.36190  4.31042  4.24538  3.64989  3.40756  2.62408  3.70549  3.34383    177 l - - H
          2.68618  4.42225  2.77519  2.73123  3.46354  2.40513  3.72494  3.29354  2.67741  2.69355  4.24690  2.90347  2.73739  3.18146  2.89801  2.37887  2.77519  2.98518  4.58477  3.61503
          0.01246  4.78715  5.50950  0.61958  0.77255  0.48576  0.95510
     63   2.78416  5.11914  2.98757  2.00832  4.52584  3.54998  2.79922  3.89214  2.00465  3.28557  4.27031  2.80486  3.96831  2.71184  2.76511  2.64240  2.73506  2.54577  5.69790  4.26518    178 k - - H
          2.68618  4.42225  2.77519  2.73123  3.46354  2.40513  3.72494  3.29354  2.67741  2.69355  4.24690  2.90347  2.73739  3.18146  2.89801  2.37887  2.77519  2.98518  4.58477  3.61503
          0.01246  4.78715  5.50950  0.61958  0.77255  0.48576  0.95510
     64   2.70860  4.58259  2.60647  1.97322  4.61772  2.95090  3.73794  4.09734  1.99845  3.19410  4.32474  2.99090  3.96318  2.48733  2.60517  2.63179  2.78880  3.44395  4.65180  4.08815    179 e - - H
          2.68618  4.42225  2.77519  2.73123  3.46354  2.40513  3.72494  3.29354  2.67741  2.69355  4.24690  2.90347  2.73739  3.18146  2.89801  2.37887  2.77519  2.98518  4.58477  3.61503
          0.01246  4.78715  5.50950  0.61958  0.77255  0.48576  0.95510
     65   0.72766  4.11459  4.31796  3.82971  4.07135  3.45878  4.58674  2.81222  3.74282  3.11708  4.03886  3.93548  4.25356  3.99905  3.99005  2.84161  3.00120  2.72049  5.54683  4.35563    180 a - - H
          2.68618  4.42225  2.77519  2.73123  3.46354  2.40513  3.72494  3.29354  2.67741  2.69355  4.24690  2.90347  2.73739  3.18146  2.89801  2.37887  2.77519  2.98518  4.58477  3.61503
          0.01246  4.78715  5.50950  0.61958  0.77255  0.48576  0.95510
     66   3.37726  3.76109  5.36746  4.79932  3.61231  4.71269  5.12394  1.47411  4.64360  1.18481  3.03873  4.86629  4.98350  4.75547  4.68143  4.06197  3.61317  1.59957  5.49569  4.35969    181 l - - H
          2.68618  4.42225  2.77519  2.73123  3.46354  2.40513  3.72494  3.29354  2.67741  2.69355  4.24690  2.90347  2.73739  3.18146  2.89801  2.37887  2.77519  2.98518  4.58477  3.61503
          0.01246  4.78715  5.50950  0.61958  0.77255  0.48576  0.95510
     67   2.63163  5.12760  2.01394  1.69866  4.63576  3.42354  3.70659  3.77698  2.38842  3.57241  4.28485  2.68367  3.96309  2.66471  2.84561  2.64465  3.00414  3.51796  5.73072  4.28451    182 e - - H
          2.68618  4.42225  2.77519  2.73123  3.46354  2.40513  3.72494  3.29354  2.67741  2.69355  4.24690  2.90347  2.73739  3.18146  2.89801  2.37887  2.77519  2.98518  4.58477  3.61503
          0.01246  4.78715  5.50950  0.61958  0.77255  0.48576  0.95510
     68   2.89289  5.33213  2.92757  2.55979  4.65660  3.57356  3.72989  4.11907  2.20156  3.62744  4.39822  1.23336  4.04613  2.96443  2.96459  2.51235  3.08838  3.63639  5.78162  4.30343    183 n - - H
          2.68618  4.42225  2.77519  2.73123  3.46354  2.40513  3.72494  3.29354  2.67741  2.69355  4.24690  2.90347  2.73739  3.18146  2.89801  2.37887  2.77519  2.98518  4.58477  3.61503
          0.01246  4.78715  5.50950  0.61958  0.77255  0.48576  0.95510
     69   2.19615  3.48569  4.51205  3.91898  3.37182  3.72586  4.30419  2.30309  3.76558  2.29018  3.29427  4.03741  4.33915  3.95227  3.87829  2.63212  2.87905  1.33419  4.89828  3.71362    184 v - - C
          2.68618  4.42225  2.77519  2.73123  3.46354  2.40513  3.72494  3.29354  2.67741  2.69355  4.24690  2.90347  2.73739  3.18146  2.89801  2.37887  2.77519  2.98518  4.58477  3.61503
          0.01246  4.78715  5.50950  0.61958  0.77255  0.48576  0.95510
     70   2.12395  5.06321  3.16339  2.60518  4.28484  2.83999  3.81423  3.54480  2.05398  3.32227  2.89727  3.13135  4.00640  2.92486  2.28878  2.60336  2.62486  3.40729  5.55259  4.20355    185 k - - S
          2.68618  4.42225  2.77519  2.73123  3.46354  2.40513  3.72494  3.29354  2.67741  2.69355  4.24690  2.90347  2.73739  3.18146  2.89801  2.37887  2.77519  2.98518  4.58477  3.61503
          0.01246  4.78715  5.50950  0.61958  0.77255  0.48576  0.95510
     71   2.84838  4.83811  4.13137  3.95117  4.66149  3.65213  4.94371  3.46155  3.89949  3.67856  4.74597  4.05866  0.49097  4.28601  4.12475  3.16446  3.45929  3.56970  6.14970  4.88878    186 P - - -
          2.68618  4.42225  2.77519  2.73123  3.46354  2.40513  3.72494  3.29354  2.67741  2.69355  4.24690  2.90347  2.73739  3.18146  2.89801  2.37887  2.77519  2.98518  4.58477  3.61503
          0.01246  4.78715  5.50950  0.61958  0.77255  0.48576  0.95510
     72   2.64397  4.89282  3.18339  2.69096  4.03310  3.61814  3.61999  3.11196  2.66911  2.32492  3.80874  2.38858  4.04085  2.88993  2.16068  2.53347  2.95285  2.61798  5.41539  4.02343    187 r - - S
          2.68618  4.42225  2.77519  2.73123  3.46354  2.40513  3.72494  3.29354  2.67741  2.69355  4.24690  2.90347  2.73739  3.18146  2.89801  2.37887  2.77519  2.98518  4.58477  3.61503
          0.01246  4.78715  5.50950  0.61958  0.77255  0.48576  0.95510
     73   2.88842  4.31354  4.52508  2.30929  3.05703  4.02970  4.34692  2.23955  3.78650  1.84513  2.90873  4.07516  4.38681  3.97344  3.91046  3.32792  3.10741  1.51369  4.70166  3.76069    188 v - - E
          2.68618  4.42225  2.77519  2.73123  3.46354  2.40513  3.72494  3.29354  2.67741  2.69355  4.24690  2.90347  2.73739  3.18146  2.89801  2.37887  2.77519  2.98518  4.58477  3.61503
          0.01246  4.78715  5.50950  0.61958  0.77255  0.48576  0.95510
     74   2.78132  5.35497  2.53659  1.24970  4.69283  3.51850  3.79711  4.17758  2.37638  3.65612  4.40075  2.95490  3.99552  2.62728  2.82332  2.78306  2.98190  3.51774  5.78834  4.37483    189 e - - E
          2.68618  4.42225  2.77519  2.73123  3.46354  2.40513  3.72494  3.29354  2.67741  2.69355  4.24690  2.90347  2.73739  3.18146  2.89801  2.37887  2.77519  2.98518  4.58477  3.61503
          0.01246  4.78715  5.50950  0.61958  0.77255  0.48576  0.95510
     75   3.03951  4.42046  4.78050  4.20461  3.54224  4.24900  4.63156  2.02358  4.06125  2.15329  3.55366  4.32929  4.60308  4.25909  4.18207  3.03193  2.41118  1.03394  5.20366  4.01367    190 v - - E
          2.68618  4.42225  2.77519  2.73123  3.46354  2.40513  3.72494  3.29354  2.67741  2.69355  4.24690  2.90347  2.73739  3.18146  2.89801  2.37887  2.77519  2.98518  4.58477  3.61503
          0.01246  4.78715  5.50950  0.61958  0.77255  0.48576  0.95510
     76   2.78834  5.20736  3.19880  2.52054  4.51230  3.65434  3.81400  3.76840  1.68985  3.30041  4.26539  3.14959  4.04057  2.89977  1.86743  2.86203  2.23907  3.13364  5.65225  4.30361    191 k - - E
          2.68618  4.42225  2.77519  2.73123  3.46354  2.40513  3.72494  3.29354  2.67741  2.69355  4.24690  2.90347  2.73739  3.18146  2.89801  2.37887  2.77519  2.98518  4.58477  3.61503
          0.01246  4.78715  5.50950  0.61958  0.77255  0.48576  0.95510
     77   2.44100  5.21925  3.08364  2.52854  4.53316  3.38566  3.55844  3.99442  2.44257  3.51191  4.27246  2.98582  3.31532  2.72176  2.29773  1.65140  2.70689  3.47503  5.67483  4.28779    192 s - - E
          2.68618  4.42225  2.77519  2.73123  3.46354  2.40513  3.72494  3.29354  2.67741  2.69355  4.24690  2.90347  2.73739  3.18146  2.89801  2.37887  2.77519  2.98518  4.58477  3.61503
          0.01246  4.78715  5.50950  0.61958  0.77255  0.48576  0.95510
     78   2.71668  4.10320  3.98843  3.34748  2.99613  3.85774  4.13691  2.24488  3.16174  2.20049  3.41284  3.72283  4.23116  3.30857  1.63199  3.12556  3.03970  2.38426  4.97862  3.77159    193 r - - E
          2.68618  4.42225  2.77519  2.73123  3.46354  2.40513  3.72494  3.29354  2.67741  2.69355  4.24690  2.90347  2.73739  3.18146  2.89801  2.37887  2.77519  2.98518  4.58477  3.61503
          0.01246  4.78715  5.50950  0.61958  0.77255  0.48576  0.95510
     79   2.76440  5.20213  3.19644  2.56456  4.50562  3.12999  3.81426  3.81060  1.97649  3.47621  3.50181  3.09969  4.03924  2.90974  1.43275  2.78340  3.07857  3.37290  5.64915  4.30033    194 r - - B
          2.68596  4.42230  2.77525  2.73129  3.46359  2.40498  3.72500  3.29347  2.67746  2.69353  4.24666  2.90352  2.73745  3.18140  2.89806  2.37892  2.77525  2.98524  4.58482  3.61508
          0.07062  2.74672  5.50950  0.90864  0.51596  0.48576  0.95510
     80   2.77504  4.30348  4.19118  3.60724  3.18738  3.10120  4.19133  2.37087  3.30014  2.50002  3.35851  3.84474  4.10376  3.73111  3.13034  2.94651  2.74718  1.44739  4.91253  2.67964    198 v - - S
          2.68618  4.42225  2.77519  2.73123  3.46354  2.40513  3.72494  3.29354  2.67741  2.69355  4.24690  2.90347  2.73739  3.18146  2.89801  2.37887  2.77519  2.98518  4.58477  3.61503
          0.01246  4.78715  5.50950  0.61958  0.77255  0.48576  0.95510
     81   2.62001  4.86946  3.56718  3.44362  5.06508  0.54951  4.70577  4.53306  3.59767  4.16346  4.99274  3.71897  4.27311  3.65282  3.59109  2.94148  3.37056  3.93327  6.34057  5.10172    199 G - - S
          2.68615  4.42226  2.77520  2.73124  3.46355  2.40514  3.72495  3.29355  2.67742  2.69356  4.24691  2.90348  2.73740  3.18147  2.89802  2.37888  2.77520  2.98502  4.58478  3.61504
          0.04605  3.19532  5.50950  0.40840  1.09277  0.48576  0.95510
     82   2.47765  4.83662  4.25637  4.23753  5.39990  0.36270  5.32324  4.89306  4.50125  4.59997  5.43292  4.18749  4.40411  4.69345  4.67845  3.12415  3.49281  4.13288  6.65441  5.59161    201 G - - S
          2.68618  4.42225  2.77519  2.73123  3.46354  2.40513  3.72494  3.29354  2.67741  2.69355  4.24690  2.90347  2.73739  3.18146  2.89801  2.37887  2.77519  2.98518  4.58477  3.61503
          0.01246  4.78715  5.50950  0.61958  0.77255  0.48576  0.95510
     83   1.82557  4.67486  3.47143  2.90868  3.83974  3.71993  3.95419  2.53887  2.56942  2.90011  3.57170  3.20409  4.10441  3.14987  3.13587  2.24471  2.42633  2.54515  5.23596  3.97176    202 a - - S
          2.68618  4.42225  2.77519  2.73123  3.46354  2.40513  3.72494  3.29354  2.67741  2.69355  4.24690  2.90347  2.73739  3.18146  2.89801  2.37887  2.77519  2.98518  4.58477  3.61503
          0.01246  4.78715  5.50950  0.61958  0.77255  0.48576  0.95510
     84   2.41353  4.87311  3.28436  2.72526  3.92292  3.59659  3.87337  3.40240  2.67198  3.08012  3.70428  2.42424  4.04648  3.05454  2.85596  2.47172  1.70204  2.80819  5.40244  4.09563    203 t - - B
          2.68618  4.42225  2.77519  2.73123  3.46354  2.40513  3.72494  3.29354  2.67741  2.69355  4.24690  2.90347  2.73739  3.18146  2.89801  2.37887  2.77519  2.98518  4.58477  3.61503
          0.01246  4.78715  5.50950  0.61958  0.77255  0.48576  0.95510
     85   2.74476  4.38603  3.99413  3.41604  3.17046  3.86327  4.09361  2.82045  3.13646  2.36065  3.49561  3.72631  4.23649  3.31648  3.09399  3.13200  3.00618  2.32062  4.97002  1.40142    204 y - - E
          2.68618  4.42225  2.77519  2.73123  3.46354  2.40513  3.72494  3.29354  2.67741  2.69355  4.24690  2.90347  2.73739  3.18146  2.89801  2.37887  2.77519  2.98518  4.58477  3.61503
          0.01246  4.78715  5.50950  0.61958  0.77255  0.48576  0.95510
     86   2.80656  5.13637  3.13494  2.50913  3.75172  3.60829  3.32442  3.85695  2.49857  3.36288  4.06990  3.10832  2.99575  1.44825  2.69760  2.79742  3.03672  3.15228  5.60707  4.21033    205 q - - E
          2.68618  4.42225  2.77519  2.73123  3.46354  2.40513  3.72494  3.29354  2.67741  2.69355  4.24690  2.90347  2.73739  3.18146  2.89801  2.37887  2.77519  2.98518  4.58477  3.61503
          0.01246  4.78715  5.50950  0.61958  0.77255  0.48576  0.95510
     87   2.82761  4.42017  3.94776  3.34405  3.54251  3.86012  3.80420  2.42168  2.80471  2.61978  3.43133  3.69847  4.23446  3.05770  3.51157  3.04749  3.00800  1.18504  5.01873  3.80898    206 v - - E
          2.68618  4.42225  2.77519  2.73123  3.46354  2.40513  3.72494  3.29354  2.67741  2.69355  4.24690  2.90347  2.73739  3.18146  2.89801  2.37887  2.77519  2.98518  4.58477  3.61503
          0.01246  4.78715  5.50950  0.61958  0.77255  0.48576  0.95510
     88   1.80474  4.64647  4.18484  3.98420  5.08760  3.41642  5.00693  4.53219  4.07282  4.21936  5.01672  3.96605  0.71899  4.31207  4.32349  2.33155  3.24519  3.84103  6.42190  5.26158    207 p - - E
          2.68618  4.42225  2.77519  2.73123  3.46354  2.40513  3.72494  3.29354  2.67741  2.69355  4.24690  2.90347  2.73739  3.18146  2.89801  2.37887  2.77519  2.98518  4.58477  3.61503
          0.01246  4.78715  5.50950  0.61958  0.77255  0.48576  0.95510
     89   2.61561  4.09288  4.38427  3.79222  3.32837  3.89857  3.88403  2.37583  3.65333  2.41747  2.91105  3.95421  4.29764  3.85570  3.49525  2.98141  2.39696  1.28235  4.87412  3.68668    208 v - - E
          2.68618  4.42225  2.77519  2.73123  3.46354  2.40513  3.72494  3.29354  2.67741  2.69355  4.24690  2.90347  2.73739  3.18146  2.89801  2.37887  2.77519  2.98518  4.58477  3.61503
          0.01246  4.78715  5.50950  0.61958  0.77255  0.48576  0.95510
     90   2.99541  5.53727  1.92414  1.45405  4.86380  3.60494  3.86395  4.36125  2.72473  3.83537  4.59656  3.06439  2.35968  2.46754  3.24566  2.81638  3.24074  3.75669  5.97068  4.52982    209 e - - E
          2.68618  4.42225  2.77519  2.73123  3.46354  2.40513  3.72494  3.29354  2.67741  2.69355  4.24690  2.90347  2.73739  3.18146  2.89801  2.37887  2.77519  2.98518  4.58477  3.61503
          0.01246  4.78715  5.50950  0.61958  0.77255  0.48576  0.95510
     91   3.27170  4.09451  5.26037  4.70918  3.83398  4.64736  5.11001  1.53699  4.56918  1.96238  3.58886  4.78632  4.95600  4.75622  4.65473  3.93467  2.96122  0.96936  5.57703  4.38359    210 v - - E
          2.68618  4.42225  2.77519  2.73123  3.46354  2.40513  3.72494  3.29354  2.67741  2.69355  4.24690  2.90347  2.73739  3.18146  2.89801  2.37887  2.77519  2.98518  4.58477  3.61503
          0.01246  4.78715  5.50950  0.61958  0.77255  0.48576  0.95510
     92   2.45930  5.26660  3.00491  2.48017  4.59618  3.44883  3.76605  4.04799  2.30666  3.54551  4.31305  2.53935  3.64902  2.84892  1.93281  1.97952  2.77636  3.64925  5.70926  4.23707    211 r - - -
          2.68618  4.42225  2.77520  2.73123  3.46354  2.40513  3.72495  3.29354  2.67741  2.69352  4.24690  2.90347  2.73740  3.18146  2.89801  2.37887  2.77520  2.98518  4.58477  3.61503
          0.01788  4.29239  5.50950  0.57089  0.83247  0.48576  0.95510
     93   2.57371  5.23872  2.98252  2.16721  4.49555  3.45820  3.51988  4.00798  2.23295  3.20851  3.39920  2.96418  1.99845  2.66245  2.95336  2.58268  2.93353  3.61502  5.68753  4.29335    213 p - - H
          2.68618  4.42225  2.77519  2.73123  3.46354  2.40513  3.72494  3.29354  2.67741  2.69355  4.24690  2.90347  2.73739  3.18146  2.89801  2.37887  2.77519  2.98518  4.58477  3.61503
          0.01246  4.78715  5.50950  0.61958  0.77255  0.48576  0.95510
     94   2.40042  5.27664  2.51917  2.21007  4.41925  3.47530  3.63637  3.87911  2.12414  2.91617  3.79006  2.86288  3.91990  2.50656  2.44130  2.57530  2.94778  3.33340  5.71603  4.22581    214 k - - H
          2.68618  4.42225  2.77519  2.73123  3.46354  2.40513  3.72494  3.29354  2.67741  2.69355  4.24690  2.90347  2.73739  3.18146  2.89801  2.37887  2.77519  2.98518  4.58477  3.61503
          0.01246  4.78715  5.50950  0.61958  0.77255  0.48576  0.95510
     95   3.65176  5.75867  4.09807  3.20461  5.32155  4.20561  4.02627  4.60353  2.12479  3.95942  4.83633  3.66965  4.53989  2.27044  0.68550  3.62012  3.77254  4.14051  5.93411  4.82869    215 R - - H
          2.68618  4.42225  2.77519  2.73123  3.46354  2.40513  3.72494  3.29354  2.67741  2.69355  4.24690  2.90347  2.73739  3.18146  2.89801  2.37887  2.77519  2.98518  4.58477  3.61503
          0.01246  4.78715  5.50950  0.61958  0.77255  0.48576  0.95510
     96   2.29547  5.22910  3.15339  2.58955  4.54902  3.24263  3.80237  3.99658  2.32563  3.51679  3.94493  3.11996  4.02005  2.59624  1.52455  2.36430  3.06247  3.60892  5.67771  4.31325    216 r - - H
          2.68618  4.42225  2.77519  2.73123  3.46354  2.40513  3.72494  3.29354  2.67741  2.69355  4.24690  2.90347  2.73739  3.18146  2.89801  2.37887  2.77519  2.98518  4.58477  3.61503
          0.01246  4.78715  5.50950  0.61958  0.77255  0.48576  0.95510
     97   2.78964  4.86212  3.24066  2.52965  3.91469  3.66093  3.72874  2.97976  2.64138  2.64885  3.71955  2.97755  4.04849  2.07150  2.66898  2.82955  2.70812  2.33740  5.39033  3.35964    217 q - - H
          2.68618  4.42225  2.77519  2.73123  3.46354  2.40513  3.72494  3.29354  2.67741  2.69355  4.24690  2.90347  2.73739  3.18146  2.89801  2.37887  2.77519  2.98518  4.58477  3.61503
          0.01246  4.78715  5.50950  0.61958  0.77255  0.48576  0.95510
     98   2.02178  5.11191  2.38287  2.52563  3.72917  3.57036  3.63586  3.98130  2.52691  3.50208  4.26349  2.66500  3.97587  2.88548  2.50322  2.15553  2.51991  3.56262  5.66828  4.28091    218 a - - H
          2.68618  4.42225  2.77519  2.73123  3.46354  2.40513  3.72494  3.29354  2.67741  2.69355  4.24690  2.90347  2.73739  3.18146  2.89801  2.37887  2.77519  2.98518  4.58477  3.61503
          0.01246  4.78715  5.50950  0.61958  0.77255  0.48576  0.95510
     99   2.54566  4.34042  4.07616  3.42020  3.37930  3.87269  4.11057  2.55514  3.25207  1.24006  3.30051  3.64912  4.24500  3.17001  3.44315  3.09956  2.75069  2.45890  4.94503  3.53791    219 l - - H
          2.68618  4.42225  2.77519  2.73123  3.46354  2.40513  3.72494  3.29354  2.67741  2.69355  4.24690  2.90347  2.73739  3.18146  2.89801  2.37887  2.77519  2.98518  4.58477  3.61503
          0.01246  4.78715  5.50950  0.61958  0.77255  0.48576  0.95510
    100   0.53151  4.40974  4.57713  4.31509  5.10081  2.39295  5.14510  4.54899  4.28501  4.24306  5.02448  4.08176  4.21162  4.48806  4.47465  2.32252  3.05349  3.81908  6.45022  5.33537    220 A - - H
          2.68618  4.42225  2.77519  2.73123  3.46354  2.40513  3.72494  3.29354  2.67741  2.69355  4.24690  2.90347  2.73739  3.18146  2.89801  2.37887  2.77519  2.98518  4.58477  3.61503
          0.01246  4.78715  5.50950  0.61958  0.77255  0.48576  0.95510
    101   2.87566  4.25648  4.76517  4.15544  2.41308  4.04195  4.36816  1.73684  3.95748  1.66144  2.27868  4.17960  4.39618  4.09350  3.13587  3.31490  3.09460  2.41836  4.22119  3.69498    221 l - - H
          2.68618  4.42225  2.77519  2.73123  3.46354  2.40513  3.72494  3.29354  2.67741  2.69355  4.24690  2.90347  2.73739  3.18146  2.89801  2.37887  2.77519  2.98518  4.58477  3.61503
          0.01246  4.78715  5.50950  0.61958  0.77255  0.48576  0.95510
    102   2.75358  4.69092  3.19766  2.60741  4.18633  3.45430  3.77311  3.71897  2.02893  3.23344  3.66505  3.14091  4.02473  2.95302  1.45381  2.79868  2.89722  3.40543  5.43387  3.84479    222 r - - H
          2.68618  4.42225  2.77519  2.73123  3.46354  2.40513  3.72494  3.29354  2.67741  2.69355  4.24690  2.90347  2.73739  3.18146  2.89801  2.37887  2.77519  2.98518  4.58477  3.61503
          0.01246  4.78715  5.50950  0.61958  0.77255  0.48576  0.95510
    103   2.97518  4.52432  4.13221  3.57064  2.69576  3.99961  3.42249  3.00120  3.46328  2.45362  3.63916  3.12042  4.36753  3.67055  3.60369  3.27448  3.05088  2.78605  1.25705  3.18538    223 w - - H
          2.68618  4.42225  2.77519  2.73123  3.46354  2.40513  3.72494  3.29354  2.67741  2.69355  4.24690  2.90347  2.73739  3.18146  2.89801  2.37887  2.77519  2.98518  4.58477  3.61503
          0.01246  4.78715  5.50950  0.61958  0.77255  0.48576  0.95510
    104   3.55482  4.85250  5.49680  4.92051  3.30146  4.89835  5.25737  1.05742  4.77031  1.15610  2.90084  5.03600  5.10411  4.81184  4.79141  4.02885  3.79901  2.38239  5.52507  4.44920    224 i - - H
          2.68618  4.42225  2.77519  2.73123  3.46354  2.40513  3.72494  3.29354  2.67741  2.69355  4.24690  2.90347  2.73739  3.18146  2.89801  2.37887  2.77519  2.98518  4.58477  3.61503
          0.01246  4.78715  5.50950  0.61958  0.77255  0.48576  0.95510
    105   2.25248  4.00762  4.63835  4.03828  3.33591  4.00870  4.34111  1.71270  3.74371  1.91989  3.29248  4.11073  4.37181  4.03177  3.85207  3.17053  2.64305  1.70568  4.89075  3.70908    225 v - - H
          2.68618  4.42225  2.77519  2.73123  3.46354  2.40513  3.72494  3.29354  2.67741  2.69355  4.24690  2.90347  2.73739  3.18146  2.89801  2.37887  2.77519  2.98518  4.58477  3.61503
          0.01246  4.78715  5.50950  0.61958  0.77255  0.48576  0.95510
    106   2.62328  5.28281  2.25421  1.89409  4.44701  3.36397  3.70629  3.73360  2.33045  3.24198  4.05307  2.69955  3.96296  2.48881  2.86421  2.50173  2.80128  3.62212  4.66673  4.31494    226 e - - H
          2.68618  4.42225  2.77519  2.73123  3.46354  2.40513  3.72494  3.29354  2.67741  2.69355  4.24690  2.90347  2.73739  3.18146  2.89801  2.37887  2.77519  2.98518  4.58477  3.61503
          0.01246  4.78715  5.50950  0.61958  0.77255  0.48576  0.95510
    107   1.76834  4.19262  3.64884  3.04565  3.15477  2.33355  3.95371  3.00445  3.04065  2.75261  3.64768  3.08798  4.15212  3.33034  3.40251  2.72350  3.03338  2.72817  5.12385  2.53526    227 a - - H
          2.68618  4.42225  2.77519  2.73123  3.46354  2.40513  3.72494  3.29354  2.67741  2.69355  4.24690  2.90347  2.73739  3.18146  2.89801  2.37887  2.77519  2.98518  4.58477  3.61503
          0.01246  4.78715  5.50950  0.61958  0.77255  0.48576  0.95510
    108   1.24419  4.07752  4.00294  3.45865  3.77928  3.51305  4.27630  2.94553  3.39311  2.85657  3.67969  3.73500  4.21047  3.66808  3.69056  2.12683  2.75781  2.16372  5.24455  4.03341    228 a - - H
          2.68597  4.42211  2.77538  2.73103  3.46362  2.40525  3.72492  3.29376  2.67724  2.69372  4.24670  2.90346  2.73761  3.18146  2.89755  2.37876  2.77535  2.98528  4.58489  3.61518
          0.27660  1.43719  5.50950  0.98458  0.46776  0.48576  0.95510
    109   2.33177  4.51503  2.95527  2.33876  4.59420  3.53770  3.56922  4.06813  2.25724  3.54309  4.31050  2.65889  3.96832  2.85050  1.75053  2.39301  2.90938  3.54485  5.70729  4.30748    232 r - - S
          2.68618  4.42225  2.77519  2.73123  3.46354  2.40513  3.72494  3.29354  2.67741  2.69355  4.24690  2.90347  2.73739  3.18146  2.89801  2.37887  2.77519  2.98518  4.58477  3.61503
          0.01246  4.78715  5.50950  0.61958  0.77255  0.48576  0.95510
    110   2.57212  5.24349  2.82722  2.35333  2.95711  3.38977  3.64981  4.01527  1.75057  3.41293  4.22852  2.81121  3.96947  2.77554  2.81488  2.28451  2.87060  3.61029  5.69109  3.77004    233 k - - T
          2.68618  4.42225  2.77519  2.73123  3.46354  2.40513  3.72494  3.29354  2.67741  2.69355  4.24690  2.90347  2.73739  3.18146  2.89801  2.37887  2.77519  2.98518  4.58477  3.61503
          0.01246  4.78715  5.50950  0.61958  0.77255  0.48576  0.95510
    111   3.06958  5.48158  3.14804  2.34415  4.87501  3.67496  3.82919  4.30769  1.78407  3.75274  4.53444  3.06581  4.15893  2.98252  1.20344  2.89192  3.27940  3.90351  5.83743  4.51502    234 r - - S
          2.68618  4.42225  2.77519  2.73123  3.46354  2.40513  3.72494  3.29354  2.67741  2.69355  4.24690  2.90347  2.73739  3.18146  2.89801  2.37887  2.77519  2.98518  4.58477  3.61503
          0.01246  4.78715  5.50950  0.61958  0.77255  0.48576  0.95510
    112   2.73312  5.28245  3.02204  2.45354  4.61835  2.77213  3.72414  4.04928  1.97036  3.56603  4.32666  2.14323  3.43424  2.85617  2.68989  2.18517  2.66213  3.62749  5.72117  4.31699    235 k - - S
          2.68618  4.42225  2.77519  2.73123  3.46354  2.40513  3.72494  3.29354  2.67741  2.69355  4.24690  2.90347  2.73739  3.18146  2.89801  2.37887  2.77519  2.98518  4.58477  3.61503
          0.01246  4.78715  5.50950  0.61958  0.77255  0.48576  0.95510
    113   2.73358  5.22667  2.89079  1.82235  4.02063  2.35828  3.77010  3.41594  2.32926  3.48671  4.09361  2.93821  3.25646  2.86846  2.94599  2.41579  2.92421  3.25954  5.67842  4.28699    236 e - - S
          2.68620  4.42227  2.77521  2.73114  3.46356  2.40514  3.72491  3.29356  2.67735  2.69357  4.24691  2.90348  2.73741  3.18148  2.89793  2.37888  2.77521  2.98520  4.58479  3.61505
          0.18470  2.73988  2.26271  0.32818  1.27381  0.48576  0.95510
    114   2.81215  5.20769  3.13446  2.56726  4.52774  3.21079  3.59733  3.68654  1.45235  3.48654  3.72555  3.03062  3.99376  2.77730  2.03367  2.80533  2.91028  3.53778  5.64106  4.23230    238 k - - S
          2.68613  4.42227  2.77521  2.73125  3.46356  2.40512  3.72496  3.29356  2.67736  2.69357  4.24692  2.90339  2.73741  3.18148  2.89803  2.37887  2.77521  2.98520  4.58479  3.61496
          0.03719  3.44172  5.40411  0.79170  0.60344  0.56576  0.83916
    115   2.75083  4.75191  3.01013  2.54096  4.31819  3.16553  3.66738  3.80266  2.52345  3.36541  4.01588  2.96894  2.59271  2.90477  2.89468  1.89925  2.07290  3.43331  5.56950  4.17074    242 s - - -
          2.68618  4.42225  2.77519  2.73123  3.46354  2.40513  3.72494  3.29354  2.67741  2.69355  4.24690  2.90347  2.73739  3.18146  2.89801  2.37887  2.77519  2.98518  4.58477  3.61503
          0.01332  4.72104  5.44339  0.61958  0.77255  0.42297  1.06450
    116   2.54029  4.08044  4.48149  3.88396  2.83832  3.43407  4.25645  2.25156  3.72746  2.23751  1.63174  3.87700  4.09829  3.88703  3.83601  2.93299  2.56424  2.39680  4.84696  3.59933    243 m - - H
          2.68627  4.42234  2.77512  2.73133  3.46270  2.40522  3.72504  3.29363  2.67750  2.69357  4.24635  2.90347  2.73749  3.18134  2.89793  2.37896  2.77506  2.98528  4.58486  3.61496
          0.12201  2.20005  5.50492  0.92776  0.50325  0.47934  0.96546
    117   1.72648  4.82847  3.22687  2.34742  4.03996  3.56270  3.61277  3.23802  2.63604  3.08132  3.43896  3.22956  3.40468  2.98077  3.06113  2.53650  2.91589  2.54963  4.40277  3.77481    248 a - - H
          2.68618  4.42225  2.77519  2.73123  3.46354  2.40513  3.72494  3.29354  2.67741  2.69355  4.24690  2.90347  2.73739  3.18146  2.89801  2.37887  2.77519  2.98518  4.58477  3.61503
          0.01246  4.78715  5.50950  0.61958  0.77255  0.48576  0.95510
    118   2.70163  5.24368  2.66840  1.70273  4.45034  3.53938  3.22000  3.82110  2.45320  2.78122  4.17886  2.90686  3.86458  2.36515  2.98131  2.69090  2.95922  3.08524  5.69126  3.85569    249 e - - H
          2.68618  4.42225  2.77519  2.73123  3.46354  2.40513  3.72494  3.29354  2.67741  2.69355  4.24690  2.90347  2.73739  3.18146  2.89801  2.37887  2.77519  2.98518  4.58477  3.61503
          0.01246  4.78715  5.50950  0.61958  0.77255  0.48576  0.95510
    119   2.38932  3.31876  3.20280  2.64025  4.10053  3.59883  3.72573  3.65025  1.81785  3.27062  3.91290  3.15991  4.02514  2.92642  1.81782  2.73039  2.96893  3.38225  5.53318  4.19673    250 r - - H
          2.68618  4.42225  2.77519  2.73123  3.46354  2.40513  3.72494  3.29354  2.67741  2.69355  4.24690  2.90347  2.73739  3.18146  2.89801  2.37887  2.77519  2.98518  4.58477  3.61503
          0.01246  4.78715  5.50950  0.61958  0.77255  0.48576  0.95510
    120   3.75398  5.02166  5.60874  5.02891  3.46014  5.07844  5.40722  2.23992  4.88569  0.56602  2.97159  5.19976  4.69942  4.87621  4.90008  4.43942  3.97028  2.20574  5.58754  4.57225    251 L - - H
          2.68618  4.42225  2.77519  2.73123  3.46354  2.40513  3.72494  3.29354  2.67741  2.69355  4.24690  2.90347  2.73739  3.18146  2.89801  2.37887  2.77519  2.98518  4.58477  3.61503
          0.01246  4.78715  5.50950  0.61958  0.77255  0.48576  0.95510
    121   0.69875  4.36771  3.97318  3.50047  4.33332  3.09362  4.48339  3.78789  3.30303  3.48043  4.14768  3.72877  4.17128  3.69323  3.79087  2.51790  3.01016  3.35400  5.77906  4.55817    252 a - - H
          2.68618  4.42225  2.77519  2.73123  3.46354  2.40513  3.72494  3.29354  2.67741  2.69355  4.24690  2.90347  2.73739  3.18146  2.89801  2.37887  2.77519  2.98518  4.58477  3.61503
          0.01246  4.78715  5.50950  0.61958  0.77255  0.48576  0.95510
    122   2.44421  5.29279  2.56622  1.94111  4.63341  2.97538  3.14290  3.99652  2.36877  3.43223  4.28413  2.38907  3.96148  2.79244  2.58329  2.61250  2.94678  3.50219  4.82815  4.24850    253 e - - H
          2.68618  4.42225  2.77519  2.73123  3.46354  2.40513  3.72494  3.29354  2.67741  2.69355  4.24690  2.90347  2.73739  3.18146  2.89801  2.37887  2.77519  2.98518  4.58477  3.61503
          0.01246  4.78715  5.50950  0.61958  0.77255  0.48576  0.95510
    123   3.44220  5.90721  2.71569  0.56342  5.19006  3.73477  4.24000  4.72447  3.10941  4.10203  5.10794  3.22404  4.34912  3.08488  3.57223  3.34419  3.73012  4.20831  6.35298  4.89443    254 E - - H
          2.68618  4.42225  2.77519  2.73123  3.46354  2.40513  3.72494  3.29354  2.67741  2.69355  4.24690  2.90347  2.73739  3.18146  2.89801  2.37887  2.77519  2.98518  4.58477  3.61503
          0.01246  4.78715  5.50950  0.61958  0.77255  0.48576  0.95510
    124   3.89918  5.11860  5.85695  5.28433  2.90810  5.29824  5.62189  1.23791  5.15322  0.86299  3.15350  5.45282  5.37005  5.06176  5.11776  4.68330  4.11075  2.49273  5.67919  4.68303    255 l - - H
          2.68618  4.42225  2.77519  2.73123  3.46354  2.40513  3.72494  3.29354  2.67741  2.69355  4.24690  2.90347  2.73739  3.18146  2.89801  2.37887  2.77519  2.98518  4.58477  3.61503
          0.01246  4.78715  5.50950  0.61958  0.77255  0.48576  0.95510
    125   2.79036  4.19148  4.73882  4.09545  3.05551  3.97753  4.30912  1.68423  3.87129  1.77805  2.51828  4.06519  4.34099  4.02004  3.94029  3.20004  2.89548  2.06028  3.32361  3.33075    256 i - - H
          2.68618  4.42225  2.77519  2.73123  3.46354  2.40513  3.72494  3.29354  2.67741  2.69355  4.24690  2.90347  2.73739  3.18146  2.89801  2.37887  2.77519  2.98518  4.58477  3.61503
          0.01246  4.78715  5.50950  0.61958  0.77255  0.48576  0.95510
    126   2.08708  5.29133  1.60707  2.32769  4.40043  3.37546  3.80680  4.07695  2.52428  3.05751  4.34480  2.66205  3.99984  2.91696  3.06510  2.65338  3.07628  3.66724  5.74257  4.34228    257 d - - H
          2.68618  4.42225  2.77519  2.73123  3.46354  2.40513  3.72494  3.29354  2.67741  2.69355  4.24690  2.90347  2.73739  3.18146  2.89801  2.37887  2.77519  2.98518  4.58477  3.61503
          0.01246  4.78715  5.50950  0.61958  0.77255  0.48576  0.95510
    127   0.55915  4.01273  4.67206  4.31196  4.55244  3.32620  4.99684  3.66684  4.20280  3.60854  4.50617  4.12246  4.26233  4.41939  4.37025  2.90084  3.16901  2.37053  6.01642  4.86463    258 A - - H
          2.68618  4.42225  2.77519  2.73123  3.46354  2.40513  3.72494  3.29354  2.67741  2.69355  4.24690  2.90347  2.73739  3.18146  2.89801  2.37887  2.77519  2.98518  4.58477  3.61503
          0.01246  4.78715  5.50950  0.61958  0.77255  0.48576  0.95510
    128   1.78057  4.37667  3.90850  3.30828  3.16725  3.81019  3.87560  2.83336  3.23230  2.57836  3.51496  3.65574  4.21266  3.51241  3.55524  2.00093  3.01713  2.28631  4.85055  2.51774    259 a - - H
          2.68618  4.42225  2.77519  2.73123  3.46354  2.40513  3.72494  3.29354  2.67741  2.69355  4.24690  2.90347  2.73739  3.18146  2.89801  2.37887  2.77519  2.98518  4.58477  3.61503
          0.01246  4.78715  5.50950  0.61958  0.77255  0.48576  0.95510
    129   2.72404  5.32187  3.00316  1.86435  4.66629  3.56464  2.98907  4.14891  2.06818  3.60333  4.36443  1.91582  3.97830  2.65370  2.77661  2.70155  3.03893  3.71253  5.75161  4.30354    260 e - - T
          2.68618  4.42225  2.77519  2.73123  3.46354  2.40513  3.72494  3.29354  2.67741  2.69355  4.24690  2.90347  2.73739  3.18146  2.89801  2.37887  2.77519  2.98518  4.58477  3.61503
          0.01246  4.78715  5.50950  0.61958  0.77255  0.48576  0.95510
    130   2.74850  5.20586  2.90937  2.36391  4.61032  2.01901  3.74070  4.08621  2.31172  3.56736  4.26364  2.04235  3.97131  2.82907  2.54921  2.66847  3.03355  3.66233  5.71895  3.68803    261 g - - T
          2.68618  4.42225  2.77519  2.73123  3.46354  2.40513  3.72494  3.29354  2.67741  2.69355  4.24690  2.90347  2.73739  3.18146  2.89801  2.37887  2.77519  2.98518  4.58477  3.61503
          0.01246  4.78715  5.50950  0.61958  0.77255  0.48576  0.95510
    131   2.77715  5.30048  2.37378  2.06833  4.64384  3.49705  3.69132  3.97299  2.20899  3.47348  4.30953  2.90158  3.96187  2.54618  2.09439  2.51031  2.59058  3.60587  5.73392  4.32442    262 e - - -
          2.68622  4.42237  2.77532  2.73133  3.46366  2.40524  3.72507  3.29366  2.67726  2.69360  4.24671  2.90323  2.73725  3.18135  2.89786  2.37887  2.77521  2.98515  4.58489  3.61515
          0.20291  1.71703  5.50950  0.73191  0.65583  0.48576  0.95510
    132   2.48508  3.84613  4.58338  4.30584  5.12373  0.81703  5.13974  4.58060  4.26470  4.26736  5.04247  4.07697  4.20841  4.47388  4.46141  1.41510  3.04343  3.83441  6.46523  5.34955    266 g - - S
          2.68618  4.42225  2.77519  2.73123  3.46354  2.40513  3.72494  3.29354  2.67741  2.69355  4.24690  2.90347  2.73739  3.18146  2.89801  2.37887  2.77519  2.98518  4.58477  3.61503
          0.01246  4.78715  5.50950  0.61958  0.77255  0.48576  0.95510
    133   2.23665  5.00461  3.17664  2.60154  3.40012  2.52341  3.70108  3.65465  2.48904  3.24169  4.07459  2.94794  3.89439  2.96474  2.55725  2.23124  2.85809  3.26686  5.31377  2.85308    267 s - - H
          2.68618  4.42225  2.77519  2.73123  3.46354  2.40513  3.72494  3.29354  2.67741  2.69355  4.24690  2.90347  2.73739  3.18146  2.89801  2.37887  2.77519  2.98518  4.58477  3.61503
          0.01246  4.78715  5.50950  0.61958  0.77255  0.48576  0.95510
    134   0.82015  4.56908  4.18136  3.73539  4.43258  2.93163  4.64016  3.80432  3.69346  3.48940  4.37595  3.85262  4.02133  3.96204  3.99095  2.28354  2.85077  2.34272  5.83687  4.64055    268 a - - H
          2.68618  4.42225  2.77519  2.73123  3.46354  2.40513  3.72494  3.29354  2.67741  2.69355  4.24690  2.90347  2.73739  3.18146  2.89801  2.37887  2.77519  2.98518  4.58477  3.61503
          0.01246  4.78715  5.50950  0.61958  0.77255  0.48576  0.95510
    135   2.80469  3.74525  4.77195  4.15839  2.78890  3.99188  4.32449  1.76207  3.94710  2.34552  2.70320  4.14954  4.35408  4.08015  3.96029  3.30314  3.00098  1.54233  3.40583  3.06593    269 v - - H
          2.68618  4.42225  2.77519  2.73123  3.46354  2.40513  3.72494  3.29354  2.67741  2.69355  4.24690  2.90347  2.73739  3.18146  2.89801  2.37887  2.77519  2.98518  4.58477  3.61503
          0.01246  4.78715  5.50950  0.61958  0.77255  0.48576  0.95510
    136   2.76815  5.32448  2.66985  2.36278  4.66892  3.48554  3.77300  4.15085  1.42244  3.62629  4.36753  2.87491  3.98143  2.73126  2.49665  2.34498  2.97841  3.71525  5.75388  4.34795    270 k - - H
          2.68618  4.42225  2.77519  2.73123  3.46354  2.40513  3.72494  3.29354  2.67741  2.69355  4.24690  2.90347  2.73739  3.18146  2.89801  2.37887  2.77519  2.98518  4.58477  3.61503
          0.01246  4.78715  5.50950  0.61958  0.77255  0.48576  0.95510
    137   3.16393  5.33659  3.55267  2.75553  4.86109  3.88102  3.85766  4.13932  0.93446  3.70656  4.34871  3.36724  4.24095  2.81406  1.98976  3.14317  3.32920  3.88797  4.84300  4.41510    271 k - - H
          2.68618  4.42225  2.77519  2.73123  3.46354  2.40513  3.72494  3.29354  2.67741  2.69355  4.24690  2.90347  2.73739  3.18146  2.89801  2.37887  2.77519  2.98518  4.58477  3.61503
          0.01246  4.78715  5.50950  0.61958  0.77255  0.48576  0.95510
    138   3.71003  5.78135  4.32147  3.43074  4.89012  4.26217  4.03581  4.64322  1.05303  3.98012  4.86677  3.76404  4.57884  3.16026  1.03302  3.68145  3.81772  4.33188  5.93243  4.84549    272 r - - H
          2.68618  4.42225  2.77519  2.73123  3.46354  2.40513  3.72494  3.29354  2.67741  2.69355  4.24690  2.90347  2.73739  3.18146  2.89801  2.37887  2.77519  2.98518  4.58477  3.61503
          0.01246  4.78715  5.50950  0.61958  0.77255  0.48576  0.95510
    139   2.75343  5.31635  2.00805  1.46106  4.64740  3.57884  3.78728  3.95947  2.53216  3.14694  4.32700  2.84898  3.98622  2.80533  2.91787  2.71528  2.95244  3.69983  5.75573  4.34768    273 e - - H
          2.68618  4.42225  2.77519  2.73123  3.46354  2.40513  3.72494  3.29354  2.67741  2.69355  4.24690  2.90347  2.73739  3.18146  2.89801  2.37887  2.77519  2.98518  4.58477  3.61503
          0.01246  4.78715  5.50950  0.61958  0.77255  0.48576  0.95510
    140   2.82573  5.38124  1.73909  1.66235  4.71437  3.55750  3.81842  4.20029  2.58313  3.48021  4.00934  2.93102  4.01005  2.24569  3.08397  2.73225  3.09525  3.76634  5.81690  4.39897    274 e - - H
          2.68618  4.42225  2.77519  2.73123  3.46354  2.40513  3.72494  3.29354  2.67741  2.69355  4.24690  2.90347  2.73739  3.18146  2.89801  2.37887  2.77519  2.98518  4.58477  3.61503
          0.01246  4.78715  5.50950  0.61958  0.77255  0.48576  0.95510
    141   2.79693  4.32700  4.12382  3.54237  3.43629  3.88380  4.17537  2.22438  3.09315  2.10895  3.07569  3.42395  4.25534  3.36804  3.58292  3.13608  1.82396  1.91999  4.93446  3.73545    275 t - - H
          2.68618  4.42225  2.77519  2.73123  3.46354  2.40513  3.72494  3.29354  2.67741  2.69355  4.24690  2.90347  2.73739  3.18146  2.89801  2.37887  2.77519  2.98518  4.58477  3.61503
          0.01246  4.78715  5.50950  0.61958  0.77255  0.48576  0.95510
    142   2.98045  5.26506  3.13367  1.89452  4.30435  3.70160  1.28258  3.93893  2.61002  3.49385  4.33913  3.20409  4.12230  3.04906  2.95892  2.97553  3.20987  3.55744  5.62543  3.98543    276 h - - H
          2.68618  4.42225  2.77519  2.73123  3.46354  2.40513  3.72494  3.29354  2.67741  2.69355  4.24690  2.90347  2.73739  3.18146  2.89801  2.37887  2.77519  2.98518  4.58477  3.61503
          0.01246  4.78715  5.50950  0.61958  0.77255  0.48576  0.95510
    143   3.81751  5.86369  4.53878  3.55579  5.53015  4.34777  4.05806  4.75218  1.10359  4.04910  4.95163  3.84748  4.65049  3.15755  0.91528  3.81549  3.92834  4.45312  5.97051  4.93323    277 r - - H
          2.68618  4.42225  2.77519  2.73123  3.46354  2.40513  3.72494  3.29354  2.67741  2.69355  4.24690  2.90347  2.73739  3.18146  2.89801  2.37887  2.77519  2.98518  4.58477  3.61503
          0.01246  4.78715  5.50950  0.61958  0.77255  0.48576  0.95510
    144   2.78628  4.29268  4.30681  3.71903  3.39543  3.93144  4.23719  2.19518  3.45084  2.35876  1.52498  3.91986  4.29964  3.06230  3.76374  3.08860  2.77175  2.11158  4.91126  3.72078    278 m - - H
          2.68618  4.42225  2.77519  2.73123  3.46354  2.40513  3.72494  3.29354  2.67741  2.69355  4.24690  2.90347  2.73739  3.18146  2.89801  2.37887  2.77519  2.98518  4.58477  3.61503
          0.02684  4.78715  4.00935  0.61958  0.77255  0.48576  0.95510
    145   0.46646  3.18603  4.77776  4.53524  4.96715  2.66937  5.20939  4.34974  4.43921  4.10533  4.91971  4.15355  4.21776  4.61735  4.55723  2.83386  3.19736  3.70180  6.36007  5.25718    279 A - - H
          2.68618  4.42225  2.77519  2.73123  3.46354  2.40513  3.72494  3.29354  2.67741  2.69355  4.24690  2.90347  2.73739  3.18146  2.89801  2.37887  2.77519  2.98518  4.58477  3.61503
          0.02576  4.77295  4.07608  0.61958  0.77255  0.51739  0.90653
    146   2.66964  5.26607  2.47751  1.57369  4.59847  3.56312  3.75225  3.70828  2.00734  3.25143  3.90962  3.03556  3.95710  2.69618  2.95697  2.75456  2.78502  3.64988  5.70605  4.30319    280 e - - H
          2.68618  4.42225  2.77519  2.73123  3.46354  2.40513  3.72494  3.29354  2.67741  2.69355  4.24690  2.90347  2.73739  3.18146  2.89801  2.37887  2.77519  2.98518  4.58477  3.61503
          0.02018  4.76000  4.47301  0.61958  0.77255  0.49909  0.93416
    147   0.72904  4.67744  3.87973  3.56136  4.81379  3.38795  4.66054  4.24752  3.62799  3.90658  4.71611  3.39292  4.17534  3.72379  3.96713  1.82635  2.98696  3.68769  6.13792  4.91939    281 a - - H
          2.68618  4.42225  2.77519  2.73123  3.46354  2.40513  3.72494  3.29354  2.67741  2.69355  4.24690  2.90347  2.73739  3.18146  2.89801  2.37887  2.77519  2.98518  4.58477  3.61503
          0.01661  4.76577  4.83405  0.61958  0.77255  0.53286  0.88413
    148   2.33089  5.18249  3.03749  2.65862  4.61595  3.48723  3.59564  4.06635  2.77640  3.62315  4.41841  1.15719  4.08166  2.99757  3.24708  2.46863  3.03333  3.66793  5.81589  4.44866    282 n - - T
          2.68618  4.42225  2.77519  2.73123  3.46354  2.40513  3.72494  3.29354  2.67741  2.69355  4.24690  2.90347  2.73739  3.18146  2.89801  2.37887  2.77519  2.98518  4.58477  3.61503
          0.02872  4.76194  3.92379  0.61958  0.77255  0.53179  0.88564
    149   3.25498  5.68008  3.97627  3.19065  5.22167  4.10302  3.95443  4.53159  1.31795  3.89253  4.57764  3.58600  4.43254  2.27643  1.13754  3.45251  3.62547  4.18893  5.87895  4.73492    283 r - - G
          2.68618  4.42225  2.77519  2.73123  3.46354  2.40513  3.72494  3.29354  2.67741  2.69355  4.24690  2.90347  2.73739  3.18146  2.89801  2.37887  2.77519  2.98518  4.58477  3.61503
          0.00874  4.74457        *  0.61958  0.77255  0.00000        *
//
HMMER3/f [3.3.2 | Nov 2020]
NAME  Ribosomal_L2
ACC   PF00181.25
DESC  Ribosomal Proteins L2, RNA binding domain
LENG  77
ALPH  amino
RF    no
MM    no
CONS  yes
CS    yes
MAP   yes
DATE  Sat Feb 20 06:55:54 2021
NSEQ  26
EFFN  3.215088
CKSUM 3049163762
GA    27.50 27.50
TC    27.50 27.50
NC    27.40 27.40
STATS LOCAL MSV       -9.0677  0.71862
STATS LOCAL VITERBI   -9.6118  0.71862
STATS LOCAL FORWARD   -4.2298  0.71862
HMM          A        C        D        E        F        G        H        I        K        L        M        N        P        Q        R        S        T        V        W        Y   
            m->m     m->i     m->d     i->m     i->i     d->m     d->d
  COMPO   2.56075  4.57490  3.03195  2.78450  3.46133  2.51447  3.60479  2.61699  2.56881  2.62861  3.83891  3.02916  3.50567  3.19291  2.63947  2.86401  2.97211  2.61173  4.96691  3.21411
          2.68618  4.42225  2.77519  2.73123  3.46354  2.40513  3.72494  3.29354  2.67741  2.69355  4.24690  2.90347  2.73739  3.18146  2.89801  2.37887  2.77519  2.98518  4.58477  3.61503
          0.01025  4.98151  5.70385  0.61958  0.77255  0.00000        *
      1   4.47960  6.02358  5.32793  5.37818  6.28963  0.07612  6.28870  6.26896  5.67025  5.70433  6.76925  5.49722  5.41431  5.91538  5.67845  4.69619  5.02160  5.60887  6.99394  6.46235      1 G - - T
          2.68618  4.42225  2.77519  2.73123  3.46354  2.40513  3.72494  3.29354  2.67741  2.69355  4.24690  2.90347  2.73739  3.18146  2.89801  2.37887  2.77519  2.98518  4.58477  3.61503
          0.01025  4.98151  5.70385  0.61958  0.77255  0.48576  0.95510
      2   4.10828  6.06097  4.90012  3.81435  5.77720  4.56010  4.23150  4.97337  1.20486  4.24458  5.16165  4.06984  4.85380  3.35697  0.71884  4.07101  4.16292  4.68586  6.13949  5.13652      2 r - - B
          2.68618  4.42225  2.77519  2.73123  3.46354  2.40513  3.72494  3.29354  2.67741  2.69355  4.24690  2.90347  2.73739  3.18146  2.89801  2.37887  2.77519  2.98518  4.58477  3.61503
          0.01025  4.98151  5.70385  0.61958  0.77255  0.48576  0.95510
      3   2.40556  5.65196  2.11202  2.71323  5.15909  1.80109  4.22277  4.66319  3.12668  4.15870  4.94702  1.29275  4.29133  3.36333  3.66966  2.90696  3.51439  4.19096  6.30951  4.86141      3 n - - -
          2.68618  4.42225  2.77519  2.73123  3.46354  2.40513  3.72494  3.29354  2.67741  2.69355  4.24690  2.90347  2.73739  3.18146  2.89801  2.37887  2.77519  2.98518  4.58477  3.61503
          0.01025  4.98151  5.70385  0.61958  0.77255  0.48576  0.95510
      4   2.75520  5.36870  3.12028  2.41619  4.70844  2.69520  2.95035  4.19056  2.37248  3.67160  4.41104  1.99262  3.32515  2.80767  2.90163  2.32009  2.31303  3.75654  5.80448  4.39684      4 n - - T
          2.68618  4.42225  2.77519  2.73123  3.46354  2.40513  3.72494  3.29354  2.67741  2.69355  4.24690  2.90347  2.73739  3.18146  2.89801  2.37887  2.77519  2.98518  4.58477  3.61503
          0.05212  4.98151  3.12538  0.61958  0.77255  0.48576  0.95510
      5   2.85530  5.33559  3.11556  2.55949  4.66937  3.63284  3.33888  4.14624  2.19393  3.63538  4.37966  2.59443  2.43098  2.47929  2.62069  2.14264  2.48600  3.14804  5.77456  4.37226      5 s - - T
          2.68632  4.42239  2.77533  2.73137  3.46368  2.40526  3.72508  3.29368  2.67754  2.69369  4.24703  2.90360  2.73753  3.18160  2.89800  2.37881  2.77404  2.98469  4.58491  3.61517
          0.45724  1.01199  5.66242  0.08291  2.53122  0.42451  1.06158
      6   4.00132  5.38641  5.03316  4.70811  1.56571  0.86153  4.19788  3.99830  4.62143  3.44933  4.59634  4.60283  5.18557  4.66645  4.71670  4.16579  4.26869  3.84180  4.39116  1.91233      7 g - - -
          2.68618  4.42225  2.77519  2.73123  3.46354  2.40513  3.72494  3.29354  2.67741  2.69355  4.24690  2.90347  2.73739  3.18146  2.89801  2.37887  2.77519  2.98518  4.58477  3.61503
          0.01025  4.98151  5.70385  0.61958  0.77255  0.48576  0.95510
      7   2.89914  5.12069  3.28937  2.72598  4.37013  2.84077  3.59114  3.36110  2.17680  2.82149  4.18935  3.04569  4.10875  3.05500  1.53184  2.92601  3.12815  3.28270  5.61006  3.01639      8 r - - -
          2.68618  4.42225  2.77519  2.73123  3.46354  2.40513  3.72494  3.29354  2.67741  2.69355  4.24690  2.90347  2.73739  3.18146  2.89801  2.37887  2.77519  2.98518  4.58477  3.61503
          0.01025  4.98151  5.70385  0.61958  0.77255  0.48576  0.95510
      8   2.03922  4.48831  4.21896  3.66712  3.65812  3.96325  4.35519  1.19903  3.57664  2.42014  3.65040  3.20214  4.38130  3.83502  3.81897  2.45932  3.18553  2.68876  5.16045  3.95765      9 i - - B
          2.68618  4.42225  2.77519  2.73123  3.46354  2.40513  3.72494  3.29354  2.67741  2.69355  4.24690  2.90347  2.73739  3.18146  2.89801  2.37887  2.77519  2.98518  4.58477  3.61503
          0.01025  4.98151  5.70385  0.61958  0.77255  0.48576  0.95510
      9   2.34397  5.04537  3.32499  2.76816  4.30188  3.71756  2.91528  3.71267  2.74121  3.32530  4.14479  3.27722  2.56645  3.10137  2.49189  2.93214  1.61320  2.93163  5.57693  4.25320     10 t - - S
          2.68618  4.42225  2.77519  2.73123  3.46354  2.40513  3.72494  3.29354  2.67741  2.69355  4.24690  2.90347  2.73739  3.18146  2.89801  2.37887  2.77519  2.98518  4.58477  3.61503
          0.01025  4.98151  5.70385  0.61958  0.77255  0.48576  0.95510
     10   2.10665  4.47360  4.21690  3.65378  3.65968  3.19366  4.33965  2.16325  3.56614  2.74006  3.65485  3.90693  4.34865  3.81697  3.81139  2.03245  2.20090  1.77788  5.15260  3.95162     11 v - - S
          2.68618  4.42225  2.77519  2.73123  3.46354  2.40513  3.72494  3.29354  2.67741  2.69355  4.24690  2.90347  2.73739  3.18146  2.89801  2.37887  2.77519  2.98518  4.58477  3.61503
          0.01025  4.98151  5.70385  0.61958  0.77255  0.48576  0.95510
     11   3.05101  5.20893  3.48860  2.89440  4.34015  3.85359  1.79078  3.87531  2.35613  3.45100  4.28241  3.38415  4.23077  3.13535  1.63920  2.81934  3.26759  3.56186  3.42967  2.90724     12 r - - T
          2.68618  4.42225  2.77519  2.73123  3.46354  2.40513  3.72494  3.29354  2.67741  2.69355  4.24690  2.90347  2.73739  3.18146  2.89801  2.37887  2.77519  2.98518  4.58477  3.61503
          0.01025  4.98151  5.70385  0.61958  0.77255  0.48576  0.95510
     12   2.87833  5.03131  3.30905  2.75056  3.74660  2.67742  1.84944  2.94824  2.73574  2.90424  4.10642  2.61896  4.10881  3.08690  2.35934  2.64451  3.10955  3.35661  5.54173  4.21761     13 h - - T
          2.68618  4.42225  2.77519  2.73123  3.46354  2.40513  3.72494  3.29354  2.67741  2.69355  4.24690  2.90347  2.73739  3.18146  2.89801  2.37887  2.77519  2.98518  4.58477  3.61503
          0.01025  4.98151  5.70385  0.61958  0.77255  0.48576  0.95510
     13   2.89466  5.15138  3.26413  2.53752  3.31701  3.70943  3.34480  2.61834  1.99936  3.41586  4.21697  3.22517  4.09839  2.62095  1.80092  2.91238  3.12397  3.49570  5.63420  3.14232     14 r - - -
          2.68618  4.42225  2.77519  2.73123  3.46354  2.40513  3.72494  3.29354  2.67741  2.69355  4.24690  2.90347  2.73739  3.18146  2.89801  2.37887  2.77519  2.98518  4.58477  3.61503
          0.01025  4.98151  5.70385  0.61958  0.77255  0.48576  0.95510
     14   2.98487  5.31205  3.27837  2.60468  4.62550  1.35209  3.92619  3.31484  1.85361  3.59296  4.38218  3.25483  3.43541  3.04939  2.77769  2.97915  3.21144  3.68965  5.76405  4.41941     15 g - - -
          2.68618  4.42225  2.77519  2.73123  3.46354  2.40513  3.72494  3.29354  2.67741  2.69355  4.24690  2.90347  2.73739  3.18146  2.89801  2.37887  2.77519  2.98518  4.58477  3.61503
          0.01025  4.98151  5.70385  0.61958  0.77255  0.48576  0.95510
     15   2.66788  5.14330  3.39878  2.76845  4.89847  0.71218  4.42156  4.32435  3.25464  3.93103  4.75528  3.56655  4.32978  3.60854  3.24998  3.13741  2.86304  3.87860  6.14643  4.84411     16 g - - -
          2.68618  4.42225  2.77519  2.73123  3.46354  2.40513  3.72494  3.29354  2.67741  2.69355  4.24690  2.90347  2.73739  3.18146  2.89801  2.37887  2.77519  2.98518  4.58477  3.61503
          0.33947  4.98151  1.26944  0.61958  0.77255  0.48576  0.95510
     16   2.13853  4.52295  4.21330  4.00037  4.84525  0.63840  4.94097  4.11360  4.03880  3.93586  4.79286  3.92633  4.14602  4.27865  4.25855  2.82302  3.14879  2.82690  6.23552  5.07648     17 G - - -
          2.68618  4.42225  2.77519  2.73123  3.46354  2.40513  3.72494  3.29354  2.67741  2.69355  4.24690  2.90347  2.73739  3.18146  2.89801  2.37887  2.77519  2.98518  4.58477  3.61503
          0.01422  4.65625  5.37860  0.61958  0.77255  1.05594  0.42750
     17   2.46225  3.96698  3.55645  2.99153  3.66959  3.70796  2.00989  2.45194  2.95019  2.45500  3.62569  2.50241  4.09148  3.26262  3.32192  2.76483  2.98368  2.68392  5.10004  3.85609     18 h - - -
          2.68618  4.42225  2.77519  2.73123  3.46354  2.40513  3.72494  3.29354  2.67741  2.69355  4.24690  2.90347  2.73739  3.18146  2.89801  2.37887  2.77519  2.98518  4.58477  3.61503
          0.01422  4.65625  5.37860  0.61958  0.77255  0.31232  1.31583
     18   2.68413  5.29545  2.84891  2.60494  4.61130  3.66044  3.84654  4.07022  1.28750  2.77291  4.34792  3.14393  3.43095  2.95609  2.73923  2.85792  2.54420  3.67095  5.74555  4.36264     19 k - - -
          2.68618  4.42225  2.77519  2.73123  3.46354  2.40513  3.72494  3.29354  2.67741  2.69355  4.24690  2.90347  2.73739  3.18146  2.89801  2.37887  2.77519  2.98518  4.58477  3.61503
          0.01059  4.94858  5.67093  0.61958  0.77255  0.57162  0.83151
     19   2.44335  5.32094  3.13482  2.57723  4.64704  3.64447  3.53975  3.57275  1.96377  3.61635  4.36734  2.79676  2.98016  2.08921  2.23281  2.83634  3.09439  2.92852  5.76354  4.36853     20 k - - -
          2.68621  4.42228  2.77523  2.73126  3.46357  2.40516  3.72498  3.29357  2.67744  2.69358  4.24693  2.90350  2.73743  3.18149  2.89804  2.37890  2.77523  2.98521  4.58480  3.61385
          0.09851  2.40384  5.67093  0.24408  1.52982  0.57162  0.83151
     20   2.85736  5.42930  3.30840  2.72195  4.79097  3.76649  3.54335  4.23606  1.62815  2.49282  4.47783  2.23347  4.14837  2.63479  1.89864  2.98270  3.22862  3.83165  5.82280  4.47646     22 k - - -
          2.68618  4.42225  2.77519  2.73123  3.46354  2.40513  3.72494  3.29354  2.67741  2.69355  4.24690  2.90347  2.73739  3.18146  2.89801  2.37887  2.77519  2.98518  4.58477  3.61503
          0.01059  4.94858  5.67093  0.61958  0.77255  0.57162  0.83151
     21   3.55192  4.88960  5.11984  4.62459  2.19560  4.60580  4.30312  2.77312  4.44832  2.41049  3.87593  4.54879  4.93165  4.51325  4.48849  3.93071  3.17093  3.08514  4.55118  0.75360     23 y - - E
          2.68618  4.42225  2.77519  2.73123  3.46354  2.40513  3.72494  3.29354  2.67741  2.69355  4.24690  2.90347  2.73739  3.18146  2.89801  2.37887  2.77519  2.98518  4.58477  3.61503
          0.01059  4.94858  5.67093  0.61958  0.77255  0.57162  0.83151
     22   3.23684  5.40313  3.69962  3.04326  4.74135  3.98182  4.01142  3.42655  2.02341  3.05541  4.47473  3.50076  2.87598  3.14818  0.97205  3.25193  3.43071  3.79355  5.78265  4.53947     24 r - - E
          2.68618  4.42225  2.77519  2.73123  3.46354  2.40513  3.72494  3.29354  2.67741  2.69355  4.24690  2.90347  2.73739  3.18146  2.89801  2.37887  2.77519  2.98518  4.58477  3.61503
          0.01059  4.94858  5.67093  0.61958  0.77255  0.43559  1.04096
     23   2.24267  4.41986  4.18598  3.15587  3.52950  3.96442  4.25440  2.30811  3.14423  1.82003  2.72725  3.22137  3.14785  3.75703  3.20067  3.23952  3.12379  2.38081  3.58359  3.19042     25 l - - -
          2.68618  4.42225  2.77519  2.73123  3.46354  2.40513  3.72494  3.29354  2.67741  2.69355  4.24690  2.90347  2.73739  3.18146  2.89801  2.37887  2.77519  2.98518  4.58477  3.61503
          0.01025  4.98151  5.70385  0.61958  0.77255  0.48576  0.95510
     24   3.40545  4.71804  5.37219  4.78590  3.00512  4.67450  5.02179  1.03537  4.60828  1.55037  3.50510  4.82701  4.96046  4.70023  4.62461  4.01018  3.63649  1.84830  5.39774  3.45068     26 i - - B
          2.68618  4.42225  2.77519  2.73123  3.46354  2.40513  3.72494  3.29354  2.67741  2.69355  4.24690  2.90347  2.73739  3.18146  2.89801  2.37887  2.77519  2.98518  4.58477  3.61503
          0.01025  4.98151  5.70385  0.61958  0.77255  0.48576  0.95510
     25   3.04047  5.54725  1.12823  2.35522  3.57199  3.69424  3.97217  4.35502  2.26850  3.84288  4.60430  2.87188  4.14885  3.08642  3.27939  2.47272  3.28200  3.92715  5.98657  4.56091     27 d - - -
          2.68618  4.42225  2.77519  2.73123  3.46354  2.40513  3.72494  3.29354  2.67741  2.69355  4.24690  2.90347  2.73739  3.18146  2.89801  2.37887  2.77519  2.98518  4.58477  3.61503
          0.01025  4.98151  5.70385  0.61958  0.77255  0.48576  0.95510
     26   2.99307  4.70132  3.23571  3.29742  1.57234  2.86355  2.93248  3.20734  3.25271  2.89911  3.80809  3.68489  4.33552  3.54451  3.60041  2.34997  3.22431  2.98572  3.53388  2.51395     28 f - - -
          2.68618  4.42225  2.77519  2.73123  3.46354  2.40513  3.72494  3.29354  2.67741  2.69355  4.24690  2.90347  2.73739  3.18146  2.89801  2.37887  2.77519  2.98518  4.58477  3.61503
          0.12914  4.98151  2.16904  0.61958  0.77255  0.48576  0.95510
     27   2.35291  4.84508  3.36210  2.59541  4.03729  3.70592  3.92370  3.09539  1.81065  2.61834  3.92995  3.00606  4.09252  3.12281  2.80584  2.92103  2.81853  2.76102  3.18097  3.34153     29 k - - S
          2.68618  4.42225  2.77519  2.73123  3.46354  2.40513  3.72494  3.29354  2.67741  2.69355  4.24690  2.90347  2.73739  3.18146  2.89801  2.37887  2.77519  2.98518  4.58477  3.61503
          0.01154  4.86390  5.58625  0.61958  0.77255  0.75360  0.63614
     28   3.13805  5.48658  3.43848  2.11865  4.87317  3.85334  3.91639  4.28884  2.17116  3.74559  4.54107  3.33369  4.22905  2.74078  1.15805  3.11028  3.33899  3.90753  5.83257  2.85707     30 r - - -
          2.68628  4.42235  2.77449  2.73134  3.46288  2.40523  3.72505  3.29364  2.67751  2.69365  4.24700  2.90330  2.73750  3.18117  2.89811  2.37897  2.77530  2.98529  4.58487  3.61513
          0.41137  1.19694  3.34839  0.10394  2.31549  0.60828  0.78589
     29   2.82776  5.31139  2.48708  2.53016  4.64599  3.07021  3.79236  4.12392  2.13972  3.33255  4.35515  2.00986  3.99798  2.89246  2.13966  2.61510  2.79815  3.69647  4.21211  4.34648     32 n - - -
          2.68618  4.42225  2.77519  2.73123  3.46354  2.40513  3.72494  3.29354  2.67741  2.69355  4.24690  2.90347  2.73739  3.18146  2.89801  2.37887  2.77519  2.98518  4.58477  3.61503
          0.05149  4.87158  3.15773  0.61958  0.77255  0.62069  0.77127
     30   2.82785  5.25173  3.11187  2.05583  4.56314  3.61430  3.47039  4.02563  1.83484  3.54177  4.30162  3.09629  2.75788  2.29471  3.02908  2.80726  3.05858  3.22121  3.86020  3.02497     33 k - - -
          2.68618  4.42225  2.77519  2.73123  3.46354  2.40513  3.72494  3.29354  2.67741  2.69355  4.24690  2.90347  2.73739  3.18146  2.89801  2.37887  2.77519  2.98518  4.58477  3.61503
          0.01154  4.86390  5.58625  0.61958  0.77255  0.60387  0.79118
     31   2.83679  5.33992  2.36614  2.06997  4.68181  2.48289  3.79906  3.78273  2.27452  3.64384  3.51658  2.52470  3.47145  2.65313  2.88135  2.67176  2.72768  3.72885  5.77450  3.87897     34 e - - S
          2.68618  4.42225  2.77519  2.73123  3.46354  2.40513  3.72494  3.29354  2.67741  2.69355  4.24690  2.90347  2.73739  3.18146  2.89801  2.37887  2.77519  2.98518  4.58477  3.61503
          0.01109  4.90349  5.62583  0.61958  0.77255  0.38358  1.14387
     32   2.76291  5.29287  2.36617  2.37643  4.60321  2.54943  3.27028  2.98568  2.31407  3.32576  4.34282  2.76875  4.04963  2.95692  3.08426  2.66704  2.47249  3.20722  5.74691  3.09470     35 k - - S
          2.68587  4.42255  2.77529  2.73080  3.46384  2.40523  3.72525  3.29296  2.67736  2.69385  4.24720  2.90317  2.73696  3.18177  2.89831  2.37917  2.77497  2.98523  4.58507  3.61533
          0.25711  1.49887  5.70385  1.16993  0.37163  0.48576  0.95510
     33   2.68508  4.30615  4.67876  4.07555  2.49892  4.04918  4.37233  2.00409  2.99385  1.94406  3.42187  4.14813  4.41439  3.24365  3.97295  3.35215  3.13298  1.69114  4.92503  2.76081     42 v - - -
          2.68618  4.42225  2.77519  2.73123  3.46354  2.40513  3.72494  3.29354  2.67741  2.69355  4.24690  2.90347  2.73739  3.18146  2.89801  2.37887  2.77519  2.98518  4.58477  3.61503
          0.06986  4.98151  2.80322  0.61958  0.77255  0.48576  0.95510
     34   2.33764  5.21399  3.15643  2.06752  3.97761  3.64394  3.83768  3.10139  1.86946  3.49551  4.26954  2.98351  2.96504  2.95542  2.62089  2.55535  3.07742  3.37959  3.87620  4.30587     43 k - - -
          2.68618  4.42225  2.77519  2.73123  3.46354  2.40513  3.72494  3.29354  2.67741  2.69355  4.24690  2.90347  2.73739  3.18146  2.89801  2.37887  2.77519  2.98518  4.58477  3.61503
          0.01088  4.92252  5.64487  0.61958  0.77255  0.40364  1.10228
     35   2.04991  5.09712  3.25993  2.19828  4.34289  1.82106  3.40968  3.76256  2.70383  2.95446  4.16901  3.22983  4.09476  2.83603  3.16895  2.90760  2.91953  2.70660  5.59819  4.25885     44 g - - E
          2.68618  4.42225  2.77519  2.73123  3.46354  2.40513  3.72494  3.29354  2.67741  2.69355  4.24690  2.90347  2.73739  3.18146  2.89801  2.37887  2.77519  2.98518  4.58477  3.61503
          0.01025  4.98151  5.70385  0.61958  0.77255  0.48576  0.95510
     36   2.88814  4.76328  3.55979  2.74006  2.60255  3.80806  4.03732  3.11034  1.68297  2.53153  3.85708  3.45417  4.19114  3.28798  2.60064  3.03626  2.74329  2.25429  5.32183  4.05843     45 k - - E
          2.68618  4.42225  2.77519  2.73123  3.46354  2.40513  3.72494  3.29354  2.67741  2.69355  4.24690  2.90347  2.73739  3.18146  2.89801  2.37887  2.77519  2.98518  4.58477  3.61503
          0.01025  4.98151  5.70385  0.61958  0.77255  0.48576  0.95510
     37   3.83873  5.02578  5.93416  5.46851  4.25651  5.47275  6.19589  1.89613  5.40826  2.05643  3.98411  5.63512  5.65788  5.61859  5.55244  4.91536  4.09559  0.51407  6.42799  5.24560     46 V - - E
          2.68618  4.42225  2.77519  2.73123  3.46354  2.40513  3.72494  3.29354  2.67741  2.69355  4.24690  2.90347  2.73739  3.18146  2.89801  2.37887  2.77519  2.98518  4.58477  3.61503
          0.01025  4.98151  5.70385  0.61958  0.77255  0.48576  0.95510
     38   2.45959  4.50931  3.95082  2.65333  2.74669  3.91306  4.18348  2.15893  2.49484  2.44061  3.08315  3.72895  4.28893  3.21517  3.29338  2.98928  2.99128  1.95545  5.10400  3.88779     47 v - - E
          2.68618  4.42225  2.77519  2.73123  3.46354  2.40513  3.72494  3.29354  2.67741  2.69355  4.24690  2.90347  2.73739  3.18146  2.89801  2.37887  2.77519  2.98518  4.58477  3.61503
          0.03265  4.98151  3.67873  0.61958  0.77255  0.48576  0.95510
     39   2.64771  5.36308  2.28919  1.86581  4.70442  3.63523  3.54514  4.18765  2.19946  3.66662  4.40490  3.10410  4.02923  2.92104  2.21914  2.57882  2.58104  3.03604  5.79780  4.38922     48 e - - E
          2.68618  4.42225  2.77519  2.73123  3.46354  2.40513  3.72494  3.29354  2.67741  2.69355  4.24690  2.90347  2.73739  3.18146  2.89801  2.37887  2.77519  2.98518  4.58477  3.61503
          0.01048  4.95934  5.68169  0.61958  0.77255  0.45061  1.01401
     40   3.43488  4.74910  5.23857  4.68262  3.96361  4.76638  5.19763  0.84549  2.78716  2.25066  3.82877  4.83658  5.07127  4.76009  4.64340  4.11143  3.67834  1.58214  5.73065  4.53981     49 i - - E
          2.68618  4.42225  2.77519  2.73123  3.46354  2.40513  3.72494  3.29354  2.67741  2.69355  4.24690  2.90347  2.73739  3.18146  2.89801  2.37887  2.77519  2.98518  4.58477  3.61503
          0.01025  4.98151  5.70385  0.61958  0.77255  0.48576  0.95510
     41   2.89219  4.79713  3.52975  1.53768  3.96332  3.80250  4.02905  2.09730  2.93042  2.66820  3.08731  3.43407  4.18601  2.91439  2.78118  3.02794  3.12326  2.74667  5.35211  4.08293     50 e - - E
          2.68618  4.42225  2.77519  2.73123  3.46354  2.40513  3.72494  3.29354  2.67741  2.69355  4.24690  2.90347  2.73739  3.18146  2.89801  2.37887  2.77519  2.98518  4.58477  3.61503
          0.01025  4.98151  5.70385  0.61958  0.77255  0.48576  0.95510
     42   3.16422  5.32101  3.57081  2.97859  4.41123  3.93043  1.78048  4.00873  2.12853  3.55840  4.39757  3.45496  4.30733  3.17489  2.53780  2.87673  3.37270  3.69383  5.62916  1.55783     51 y - - -
          2.68618  4.42225  2.77519  2.73123  3.46354  2.40513  3.72494  3.29354  2.67741  2.69355  4.24690  2.90347  2.73739  3.18146  2.89801  2.37887  2.77519  2.98518  4.58477  3.61503
          0.01025  4.98151  5.70385  0.61958  0.77255  0.48576  0.95510
     43   3.84650  6.53758  0.48623  2.74029  5.85766  3.86940  4.59451  5.53636  3.83499  4.96989  5.91612  2.01466  4.58902  3.79579  4.57790  3.66830  4.19264  5.02798  7.05227  5.43173     52 D - - -
          2.68618  4.42225  2.77519  2.73123  3.46354  2.40513  3.72494  3.29354  2.67741  2.69355  4.24690  2.90347  2.73739  3.18146  2.89801  2.37887  2.77519  2.98518  4.58477  3.61503
          0.01025  4.98151  5.70385  0.61958  0.77255  0.48576  0.95510
     44   2.98229  4.91870  3.73523  3.43038  4.44601  2.88431  4.54433  4.04171  3.52944  3.70140  4.56280  3.76324  0.77529  3.83422  3.89096  2.67494  3.38387  3.64714  5.85517  2.68917     53 p - - T
          2.68618  4.42225  2.77519  2.73123  3.46354  2.40513  3.72494  3.29354  2.67741  2.69355  4.24690  2.90347  2.73739  3.18146  2.89801  2.37887  2.77519  2.98518  4.58477  3.61503
          0.01025  4.98151  5.70385  0.61958  0.77255  0.48576  0.95510
     45   2.41916  2.80587  3.82114  3.26444  2.63215  1.88850  4.17166  3.14793  3.21912  2.86263  3.75550  1.95741  4.26187  3.51666  3.56442  3.11617  3.13846  2.91639  5.22213  3.58243     54 g - - T
          2.68618  4.42225  2.77519  2.73123  3.46354  2.40513  3.72494  3.29354  2.67741  2.69355  4.24690  2.90347  2.73739  3.18146  2.89801  2.37887  2.77519  2.98518  4.58477  3.61503
          0.01025  4.98151  5.70385  0.61958  0.77255  0.48576  0.95510
     46   3.84188  5.69444  4.70151  3.86546  4.94108  4.42850  4.39807  4.34611  2.59327  3.73415  3.23613  4.13626  4.82361  3.57248  0.43520  3.91745  4.03036  4.15671  6.00546  4.85390     55 R - - -
          2.68618  4.42225  2.77519  2.73123  3.46354  2.40513  3.72494  3.29354  2.67741  2.69355  4.24690  2.90347  2.73739  3.18146  2.89801  2.37887  2.77519  2.98518  4.58477  3.61503
          0.01025  4.98151  5.70385  0.61958  0.77255  0.48576  0.95510
     47   2.89762  5.13604  3.28549  2.78187  4.54887  2.74330  4.01362  3.98980  2.80890  3.56560  4.35885  1.86965  4.13099  3.15357  3.27657  1.71047  1.99653  3.60748  5.77396  3.53181     56 s - - S
          2.68618  4.42225  2.77519  2.73123  3.46354  2.40513  3.72494  3.29354  2.67741  2.69355  4.24690  2.90347  2.73739  3.18146  2.89801  2.37887  2.77519  2.98518  4.58477  3.61503
          0.01025  4.98151  5.70385  0.61958  0.77255  0.48576  0.95510
     48   0.63599  4.72241  4.54628  4.16218  4.89708  2.51289  5.03228  4.29784  4.11694  4.00669  4.83014  4.12242  4.35179  4.35925  4.37354  2.65871  2.29672  2.96792  6.27808  5.11275     57 A - - S
          2.68618  4.42225  2.77519  2.73123  3.46354  2.40513  3.72494  3.29354  2.67741  2.69355  4.24690  2.90347  2.73739  3.18146  2.89801  2.37887  2.77519  2.98518  4.58477  3.61503
          0.01025  4.98151  5.70385  0.61958  0.77255  0.48576  0.95510
     49   2.87622  5.22784  2.71818  2.63525  2.98113  3.67478  2.68146  3.95845  2.40026  3.50649  4.28513  3.03811  2.01153  2.98999  2.60662  2.87159  3.10732  3.58616  5.69303  2.74429     58 p - - -
          2.68618  4.42225  2.77519  2.73123  3.46354  2.40513  3.72494  3.29354  2.67741  2.69355  4.24690  2.90347  2.73739  3.18146  2.89801  2.37887  2.77519  2.98518  4.58477  3.61503
          0.01025  4.98151  5.70385  0.61958  0.77255  0.48576  0.95510
     50   3.85427  5.03197  5.97808  5.51209  4.25044  5.51321  6.23906  0.80861  5.46352  1.88272  3.96854  5.67798  5.67951  5.65508  5.59801  4.95809  4.10836  1.27133  6.43947  5.27400     59 i - - E
          2.68618  4.42225  2.77519  2.73123  3.46354  2.40513  3.72494  3.29354  2.67741  2.69355  4.24690  2.90347  2.73739  3.18146  2.89801  2.37887  2.77519  2.98518  4.58477  3.61503
          0.01025  4.98151  5.70385  0.61958  0.77255  0.48576  0.95510
     51   0.49866  2.71627  5.03855  4.81582  5.21702  2.31157  5.44772  4.65249  4.71516  4.37003  5.16472  4.35346  4.38889  4.86501  4.80746  2.71945  3.36943  3.94251  6.60130  5.51675     60 A - - E
          2.68618  4.42225  2.77519  2.73123  3.46354  2.40513  3.72494  3.29354  2.67741  2.69355  4.24690  2.90347  2.73739  3.18146  2.89801  2.37887  2.77519  2.98518  4.58477  3.61503
          0.01025  4.98151  5.70385  0.61958  0.77255  0.48576  0.95510
     52   3.20716  2.84145  4.63174  4.00272  3.73680  4.21818  4.53841  3.02254  3.47498  0.93950  3.69302  4.20893  4.61462  3.98437  1.89674  3.56033  3.45779  2.90793  5.33047  4.14848     61 l - - E
          2.68618  4.42225  2.77519  2.73123  3.46354  2.40513  3.72494  3.29354  2.67741  2.69355  4.24690  2.90347  2.73739  3.18146  2.89801  2.37887  2.77519  2.98518  4.58477  3.61503
          0.01025  4.98151  5.70385  0.61958  0.77255  0.48576  0.95510
     53   3.64690  3.36244  5.73780  5.23544  4.20131  5.17354  5.78006  1.37880  5.14064  1.98485  3.98923  5.33694  5.42488  5.34971  5.25021  4.57078  3.89966  0.83402  6.14913  4.94670     62 v - - E
          2.68618  4.42225  2.77519  2.73123  3.46354  2.40513  3.72494  3.29354  2.67741  2.69355  4.24690  2.90347  2.73739  3.18146  2.89801  2.37887  2.77519  2.98518  4.58477  3.61503
          0.01025  4.98151  5.70385  0.61958  0.77255  0.48576  0.95510
     54   2.08268  3.81607  3.43562  2.66356  3.75118  3.76358  2.93784  3.44052  1.93680  2.52247  3.95401  3.15695  4.14973  3.19258  3.28726  2.68054  3.10956  2.24847  5.40865  4.12074     63 k - - E
          2.68618  4.42225  2.77519  2.73123  3.46354  2.40513  3.72494  3.29354  2.67741  2.69355  4.24690  2.90347  2.73739  3.18146  2.89801  2.37887  2.77519  2.98518  4.58477  3.61503
          0.01025  4.98151  5.70385  0.61958  0.77255  0.48576  0.95510
     55   2.89753  4.36767  4.38348  3.79532  2.18878  3.06103  3.62833  2.53138  3.21470  2.17128  3.48274  3.99284  4.37228  3.88687  3.26287  3.29050  3.12951  2.36155  4.97293  1.74155     64 y - - E
          2.68618  4.42225  2.77519  2.73123  3.46354  2.40513  3.72494  3.29354  2.67741  2.69355  4.24690  2.90347  2.73739  3.18146  2.89801  2.37887  2.77519  2.98518  4.58477  3.61503
          0.01025  4.98151  5.70385  0.61958  0.77255  0.48576  0.95510
     56   2.55914  5.32659  2.98671  1.88819  4.64926  2.52247  3.84220  4.11980  2.22802  2.28071  4.37335  2.90153  3.21572  2.78711  3.07537  2.84354  2.98085  3.26004  5.77288  4.37569     65 e - - T
          2.68618  4.42225  2.77519  2.73123  3.46354  2.40513  3.72494  3.29354  2.67741  2.69355  4.24690  2.90347  2.73739  3.18146  2.89801  2.37887  2.77519  2.98518  4.58477  3.61503
          0.01025  4.98151  5.70385  0.61958  0.77255  0.48576  0.95510
     57   2.79818  5.49712  1.54146  2.59391  4.84452  2.75859  3.93903  4.33337  2.45722  3.81413  4.56552  2.17167  4.11856  3.04746  3.22466  2.11694  2.94596  3.89502  5.95030  4.52765     66 d - - T
          2.68635  4.42242  2.77522  2.73096  3.46371  2.40530  3.72511  3.29371  2.67710  2.69324  4.24707  2.90304  2.73757  3.18163  2.89818  2.37890  2.77499  2.98535  4.58494  3.61520
          0.37705  1.57391  2.23599  0.72615  0.66119  0.48576  0.95510
     58   2.67717  5.20874  2.71142  2.73553  4.59283  1.17637  4.07378  4.02464  2.93646  2.60174  4.43824  2.44077  4.16697  3.23445  3.41918  3.00838  3.26763  3.65874  5.84846  4.48982     70 g - - T
          2.68618  4.42225  2.77519  2.73123  3.46354  2.40513  3.72494  3.29354  2.67741  2.69355  4.24690  2.90347  2.73739  3.18146  2.89801  2.37887  2.77519  2.98518  4.58477  3.61503
          0.01144  4.87219  5.59454  0.61958  0.77255  0.35532  1.20714
     59   2.87056  5.22303  2.77058  1.63528  4.50790  3.67100  3.86581  3.04139  2.62976  2.75275  4.28008  2.90431  4.06286  2.98617  2.67007  2.63255  2.35884  3.16163  5.69353  3.83137     71 e - - E
          2.68618  4.42225  2.77519  2.73123  3.46354  2.40513  3.72494  3.29354  2.67741  2.69355  4.24690  2.90347  2.73739  3.18146  2.89801  2.37887  2.77519  2.98518  4.58477  3.61503
          0.01025  4.98151  5.70385  0.61958  0.77255  0.48576  0.95510
     60   2.94673  5.39117  3.22441  2.06524  4.73443  3.71432  3.87182  4.19512  1.60830  2.70375  4.43799  3.18962  4.10243  1.99095  2.59560  2.91728  3.17117  3.78240  5.81001  3.28005     72 k - - E
          2.68618  4.42225  2.77519  2.73123  3.46354  2.40513  3.72494  3.29354  2.67741  2.69355  4.24690  2.90347  2.73739  3.18146  2.89801  2.37887  2.77519  2.98518  4.58477  3.61503
          0.01025  4.98151  5.70385  0.61958  0.77255  0.48576  0.95510
     61   2.73304  4.30274  3.36525  2.80243  2.29758  3.74232  3.95158  3.62867  2.02996  3.25630  4.08770  3.30506  4.13302  3.12301  1.80397  2.36617  2.81773  3.32845  5.52398  4.21404     73 r - - E
          2.68634  4.42241  2.77484  2.73139  3.46370  2.40528  3.72510  3.29370  2.67664  2.69324  4.24705  2.90362  2.73755  3.18086  2.89816  2.37902  2.77535  2.98534  4.58493  3.61519
          0.09287  2.46099  5.70385  1.37870  0.29022  0.48576  0.95510
     62   4.57642  5.65007  5.74861  5.56133  1.93273  5.29311  4.15176  4.16157  5.33873  1.44637  4.71425  4.94973  5.55949  5.07515  5.17580  4.67358  4.78066  4.10366  2.74989  0.84897     79 y - - E
          2.68618  4.42225  2.77519  2.73123  3.46354  2.40513  3.72494  3.29354  2.67741  2.69355  4.24690  2.90347  2.73739  3.18146  2.89801  2.37887  2.77519  2.98518  4.58477  3.61503
          0.01025  4.98151  5.70385  0.61958  0.77255  0.48576  0.95510
     63   3.68197  4.93749  5.68932  5.13501  2.59094  5.07341  5.49241  0.75432  4.99656  2.25802  2.55982  5.22937  5.29154  5.07089  5.02764  4.44092  3.91621  1.92054  5.77076  4.65405     80 i - - E
          2.68618  4.42225  2.77519  2.73123  3.46354  2.40513  3.72494  3.29354  2.67741  2.69355  4.24690  2.90347  2.73739  3.18146  2.89801  2.37887  2.77519  2.98518  4.58477  3.61503
          0.01025  4.98151  5.70385  0.61958  0.77255  0.48576  0.95510
     64   3.20688  4.62121  4.79413  4.21977  3.54818  4.35223  4.67201  1.22317  4.02714  1.24942  3.47346  4.38767  3.52937  3.28027  4.15401  3.66601  3.43905  2.64694  5.23487  4.07787     81 i - - E
          2.68618  4.42225  2.77519  2.73123  3.46354  2.40513  3.72494  3.29354  2.67741  2.69355  4.24690  2.90347  2.73739  3.18146  2.89801  2.37887  2.77519  2.98518  4.58477  3.61503
          0.01025  4.98151  5.70385  0.61958  0.77255  0.48576  0.95510
     65   1.13719  4.54859  3.87992  3.31022  3.38694  3.89614  3.55599  3.03419  3.24921  2.29139  3.65671  3.68251  4.27487  3.27595  3.57185  2.78449  2.92964  2.81793  4.19418  3.90986     82 a - - -
          2.68618  4.42225  2.77519  2.73123  3.46354  2.40513  3.72494  3.29354  2.67741  2.69355  4.24690  2.90347  2.73739  3.18146  2.89801  2.37887  2.77519  2.98518  4.58477  3.61503
          0.01025  4.98151  5.70385  0.61958  0.77255  0.48576  0.95510
     66   2.51679  3.29372  3.81217  3.24626  3.74592  3.86353  4.14980  2.48830  3.19675  2.82151  3.71550  3.63654  1.71842  2.68344  3.54131  2.82181  2.37787  2.61416  5.19583  3.96558     83 p - - -
          2.68618  4.42225  2.77519  2.73123  3.46354  2.40513  3.72494  3.29354  2.67741  2.69355  4.24690  2.90347  2.73739  3.18146  2.89801  2.37887  2.77519  2.98518  4.58477  3.61503
          0.01025  4.98151  5.70385  0.61958  0.77255  0.48576  0.95510
     67   2.53887  5.38939  2.68128  1.48267  4.73424  3.64528  2.89873  4.22041  2.34202  3.69426  4.43060  2.96602  4.04174  2.35814  2.72680  2.71369  2.99481  3.78001  5.82149  4.40998     84 e - - S
          2.68618  4.42225  2.77519  2.73123  3.46354  2.40513  3.72494  3.29354  2.67741  2.69355  4.24690  2.90347  2.73739  3.18146  2.89801  2.37887  2.77519  2.98518  4.58477  3.61503
          0.01025  4.98151  5.70385  0.61958  0.77255  0.48576  0.95510
     68   2.80046  5.44961  3.18622  2.78246  4.88619  1.21740  4.05672  4.33731  2.26786  3.84287  4.62985  1.97056  4.23139  3.18266  2.90680  3.07970  3.35275  3.92452  5.98538  4.62593     85 g - - S
          2.68618  4.42225  2.77519  2.73123  3.46354  2.40513  3.72494  3.29354  2.67741  2.69355  4.24690  2.90347  2.73739  3.18146  2.89801  2.37887  2.77519  2.98518  4.58477  3.61503
          0.01025  4.98151  5.70385  0.61958  0.77255  0.48576  0.95510
     69   2.86908  4.56083  5.08096  4.47546  3.45054  4.38895  4.71220  2.43518  4.28734  1.10875  1.77706  4.52358  4.70710  4.39466  4.31471  3.70565  3.42746  2.42178  5.15298  2.74193     86 l - - -
          2.68618  4.42225  2.77519  2.73123  3.46354  2.40513  3.72494  3.29354  2.67741  2.69355  4.24690  2.90347  2.73739  3.18146  2.89801  2.37887  2.77519  2.98518  4.58477  3.61503
          0.01025  4.98151  5.70385  0.61958  0.77255  0.48576  0.95510
     70   2.87043  5.23637  3.18155  2.41508  4.52598  2.91943  2.92398  3.49470  1.85978  3.18694  2.83226  3.16173  4.06039  2.64074  2.67748  2.56827  2.97840  3.11909  5.70368  3.58769     87 k - - -
          2.68618  4.42225  2.77519  2.73123  3.46354  2.40513  3.72494  3.29354  2.67741  2.69355  4.24690  2.90347  2.73739  3.18146  2.89801  2.37887  2.77519  2.98518  4.58477  3.61503
          0.01025  4.98151  5.70385  0.61958  0.77255  0.48576  0.95510
     71   2.09425  4.45738  4.10292  2.97266  3.57442  3.95391  4.23914  2.16541  3.44398  2.48291  3.57002  3.83070  3.64831  3.42185  3.70601  3.22386  2.32086  1.57377  5.06449  3.85852     88 v - - S
          2.68618  4.42225  2.77519  2.73123  3.46354  2.40513  3.72494  3.29354  2.67741  2.69355  4.24690  2.90347  2.73739  3.18146  2.89801  2.37887  2.77519  2.98518  4.58477  3.61503
          0.01025  4.98151  5.70385  0.61958  0.77255  0.48576  0.95510
     72   3.36363  5.37215  3.57879  3.58947  5.60427  0.49558  5.08975  5.26990  4.18772  4.84353  5.69605  1.86690  4.63108  4.36075  4.57858  3.47476  3.86818  4.56706  6.79962  5.55969     89 G - - S
          2.68618  4.42225  2.77519  2.73123  3.46354  2.40513  3.72494  3.29354  2.67741  2.69355  4.24690  2.90347  2.73739  3.18146  2.89801  2.37887  2.77519  2.98518  4.58477  3.61503
          0.01025  4.98151  5.70385  0.61958  0.77255  0.48576  0.95510
     73   2.80978  5.43261  1.46347  2.43384  4.75837  3.67262  3.90533  4.23646  2.67210  3.73089  3.42631  3.14421  4.09588  2.01981  3.17000  2.20639  3.18823  3.81423  5.87704  4.46681     90 d - - -
          2.68618  4.42225  2.77519  2.73123  3.46354  2.40513  3.72494  3.29354  2.67741  2.69355  4.24690  2.90347  2.73739  3.18146  2.89801  2.37887  2.77519  2.98518  4.58477  3.61503
          0.01025  4.98151  5.70385  0.61958  0.77255  0.48576  0.95510
     74   2.88601  4.59886  3.77635  2.57546  2.81468  3.86872  4.12305  2.13132  2.45962  2.53990  3.70245  3.61062  4.24778  3.27326  3.27748  2.93670  2.00720  2.29077  5.18177  3.94894     91 t - - E
          2.68618  4.42225  2.77519  2.73123  3.46354  2.40513  3.72494  3.29354  2.67741  2.69355  4.24690  2.90347  2.73739  3.18146  2.89801  2.37887  2.77519  2.98518  4.58477  3.61503
          0.01025  4.98151  5.70385  0.61958  0.77255  0.48576  0.95510
     75   3.43509  4.72355  5.41925  4.86310  3.84449  4.78208  5.19960  1.25841  4.71050  2.15696  3.74879  4.92522  5.07794  4.86844  4.77280  4.13219  3.67644  1.07358  5.61847  2.76930     92 v - - E
          2.68618  4.42225  2.77519  2.73123  3.46354  2.40513  3.72494  3.29354  2.67741  2.69355  4.24690  2.90347  2.73739  3.18146  2.89801  2.37887  2.77519  2.98518  4.58477  3.61503
          0.01025  4.98151  5.70385  0.61958  0.77255  0.48576  0.95510
     76   2.89861  4.37725  4.35241  2.08421  2.67679  4.00008  4.30187  2.19956  3.04545  2.25026  3.21764  3.97730  4.36928  3.86871  3.83067  3.28542  3.13064  1.99213  4.98822  2.38317     93 v - - -
          2.68618  4.42225  2.77519  2.73123  3.46354  2.40513  3.72494  3.29354  2.67741  2.69355  4.24690  2.90347  2.73739  3.18146  2.89801  2.37887  2.77519  2.98518  4.58477  3.61503
          0.07783  4.98151  2.68810  0.61958  0.77255  0.48576  0.95510
     77   2.11694  3.65341  4.10324  3.52551  3.00975  3.92047  4.21197  2.41136  3.43825  2.17937  3.52332  2.97455  4.29601  3.69225  3.68916  1.90632  2.32304  2.66765  5.01536  3.81188     94 s - - -
          2.68618  4.42225  2.77519  2.73123  3.46354  2.40513  3.72494  3.29354  2.67741  2.69355  4.24690  2.90347  2.73739  3.18146  2.89801  2.37887  2.77519  2.98518  4.58477  3.61503
          0.00739  4.91107        *  0.61958  0.77255  0.00000        *
//
HMMER3/f [3.3.2 | Nov 2020]
NAME  Ribosomal_S3_C
ACC   PF00189.22
DESC  Ribosomal protein S3, C-terminal domain
LENG  83
ALPH  amino
RF    no
MM    no
CONS  yes
CS    yes
MAP   yes
DATE  Fri Feb 12 20:00:12 2021
NSEQ  231
EFFN  2.647110
CKSUM 3980388687
GA    34.10 34.10
TC    34.30 34.20
NC    34.00 34.00
STATS LOCAL MSV       -9.0270  0.71850
STATS LOCAL VITERBI   -9.5540  0.71850
STATS LOCAL FORWARD   -3.7231  0.71850
HMM          A        C        D        E        F        G        H        I        K        L        M        N        P        Q        R        S        T        V        W        Y   
            m->m     m->i     m->d     i->m     i->i     d->m     d->d
  COMPO   2.42405  4.44857  3.35060  2.76659  3.58462  2.47411  3.87907  2.55546  2.52223  2.60730  3.52388  3.29282  3.91738  3.08781  2.67559  2.75482  2.88551  2.49905  4.81031  3.62205
          2.68618  4.42225  2.77519  2.73123  3.46354  2.40513  3.72494  3.29354  2.67741  2.69355  4.24690  2.90347  2.73739  3.18146  2.89801  2.37887  2.77519  2.98518  4.58477  3.61503
          0.01193  4.83042  5.55276  0.61958  0.77255  0.00000        *
      1   3.76860  4.97347  5.80817  5.29185  3.85983  5.30119  5.83165  0.76782  5.19905  1.58960  3.26195  5.45325  5.45098  5.28004  5.26512  4.70959  4.00799  1.79959  6.00750  4.92486      1 i - - H
          2.68618  4.42225  2.77519  2.73123  3.46354  2.40513  3.72494  3.29354  2.67741  2.69355  4.24690  2.90347  2.73739  3.18146  2.89801  2.37887  2.77519  2.98518  4.58477  3.61503
          0.01193  4.83042  5.55276  0.61958  0.77255  0.48576  0.95510
      2   1.26751  4.46403  3.33772  2.77836  4.25179  3.61299  3.92753  3.65568  2.22016  3.27606  4.10141  3.26985  4.08031  3.09374  2.61768  2.61352  3.08282  3.02273  5.53120  4.22157      2 a - - H
          2.68618  4.42225  2.77519  2.73123  3.46354  2.40513  3.72494  3.29354  2.67741  2.69355  4.24690  2.90347  2.73739  3.18146  2.89801  2.37887  2.77519  2.98518  4.58477  3.61503
          0.01193  4.83042  5.55276  0.61958  0.77255  0.48576  0.95510
      3   2.67223  5.24439  2.81071  2.22066  4.04682  3.49495  3.78563  3.88092  2.43559  3.08622  3.83688  2.47742  3.82264  2.30229  2.50445  2.45401  2.86603  3.36265  4.26642  3.44635      3 e - - H
          2.68618  4.42225  2.77519  2.73123  3.46354  2.40513  3.72494  3.29354  2.67741  2.69355  4.24690  2.90347  2.73739  3.18146  2.89801  2.37887  2.77519  2.98518  4.58477  3.61503
          0.01193  4.83042  5.55276  0.61958  0.77255  0.48576  0.95510
      4   2.21172  5.21484  3.04475  2.53988  3.43364  3.57539  3.66166  3.97428  1.99612  3.35786  4.14783  3.04823  3.99699  1.73950  2.90130  2.54540  3.04501  3.58288  5.67274  4.29050      4 q - - H
          2.68618  4.42225  2.77519  2.73123  3.46354  2.40513  3.72494  3.29354  2.67741  2.69355  4.24690  2.90347  2.73739  3.18146  2.89801  2.37887  2.77519  2.98518  4.58477  3.61503
          0.01193  4.83042  5.55276  0.61958  0.77255  0.48576  0.95510
      5   3.74486  5.01644  5.63742  5.04784  3.33358  5.05038  5.36258  1.57669  4.89425  0.72025  2.70671  5.18808  4.48435  4.86700  4.88461  4.40562  3.95869  2.69875  5.54548  4.52498      5 l - - H
          2.68618  4.42225  2.77519  2.73123  3.46354  2.40513  3.72494  3.29354  2.67741  2.69355  4.24690  2.90347  2.73739  3.18146  2.89801  2.37887  2.77519  2.98518  4.58477  3.61503
          0.01193  4.83042  5.55276  0.61958  0.77255  0.48576  0.95510
      6   2.52897  5.14388  3.13961  1.30502  4.42224  3.50365  3.81351  3.55178  2.44132  2.93303  4.08787  3.09929  4.00949  2.81617  3.04201  2.63717  2.92463  3.31924  5.61918  4.25381      6 e - - H
          2.68618  4.42225  2.77519  2.73123  3.46354  2.40513  3.72494  3.29354  2.67741  2.69355  4.24690  2.90347  2.73739  3.18146  2.89801  2.37887  2.77519  2.98518  4.58477  3.61503
          0.01193  4.83042  5.55276  0.61958  0.77255  0.48576  0.95510
      7   2.46998  5.31757  3.06785  2.35979  4.66025  2.99785  3.74881  4.13807  1.67922  3.61781  4.13841  2.65504  3.99320  2.69000  2.03462  2.74607  3.05813  3.62106  5.74800  4.34770      7 k - - T
          2.68618  4.42225  2.77519  2.73123  3.46354  2.40513  3.72494  3.29354  2.67741  2.69355  4.24690  2.90347  2.73739  3.18146  2.89801  2.37887  2.77519  2.98518  4.58477  3.61503
          0.01193  4.83042  5.55276  0.61958  0.77255  0.48576  0.95510
      8   2.99406  5.46106  3.25515  2.67393  4.84098  1.94984  3.90723  4.27174  2.29500  3.74007  4.52818  2.58113  4.17712  2.94577  1.36316  3.04623  3.29406  3.87823  5.84511  4.52052      8 r - - T
          2.68618  4.42225  2.77519  2.73123  3.46354  2.40513  3.72494  3.29354  2.67741  2.69355  4.24690  2.90347  2.73739  3.18146  2.89801  2.37887  2.77519  2.98518  4.58477  3.61503
          0.01193  4.83042  5.55276  0.61958  0.77255  0.48576  0.95510
      9   2.54431  4.24565  4.52760  3.71145  3.12515  3.72123  4.28204  1.94782  2.67709  2.15581  2.94791  4.03521  4.32975  3.89196  3.86714  3.10885  2.89020  1.74003  3.48309  3.45077      9 v - - -
          2.68618  4.42225  2.77519  2.73123  3.46354  2.40513  3.72494  3.29354  2.67741  2.69355  4.24690  2.90347  2.73739  3.18146  2.89801  2.37887  2.77519  2.98518  4.58477  3.61503
          0.01193  4.83042  5.55276  0.61958  0.77255  0.48576  0.95510
     10   2.07009  5.18669  3.11642  2.55992  4.48004  3.58283  2.96529  3.85603  2.51619  3.37065  3.96255  2.65706  3.08696  2.77813  2.81257  1.88820  2.97112  3.54925  5.65163  3.58322     10 s - - -
          2.68618  4.42225  2.77519  2.73123  3.46354  2.40513  3.72494  3.29354  2.67741  2.69355  4.24690  2.90347  2.73739  3.18146  2.89801  2.37887  2.77519  2.98518  4.58477  3.61503
          0.01193  4.83042  5.55276  0.61958  0.77255  0.48576  0.95510
     11   3.20137  4.73204  4.98919  4.49143  0.93757  4.43608  3.74907  3.07350  4.30932  2.78613  3.84956  4.38838  4.77678  4.37290  4.33838  3.75700  3.61742  2.37960  4.08866  1.85286     11 f - - H
          2.68618  4.42225  2.77519  2.73123  3.46354  2.40513  3.72494  3.29354  2.67741  2.69355  4.24690  2.90347  2.73739  3.18146  2.89801  2.37887  2.77519  2.98518  4.58477  3.61503
          0.01193  4.83042  5.55276  0.61958  0.77255  0.48576  0.95510
     12   3.86066  5.86568  4.49303  3.57992  5.53232  4.02409  4.11056  4.77085  1.65042  4.08413  4.98614  3.87834  4.67804  3.23775  0.60921  3.83350  3.95494  4.46673  6.01073  4.96873     12 R - - H
          2.68618  4.42225  2.77519  2.73123  3.46354  2.40513  3.72494  3.29354  2.67741  2.69355  4.24690  2.90347  2.73739  3.18146  2.89801  2.37887  2.77519  2.98518  4.58477  3.61503
          0.01193  4.83042  5.55276  0.61958  0.77255  0.48576  0.95510
     13   2.90248  5.26371  3.35592  2.75967  4.58168  3.46369  3.82811  3.85840  2.06817  3.48412  4.32868  3.22807  4.13743  2.81007  1.19743  2.96619  3.04806  2.91162  5.68676  4.37685     13 r - - H
          2.68618  4.42225  2.77519  2.73123  3.46354  2.40513  3.72494  3.29354  2.67741  2.69355  4.24690  2.90347  2.73739  3.18146  2.89801  2.37887  2.77519  2.98518  4.58477  3.61503
          0.01193  4.83042  5.55276  0.61958  0.77255  0.48576  0.95510
     14   1.25114  4.32625  3.95373  3.38684  3.63651  3.84498  4.18945  2.63566  3.30924  2.67573  3.61589  3.71777  4.25248  3.59486  2.93496  3.05363  2.75083  2.08472  5.11521  3.90058     14 a - - H
          2.68618  4.42225  2.77519  2.73123  3.46354  2.40513  3.72494  3.29354  2.67741  2.69355  4.24690  2.90347  2.73739  3.18146  2.89801  2.37887  2.77519  2.98518  4.58477  3.61503
          0.01193  4.83042  5.55276  0.61958  0.77255  0.48576  0.95510
     15   2.09961  3.28097  4.44727  3.85327  3.36728  3.00378  4.27051  2.17274  3.70745  2.38119  1.86545  3.99649  4.32262  3.37777  3.83637  3.24953  2.86555  2.22694  4.88475  3.69897     15 m - - H
          2.68618  4.42225  2.77519  2.73123  3.46354  2.40513  3.72494  3.29354  2.67741  2.69355  4.24690  2.90347  2.73739  3.18146  2.89801  2.37887  2.77519  2.98518  4.58477  3.61503
          0.01193  4.83042  5.55276  0.61958  0.77255  0.48576  0.95510
     16   2.81475  4.93708  3.26718  2.70786  3.53947  3.56058  3.51024  2.93324  1.60284  3.15058  3.34379  2.83455  4.05257  2.95695  2.66984  2.80073  3.00276  3.18940  5.45414  2.90336     16 k - - H
          2.68618  4.42225  2.77519  2.73123  3.46354  2.40513  3.72494  3.29354  2.67741  2.69355  4.24690  2.90347  2.73739  3.18146  2.89801  2.37887  2.77519  2.98518  4.58477  3.61503
          0.01193  4.83042  5.55276  0.61958  0.77255  0.48576  0.95510
     17   2.64073  4.99131  3.22605  2.65496  4.09058  2.96330  3.81322  3.29972  2.25264  3.09369  3.30988  3.16798  4.03777  2.30396  2.49374  2.30052  2.82646  3.10478  4.41111  3.24518     17 k - - H
          2.68618  4.42225  2.77519  2.73123  3.46354  2.40513  3.72494  3.29354  2.67741  2.69355  4.24690  2.90347  2.73739  3.18146  2.89801  2.37887  2.77519  2.98518  4.58477  3.61503
          0.01193  4.83042  5.55276  0.61958  0.77255  0.48576  0.95510
     18   1.47719  4.13859  4.20960  3.62589  2.80085  3.68774  4.21080  2.59358  3.43167  2.50686  3.19468  3.73653  4.28357  3.75024  3.72360  2.71400  2.45742  2.18865  4.93245  3.59011     18 a - - H
          2.68618  4.42225  2.77519  2.73123  3.46354  2.40513  3.72494  3.29354  2.67741  2.69355  4.24690  2.90347  2.73739  3.18146  2.89801  2.37887  2.77519  2.98518  4.58477  3.61503
          0.01193  4.83042  5.55276  0.61958  0.77255  0.48576  0.95510
     19   2.67845  4.13120  4.74868  4.14130  3.07639  3.98056  4.36630  1.50640  3.59576  1.71789  2.71002  4.16784  4.39372  3.97849  3.98518  3.34232  2.96814  2.01020  4.88093  3.70387     19 i - - H
          2.68618  4.42225  2.77519  2.73123  3.46354  2.40513  3.72494  3.29354  2.67741  2.69355  4.24690  2.90347  2.73739  3.18146  2.89801  2.37887  2.77519  2.98518  4.58477  3.61503
          0.01193  4.83042  5.55276  0.61958  0.77255  0.48576  0.95510
     20   2.64481  5.30378  2.97124  2.26741  4.26813  3.22143  3.73434  4.03526  2.32600  3.44907  4.17763  2.52802  3.97864  2.08588  2.00909  2.62259  2.92490  3.69089  5.74031  4.03801     20 r - - H
          2.68618  4.42225  2.77519  2.73123  3.46354  2.40513  3.72494  3.29354  2.67741  2.69355  4.24690  2.90347  2.73739  3.18146  2.89801  2.37887  2.77519  2.98518  4.58477  3.61503
          0.01193  4.83042  5.55276  0.61958  0.77255  0.48576  0.95510
     21   2.54564  5.27080  2.90097  2.52153  3.73367  3.51615  3.56016  4.06790  2.35335  3.27956  4.19335  2.69674  3.81948  2.42449  1.96693  2.26350  2.72253  3.56281  5.71561  4.19619     21 r - - H
          2.68618  4.42225  2.77519  2.73123  3.46354  2.40513  3.72494  3.29354  2.67741  2.69355  4.24690  2.90347  2.73739  3.18146  2.89801  2.37887  2.77519  2.98518  4.58477  3.61503
          0.01193  4.83042  5.55276  0.61958  0.77255  0.48576  0.95510
     22   1.73687  4.18909  4.61795  4.02964  3.46406  4.07234  4.42420  1.79355  3.87897  2.05890  3.46069  4.14793  4.44059  4.06806  3.99297  3.14819  2.46867  1.86100  5.01182  3.82566     22 a - - H
          2.68618  4.42225  2.77519  2.73123  3.46354  2.40513  3.72494  3.29354  2.67741  2.69355  4.24690  2.90347  2.73739  3.18146  2.89801  2.37887  2.77519  2.98518  4.58477  3.61503
          0.01193  4.83042  5.55276  0.61958  0.77255  0.48576  0.95510
     23   2.82559  4.41146  3.96624  3.07694  2.84697  3.86641  4.14159  2.70832  2.88706  2.25980  1.45086  3.57335  4.24061  3.26660  3.43065  3.13165  2.95738  2.65994  5.00954  3.79978     23 m - - H
          2.68619  4.42226  2.77520  2.73124  3.46355  2.40514  3.72495  3.29355  2.67738  2.69344  4.24691  2.90348  2.73740  3.18147  2.89802  2.37888  2.77520  2.98519  4.58478  3.61504
          0.04956  3.28746  4.50918  0.41685  1.07622  0.48576  0.95510
     24   2.58360  5.32247  2.63706  2.00270  4.40724  3.41728  3.70237  4.15147  1.86156  3.62664  4.36391  2.77347  3.97954  2.78499  2.00563  2.69751  3.04604  3.71277  5.75468  4.34493     25 k - - H
          2.68631  4.42238  2.77502  2.73137  3.46367  2.40526  3.72508  3.29367  2.67726  2.69368  4.24703  2.90324  2.73753  3.18160  2.89768  2.37873  2.77533  2.98520  4.58490  3.61444
          0.13466  2.50083  3.12421  1.38491  0.28815  0.47538  0.97193
     25   1.73146  4.56178  3.10976  2.52040  3.85068  3.36512  3.82343  3.65205  2.28634  3.01481  3.40338  2.92880  4.01152  2.79561  3.04126  2.24554  2.85727  3.29938  5.52125  4.17967     32 a - - C
          2.68621  4.42228  2.77521  2.73126  3.46357  2.40511  3.72498  3.29304  2.67740  2.69358  4.24693  2.90350  2.73740  3.18149  2.89802  2.37888  2.77523  2.98521  4.58480  3.61506
          0.11491  2.25844  5.51217  0.24621  1.52215  0.43308  1.04556
     26   2.87759  4.11983  2.96189  2.64350  4.46517  1.23084  3.92106  3.89735  2.63488  3.47439  4.27604  2.48128  4.07521  3.06288  3.00119  2.89514  3.13036  3.44721  5.68921  4.33795     34 g - - C
          2.68619  4.42226  2.77521  2.73125  3.46355  2.40514  3.72496  3.29355  2.67742  2.69356  4.24691  2.90348  2.73741  3.18129  2.89802  2.37888  2.77521  2.98520  4.58478  3.61475
          0.03531  3.47973  5.55276  0.64513  0.74359  0.48576  0.95510
     27   1.07478  4.11013  4.27447  3.71774  3.62693  3.49252  4.35707  2.32973  3.61384  2.68940  3.61831  3.92479  4.31705  3.85827  3.64340  3.15767  3.07604  2.11397  5.13410  3.93792     37 a - - -
          2.68618  4.42225  2.77519  2.73123  3.46354  2.40513  3.72494  3.29354  2.67741  2.69355  4.24690  2.90347  2.73739  3.18146  2.89801  2.37887  2.77519  2.98518  4.58477  3.61503
          0.01193  4.83042  5.55276  0.61958  0.77255  0.48576  0.95510
     28   2.74169  5.22358  3.05707  2.30729  4.53012  3.56967  3.74023  2.97768  1.58778  2.98662  3.98420  3.03794  3.99644  2.36722  2.62399  2.76603  2.97269  3.41579  5.67896  4.29528     38 k - - S
          2.68618  4.42225  2.77519  2.73123  3.46354  2.40513  3.72494  3.29354  2.67741  2.69355  4.24690  2.90347  2.73739  3.18146  2.89801  2.37887  2.77519  2.98518  4.58477  3.61503
          0.01193  4.83042  5.55276  0.61958  0.77255  0.48576  0.95510
     29   4.20785  5.79380  5.04559  5.08164  6.03721  0.10133  6.03337  5.96172  5.36877  5.43499  6.48175  5.21395  5.19040  5.62160  5.41299  4.41788  4.74685  5.31735  6.79604  6.19916     39 G - - E
          2.68618  4.42225  2.77519  2.73123  3.46354  2.40513  3.72494  3.29354  2.67741  2.69355  4.24690  2.90347  2.73739  3.18146  2.89801  2.37887  2.77519  2.98518  4.58477  3.61503
          0.01193  4.83042  5.55276  0.61958  0.77255  0.48576  0.95510
     30   2.09373  2.73798  4.88220  4.29267  3.23396  3.95012  4.57518  1.37670  4.11535  2.49422  3.49732  4.33578  4.55587  4.27768  4.17333  3.51755  3.23059  1.65014  5.09293  3.90922     40 i - - E
          2.68618  4.42225  2.77519  2.73123  3.46354  2.40513  3.72494  3.29354  2.67741  2.69355  4.24690  2.90347  2.73739  3.18146  2.89801  2.37887  2.77519  2.98518  4.58477  3.61503
          0.01193  4.83042  5.55276  0.61958  0.77255  0.48576  0.95510
     31   2.79937  5.31123  3.12533  1.86505  4.65062  3.62530  3.71496  3.86594  1.45122  3.45170  3.97527  3.09951  4.01515  2.68373  2.47406  2.82255  3.00985  3.55236  5.73858  4.35320     41 k - - E
          2.68618  4.42225  2.77519  2.73123  3.46354  2.40513  3.72494  3.29354  2.67741  2.69355  4.24690  2.90347  2.73739  3.18146  2.89801  2.37887  2.77519  2.98518  4.58477  3.61503
          0.01193  4.83042  5.55276  0.61958  0.77255  0.48576  0.95510
     32   3.31034  2.98672  5.37507  4.84321  3.97908  4.76207  5.29625  1.04583  4.71687  2.64152  3.83606  4.92166  5.07560  4.92224  4.81690  4.12943  2.86832  1.20517  5.76051  4.55521     42 i - - E
          2.68618  4.42225  2.77519  2.73123  3.46354  2.40513  3.72494  3.29354  2.67741  2.69355  4.24690  2.90347  2.73739  3.18146  2.89801  2.37887  2.77519  2.98518  4.58477  3.61503
          0.01193  4.83042  5.55276  0.61958  0.77255  0.48576  0.95510
     33   2.55961  3.83058  3.53134  2.71985  3.81087  3.75108  3.81826  2.41325  2.72457  2.45514  2.98794  3.29832  4.13375  2.40219  2.73524  2.75039  2.69368  2.49401  5.21994  3.96310     43 q - - E
          2.68618  4.42225  2.77519  2.73123  3.46354  2.40513  3.72494  3.29354  2.67741  2.69355  4.24690  2.90347  2.73739  3.18146  2.89801  2.37887  2.77519  2.98518  4.58477  3.61503
          0.01193  4.83042  5.55276  0.61958  0.77255  0.48576  0.95510
     34   2.79698  2.70809  4.81899  4.21375  3.38185  4.08287  4.42636  1.63215  4.01602  2.11254  3.31491  4.22838  4.44154  4.16139  4.04754  3.31395  2.98038  1.55201  4.93131  2.99005     44 v - - E
          2.68618  4.42225  2.77519  2.73123  3.46354  2.40513  3.72494  3.29354  2.67741  2.69355  4.24690  2.90347  2.73739  3.18146  2.89801  2.37887  2.77519  2.98518  4.58477  3.61503
          0.01193  4.83042  5.55276  0.61958  0.77255  0.48576  0.95510
     35   1.87160  4.78222  3.77649  3.48136  4.94244  2.96646  4.65354  4.39404  3.45320  4.02759  4.82508  3.56787  4.21887  3.78454  3.96101  0.70945  3.25561  3.80819  6.23521  4.99483     45 s - - E
          2.68618  4.42225  2.77519  2.73123  3.46354  2.40513  3.72494  3.29354  2.67741  2.69355  4.24690  2.90347  2.73739  3.18146  2.89801  2.37887  2.77519  2.98518  4.58477  3.61503
          0.01193  4.83042  5.55276  0.61958  0.77255  0.48576  0.95510
     36   4.20785  5.79380  5.04559  5.08164  6.03721  0.10133  6.03337  5.96172  5.36877  5.43499  6.48175  5.21395  5.19040  5.62160  5.41299  4.41788  4.74685  5.31735  6.79604  6.19916     46 G - - C
          2.68618  4.42225  2.77519  2.73123  3.46354  2.40513  3.72494  3.29354  2.67741  2.69355  4.24690  2.90347  2.73739  3.18146  2.89801  2.37887  2.77519  2.98518  4.58477  3.61503
          0.01193  4.83042  5.55276  0.61958  0.77255  0.48576  0.95510
     37   3.41544  3.27435  3.97302  3.21318  4.97533  4.09029  4.00852  4.30572  1.27364  3.47218  4.62363  3.61330  4.43490  3.13999  1.13733  3.41971  3.57963  3.98918  5.83234  4.66146     47 r - - -
          2.68618  4.42225  2.77519  2.73123  3.46354  2.40513  3.72494  3.29354  2.67741  2.69355  4.24690  2.90347  2.73739  3.18146  2.89801  2.37887  2.77519  2.98518  4.58477  3.61503
          0.01193  4.83042  5.55276  0.61958  0.77255  0.48576  0.95510
     38   3.74499  5.02550  5.57678  5.01106  3.42961  5.05652  5.41183  2.19551  4.86165  0.51745  3.32761  5.17906  5.23084  4.89196  4.89853  4.19614  3.78761  2.43495  5.62633  4.57533     48 L - - S
          2.68618  4.42225  2.77519  2.73123  3.46354  2.40513  3.72494  3.29354  2.67741  2.69355  4.24690  2.90347  2.73739  3.18146  2.89801  2.37887  2.77519  2.98518  4.58477  3.61503
          0.01193  4.83042  5.55276  0.61958  0.77255  0.48576  0.95510
     39   2.65526  5.20354  3.11230  2.55651  4.50443  2.13888  3.79861  3.87466  2.33749  3.49019  4.25859  2.26729  3.99858  2.91261  2.43677  2.58176  2.52621  3.47404  5.66579  3.34771     49 g - - S
          2.68618  4.42225  2.77519  2.73123  3.46354  2.40513  3.72494  3.29354  2.67741  2.69355  4.24690  2.90347  2.73739  3.18146  2.89801  2.37887  2.77519  2.98518  4.58477  3.61503
          0.36167  4.83042  1.21907  0.61958  0.77255  0.48576  0.95510
     40   3.06933  5.08642  3.25599  3.07535  4.89451  0.73288  4.33677  4.38155  2.21821  3.95866  4.83322  3.49760  4.23655  3.54900  3.35610  3.14838  3.45569  3.92650  6.01397  4.80288     51 g - - .
          2.68618  4.42225  2.77520  2.73124  3.46354  2.40513  3.72495  3.29354  2.67741  2.69355  4.24690  2.90347  2.73733  3.18147  2.89801  2.37887  2.77520  2.98519  4.58477  3.61503
          0.03585  3.51504  5.20797  0.50878  0.91937  0.25765  1.48223
     41   1.63183  5.04609  3.16426  2.64223  4.30738  2.34689  3.74117  3.57224  2.59886  3.28950  4.12703  2.68155  4.02939  2.93128  3.06644  2.46310  2.80455  3.09507  5.55431  4.21137     53 a - - T
          2.68618  4.42225  2.77519  2.73123  3.46354  2.40513  3.72494  3.29354  2.67741  2.69355  4.24690  2.90347  2.73739  3.18146  2.89801  2.37887  2.77519  2.98518  4.58477  3.61503
          0.01193  4.83042  5.55276  0.61958  0.77255  0.48576  0.95510
     42   2.62083  5.43408  2.50281  1.26073  4.76715  3.60839  3.86040  4.25536  2.63698  3.60819  4.48701  3.07396  3.80641  2.35309  3.14251  2.39496  3.15868  3.82005  5.87164  4.44885     54 e - - T
          2.68618  4.42225  2.77519  2.73123  3.46354  2.40513  3.72494  3.29354  2.67741  2.69355  4.24690  2.90347  2.73739  3.18146  2.89801  2.37887  2.77519  2.98518  4.58477  3.61503
          0.01193  4.83042  5.55276  0.61958  0.77255  0.48576  0.95510
     43   2.98390  4.69602  3.89575  3.26935  3.84100  3.92678  4.09046  1.85678  2.46474  2.82532  2.25216  3.64549  4.29187  3.32812  1.68098  3.20050  3.20125  2.95497  5.24507  4.03475     55 r - - T
          2.68618  4.42225  2.77519  2.73123  3.46354  2.40513  3.72494  3.29354  2.67741  2.69355  4.24690  2.90347  2.73739  3.18146  2.89801  2.37887  2.77519  2.98518  4.58477  3.61503
          0.01193  4.83042  5.55276  0.61958  0.77255  0.48576  0.95510
     44   0.97355  4.97755  3.37397  2.93996  4.54164  3.44288  3.87596  3.96425  2.44109  3.57095  4.38914  3.39151  4.15264  3.30785  3.33785  2.17479  3.19643  3.57368  5.79812  4.49351     56 a - - -
          2.68618  4.42225  2.77519  2.73123  3.46354  2.40513  3.72494  3.29354  2.67741  2.69355  4.24690  2.90347  2.73739  3.18146  2.89801  2.37887  2.77519  2.98518  4.58477  3.61503
          0.01193  4.83042  5.55276  0.61958  0.77255  0.48576  0.95510
     45   3.10840  4.81187  3.73829  3.04655  4.96474  3.99004  3.76731  4.32835  1.68804  3.77272  4.60092  3.48953  4.34496  2.99736  0.93699  3.13300  3.32631  3.97974  5.83626  4.62060     57 r - - -
          2.68618  4.42225  2.77519  2.73123  3.46354  2.40513  3.72494  3.29354  2.67741  2.69355  4.24690  2.90347  2.73739  3.18146  2.89801  2.37887  2.77519  2.98518  4.58477  3.61503
          0.01193  4.83042  5.55276  0.61958  0.77255  0.48576  0.95510
     46   2.58412  4.72829  3.29196  2.72999  3.19887  3.58833  3.87770  3.35441  2.68283  3.04908  3.87117  3.24947  4.03370  3.06727  2.93934  1.80955  2.00636  2.75815  5.35338  3.49627     58 s - - E
          2.68618  4.42225  2.77519  2.73123  3.46354  2.40513  3.72494  3.29354  2.67741  2.69355  4.24690  2.90347  2.73739  3.18146  2.89801  2.37887  2.77519  2.98518  4.58477  3.61503
          0.01193  4.83042  5.55276  0.61958  0.77255  0.48576  0.95510
     47   2.76670  4.96031  3.21697  1.29756  3.29036  3.65728  3.86519  3.42060  2.61802  3.21177  3.21623  3.12778  4.04656  2.81300  3.13694  2.79245  2.99909  3.01602  5.47343  4.02965     59 e - - E
          2.68618  4.42225  2.77519  2.73123  3.46354  2.40513  3.72494  3.29354  2.67741  2.69355  4.24690  2.90347  2.73739  3.18146  2.89801  2.37887  2.77519  2.98518  4.58477  3.61503
          0.01193  4.83042  5.55276  0.61958  0.77255  0.48576  0.95510
     48   2.80359  3.99451  3.28343  2.61627  3.99005  3.08789  3.76725  3.52746  1.60266  3.13126  3.70343  3.22944  4.05795  2.87433  3.00073  2.75304  2.89373  2.91821  2.63411  4.12410     60 k - - E
          2.68618  4.42225  2.77519  2.73123  3.46354  2.40513  3.72494  3.29354  2.67741  2.69355  4.24690  2.90347  2.73739  3.18146  2.89801  2.37887  2.77519  2.98518  4.58477  3.61503
          0.01193  4.83042  5.55276  0.61958  0.77255  0.48576  0.95510
     49   2.62546  4.35731  3.96299  3.28758  2.16803  3.78129  3.57230  2.68212  3.33377  2.35150  3.28372  3.75332  4.26383  3.49241  3.33558  3.16536  2.89631  2.38426  4.96202  1.85635     61 y - - E
          2.68618  4.42225  2.77519  2.73123  3.46354  2.40513  3.72494  3.29354  2.67741  2.69355  4.24690  2.90347  2.73739  3.18146  2.89801  2.37887  2.77519  2.98518  4.58477  3.61503
          0.01193  4.83042  5.55276  0.61958  0.77255  0.48576  0.95510
     50   2.45230  5.06955  3.13298  2.62050  4.22783  3.56512  3.59020  3.06831  2.01446  2.98747  3.50080  2.95212  4.02083  2.87728  2.22199  2.43195  2.55642  3.26030  5.30820  4.09282     62 k - - E
          2.68618  4.42225  2.77519  2.73123  3.46354  2.40513  3.72494  3.29354  2.67741  2.69355  4.24690  2.90347  2.73739  3.18146  2.89801  2.37887  2.77519  2.98518  4.58477  3.61503
          0.01193  4.83042  5.55276  0.61958  0.77255  0.48576  0.95510
     51   2.41033  5.25412  2.51540  1.55995  4.32846  3.59347  3.78349  3.89770  2.49112  3.35050  4.02758  3.05013  3.98628  2.74029  2.54302  2.66828  2.96541  3.49975  4.99183  3.59078     63 e - - E
          2.68618  4.42225  2.77519  2.73123  3.46354  2.40513  3.72494  3.29354  2.67741  2.69355  4.24690  2.90347  2.73739  3.18146  2.89801  2.37887  2.77519  2.98518  4.58477  3.61503
          0.01193  4.83042  5.55276  0.61958  0.77255  0.48576  0.95510
     52   3.26485  5.20618  3.73428  3.70250  5.31542  0.34142  5.00945  4.98786  3.94178  4.56448  5.45736  4.00420  4.55522  3.81949  3.99751  3.40375  3.76602  4.36537  6.51743  5.32472     64 G - - C
          2.68618  4.42225  2.77519  2.73123  3.46354  2.40513  3.72494  3.29354  2.67741  2.69355  4.24690  2.90347  2.73739  3.18146  2.89801  2.37887  2.77519  2.98518  4.58477  3.61503
          0.01193  4.83042  5.55276  0.61958  0.77255  0.48576  0.95510
     53   2.78348  4.70317  3.14987  2.43416  4.06321  3.61953  3.73827  3.44796  2.19708  3.29066  4.18200  2.62333  4.01074  2.90122  1.95925  2.48524  2.73542  3.11429  5.60068  2.94726     65 r - - -
          2.68618  4.42225  2.77519  2.73123  3.46354  2.40513  3.72494  3.29354  2.67741  2.69355  4.24690  2.90347  2.73739  3.18146  2.89801  2.37887  2.77519  2.98518  4.58477  3.61503
          0.01193  4.83042  5.55276  0.61958  0.77255  0.48576  0.95510
     54   2.99614  4.36351  4.84834  4.25689  3.50261  4.20347  4.56128  1.76884  4.08410  2.19552  2.45455  4.02026  4.55408  4.25127  4.15268  3.47383  2.41702  1.30852  5.08612  3.90361     66 v - - -
          2.68618  4.42225  2.77519  2.73123  3.46354  2.40513  3.72494  3.29354  2.67741  2.69355  4.24690  2.90347  2.73739  3.18146  2.89801  2.37887  2.77519  2.98518  4.58477  3.61503
          0.01193  4.83042  5.55276  0.61958  0.77255  0.48576  0.95510
     55   2.79098  4.67178  3.52878  2.96671  3.83430  3.75153  3.99070  2.41297  2.46223  2.89673  3.77213  3.41649  1.70657  3.25442  3.27983  2.46642  3.02878  2.81850  5.23827  3.14503     67 p - - -
          2.68618  4.42225  2.77519  2.73123  3.46354  2.40513  3.72494  3.29354  2.67741  2.69355  4.24690  2.90347  2.73739  3.18146  2.89801  2.37887  2.77519  2.98518  4.58477  3.61503
          0.01193  4.83042  5.55276  0.61958  0.77255  0.48576  0.95510
     56   2.82045  4.69353  3.54957  2.97927  3.67142  3.76927  3.02663  3.22682  2.18794  1.38948  3.78913  3.42674  4.15034  3.24987  3.01720  2.80753  3.02980  2.98237  5.24452  3.49125     68 l - - -
          2.68620  4.42138  2.77540  2.73143  3.46374  2.40420  3.72515  3.29369  2.67761  2.69375  4.24710  2.90359  2.73760  3.18166  2.89821  2.37853  2.77509  2.98535  4.58497  3.61523
          0.36167  1.20527  5.55276  0.68371  0.70268  0.48576  0.95510
     57   2.78068  5.31693  2.77990  2.19288  4.45809  3.58722  2.06314  4.13824  2.45653  3.61941  4.35971  2.75853  3.98406  2.08020  2.97898  2.31179  2.97618  3.70439  5.75263  4.11822     71 h - - T
          2.68618  4.42225  2.77519  2.73123  3.46354  2.40513  3.72494  3.29354  2.67741  2.69355  4.24690  2.90347  2.73739  3.18146  2.89801  2.37887  2.77519  2.98518  4.58477  3.61503
          0.01193  4.83042  5.55276  0.61958  0.77255  0.48576  0.95510
     58   2.70709  4.75226  3.11678  2.86022  3.16110  3.63663  3.94282  3.19545  2.74118  2.94224  3.75450  3.33554  2.51176  2.99244  3.25874  2.87599  1.60525  2.73956  5.30259  3.85056     72 t - - C
          2.68618  4.42225  2.77519  2.73123  3.46354  2.40513  3.72494  3.29354  2.67741  2.69355  4.24690  2.90347  2.73739  3.18146  2.89801  2.37887  2.77519  2.98518  4.58477  3.61503
          0.01193  4.83042  5.55276  0.61958  0.77255  0.48576  0.95510
     59   2.29328  4.15144  4.43178  3.83782  2.83590  3.70049  4.10388  2.43905  3.14424  1.50313  3.30276  3.98604  4.05722  3.88984  3.74344  2.87537  2.85807  2.02572  4.88070  3.60484     73 l - - H
          2.68618  4.42225  2.77519  2.73123  3.46354  2.40513  3.72494  3.29354  2.67741  2.69355  4.24690  2.90347  2.73739  3.18146  2.89801  2.37887  2.77519  2.98518  4.58477  3.61503
          0.01487  4.83042  4.99498  0.61958  0.77255  0.48576  0.95510
     60   2.80908  4.83363  2.85252  2.22722  4.44604  3.50051  3.70443  3.71797  2.26181  3.45461  3.24340  3.00743  3.98700  2.77316  1.62758  2.58967  2.95946  3.55647  5.69738  4.19767     74 r - - H
          2.68618  4.42225  2.77519  2.73123  3.46354  2.40513  3.72494  3.29354  2.67741  2.69355  4.24690  2.90347  2.73739  3.18146  2.89801  2.37887  2.77519  2.98518  4.58477  3.61503
          0.01197  4.82752  5.54986  0.61958  0.77255  0.48149  0.96197
     61   1.63011  5.27424  2.57143  2.22853  4.60025  3.59039  3.77996  3.90853  2.40745  3.57134  4.19242  2.94655  3.98374  2.60131  2.92774  2.37851  2.89362  3.48138  5.71846  3.90656     75 a - - H
          2.68618  4.42225  2.77519  2.73123  3.46354  2.40513  3.72494  3.29354  2.67741  2.69355  4.24690  2.90347  2.73739  3.18146  2.89801  2.37887  2.77519  2.98518  4.58477  3.61503
          0.01544  4.83042  4.91459  0.61958  0.77255  0.48576  0.95510
     62   2.78465  5.06657  1.91041  2.56237  3.27979  3.47328  3.72285  3.25736  2.45751  2.85541  3.77602  2.42503  3.95886  2.80939  3.04284  2.81198  2.99310  3.32857  5.55780  3.12395     76 d - - H
          2.68618  4.42225  2.77519  2.73123  3.46354  2.40513  3.72494  3.29354  2.67741  2.69355  4.24690  2.90347  2.73739  3.18146  2.89801  2.37887  2.77519  2.98518  4.58477  3.61503
          0.01197  4.82695  5.54929  0.61958  0.77255  0.48067  0.96331
     63   3.46851  4.72564  5.46768  4.93688  3.95465  4.90606  5.41667  0.99266  4.81773  2.47133  3.20865  5.04327  5.17612  5.00729  4.91826  4.27709  3.50303  1.11791  5.82796  4.26818     77 i - - -
          2.68618  4.42225  2.77519  2.73123  3.46354  2.40513  3.72494  3.29354  2.67741  2.69355  4.24690  2.90347  2.73739  3.18146  2.89801  2.37887  2.77519  2.98518  4.58477  3.61503
          0.01193  4.83042  5.55276  0.61958  0.77255  0.48576  0.95510
     64   2.76946  5.27068  1.42797  2.37406  4.59094  3.55627  3.79043  3.88907  2.38437  3.39695  4.31871  2.96194  3.99254  2.81425  2.79546  2.69989  2.88112  3.04628  5.71790  4.32188     78 d - - E
          2.68618  4.42225  2.77519  2.73123  3.46354  2.40513  3.72494  3.29354  2.67741  2.69355  4.24690  2.90347  2.73739  3.18146  2.89801  2.37887  2.77519  2.98518  4.58477  3.61503
          0.01193  4.83042  5.55276  0.61958  0.77255  0.48576  0.95510
     65   2.81520  4.94482  3.17891  2.45198  3.70425  3.66262  3.67543  3.50530  2.43700  3.19436  3.87777  3.21298  4.05118  2.92982  2.69312  2.79577  2.79990  3.03096  5.46033  1.62282     79 y - - E
          2.68618  4.42225  2.77519  2.73123  3.46354  2.40513  3.72494  3.29354  2.67741  2.69355  4.24690  2.90347  2.73739  3.18146  2.89801  2.37887  2.77519  2.98518  4.58477  3.61503
          0.01193  4.83042  5.55276  0.61958  0.77255  0.48576  0.95510
     66   1.50930  4.05131  3.34813  2.92559  3.81562  1.88550  3.94305  3.30819  2.90100  2.98703  3.85152  3.38297  4.11776  3.22866  3.21247  2.74205  3.05747  3.04509  5.02973  3.87869     80 a - - E
          2.68618  4.42225  2.77519  2.73123  3.46354  2.40513  3.72494  3.29354  2.67741  2.69355  4.24690  2.90347  2.73739  3.18146  2.89801  2.37887  2.77519  2.98518  4.58477  3.61503
          0.01193  4.83042  5.55276  0.61958  0.77255  0.48576  0.95510
     67   2.73721  3.96984  4.28897  3.59230  2.25256  3.92657  4.01640  2.57536  2.65084  2.31161  3.26531  3.78040  4.29607  3.29955  3.66378  3.08745  2.34578  2.01282  4.23013  2.81788     81 v - - E
          2.68618  4.42225  2.77519  2.73123  3.46354  2.40513  3.72494  3.29354  2.67741  2.69355  4.24690  2.90347  2.73739  3.18146  2.89801  2.37887  2.77519  2.98518  4.58477  3.61503
          0.01193  4.83042  5.55276  0.61958  0.77255  0.48576  0.95510
     68   1.77746  4.86454  3.10005  2.54278  4.29704  3.34361  3.73765  3.66125  2.28461  3.27211  4.03014  3.11421  4.01828  2.89884  2.55010  2.39298  2.72250  2.81456  5.56992  3.60396     82 a - - E
          2.68618  4.42225  2.77519  2.73123  3.46354  2.40513  3.72494  3.29354  2.67741  2.69355  4.24690  2.90347  2.73739  3.18146  2.89801  2.37887  2.77519  2.98518  4.58477  3.61503
          0.01193  4.83042  5.55276  0.61958  0.77255  0.48576  0.95510
     69   2.74945  4.81909  3.08079  1.79437  4.44871  3.56281  2.58518  3.44529  2.47088  3.43538  4.17322  3.01931  3.62752  2.66450  2.89614  2.41900  2.41009  3.29910  5.67996  4.07949     83 e - - E
          2.68618  4.42225  2.77519  2.73123  3.46354  2.40513  3.72494  3.29354  2.67741  2.69355  4.24690  2.90347  2.73739  3.18146  2.89801  2.37887  2.77519  2.98518  4.58477  3.61503
          0.01193  4.83042  5.55276  0.61958  0.77255  0.48576  0.95510
     70   1.06734  3.94631  4.55189  4.02564  3.78953  3.79220  4.59804  2.53736  3.90851  2.80285  3.76402  4.12069  4.40920  4.13113  4.08603  3.05079  3.20808  1.60755  5.32969  4.14088     84 a - - E
          2.68618  4.42225  2.77519  2.73123  3.46354  2.40513  3.72494  3.29354  2.67741  2.69355  4.24690  2.90347  2.73739  3.18146  2.89801  2.37887  2.77519  2.98518  4.58477  3.61503
          0.01193  4.83042  5.55276  0.61958  0.77255  0.48576  0.95510
     71   2.75753  5.16786  2.97404  2.49419  4.01511  3.60955  2.83231  3.62337  1.96991  2.48811  3.72741  2.72624  3.75858  2.68701  2.66757  2.61603  2.96202  3.27741  5.19922  3.66557     85 k - - E
          2.68618  4.42225  2.77519  2.73123  3.46354  2.40513  3.72494  3.29354  2.67741  2.69355  4.24690  2.90347  2.73739  3.18146  2.89801  2.37887  2.77519  2.98518  4.58477  3.61503
          0.01193  4.83042  5.55276  0.61958  0.77255  0.48576  0.95510
     72   2.92419  4.47526  4.14197  3.56671  3.41459  3.98075  4.27279  2.81256  3.12689  1.81769  2.89587  3.86704  4.35078  3.72743  3.69790  3.25988  1.25409  2.65177  5.08081  3.88309     86 t - - E
          2.68618  4.42225  2.77519  2.73123  3.46354  2.40513  3.72494  3.29354  2.67741  2.69355  4.24690  2.90347  2.73739  3.18146  2.89801  2.37887  2.77519  2.98518  4.58477  3.61503
          0.01193  4.83042  5.55276  0.61958  0.77255  0.48576  0.95510
     73   2.70956  5.22662  2.71287  2.54229  4.53454  3.59960  3.79062  3.22233  1.77464  3.45341  4.18555  2.99304  3.08604  2.83502  2.68412  2.76967  2.07196  3.27945  5.68210  4.29538     87 k - - T
          2.68618  4.42225  2.77519  2.73123  3.46354  2.40513  3.72494  3.29354  2.67741  2.69355  4.24690  2.90347  2.73739  3.18146  2.89801  2.37887  2.77519  2.98518  4.58477  3.61503
          0.01193  4.83042  5.55276  0.61958  0.77255  0.48576  0.95510
     74   2.74509  4.68609  3.49382  2.93092  3.49447  3.53631  3.97297  3.22279  2.87323  2.53381  3.32491  2.87021  3.06686  2.40462  3.25331  2.88517  3.00532  2.82245  5.24656  1.89370     88 y - - T
          2.68618  4.42225  2.77519  2.73123  3.46354  2.40513  3.72494  3.29354  2.67741  2.69355  4.24690  2.90347  2.73739  3.18146  2.89801  2.37887  2.77519  2.98518  4.58477  3.61503
          0.01193  4.83042  5.55276  0.61958  0.77255  0.48576  0.95510
     75   2.95302  5.06255  4.35937  4.36749  5.54770  0.26401  5.47674  5.12756  4.66752  4.79998  5.67330  4.37646  4.59399  4.87509  4.83397  3.37789  3.74698  4.38204  6.71709  5.71566     89 G - - E
          2.68618  4.42225  2.77519  2.73123  3.46354  2.40513  3.72494  3.29354  2.67741  2.69355  4.24690  2.90347  2.73739  3.18146  2.89801  2.37887  2.77519  2.98518  4.58477  3.61503
          0.01193  4.83042  5.55276  0.61958  0.77255  0.48576  0.95510
     76   2.59670  4.11111  4.06858  3.49129  3.45281  3.89955  3.94972  1.87468  2.87353  2.32755  2.75744  3.77400  4.27122  3.47172  3.12200  3.01950  2.68053  1.83577  4.95039  3.75126     90 v - - E
          2.68618  4.42225  2.77519  2.73123  3.46354  2.40513  3.72494  3.29354  2.67741  2.69355  4.24690  2.90347  2.73739  3.18146  2.89801  2.37887  2.77519  2.98518  4.58477  3.61503
          0.01193  4.83042  5.55276  0.61958  0.77255  0.48576  0.95510
     77   2.92344  4.29790  4.81472  4.06417  3.09992  4.10418  4.44009  1.23957  4.01779  1.78581  3.22546  4.23972  4.45790  4.16157  4.05627  3.29354  3.12344  2.05877  4.94273  3.11573     91 i - - E
          2.68618  4.42225  2.77519  2.73123  3.46354  2.40513  3.72494  3.29354  2.67741  2.69355  4.24690  2.90347  2.73739  3.18146  2.89801  2.37887  2.77519  2.98518  4.58477  3.61503
          0.01193  4.83042  5.55276  0.61958  0.77255  0.48576  0.95510
     78   3.01643  4.93163  4.17236  4.17911  5.43519  0.31830  5.33423  5.06712  4.50884  4.72509  5.55189  4.19986  4.46828  4.70510  4.70406  2.90085  3.58130  4.26733  6.68281  5.57472     92 G - - E
          2.68618  4.42225  2.77519  2.73123  3.46354  2.40513  3.72494  3.29354  2.67741  2.69355  4.24690  2.90347  2.73739  3.18146  2.89801  2.37887  2.77519  2.98518  4.58477  3.61503
          0.01193  4.83042  5.55276  0.61958  0.77255  0.48576  0.95510
     79   3.43527  3.79234  5.46410  4.95187  4.08300  4.86610  5.47146  1.19378  4.84054  2.71342  3.90909  5.04019  5.17740  5.06434  4.95862  3.93649  3.49732  0.86535  5.92519  4.71065     93 v - - E
          2.68618  4.42225  2.77519  2.73123  3.46354  2.40513  3.72494  3.29354  2.67741  2.69355  4.24690  2.90347  2.73739  3.18146  2.89801  2.37887  2.77519  2.98518  4.58477  3.61503
          0.01193  4.83042  5.55276  0.61958  0.77255  0.48576  0.95510
     80   2.88187  5.32984  3.11432  2.37366  4.46744  3.64762  3.72481  3.92418  1.17130  3.61977  4.37668  3.12242  4.03690  2.63288  2.58512  2.74982  2.84807  3.72137  5.74916  4.37325     94 k - - E
          2.68618  4.42225  2.77519  2.73123  3.46354  2.40513  3.72494  3.29354  2.67741  2.69355  4.24690  2.90347  2.73739  3.18146  2.89801  2.37887  2.77519  2.98518  4.58477  3.61503
          0.01193  4.83042  5.55276  0.61958  0.77255  0.48576  0.95510
     81   3.55104  4.23938  5.58460  5.10583  4.22147  5.03160  5.77880  1.86910  5.01806  2.67344  3.99020  5.22693  5.33934  5.27691  5.17845  4.44809  3.54765  0.50400  6.20810  4.98264     95 V - - E
          2.68618  4.42225  2.77519  2.73123  3.46354  2.40513  3.72494  3.29354  2.67741  2.69355  4.24690  2.90347  2.73739  3.18146  2.89801  2.37887  2.77519  2.98518  4.58477  3.61503
          0.01419  4.83042  5.09761  0.61958  0.77255  0.48576  0.95510
     82   2.79076  4.72291  3.48973  2.88617  3.85637  3.55269  3.86169  3.07282  2.33926  2.78533  3.72481  3.38279  4.12733  3.20848  2.54288  2.84844  2.96744  2.91820  1.64825  3.95408     96 w - - E
          2.68618  4.42225  2.77519  2.73123  3.46354  2.40513  3.72494  3.29354  2.67741  2.69355  4.24690  2.90347  2.73739  3.18146  2.89801  2.37887  2.77519  2.98518  4.58477  3.61503
          0.01196  4.82818  5.55052  0.61958  0.77255  0.48246  0.96041
     83   3.73619  4.92932  5.81111  5.32343  4.04797  5.33705  5.97707  0.69275  5.25364  1.99504  3.57716  5.48878  5.50896  5.41614  5.36989  4.76271  3.98575  1.54151  6.19833  5.05666     97 I - - E
          2.68618  4.42225  2.77519  2.73123  3.46354  2.40513  3.72494  3.29354  2.67741  2.69355  4.24690  2.90347  2.73739  3.18146  2.89801  2.37887  2.77519  2.98518  4.58477  3.61503
          0.00805  4.82653        *  0.61958  0.77255  0.00000        *
//
HMMER3/f [3.3.2 | Nov 2020]
NAME  Ribosomal_S19
ACC   PF00203.23
DESC  Ribosomal protein S19
LENG  81
ALPH  amino
RF    no
MM    no
CONS  yes
CS    yes
MAP   yes
DATE  Fri Feb 12 20:29:49 2021
NSEQ  300
EFFN  2.668762
CKSUM 1952689809
GA    21.00 21.00
TC    21.30 21.10
NC    20.60 20.40
STATS LOCAL MSV       -8.9845  0.71854
STATS LOCAL VITERBI   -9.7127  0.71854
STATS LOCAL FORWARD   -4.3489  0.71854
HMM          A        C        D        E        F        G        H        I        K        L        M        N        P        Q        R        S        T        V        W        Y   
            m->m     m->i     m->d     i->m     i->i     d->m     d->d
  COMPO   2.71528  4.51454  3.28063  2.68154  3.16950  2.81989  3.37073  2.71819  2.49403  2.62672  3.51696  3.13018  3.30371  3.13128  2.84906  2.74124  2.74876  2.49609  4.86180  3.52107
          2.68618  4.42225  2.77519  2.73123  3.46354  2.40513  3.72494  3.29354  2.67741  2.69355  4.24690  2.90347  2.73739  3.18146  2.89801  2.37887  2.77519  2.98518  4.58477  3.61503
          0.44766  4.83661  1.04144  0.61958  0.77255  0.00000        *
      1   3.07226  5.26258  3.59082  2.95357  4.70369  3.81150  3.80607  4.05531  2.08894  3.36359  4.39686  3.10650  4.19421  2.86566  0.94117  3.17517  3.24162  3.73623  5.61241  4.42734      1 r - - .
          2.68618  4.42225  2.77519  2.73123  3.46354  2.40513  3.72494  3.29354  2.67741  2.69355  4.24690  2.90347  2.73739  3.18146  2.89801  2.37887  2.77519  2.98518  4.58477  3.61503
          0.01827  4.40722  5.12957  0.61958  0.77255  0.31276  1.31462
      2   2.77175  4.40458  3.23986  2.65433  3.89928  3.64400  3.73287  3.48271  2.55116  3.01360  3.70309  3.19215  3.98035  2.62323  2.68414  1.44436  2.81266  3.07954  5.45061  4.13018      2 s - - H
          2.68618  4.42225  2.77519  2.73123  3.46354  2.40513  3.72494  3.29354  2.67741  2.69355  4.24690  2.90347  2.73739  3.18146  2.89801  2.37887  2.77519  2.98518  4.58477  3.61503
          0.01242  4.79032  5.51267  0.61958  0.77255  0.52466  0.89589
      3   2.45552  4.22549  4.57160  3.96957  2.84276  3.82557  4.28279  1.91638  3.70043  1.60916  3.19095  3.57612  4.32658  3.83513  3.62250  3.06159  2.92679  1.99798  4.84389  3.50494      3 l - - H
          2.68618  4.42225  2.77519  2.73123  3.46354  2.40513  3.72494  3.29354  2.67741  2.69355  4.24690  2.90347  2.73739  3.18146  2.89801  2.37887  2.77519  2.98518  4.58477  3.61503
          0.01220  4.80794  5.53028  0.61958  0.77255  0.47585  0.97116
      4   2.76911  5.23441  3.01482  2.43830  4.39162  3.53280  3.76685  4.00628  1.69891  3.31636  4.28461  2.54782  3.94484  2.79147  2.72708  2.66953  2.88109  3.57530  2.43727  4.22668      4 k - - H
          2.68618  4.42225  2.77519  2.73123  3.46354  2.40513  3.72494  3.29354  2.67741  2.69355  4.24690  2.90347  2.73739  3.18146  2.89801  2.37887  2.77519  2.98518  4.58477  3.61503
          0.02417  4.82844  4.14272  0.61958  0.77255  0.47387  0.97442
      5   3.18514  4.33321  3.59986  2.93801  4.82491  3.90943  3.77235  4.20945  1.12595  3.40537  4.17007  3.40458  4.26878  2.91969  1.55381  3.17442  3.29962  3.85931  5.78037  4.52956      5 k - - S
          2.68618  4.42225  2.77519  2.73123  3.46354  2.40513  3.72494  3.29354  2.67741  2.69355  4.24690  2.90347  2.73739  3.18146  2.89801  2.37887  2.77519  2.98518  4.58477  3.61503
          0.01200  4.82464  5.54699  0.61958  0.77255  0.46859  0.98319
      6   2.85512  5.22635  3.01474  2.56816  4.57584  1.09955  3.97030  4.01418  2.72023  3.44533  4.38393  3.06675  3.73506  3.11331  3.00469  2.59475  3.20461  3.64411  5.78666  4.42576      6 g - - S
          2.68630  4.42220  2.77531  2.73135  3.46317  2.40524  3.72506  3.29342  2.67750  2.69252  4.24667  2.90358  2.73751  3.18158  2.89812  2.37897  2.77523  2.98527  4.58489  3.61515
          0.36487  1.19779  5.55896  0.21247  1.65333  0.48576  0.95510
      7   2.67223  3.87940  3.18269  2.59556  3.99802  3.47212  3.88160  3.40753  2.49706  2.88602  3.99539  3.06344  1.73531  2.96076  3.14830  2.51712  2.74075  3.22163  4.33319  3.99077      9 p - - T
          2.68621  4.42228  2.77523  2.73126  3.46344  2.40516  3.72498  3.29357  2.67742  2.69337  4.24693  2.90346  2.73743  3.18149  2.89791  2.37890  2.77523  2.98521  4.58480  3.61493
          0.10136  2.81147  3.31666  0.59397  0.80326  0.48576  0.95510
      8   2.72418  4.31626  3.32326  2.81566  2.16903  3.61910  3.36936  2.97855  2.80953  2.66913  3.53164  3.24181  4.04069  3.19720  2.53758  2.81127  2.95187  2.83006  4.26109  2.55265     13 f - - T
          2.68618  4.42225  2.77519  2.73123  3.46354  2.40513  3.72494  3.29354  2.67741  2.69355  4.24690  2.90347  2.73739  3.18146  2.89801  2.37887  2.77519  2.98518  4.58477  3.61503
          0.01226  4.80366  5.52600  0.61958  0.77255  0.44169  1.02987
      9   2.61305  4.14855  3.46597  2.70975  3.57753  3.62002  3.99730  2.61354  2.21645  2.67794  3.68141  3.35535  4.14094  3.22034  2.60125  2.97266  2.98573  1.77702  5.21182  3.78712     14 v - - C
          2.68618  4.42225  2.77519  2.73123  3.46354  2.40513  3.72494  3.29354  2.67741  2.69355  4.24690  2.90347  2.73739  3.18146  2.89801  2.37887  2.77519  2.98518  4.58477  3.61503
          0.01186  4.83661  5.55896  0.61958  0.77255  0.48576  0.95510
     10   2.19377  5.12893  2.22912  2.30901  4.59810  3.58668  3.11081  4.13252  2.33456  3.61313  4.35198  2.94747  3.36938  2.17287  2.84217  2.70286  2.93640  3.18974  5.74565  4.07180     15 q - - C
          2.68618  4.42225  2.77519  2.73123  3.46354  2.40513  3.72494  3.29354  2.67741  2.69355  4.24690  2.90347  2.73739  3.18146  2.89801  2.37887  2.77519  2.98518  4.58477  3.61503
          0.04123  4.83661  3.42771  0.61958  0.77255  0.48576  0.95510
     11   2.51656  5.17880  2.82627  2.31421  3.67778  3.42750  2.72202  3.62895  2.32776  3.04117  3.70019  3.00338  3.14188  2.58330  2.76865  2.70431  2.98215  2.76754  5.64359  3.88943     16 e - - C
          2.68618  4.42225  2.77519  2.73123  3.46354  2.40513  3.72494  3.29354  2.67741  2.69355  4.24690  2.90347  2.73739  3.18146  2.89801  2.37887  2.77519  2.98518  4.58477  3.61503
          0.01221  4.80759  5.52993  0.61958  0.77255  0.55203  0.85750
     12   2.57624  5.20664  3.08509  2.49504  3.56477  3.41954  2.67974  3.84196  1.96715  3.23387  4.25846  2.98170  3.59646  2.81692  2.68868  2.01262  2.89312  3.57485  5.66485  3.94457     17 k - - H
          2.68618  4.42225  2.77519  2.73123  3.46354  2.40513  3.72494  3.29354  2.67741  2.69355  4.24690  2.90347  2.73739  3.18146  2.89801  2.37887  2.77519  2.98518  4.58477  3.61503
          0.01221  4.80759  5.52993  0.61958  0.77255  0.44645  1.02137
     13   2.82801  4.32323  4.22583  3.64230  3.05665  3.68665  4.21717  2.73553  3.35924  1.12059  3.43752  3.56743  3.39638  3.76223  3.73138  2.90686  3.06033  2.38976  4.93172  3.41689     18 l - - H
          2.68618  4.42225  2.77519  2.73123  3.46354  2.40513  3.72494  3.29354  2.67741  2.69355  4.24690  2.90347  2.73739  3.18146  2.89801  2.37887  2.77519  2.98518  4.58477  3.61503
          0.01186  4.83661  5.55896  0.61958  0.77255  0.48576  0.95510
     14   2.80750  4.22402  4.58247  3.85357  3.03799  3.98691  4.31405  2.14268  3.84788  1.22638  2.78612  4.05697  4.20157  3.75410  3.86097  3.26936  3.03903  2.20860  4.58509  3.28839     19 l - - H
          2.68618  4.42225  2.77519  2.73123  3.46354  2.40513  3.72494  3.29354  2.67741  2.69355  4.24690  2.90347  2.73739  3.18146  2.89801  2.37887  2.77519  2.98518  4.58477  3.61503
          0.01186  4.83661  5.55896  0.61958  0.77255  0.48576  0.95510
     15   2.41501  5.31625  2.86234  2.17059  4.65892  3.50940  3.68802  4.14289  1.65212  3.40564  4.10425  2.86662  3.43108  2.42870  2.60333  2.69388  3.02798  3.53362  5.75018  4.34111     20 k - - H
          2.68618  4.42225  2.77520  2.73119  3.46354  2.40513  3.72495  3.29346  2.67741  2.69355  4.24690  2.90347  2.73740  3.18147  2.89801  2.37887  2.77520  2.98519  4.58477  3.61503
          0.08612  3.71651  2.84392  0.48632  0.95421  0.48576  0.95510
     16   2.79137  4.54929  2.53477  2.35261  4.48223  3.57178  3.25170  3.65032  1.46946  3.33973  4.00946  2.98362  3.88556  2.80698  2.71641  2.64486  2.94335  3.58575  5.70195  4.30220     22 k - - H
          2.68618  4.42225  2.77519  2.73123  3.46354  2.40513  3.72494  3.29354  2.67741  2.69355  4.24690  2.90347  2.73739  3.18146  2.89801  2.37887  2.77519  2.98518  4.58477  3.61503
          0.01254  4.78074  5.50308  0.61958  0.77255  0.56646  0.83825
     17   2.47006  3.73780  4.57812  3.90418  3.21564  3.95808  4.28112  2.04685  3.46138  1.78806  3.14836  4.05323  4.02318  3.65671  3.70518  3.23282  3.04321  1.55655  4.83826  3.65724     23 v - - H
          2.68610  4.42251  2.77508  2.73147  3.46379  2.40538  3.72424  3.29380  2.67733  2.69346  4.24715  2.90326  2.73729  3.18172  2.89784  2.37912  2.77545  2.98498  4.58050  3.61529
          0.11755  2.44850  3.70982  1.92637  0.15745  0.42853  1.05402
     18   2.77932  4.00608  2.78295  2.02910  4.30443  3.58174  3.71838  4.02823  2.22921  3.30018  4.27210  2.53048  3.70899  2.56889  2.00874  2.74090  2.97974  3.49660  5.46941  3.92136     35 r - - H
          2.68610  4.42227  2.77516  2.73119  3.46356  2.40514  3.72497  3.29356  2.67738  2.69357  4.24692  2.90346  2.73742  3.18148  2.89798  2.37889  2.77522  2.98520  4.58479  3.61505
          0.08384  2.60316  5.05416  0.29917  1.35259  0.47293  0.97597
     19   2.20873  4.87572  2.89343  2.30509  4.56353  3.58806  3.68299  3.94029  1.53114  3.42832  4.30261  2.90682  3.44741  2.70862  2.82884  2.68778  2.97473  3.38803  5.72727  4.25794     37 k - - H
          2.68618  4.42225  2.77519  2.73123  3.46354  2.40513  3.72494  3.29354  2.67741  2.69355  4.24690  2.90347  2.73739  3.18146  2.89801  2.37887  2.77519  2.98518  4.58477  3.61503
          0.01193  4.83013  5.55248  0.61958  0.77255  0.49180  0.94553
     20   1.82616  4.67834  3.34846  2.92967  3.72898  2.69786  3.81177  2.87923  2.76940  2.45041  2.95471  3.35725  3.96464  2.87445  3.08469  2.74808  2.89592  2.71968  4.82160  3.85520     38 a - - H
          2.68618  4.42225  2.77519  2.73123  3.46354  2.40513  3.72494  3.29354  2.67741  2.69355  4.24690  2.90347  2.73739  3.18146  2.89801  2.37887  2.77519  2.98518  4.58477  3.61503
          0.03257  4.83255  3.72659  0.61958  0.77255  0.49543  0.93984
     21   2.69128  5.30162  2.90401  2.34603  4.64206  3.35883  3.70570  3.86833  1.75608  3.42935  4.21310  2.37872  3.79346  2.61588  2.30913  2.66763  2.79262  3.43786  5.73693  4.32917     39 k - - H
          2.68592  4.42253  2.77538  2.73049  3.46308  2.40540  3.72523  3.29382  2.67722  2.69321  4.24690  2.90356  2.73731  3.18159  2.89813  2.37910  2.77522  2.98542  4.58505  3.61531
          0.58467  1.11721  2.15831  0.92117  0.50759  0.45211  1.01139
     22   1.94751  4.68885  2.87328  1.98551  4.35333  2.84219  3.74514  3.99049  2.26539  3.24302  4.01291  2.97594  3.66152  2.69001  2.88116  2.64443  2.89890  3.32838  5.65875  4.26598     48 a - - C
          2.68618  4.42225  2.77519  2.73123  3.46354  2.40513  3.72494  3.29354  2.67741  2.69355  4.24690  2.90347  2.73739  3.18146  2.89801  2.37887  2.77519  2.98518  4.58477  3.61503
          0.15359  4.72134  2.01386  0.61958  0.77255  0.71031  0.67627
     23   2.37711  4.84310  2.91940  2.16608  4.52608  2.79509  3.69245  3.96645  2.24356  3.40687  4.12008  2.74139  3.69527  2.32130  2.84680  2.37192  2.62811  3.49193  5.63882  4.23757     49 e - - S
          2.68618  4.42225  2.77519  2.73123  3.46354  2.40513  3.72494  3.29354  2.67741  2.69355  4.24690  2.90347  2.73739  3.18146  2.89801  2.37887  2.77519  2.98518  4.58477  3.61503
          0.01777  4.58543  4.90436  0.61958  0.77255  0.50652  0.92278
     24   2.65530  5.27199  2.89266  2.35006  4.61048  2.50331  3.72064  4.09176  1.94082  3.46488  4.25023  2.59507  2.66814  2.66776  2.87467  2.59410  2.74624  3.63542  5.70846  4.30155     50 k - - -
          2.68629  4.42252  2.77534  2.73052  3.46381  2.40501  3.72510  3.29379  2.67741  2.69365  4.24642  2.90359  2.73705  3.18153  2.89814  2.37901  2.77506  2.98534  4.58504  3.61520
          0.37468  1.22094  4.04350  1.02867  0.44236  0.39473  1.12044
     25   2.28874  5.30914  2.69943  2.12547  4.54723  3.47123  3.70624  4.06286  1.72308  3.48987  4.35050  2.74866  3.86325  2.74091  2.64142  2.58711  2.78050  3.67242  5.74323  4.19808     54 k - - -
          2.68618  4.42225  2.77519  2.73123  3.46354  2.40513  3.72494  3.29354  2.67741  2.69355  4.24690  2.90347  2.73739  3.18146  2.89801  2.37887  2.77519  2.98518  4.58477  3.61503
          0.01208  4.81778  5.54013  0.61958  0.77255  0.52205  0.89969
     26   2.67735  5.27789  3.04841  2.46497  4.53397  3.34531  3.66718  4.03536  1.86614  3.46900  4.32350  2.57801  1.99517  2.81942  2.71964  2.68535  2.91375  3.54461  5.71966  4.32102     55 k - - -
          2.68618  4.42225  2.77519  2.73123  3.46354  2.40513  3.72494  3.29354  2.67741  2.69355  4.24690  2.90347  2.73739  3.18146  2.89801  2.37887  2.77519  2.98518  4.58477  3.61503
          0.01206  4.81973  5.54208  0.61958  0.77255  0.52508  0.89529
     27   2.54122  5.30031  2.79470  1.93264  4.63905  3.39952  3.73137  3.53585  1.90431  3.40786  4.30021  2.91206  3.15280  2.68959  2.69752  2.62841  2.82847  3.25664  5.73677  4.32970     56 k - - -
          2.68618  4.42225  2.77519  2.73123  3.46354  2.40513  3.72494  3.29354  2.67741  2.69355  4.24690  2.90347  2.73739  3.18146  2.89801  2.37887  2.77519  2.98518  4.58477  3.61503
          0.01206  4.81973  5.54208  0.61958  0.77255  0.52508  0.89529
     28   2.46956  3.99628  4.21384  3.43722  3.43204  3.67020  4.21542  2.40598  3.46223  2.39222  3.34152  3.86712  2.31351  3.75483  3.72744  3.12352  2.84675  1.47443  4.93649  3.74095     57 v - - -
          2.68619  4.42226  2.77521  2.73124  3.46355  2.40514  3.72496  3.29355  2.67730  2.69356  4.24681  2.90343  2.73739  3.18148  2.89802  2.37888  2.77521  2.98520  4.58478  3.61504
          0.10188  3.02236  3.03291  0.37234  1.16835  0.50682  0.92233
     29   3.01182  4.38622  4.79470  4.20913  3.48391  4.08768  4.57862  1.08370  4.04528  2.33136  3.27194  4.30994  4.06765  4.23198  3.78016  3.53457  3.24866  1.58330  5.12563  3.94193     59 i - - E
          2.68618  4.42225  2.77519  2.73123  3.46354  2.40513  3.72494  3.29354  2.67741  2.69355  4.24690  2.90347  2.73739  3.18146  2.89801  2.37887  2.77519  2.98518  4.58477  3.61503
          0.01256  4.77949  5.50183  0.61958  0.77255  0.41493  1.07994
     30   2.83274  5.25549  3.14137  2.54803  4.45582  3.63006  3.80528  4.02695  1.37560  3.43158  3.93984  2.56654  3.97152  2.85465  2.22904  2.82797  2.94901  3.38156  5.69889  3.81363     60 k - - E
          2.68618  4.42225  2.77519  2.73123  3.46354  2.40513  3.72494  3.29354  2.67741  2.69355  4.24690  2.90347  2.73739  3.18146  2.89801  2.37887  2.77519  2.98518  4.58477  3.61503
          0.01186  4.83661  5.55896  0.61958  0.77255  0.48576  0.95510
     31   2.90438  4.65248  4.22819  3.77891  4.14171  3.76084  4.60956  2.61753  3.59825  3.11317  4.10441  3.96819  4.37221  3.97212  3.68603  3.08933  0.70054  2.89859  5.64873  4.43006     61 t - - E
          2.68618  4.42225  2.77519  2.73123  3.46354  2.40513  3.72494  3.29354  2.67741  2.69355  4.24690  2.90347  2.73739  3.18146  2.89801  2.37887  2.77519  2.98518  4.58477  3.61503
          0.01186  4.83661  5.55896  0.61958  0.77255  0.48576  0.95510
     32   2.79938  4.68626  3.31726  2.85621  3.74943  3.72086  1.87605  3.33653  2.74721  3.00486  3.77248  3.19719  4.10591  2.78035  3.18362  2.92560  2.94969  3.07326  2.33852  2.92778     62 h - - S
          2.68618  4.42225  2.77519  2.73123  3.46354  2.40513  3.72494  3.29354  2.67741  2.69355  4.24690  2.90347  2.73739  3.18146  2.89801  2.37887  2.77519  2.98518  4.58477  3.61503
          0.01186  4.83661  5.55896  0.61958  0.77255  0.48576  0.95510
     33   2.37265  3.42759  3.58780  2.97932  3.68595  3.79869  3.86452  3.04772  3.03893  1.84701  3.65133  3.53231  4.17872  3.15874  3.39334  1.75448  3.05387  2.52921  5.12950  3.82105     63 s - - -
          2.68618  4.42225  2.77519  2.73123  3.46354  2.40513  3.72494  3.29354  2.67741  2.69355  4.24690  2.90347  2.73739  3.18146  2.89801  2.37887  2.77519  2.98518  4.58477  3.61503
          0.01186  4.83661  5.55896  0.61958  0.77255  0.48576  0.95510
     34   3.36618  4.60492  4.08946  3.34122  4.39461  4.10579  4.06243  3.94479  2.43116  3.33250  4.39337  3.70570  4.46218  3.08640  0.67712  3.44322  3.54988  3.68795  4.34675  4.31047     64 R - - T
          2.68618  4.42225  2.77519  2.73123  3.46354  2.40513  3.72494  3.29354  2.67741  2.69355  4.24690  2.90347  2.73739  3.18146  2.89801  2.37887  2.77519  2.98518  4.58477  3.61503
          0.01186  4.83661  5.55896  0.61958  0.77255  0.48576  0.95510
     35   2.21212  4.87510  2.01830  2.49612  4.61033  3.47111  3.68061  4.08453  2.49839  3.58016  4.32740  2.62329  3.98544  2.88347  2.29856  2.15541  2.96984  3.66368  5.35377  4.12116     65 d - - S
          2.68618  4.42225  2.77519  2.73123  3.46354  2.40513  3.72494  3.29354  2.67741  2.69355  4.24690  2.90347  2.73739  3.18146  2.89801  2.37887  2.77519  2.98518  4.58477  3.61503
          0.01186  4.83661  5.55896  0.61958  0.77255  0.48576  0.95510
     36   2.50625  3.18076  4.21866  3.63768  3.32157  3.90987  4.22957  2.75481  3.47799  2.38301  1.88277  3.87299  4.29090  3.76406  3.73773  1.69006  2.93580  2.56580  4.95738  3.76185     66 s - - -
          2.68618  4.42225  2.77519  2.73123  3.46354  2.40513  3.72494  3.29354  2.67741  2.69355  4.24690  2.90347  2.73739  3.18146  2.89801  2.37887  2.77519  2.98518  4.58477  3.61503
          0.01186  4.83661  5.55896  0.61958  0.77255  0.48576  0.95510
     37   2.78512  4.21495  4.42025  3.87294  3.33207  3.97210  4.28934  1.79630  3.72697  2.35358  3.01462  4.01526  3.52081  3.77844  3.85511  3.11950  1.80342  1.85789  4.90132  3.71540     67 i - - B
          2.68618  4.42225  2.77519  2.73123  3.46354  2.40513  3.72494  3.29354  2.67741  2.69355  4.24690  2.90347  2.73739  3.18146  2.89801  2.37887  2.77519  2.98518  4.58477  3.61503
          0.01186  4.83661  5.55896  0.61958  0.77255  0.48576  0.95510
     38   3.73425  4.93858  5.80024  5.36977  4.22977  5.31984  6.15926  0.53087  5.30293  2.60527  3.95903  5.52670  5.56045  5.55828  5.46816  4.78622  4.00670  1.58912  6.41954  5.20418     68 I - - -
          2.68618  4.42225  2.77519  2.73123  3.46354  2.40513  3.72494  3.29354  2.67741  2.69355  4.24690  2.90347  2.73739  3.18146  2.89801  2.37887  2.77519  2.98518  4.58477  3.61503
          0.01186  4.83661  5.55896  0.61958  0.77255  0.48576  0.95510
     39   2.81635  4.22965  4.71861  4.04897  2.76846  4.00324  4.33191  2.23239  3.91361  1.20659  3.27468  4.13643  4.32431  3.90496  3.95244  3.18455  2.74669  2.06618  4.46817  3.55567     69 l - - -
          2.68618  4.42225  2.77519  2.73123  3.46354  2.40513  3.72494  3.29354  2.67741  2.69355  4.24690  2.90347  2.73739  3.18146  2.89801  2.37887  2.77519  2.98518  4.58477  3.61503
          0.01186  4.83661  5.55896  0.61958  0.77255  0.48576  0.95510
     40   3.06396  5.09106  3.31572  3.16409  5.05814  3.61979  4.47674  4.62075  3.55268  4.22975  5.08521  3.48148  0.54343  3.88762  3.89693  2.85375  3.52430  4.06904  6.34632  5.02524     70 P - - C
          2.68618  4.42225  2.77519  2.73123  3.46354  2.40513  3.72494  3.29354  2.67741  2.69355  4.24690  2.90347  2.73739  3.18146  2.89801  2.37887  2.77519  2.98518  4.58477  3.61503
          0.01186  4.83661  5.55896  0.61958  0.77255  0.48576  0.95510
     41   2.67938  5.32215  2.35016  1.56105  4.66471  3.50418  3.77671  3.95420  2.41448  3.55103  4.33492  2.50222  3.90250  2.57987  2.90178  2.51100  2.99505  3.66610  5.75605  4.15404     71 e - - C
          2.68618  4.42225  2.77519  2.73123  3.46354  2.40513  3.72494  3.29354  2.67741  2.69355  4.24690  2.90347  2.73739  3.18146  2.89801  2.37887  2.77519  2.98518  4.58477  3.61503
          0.01186  4.83661  5.55896  0.61958  0.77255  0.48576  0.95510
     42   3.35943  4.70909  5.09957  4.53136  1.43330  4.51435  4.59744  2.80038  4.35521  2.04394  1.33726  4.57323  4.80734  4.43533  4.39391  3.83651  3.48846  2.69670  4.92364  3.11014     72 m - - G
          2.68618  4.42225  2.77519  2.73123  3.46354  2.40513  3.72494  3.29354  2.67741  2.69355  4.24690  2.90347  2.73739  3.18146  2.89801  2.37887  2.77519  2.98518  4.58477  3.61503
          0.01186  4.83661  5.55896  0.61958  0.77255  0.48576  0.95510
     43   3.04434  4.60782  5.24733  4.69597  3.86275  4.65998  5.11954  1.56248  4.55711  2.13953  3.59390  4.78761  4.97193  4.75257  4.54445  3.77532  3.45791  0.86411  5.60214  4.40785     73 v - - T
          2.68618  4.42225  2.77519  2.73123  3.46354  2.40513  3.72494  3.29354  2.67741  2.69355  4.24690  2.90347  2.73739  3.18146  2.89801  2.37887  2.77519  2.98518  4.58477  3.61503
          0.01186  4.83661  5.55896  0.61958  0.77255  0.48576  0.95510
     44   2.39591  5.27549  2.58676  2.81157  5.04090  0.75908  4.37076  4.50749  3.35484  4.08765  4.91347  3.26511  4.26886  3.55671  3.77169  3.12094  3.31939  4.02289  6.28997  4.91087     74 g - - T
          2.68618  4.42225  2.77519  2.73123  3.46354  2.40513  3.72494  3.29354  2.67741  2.69355  4.24690  2.90347  2.73739  3.18146  2.89801  2.37887  2.77519  2.98518  4.58477  3.61503
          0.01186  4.83661  5.55896  0.61958  0.77255  0.48576  0.95510
     45   2.74218  2.96166  3.88002  3.27996  3.39129  3.49060  2.83022  2.80051  2.93726  1.85387  3.25520  3.35236  4.22251  3.44716  3.54806  2.11951  2.98002  2.59685  5.04100  3.46482     75 l - - -
          2.68618  4.42225  2.77519  2.73123  3.46354  2.40513  3.72494  3.29354  2.67741  2.69355  4.24690  2.90347  2.73739  3.18146  2.89801  2.37887  2.77519  2.98518  4.58477  3.61503
          0.02723  4.83661  3.96700  0.61958  0.77255  0.48576  0.95510
     46   2.78292  4.76660  3.37386  2.84479  3.94559  3.71055  3.93336  2.85164  2.52989  2.98086  2.92641  3.17593  4.09573  2.98681  2.47225  2.77980  1.70811  2.61778  5.31352  4.03401     76 t - - E
          2.68618  4.42225  2.77519  2.73123  3.46354  2.40513  3.72494  3.29354  2.67741  2.69355  4.24690  2.90347  2.73739  3.18146  2.89801  2.37887  2.77519  2.98518  4.58477  3.61503
          0.01204  4.82142  5.54377  0.61958  0.77255  0.52123  0.90088
     47   3.20146  4.59560  5.24532  4.67159  1.53513  4.58672  4.98018  1.49885  4.50908  2.23862  3.31598  4.73081  4.88579  4.64256  4.55621  3.92615  3.37375  1.53548  5.40143  4.23802     77 i - - E
          2.68618  4.42225  2.77519  2.73123  3.46354  2.40513  3.72494  3.29354  2.67741  2.69355  4.24690  2.90347  2.73739  3.18146  2.89801  2.37887  2.77519  2.98518  4.58477  3.61503
          0.01204  4.82142  5.54377  0.61958  0.77255  0.52123  0.90088
     48   1.94347  5.17761  3.08311  2.38809  4.46856  1.98428  3.57368  3.91775  2.52470  3.15585  3.78246  3.00438  3.99736  2.61028  2.84781  2.59613  3.03969  3.53887  5.64397  4.08742     78 a - - E
          2.68618  4.42225  2.77519  2.73123  3.46354  2.40513  3.72494  3.29354  2.67741  2.69355  4.24690  2.90347  2.73739  3.18146  2.89801  2.37887  2.77519  2.98518  4.58477  3.61503
          0.01204  4.82142  5.54377  0.61958  0.77255  0.52123  0.90088
     49   3.48016  4.86983  5.76480  5.31432  4.30025  5.30155  6.11251  1.41853  5.26306  2.66041  4.02114  5.47343  5.53280  5.54059  5.44413  4.74750  3.93877  0.60523  6.43718  5.20201     79 V - - E
          2.68618  4.42225  2.77519  2.73123  3.46354  2.40513  3.72494  3.29354  2.67741  2.69355  4.24690  2.90347  2.73739  3.18146  2.89801  2.37887  2.77519  2.98518  4.58477  3.61503
          0.01204  4.82142  5.54377  0.61958  0.77255  0.46420  0.99057
     50   3.84783  3.34642  4.87604  4.44630  2.46692  4.69136  1.27261  3.78894  4.30040  3.27229  4.38464  4.41259  5.02911  4.40740  4.43853  4.01561  4.07507  3.63026  4.24643  1.06448     80 y - - E
          2.68618  4.42225  2.77519  2.73123  3.46354  2.40513  3.72494  3.29354  2.67741  2.69355  4.24690  2.90347  2.73739  3.18146  2.89801  2.37887  2.77519  2.98518  4.58477  3.61503
          0.01186  4.83661  5.55896  0.61958  0.77255  0.48576  0.95510
     51   2.96868  4.81303  2.63769  2.60775  4.67486  3.64470  3.65800  4.13843  2.78253  3.68134  4.47506  0.96775  4.11890  3.05021  3.27085  2.90197  3.18294  3.59471  5.86345  4.47249     81 n - - S
          2.68618  4.42225  2.77519  2.73123  3.46354  2.40513  3.72494  3.29354  2.67741  2.69355  4.24690  2.90347  2.73739  3.18146  2.89801  2.37887  2.77519  2.98518  4.58477  3.61503
          0.01186  4.83661  5.55896  0.61958  0.77255  0.48576  0.95510
     52   2.94378  4.86930  4.15745  4.15641  5.42300  0.35293  5.30630  5.02541  4.48249  4.68631  5.49479  4.15474  4.41876  4.66668  4.68126  2.67450  3.51029  4.20841  6.69404  5.57400     82 G - - S
          2.68618  4.42225  2.77519  2.73123  3.46354  2.40513  3.72494  3.29354  2.67741  2.69355  4.24690  2.90347  2.73739  3.18146  2.89801  2.37887  2.77519  2.98518  4.58477  3.61503
          0.01186  4.83661  5.55896  0.61958  0.77255  0.48576  0.95510
     53   3.15116  5.51842  3.48928  2.85277  4.93974  3.86477  3.38572  4.17683  1.03292  3.77778  4.31021  2.73448  4.23058  2.58489  2.05184  3.11715  3.34604  3.95646  5.84086  4.55957     83 k - - S
          2.68618  4.42225  2.77519  2.73123  3.46354  2.40513  3.72494  3.29354  2.67741  2.69355  4.24690  2.90347  2.73739  3.18146  2.89801  2.37887  2.77519  2.98518  4.58477  3.61503
          0.01186  4.83661  5.55896  0.61958  0.77255  0.48576  0.95510
     54   2.65472  5.02503  2.81129  2.13387  4.47424  3.40928  3.75276  3.95004  2.10864  3.50328  4.13369  2.97873  3.87660  2.61064  2.96177  2.17541  2.14918  3.06909  5.72489  4.32400     84 k - - S
          2.68618  4.42225  2.77519  2.73123  3.46354  2.40513  3.72494  3.29354  2.67741  2.69355  4.24690  2.90347  2.73739  3.18146  2.89801  2.37887  2.77519  2.98518  4.58477  3.61503
          0.01186  4.83661  5.55896  0.61958  0.77255  0.48576  0.95510
     55   4.15591  5.37462  5.27922  4.94710  0.81150  4.94782  2.14603  3.95131  4.77606  3.36530  4.42261  4.63876  4.67830  4.70673  4.77428  4.29609  4.01269  3.81803  3.79263  1.54935     85 f - - E
          2.68618  4.42225  2.77519  2.73123  3.46354  2.40513  3.72494  3.29354  2.67741  2.69355  4.24690  2.90347  2.73739  3.18146  2.89801  2.37887  2.77519  2.98518  4.58477  3.61503
          0.01186  4.83661  5.55896  0.61958  0.77255  0.48576  0.95510
     56   2.76341  4.38821  3.60589  2.94879  3.31325  3.76705  3.52844  2.15508  3.01725  2.50600  3.62378  2.50596  4.08262  3.36184  3.39829  2.94004  2.42420  1.91506  5.10431  3.83588     86 v - - E
          2.68618  4.42225  2.77519  2.73123  3.46354  2.40513  3.72494  3.29354  2.67741  2.69355  4.24690  2.90347  2.73739  3.18146  2.89801  2.37887  2.77519  2.98518  4.58477  3.61503
          0.01186  4.83661  5.55896  0.61958  0.77255  0.48576  0.95510
     57   2.78807  5.32406  2.81236  2.26705  4.66589  3.43267  3.62817  4.14992  2.43812  3.62769  4.36607  2.52652  2.04683  2.22116  2.64931  2.70217  2.77479  3.66942  5.75806  4.34838     87 p - - E
          2.68618  4.42225  2.77519  2.73123  3.46354  2.40513  3.72494  3.29354  2.67741  2.69355  4.24690  2.90347  2.73739  3.18146  2.89801  2.37887  2.77519  2.98518  4.58477  3.61503
          0.01186  4.83661  5.55896  0.61958  0.77255  0.48576  0.95510
     58   3.07793  3.86677  5.00382  4.41872  3.10366  4.32188  4.70283  2.03011  4.24347  2.05585  3.54538  4.33759  4.66433  4.40464  4.29773  3.49247  3.24663  0.90810  5.19948  4.01444     88 v - - E
          2.68618  4.42225  2.77519  2.73123  3.46354  2.40513  3.72494  3.29354  2.67741  2.69355  4.24690  2.90347  2.73739  3.18146  2.89801  2.37887  2.77519  2.98518  4.58477  3.61503
          0.01186  4.83661  5.55896  0.61958  0.77255  0.48576  0.95510
     59   2.81177  5.24661  2.80095  1.71657  3.35907  3.59769  3.58296  4.00386  2.20339  3.28853  4.23129  2.99191  3.95226  2.77348  2.85535  2.69572  2.58560  3.48878  5.69793  2.85387     89 e - - E
          2.68618  4.42225  2.77519  2.73123  3.46354  2.40513  3.72494  3.29354  2.67741  2.69355  4.24690  2.90347  2.73739  3.18146  2.89801  2.37887  2.77519  2.98518  4.58477  3.61503
          0.01186  4.83661  5.55896  0.61958  0.77255  0.48576  0.95510
     60   3.71409  4.89922  5.81977  5.35656  4.02489  5.36534  6.10616  0.79771  5.30908  2.56906  3.83489  5.52093  5.55850  5.54328  5.46831  4.80589  3.97169  1.10333  6.37315  5.16442     90 i - - -
          2.68618  4.42225  2.77519  2.73123  3.46354  2.40513  3.72494  3.29354  2.67741  2.69355  4.24690  2.90347  2.73739  3.18146  2.89801  2.37887  2.77519  2.98518  4.58477  3.61503
          0.01186  4.83661  5.55896  0.61958  0.77255  0.48576  0.95510
     61   2.79796  5.27424  3.09931  2.45148  4.59874  3.58773  3.79156  4.06555  1.81866  3.56800  4.22214  2.84422  3.99956  2.38744  2.86747  2.54005  1.81152  3.32002  5.71732  4.32631     91 t - - S
          2.68618  4.42225  2.77519  2.73123  3.46354  2.40513  3.72494  3.29354  2.67741  2.69355  4.24690  2.90347  2.73739  3.18146  2.89801  2.37887  2.77519  2.98518  4.58477  3.61503
          0.01186  4.83661  5.55896  0.61958  0.77255  0.48576  0.95510
     62   2.73966  5.35687  2.69284  1.49597  4.53450  3.51468  3.82432  4.16613  2.58320  3.56757  4.40637  3.01135  2.01616  2.77513  2.98407  2.76288  3.04628  3.74003  5.79795  4.38774     92 e - - C
          2.68618  4.42225  2.77519  2.73123  3.46354  2.40513  3.72494  3.29354  2.67741  2.69355  4.24690  2.90347  2.73739  3.18146  2.89801  2.37887  2.77519  2.98518  4.58477  3.61503
          0.01186  4.83661  5.55896  0.61958  0.77255  0.48576  0.95510
     63   2.39275  5.33257  2.32211  1.53969  4.62544  3.22184  3.74143  4.15896  2.43618  3.63627  4.37493  2.49710  3.78228  2.73581  2.94520  2.75452  3.04343  3.72141  5.31014  4.35532     93 e - - C
          2.68618  4.42225  2.77519  2.73123  3.46354  2.40513  3.72494  3.29354  2.67741  2.69355  4.24690  2.90347  2.73739  3.18146  2.89801  2.37887  2.77519  2.98518  4.58477  3.61503
          0.01186  4.83661  5.55896  0.61958  0.77255  0.48576  0.95510
     64   2.76526  4.54109  3.97810  3.41762  3.55816  3.91039  3.96250  2.98009  2.84146  2.67012  1.02724  3.74626  4.30261  3.57954  3.43440  3.11925  3.15926  2.80014  5.12208  3.89828     94 m - - C
          2.68618  4.42225  2.77519  2.73123  3.46354  2.40513  3.72494  3.29354  2.67741  2.69355  4.24690  2.90347  2.73739  3.18146  2.89801  2.37887  2.77519  2.98518  4.58477  3.61503
          0.01186  4.83661  5.55896  0.61958  0.77255  0.48576  0.95510
     65   3.63527  4.83984  5.71423  5.23370  4.21546  5.23152  5.91849  1.13237  5.16688  2.51797  3.68180  5.38010  5.45783  5.40917  5.31905  4.65008  3.50223  0.83406  6.26607  5.05257     95 v - - T
          2.68618  4.42225  2.77519  2.73123  3.46354  2.40513  3.72494  3.29354  2.67741  2.69355  4.24690  2.90347  2.73739  3.18146  2.89801  2.37887  2.77519  2.98518  4.58477  3.61503
          0.01186  4.83661  5.55896  0.61958  0.77255  0.48576  0.95510
     66   2.77758  4.79013  3.84408  3.80550  5.33578  0.48661  5.06634  4.86077  4.18518  4.50935  5.29530  3.49152  4.30049  4.36440  4.46846  2.34414  3.37379  4.07138  6.64582  5.45230     96 G - - T
          2.68618  4.42225  2.77519  2.73123  3.46354  2.40513  3.72494  3.29354  2.67741  2.69355  4.24690  2.90347  2.73739  3.18146  2.89801  2.37887  2.77519  2.98518  4.58477  3.61503
          0.01186  4.83661  5.55896  0.61958  0.77255  0.48576  0.95510
     67   2.85132  3.84682  3.55605  2.98620  3.62412  3.77392  1.25427  3.23351  2.79072  2.91944  3.51597  3.40571  4.15584  3.25712  2.88801  2.95777  3.06067  2.98882  5.23718  3.69037     97 h - - S
          2.68618  4.42225  2.77519  2.73123  3.46354  2.40513  3.72494  3.29354  2.67741  2.69355  4.24690  2.90347  2.73739  3.18146  2.89801  2.37887  2.77519  2.98518  4.58477  3.61503
          0.01186  4.83661  5.55896  0.61958  0.77255  0.48576  0.95510
     68   2.83048  3.94345  3.42110  2.84679  3.81510  3.74122  3.92894  3.47030  1.52541  3.04321  3.96934  3.32795  4.12408  3.12930  2.47054  2.96602  3.10185  3.13037  5.38741  2.07773     98 k - - B
          2.68618  4.42225  2.77519  2.73123  3.46354  2.40513  3.72494  3.29354  2.67741  2.69355  4.24690  2.90347  2.73739  3.18146  2.89801  2.37887  2.77519  2.98518  4.58477  3.61503
          0.01186  4.83661  5.55896  0.61958  0.77255  0.48576  0.95510
     69   3.47369  5.15852  5.64134  5.08318  2.62911  5.13091  5.38337  2.70016  4.92402  0.46357  3.19941  5.24891  5.27606  4.89852  4.93229  4.50343  3.93278  2.90326  5.52657  4.41848     99 L - - C
          2.68618  4.42225  2.77519  2.73123  3.46354  2.40513  3.72494  3.29354  2.67741  2.69355  4.24690  2.90347  2.73739  3.18146  2.89801  2.37887  2.77519  2.98518  4.58477  3.61503
          0.01186  4.83661  5.55896  0.61958  0.77255  0.48576  0.95510
     70   2.49222  4.81972  3.61625  3.14694  4.47317  0.78394  4.35533  3.63115  3.11973  3.52799  4.37950  3.59756  4.22210  3.58831  3.45027  2.94276  3.23677  3.24446  5.80987  4.55650    100 g - - G
          2.68618  4.42225  2.77519  2.73123  3.46354  2.40513  3.72494  3.29354  2.67741  2.69355  4.24690  2.90347  2.73739  3.18146  2.89801  2.37887  2.77519  2.98518  4.58477  3.61503
          0.01186  4.83661  5.55896  0.61958  0.77255  0.48576  0.95510
     71   3.42155  6.03899  2.36912  0.60804  5.33709  3.71164  4.21479  4.86366  3.00356  4.32379  5.15991  3.16116  4.31893  3.37071  3.37442  3.29803  3.69991  4.41871  6.46053  4.95622    101 E - - G
          2.68618  4.42225  2.77519  2.73123  3.46354  2.40513  3.72494  3.29354  2.67741  2.69355  4.24690  2.90347  2.73739  3.18146  2.89801  2.37887  2.77519  2.98518  4.58477  3.61503
          0.01186  4.83661  5.55896  0.61958  0.77255  0.48576  0.95510
     72   4.63888  5.67054  5.64421  5.49084  0.41294  5.27739  4.06327  4.04988  5.26942  2.76253  4.59643  4.88572  5.52892  5.00591  5.12064  4.67645  4.84180  4.06700  4.14556  2.07891    102 F - - H
          2.68618  4.42225  2.77519  2.73123  3.46354  2.40513  3.72494  3.29354  2.67741  2.69355  4.24690  2.90347  2.73739  3.18146  2.89801  2.37887  2.77519  2.98518  4.58477  3.61503
          0.01186  4.83661  5.55896  0.61958  0.77255  0.48576  0.95510
     73   1.81061  4.66122  3.54798  2.98783  3.44170  3.74413  3.83941  3.07724  2.95626  2.90225  3.77792  3.43144  4.14011  3.04530  3.34964  1.54697  2.90202  2.62780  5.24590  3.98906    103 s - - T
          2.68618  4.42225  2.77519  2.73123  3.46354  2.40513  3.72494  3.29354  2.67741  2.69355  4.24690  2.90347  2.73739  3.18146  2.89801  2.37887  2.77519  2.98518  4.58477  3.61503
          0.01186  4.83661  5.55896  0.61958  0.77255  0.48576  0.95510
     74   2.75190  3.96552  4.29549  3.70809  3.28879  3.93057  3.83799  2.01683  3.53127  2.08889  2.92522  3.91372  1.74800  3.56001  3.76577  3.05802  2.93624  2.48219  4.91434  3.72270    104 p - - -
          2.68618  4.42225  2.77519  2.73123  3.46354  2.40513  3.72494  3.29354  2.67741  2.69355  4.24690  2.90347  2.73739  3.18146  2.89801  2.37887  2.77519  2.98518  4.58477  3.61503
          0.01441  4.83661  5.05544  0.61958  0.77255  0.48576  0.95510
     75   2.81352  4.71536  3.92123  3.58023  4.49975  3.56711  4.60055  3.92557  3.56804  3.62820  4.49202  3.80095  3.94044  3.89697  3.87685  2.48675  0.63108  3.50865  5.89209  4.04209    105 T - - S
          2.68618  4.42225  2.77519  2.73123  3.46354  2.40513  3.72494  3.29354  2.67741  2.69355  4.24690  2.90347  2.73739  3.18146  2.89801  2.37887  2.77519  2.98518  4.58477  3.61503
          0.01189  4.83409  5.55644  0.61958  0.77255  0.49178  0.94555
     76   2.89987  4.33359  3.26572  2.68861  4.45688  3.69582  3.33608  3.88049  2.09944  3.40905  4.23716  3.08673  4.08008  2.92313  1.45607  2.86068  2.88506  3.53294  5.62817  2.69345    106 r - - S
          2.68618  4.42225  2.77519  2.73123  3.46354  2.40513  3.72494  3.29354  2.67741  2.69355  4.24690  2.90347  2.73739  3.18146  2.89801  2.37887  2.77519  2.98518  4.58477  3.61503
          0.01189  4.83409  5.55644  0.61958  0.77255  0.49178  0.94555
     77   2.65926  5.11852  3.15983  2.60191  4.26452  3.52456  3.73652  3.60473  1.56986  3.30365  4.13684  2.90218  4.01661  2.76689  2.87796  2.74089  2.20362  2.70219  5.59867  4.24063    107 k - - -
          2.68618  4.42225  2.77519  2.73123  3.46354  2.40513  3.72494  3.29354  2.67741  2.69355  4.24690  2.90347  2.73739  3.18146  2.89801  2.37887  2.77519  2.98518  4.58477  3.61503
          0.01189  4.83409  5.55644  0.61958  0.77255  0.49178  0.94555
     78   2.79453  4.39612  3.79743  3.08503  2.33049  3.82570  3.73088  2.41511  2.95519  2.61620  3.48275  3.60460  2.31448  3.42401  2.73591  2.71276  2.95443  2.56353  5.07469  3.10237    108 p - - -
          2.68618  4.42225  2.77519  2.73123  3.46354  2.40513  3.72494  3.29354  2.67741  2.69355  4.24690  2.90347  2.73739  3.18146  2.89801  2.37887  2.77519  2.98518  4.58477  3.61503
          0.01189  4.83409  5.55644  0.61958  0.77255  0.49178  0.94555
     79   2.39550  4.58838  3.62490  2.99651  2.78209  3.50703  3.77676  2.99946  2.56379  2.78837  3.68892  3.39443  3.73275  3.33031  2.52179  2.98713  2.83472  1.74350  4.95225  3.53264    109 v - - -
          2.68618  4.42225  2.77519  2.73123  3.46354  2.40513  3.72494  3.29354  2.67741  2.69355  4.24690  2.90347  2.73739  3.18146  2.89801  2.37887  2.77519  2.98518  4.58477  3.61503
          0.02329  4.83409  4.19539  0.61958  0.77255  0.49178  0.94555
     80   2.78464  5.29099  3.04521  2.30104  4.58445  2.31809  3.50076  3.57424  1.78057  3.53694  4.24826  2.99271  3.77033  2.62655  2.73125  2.40096  2.75557  3.67583  5.72988  4.32637    110 k - - -
          2.68618  4.42225  2.77519  2.73123  3.46354  2.40513  3.72494  3.29354  2.67741  2.69355  4.24690  2.90347  2.73739  3.18146  2.89801  2.37887  2.77519  2.98518  4.58477  3.61503
          0.01202  4.82282  5.54517  0.61958  0.77255  0.51804  0.90557
     81   3.21100  4.91083  3.98313  3.44358  2.96328  4.01448  0.99103  3.45417  3.34243  2.96816  4.02776  3.50461  4.48095  3.65203  3.52035  3.19462  3.43833  3.23874  3.74221  2.38876    111 h - - S
          2.68618  4.42225  2.77519  2.73123  3.46354  2.40513  3.72494  3.29354  2.67741  2.69355  4.24690  2.90347  2.73739  3.18146  2.89801  2.37887  2.77519  2.98518  4.58477  3.61503
          0.00811  4.81891        *  0.61958  0.77255  0.00000        *
//
HMMER3/f [3.3.2 | Nov 2020]
NAME  Ribosomal_L22
ACC   PF00237.21
DESC  Ribosomal protein L22p/L17e
LENG  103
ALPH  amino
RF    no
MM    no
CONS  yes
CS    yes
MAP   yes
DATE  Fri Feb 12 20:36:11 2021
NSEQ  704
EFFN  4.847412
CKSUM 2447444697
GA    28.00 28.00
TC    28.40 28.30
NC    27.90 27.90
STATS LOCAL MSV       -9.3827  0.71685
STATS LOCAL VITERBI  -10.2695  0.71685
STATS LOCAL FORWARD   -3.9875  0.71685
HMM          A        C        D        E        F        G        H        I        K        L        M        N        P        Q        R        S        T        V        W        Y   
            m->m     m->i     m->d     i->m     i->i     d->m     d->d
  COMPO   2.35732  4.47504  3.12978  2.72849  3.63160  3.00523  3.54497  2.79730  2.46989  2.50253  3.62554  3.03589  3.41725  3.07285  2.70115  2.65278  2.88584  2.63292  4.90986  3.64260
          2.68618  4.42225  2.77519  2.73123  3.46354  2.40513  3.72494  3.29354  2.67741  2.69355  4.24690  2.90347  2.73739  3.18146  2.89801  2.37887  2.77519  2.98518  4.58477  3.61503
          0.01148  5.32013  5.03258  0.61958  0.77255  0.00000        *
      1   1.09972  4.35657  4.19954  3.62469  3.51486  3.80911  3.36733  3.00870  3.52953  2.59958  3.65418  3.88209  4.47689  3.81885  3.83192  2.14851  3.07639  2.61508  5.24719  3.49053      1 a - - E
          2.68618  4.42225  2.77519  2.73123  3.46354  2.40513  3.72494  3.29354  2.67741  2.69355  4.24690  2.90347  2.73739  3.18146  2.89801  2.37887  2.77519  2.98518  4.58477  3.61503
          0.00732  5.31598  6.03832  0.61958  0.77255  0.49670  0.93787
      2   2.87365  4.34466  3.39190  2.72412  4.37884  3.78525  3.56903  3.11537  1.79612  3.18120  3.37799  3.30262  4.14685  2.93012  1.98956  2.49097  2.81645  2.70738  5.74663  3.62677      2 k - - E
          2.68618  4.42225  2.77519  2.73123  3.46354  2.40513  3.72494  3.29354  2.67741  2.69355  4.24690  2.90347  2.73739  3.18146  2.89801  2.37887  2.77519  2.98518  4.58477  3.61503
          0.00732  5.31678  6.03913  0.61958  0.77255  0.49390  0.94222
      3   2.09077  5.09763  3.44690  2.85258  4.26586  2.15098  3.77214  2.90935  2.83121  2.40132  3.88318  3.39142  4.28825  3.11803  3.04732  2.03353  2.72941  3.04148  5.55539  4.14608      3 s - - E
          2.68618  4.42225  2.77519  2.73123  3.46354  2.40513  3.72494  3.29354  2.67741  2.69355  4.24690  2.90347  2.73739  3.18146  2.89801  2.37887  2.77519  2.98518  4.58477  3.61503
          0.00731  5.31754  6.03989  0.61958  0.77255  0.49577  0.93932
      4   2.76989  5.33424  2.80200  2.61078  4.21553  3.62748  2.70144  4.09927  1.96592  3.69476  4.23817  2.92426  3.64705  2.89774  2.07208  2.07948  2.94911  3.66392  5.34105  3.67543      4 k - - E
          2.68618  4.42225  2.77519  2.73123  3.46354  2.40513  3.72494  3.29354  2.67741  2.69355  4.24690  2.90347  2.73739  3.18146  2.89801  2.37887  2.77519  2.98518  4.58477  3.61503
          0.01110  5.31754  5.09394  0.61958  0.77255  0.49577  0.93932
      5   2.94974  5.36678  2.50602  2.34128  3.23622  3.51050  3.22539  4.19948  2.64712  3.46809  4.09888  1.89843  4.15702  2.85196  2.85119  2.70885  3.12426  3.75553  3.29704  2.64940      5 n - - E
          2.68618  4.42225  2.77520  2.73124  3.46354  2.40513  3.72495  3.29345  2.67739  2.69355  4.24690  2.90347  2.73740  3.18147  2.89801  2.37887  2.77520  2.98519  4.58477  3.61503
          0.01579  4.32153  6.03613  0.50560  0.92418  0.47758  0.96832
      6   2.29184  4.12365  4.98768  4.19039  2.43306  4.24151  4.21318  1.97936  4.00149  1.46432  3.36965  4.30001  4.47326  3.57414  3.91350  3.36227  3.16913  1.97716  5.08223  3.59782      7 l - - E
          2.68618  4.42225  2.77519  2.73123  3.46354  2.40513  3.72494  3.29354  2.67741  2.69355  4.24690  2.90347  2.73739  3.18146  2.89801  2.37887  2.77519  2.98518  4.58477  3.61503
          0.00730  5.31903  6.04137  0.61958  0.77255  0.48310  0.95937
      7   2.95831  5.10396  3.04634  2.57191  4.39133  3.55062  3.34120  4.23955  1.76864  3.54645  4.49664  3.18195  2.72807  2.89629  1.53141  2.85977  3.14106  3.74768  5.87022  4.47067      8 r - - S
          2.68618  4.42225  2.77520  2.73123  3.46354  2.40513  3.72495  3.29354  2.67741  2.69355  4.24690  2.90347  2.73740  3.18147  2.89797  2.37885  2.77520  2.98519  4.58477  3.61503
          0.01432  4.43627  6.04248  0.52119  0.90094  0.48576  0.95510
      8   2.93443  4.12036  4.94897  4.27959  3.32968  3.92225  4.18007  1.84893  4.14499  2.41526  2.73618  4.07982  4.60185  3.75694  4.18603  2.86636  2.10612  1.49207  5.08803  3.31996     10 v - - S
          2.68618  4.42225  2.77519  2.73123  3.46354  2.40513  3.72494  3.29354  2.67741  2.69355  4.24690  2.90347  2.73739  3.18146  2.89801  2.37887  2.77519  2.98518  4.58477  3.61503
          0.00729  5.32013  6.04248  0.61958  0.77255  0.48576  0.95510
      9   2.82253  5.28154  3.42981  2.88674  4.56014  3.49672  2.31535  3.98426  2.82184  3.52939  4.37957  3.40584  4.11981  3.19323  3.32551  1.02692  2.89225  3.60009  5.80386  4.04272     11 s - - -
          2.68618  4.42225  2.77519  2.73123  3.46354  2.40513  3.72494  3.29354  2.67741  2.69355  4.24690  2.90347  2.73739  3.18146  2.89801  2.37887  2.77519  2.98518  4.58477  3.61503
          0.00729  5.32013  6.04248  0.61958  0.77255  0.48576  0.95510
     10   2.60865  3.92448  4.79725  4.08919  1.88344  4.22318  3.44344  2.73126  3.86762  2.46960  3.24693  4.31853  1.71764  4.01340  4.01624  3.29828  3.16071  2.09061  4.33886  3.55880     12 p - - H
          2.68618  4.42225  2.77519  2.73123  3.46354  2.40513  3.72494  3.29354  2.67741  2.69355  4.24690  2.90347  2.73739  3.18146  2.89801  2.37887  2.77519  2.98518  4.58477  3.61503
          0.00729  5.32013  6.04248  0.61958  0.77255  0.48576  0.95510
     11   3.01424  5.44347  3.19371  2.75900  4.19272  3.70066  3.81498  3.87354  1.15307  3.59081  3.84918  3.28565  4.20841  2.60481  2.12594  2.94650  2.95507  3.81437  4.72780  4.26699     13 k - - H
          2.68618  4.42225  2.77519  2.73123  3.46354  2.40513  3.72494  3.29354  2.67741  2.69355  4.24690  2.90347  2.73739  3.18146  2.89801  2.37887  2.77519  2.98518  4.58477  3.61503
          0.00729  5.32013  6.04248  0.61958  0.77255  0.48576  0.95510
     12   3.04347  5.53553  3.07769  2.65719  4.79618  3.81563  2.76379  4.30254  1.06605  3.73268  4.57810  2.23733  4.09796  3.08312  2.96173  3.00817  3.25490  3.78957  5.54435  4.47787     14 k - - H
          2.68618  4.42225  2.77519  2.73123  3.46354  2.40513  3.72494  3.29354  2.67741  2.69355  4.24690  2.90347  2.73739  3.18146  2.89801  2.37887  2.77519  2.98518  4.58477  3.61503
          0.00729  5.32013  6.04248  0.61958  0.77255  0.48576  0.95510
     13   1.87490  4.12065  4.89904  4.29366  3.52181  4.05770  4.55993  2.81058  4.10975  1.64562  2.32820  4.34676  4.46679  4.26816  4.16924  2.95293  2.03373  2.10243  5.09934  3.91979     15 l - - H
          2.68618  4.42225  2.77519  2.73123  3.46354  2.40513  3.72494  3.29354  2.67741  2.69355  4.24690  2.90347  2.73739  3.18146  2.89801  2.37887  2.77519  2.98518  4.58477  3.61503
          0.00729  5.32013  6.04248  0.61958  0.77255  0.48576  0.95510
     14   2.98274  4.48723  3.40997  2.92066  4.07008  2.94124  3.30315  3.49339  2.71348  3.17037  3.94499  2.61348  4.27010  2.99899  1.45044  3.03757  2.74244  2.73396  4.16895  3.81178     16 r - - H
          2.68618  4.42225  2.77519  2.73123  3.46354  2.40513  3.72494  3.29354  2.67741  2.69355  4.24690  2.90347  2.73739  3.18146  2.89801  2.37887  2.77519  2.98518  4.58477  3.61503
          0.00729  5.32013  6.04248  0.61958  0.77255  0.48576  0.95510
     15   2.85570  5.39608  3.13549  1.54378  4.55383  3.67061  3.57996  3.51234  2.44985  2.32213  3.78090  3.10831  2.68836  2.87217  2.73198  2.97064  3.20516  3.55121  5.90953  3.79541     17 e - - H
          2.68618  4.42225  2.77519  2.73123  3.46354  2.40513  3.72494  3.29354  2.67741  2.69355  4.24690  2.90347  2.73739  3.18146  2.89801  2.37887  2.77519  2.98518  4.58477  3.61503
          0.00729  5.32013  6.04248  0.61958  0.77255  0.48576  0.95510
     16   2.56170  4.20362  5.03380  4.29654  3.48414  4.28550  4.62191  2.00142  4.22190  1.69054  3.55859  4.43280  4.00452  4.36367  4.24853  3.55922  2.31629  1.34422  5.12801  3.91903     18 v - - H
          2.68618  4.42225  2.77519  2.73123  3.46354  2.40513  3.72494  3.29354  2.67741  2.69355  4.24690  2.90347  2.73739  3.18146  2.89801  2.37887  2.77519  2.98518  4.58477  3.61503
          0.00729  5.32013  6.04248  0.61958  0.77255  0.48576  0.95510
     17   1.15466  2.93791  4.85036  4.24793  3.28510  3.72282  4.55006  2.61937  4.07352  2.06666  3.53953  4.02482  4.59109  4.24053  4.14955  2.84112  3.10752  2.25362  5.10602  3.92515     19 a - - H
          2.68618  4.42225  2.77519  2.73123  3.46354  2.40513  3.72494  3.29354  2.67741  2.69355  4.24690  2.90347  2.73739  3.18146  2.89801  2.37887  2.77519  2.98518  4.58477  3.61503
          0.00977  5.32013  5.33299  0.61958  0.77255  0.48576  0.95510
     18   2.79603  3.71348  2.03041  2.60166  4.60832  3.56860  2.95350  4.35062  2.37487  3.79398  4.22108  2.80807  4.13070  2.39220  1.83103  2.77206  3.17312  3.80954  4.69687  4.42857     20 r - - H
          2.68618  4.42225  2.77519  2.73123  3.46354  2.40513  3.72494  3.29354  2.67741  2.69355  4.24690  2.90347  2.73739  3.18146  2.89801  2.37887  2.77519  2.98518  4.58477  3.61503
          0.00731  5.31767  6.04002  0.61958  0.77255  0.49525  0.94012
     19   1.98292  4.85436  3.78492  2.86265  3.41767  3.97331  4.06770  3.13985  3.06746  1.76007  3.14827  3.46318  4.28581  2.00489  3.49311  3.14800  2.62483  2.88524  5.42438  4.17377     21 l - - H
          2.68618  4.42225  2.77519  2.73123  3.46354  2.40513  3.72494  3.29354  2.67741  2.69355  4.24690  2.90347  2.73739  3.18146  2.89801  2.37887  2.77519  2.98518  4.58477  3.61503
          0.00731  5.31767  6.04002  0.61958  0.77255  0.47988  0.96459
     20   3.83393  5.12346  5.98196  5.46991  3.93754  5.40498  5.97259  0.66003  5.36638  1.95771  4.05603  5.56847  5.64537  5.54362  5.45614  4.42695  4.04987  1.57730  6.31294  5.13464     22 I - - H
          2.68618  4.42225  2.77519  2.73123  3.46354  2.40513  3.72494  3.29354  2.67741  2.69355  4.24690  2.90347  2.73739  3.18146  2.89801  2.37887  2.77519  2.98518  4.58477  3.61503
          0.00729  5.32013  6.04248  0.61958  0.77255  0.48576  0.95510
     21   2.39120  5.50770  3.31030  2.73197  4.84020  3.72892  4.00116  4.10529  1.70410  3.77735  4.55313  2.89565  4.21146  2.85789  1.43593  2.72112  3.04784  3.65449  5.16825  4.55000     23 r - - T
          2.68618  4.42225  2.77519  2.73123  3.46354  2.40513  3.72494  3.29354  2.67741  2.69355  4.24690  2.90347  2.73739  3.18146  2.89801  2.37887  2.77519  2.98518  4.58477  3.61503
          0.01123  5.32013  5.07155  0.61958  0.77255  0.48576  0.95510
     22   3.06467  5.26625  3.33836  2.81554  4.50858  1.01374  3.88944  4.16318  2.41661  3.68842  4.48147  2.86583  4.24686  3.16124  2.75634  2.88657  3.24583  3.78738  5.88364  3.90818     24 g - - T
          2.68619  4.42226  2.77521  2.73124  3.46355  2.40514  3.72482  3.29355  2.67742  2.69356  4.24691  2.90348  2.73741  3.18147  2.89790  2.37888  2.77521  2.98519  4.58478  3.61492
          0.01908  4.10333  6.03857  0.64204  0.74700  0.47648  0.97012
     23   3.05952  4.77021  3.74998  3.05732  4.00295  3.98378  4.21231  3.28899  1.65035  2.27674  1.69226  3.63729  4.36610  3.06689  2.61586  3.21418  3.27925  3.13462  4.74008  4.03982     27 k - - S
          2.68618  4.42225  2.77519  2.73123  3.46354  2.40513  3.72494  3.29354  2.67741  2.69355  4.24690  2.90347  2.73739  3.18146  2.89801  2.37887  2.77519  2.98518  4.58477  3.61503
          0.00729  5.32013  6.04248  0.61958  0.77255  0.48576  0.95510
     24   2.96045  5.53175  2.79102  2.57650  4.61678  3.58067  2.97944  4.36310  1.88558  3.78823  4.26017  2.44073  2.55251  2.77468  2.88110  2.14380  2.57879  3.90618  5.66198  4.07704     28 k - - B
          2.68618  4.42225  2.77519  2.73123  3.46354  2.40513  3.72494  3.29354  2.67741  2.69355  4.24690  2.90347  2.73739  3.18146  2.89801  2.37887  2.77519  2.98518  4.58477  3.61503
          0.00729  5.32013  6.04248  0.61958  0.77255  0.48576  0.95510
     25   2.29532  4.41214  5.07253  4.46236  3.51063  4.30586  4.47844  1.76119  4.25573  1.77130  3.61628  4.46066  4.66635  4.39314  4.27465  3.61842  3.15494  1.30357  5.14198  3.28367     29 v - - H
          2.68618  4.42225  2.77519  2.73123  3.46354  2.40513  3.72494  3.29354  2.67741  2.69355  4.24690  2.90347  2.73739  3.18146  2.89801  2.37887  2.77519  2.98518  4.58477  3.61503
          0.00729  5.32013  6.04248  0.61958  0.77255  0.48576  0.95510
     26   2.68763  5.53071  2.04579  1.97495  4.78173  3.44148  3.91398  4.00329  2.30339  3.10987  4.17271  2.81552  3.85589  2.54679  2.70857  2.39234  2.91639  3.51007  5.96355  4.05162     30 e - - H
          2.68618  4.42225  2.77519  2.73123  3.46354  2.40513  3.72494  3.29354  2.67741  2.69355  4.24690  2.90347  2.73739  3.18146  2.89801  2.37887  2.77519  2.98518  4.58477  3.61503
          0.00729  5.32013  6.04248  0.61958  0.77255  0.48576  0.95510
     27   2.88015  5.53115  2.22136  1.56833  4.81673  3.66519  3.69890  4.30495  1.79904  3.41067  4.39771  3.11096  4.18805  2.70136  2.77079  2.86965  3.10739  3.49815  5.59442  4.16930     31 e - - H
          2.68618  4.42225  2.77519  2.73123  3.46354  2.40513  3.72494  3.29354  2.67741  2.69355  4.24690  2.90347  2.73739  3.18146  2.89801  2.37887  2.77519  2.98518  4.58477  3.61503
          0.00729  5.32013  6.04248  0.61958  0.77255  0.48576  0.95510
     28   0.27253  4.47073  5.30522  5.03063  4.90017  3.70555  5.64516  4.63028  4.90343  4.10674  5.26038  4.63369  4.68999  5.07776  5.01001  3.16797  3.15507  3.92170  6.72053  5.60848     32 A - - H
          2.68618  4.42225  2.77519  2.73123  3.46354  2.40513  3.72494  3.29354  2.67741  2.69355  4.24690  2.90347  2.73739  3.18146  2.89801  2.37887  2.77519  2.98518  4.58477  3.61503
          0.00729  5.32013  6.04248  0.61958  0.77255  0.48576  0.95510
     29   2.89369  4.57400  4.40689  3.42665  3.26071  4.15498  4.45054  1.67951  2.56232  1.73528  2.86731  3.93846  4.38351  3.27949  3.40130  3.39824  2.54854  2.48030  5.18218  3.76305     33 i - - H
          2.68618  4.42225  2.77519  2.73123  3.46354  2.40513  3.72494  3.29354  2.67741  2.69355  4.24690  2.90347  2.73739  3.18146  2.89801  2.37887  2.77519  2.98518  4.58477  3.61503
          0.00729  5.32013  6.04248  0.61958  0.77255  0.48576  0.95510
     30   2.03898  5.47325  2.90683  2.45304  4.66823  3.23655  3.86504  3.27722  2.25747  2.68661  3.66550  2.76371  4.19868  2.54594  2.82624  2.75108  2.60312  2.98131  5.92079  4.40285     34 a - - H
          2.68618  4.42225  2.77519  2.73123  3.46354  2.40513  3.72494  3.29354  2.67741  2.69355  4.24690  2.90347  2.73739  3.18146  2.89801  2.37887  2.77519  2.98518  4.58477  3.61503
          0.00729  5.32013  6.04248  0.61958  0.77255  0.48576  0.95510
     31   2.97516  4.29399  3.66528  3.67535  2.97923  4.14843  4.16311  2.03983  3.65968  2.44728  3.38770  3.90218  4.51983  1.84652  3.84420  3.32907  2.95640  2.66288  4.88310  1.89276     35 q - - H
          2.68618  4.42225  2.77519  2.73123  3.46354  2.40513  3.72494  3.29354  2.67741  2.69355  4.24690  2.90347  2.73739  3.18146  2.89801  2.37887  2.77519  2.98518  4.58477  3.61503
          0.00729  5.32013  6.04248  0.61958  0.77255  0.48576  0.95510
     32   3.78389  3.68649  5.76837  5.16605  3.74079  5.08050  5.40251  2.91061  4.98243  0.53259  1.98416  5.23986  4.90713  4.99824  4.96855  4.41958  4.06054  2.93918  5.68302  4.50538     36 L - - H
          2.68618  4.42225  2.77519  2.73123  3.46354  2.40513  3.72494  3.29354  2.67741  2.69355  4.24690  2.90347  2.73739  3.18146  2.89801  2.37887  2.77519  2.98518  4.58477  3.61503
          0.00729  5.32013  6.04248  0.61958  0.77255  0.48576  0.95510
     33   2.70175  5.40729  2.98409  2.01986  4.87909  3.62742  3.33631  4.31883  1.77844  3.75507  4.28025  2.94969  4.04692  2.25285  2.12831  2.67942  2.94396  3.90149  5.76664  4.05202     37 k - - H
          2.68618  4.42225  2.77519  2.73123  3.46354  2.40513  3.72494  3.29354  2.67741  2.69355  4.24690  2.90347  2.73739  3.18146  2.89801  2.37887  2.77519  2.98518  4.58477  3.61503
          0.00729  5.32013  6.04248  0.61958  0.77255  0.48576  0.95510
     34   2.75469  5.36852  2.20090  2.66145  1.73250  3.70466  3.64803  4.01770  2.70620  3.31931  4.01164  2.39386  4.22015  2.85658  3.08343  2.91489  3.19816  3.64231  5.84126  2.97168     38 f - - T
          2.68648  4.42254  2.77556  2.73160  3.46391  2.40546  3.72531  3.29204  2.67768  2.69325  4.24685  2.90383  2.73776  3.18176  2.89832  2.37924  2.77505  2.98169  4.58514  3.61540
          0.40372  1.10930  6.04248  0.68764  0.69869  0.48576  0.95510
     35   2.30838  4.32116  2.82853  2.21861  4.42776  3.56066  3.95098  3.51135  2.68114  2.98539  3.49145  2.89905  4.21147  2.95238  2.93106  1.77561  2.49411  3.49007  5.87220  3.92232     41 s - - -
          2.68618  4.42225  2.77519  2.73123  3.46354  2.40513  3.72494  3.29354  2.67741  2.69355  4.24690  2.90347  2.73739  3.18146  2.89801  2.37887  2.77519  2.98518  4.58477  3.61503
          0.00729  5.32013  6.04248  0.61958  0.77255  0.48576  0.95510
     36   2.91618  5.52758  3.00324  2.46826  4.54779  3.18700  3.03542  4.27157  1.71922  3.23094  3.89632  2.71788  2.29103  2.56120  2.89107  2.85907  3.12649  3.89399  5.96124  3.48867     42 k - - S
          2.68612  4.42226  2.77521  2.73125  3.46355  2.40514  3.72496  3.29355  2.67741  2.69356  4.24691  2.90348  2.73741  3.18148  2.89802  2.37882  2.77513  2.98520  4.58478  3.61505
          0.03961  3.39395  5.24724  0.34955  1.22081  0.48576  0.95510
     37   3.02549  5.52293  3.23884  2.55629  4.86417  3.50597  3.70472  4.17342  1.05462  3.62747  4.43537  2.77693  4.19332  2.71984  2.69794  2.89493  2.90050  3.80238  5.95695  3.89164     44 k - - S
          2.68618  4.42225  2.77519  2.73123  3.46354  2.40513  3.72494  3.29354  2.67741  2.69355  4.24690  2.90347  2.73739  3.18146  2.89801  2.37887  2.77519  2.98518  4.58477  3.61503
          0.00732  5.31724  6.03959  0.61958  0.77255  0.49691  0.93753
     38   2.56066  5.53014  3.09070  2.18972  4.87517  3.50197  3.67951  4.21080  1.57725  3.66469  4.57088  3.24882  3.94215  2.48979  1.84915  2.77632  3.19678  3.77267  5.85178  4.30743     45 k - - T
          2.68670  4.41392  2.77948  2.73569  3.46032  2.40310  3.72089  3.29429  2.67275  2.69840  4.24614  2.90642  2.73511  3.18104  2.89333  2.38222  2.77676  2.98278  4.57035  3.61467
          0.39940  1.11811  6.03959  3.45299  0.03216  0.47886  0.96625
     39   1.41830  4.04515  4.15358  3.37222  3.76275  2.88331  4.22476  2.71671  3.46138  2.82177  3.32903  3.92144  3.82548  3.67091  3.62819  2.15592  3.09890  2.19982  5.26544  3.40463    101 a - - T
          2.68618  4.42225  2.77519  2.73123  3.46354  2.40513  3.72494  3.29354  2.67741  2.69355  4.24690  2.90347  2.73739  3.18146  2.89801  2.37887  2.77519  2.98518  4.58477  3.61503
          0.02723  5.32013  3.81790  0.61958  0.77255  0.48576  0.95510
     40   1.05897  3.12747  4.09115  3.52816  3.91751  3.62979  4.26176  3.11436  3.47062  2.91339  3.89464  3.88125  4.44852  3.75826  3.52810  2.18400  2.59756  2.80891  5.37684  4.15541    102 a - - H
          2.68618  4.42225  2.77519  2.73123  3.46354  2.40513  3.72494  3.29354  2.67741  2.69355  4.24690  2.90347  2.73739  3.18146  2.89801  2.37887  2.77519  2.98518  4.58477  3.61503
          0.00744  5.30034  6.02268  0.61958  0.77255  0.55912  0.84796
     41   2.73038  5.44461  3.08679  1.93080  4.62637  3.37276  3.93721  4.06555  1.80810  3.57225  4.46862  3.02528  3.47794  2.67732  2.08264  2.79320  2.84270  3.14101  5.95152  4.04862    103 k - - H
          2.68618  4.42225  2.77520  2.73123  3.46354  2.40513  3.72495  3.29354  2.67741  2.69355  4.24690  2.90347  2.73740  3.18146  2.89801  2.37887  2.77515  2.98518  4.58477  3.61503
          0.01310  4.54745  6.02268  0.53904  0.87541  0.52792  0.89119
     42   2.55732  4.90622  2.45370  2.48943  2.61478  3.64565  3.81135  2.46396  2.79043  2.57699  3.68049  3.20563  3.11118  3.06653  3.03739  2.98389  3.06922  2.86633  4.61464  3.39461    105 d - - H
          2.68618  4.42225  2.77519  2.73123  3.46354  2.40513  3.72494  3.29354  2.67741  2.69355  4.24690  2.90347  2.73739  3.18146  2.89801  2.37887  2.77519  2.98518  4.58477  3.61503
          0.00740  5.30545  6.02779  0.61958  0.77255  0.50305  0.92807
     43   3.01614  4.13948  5.04954  4.43485  2.93686  4.25717  4.59167  1.73819  3.85466  1.73579  3.28143  4.41937  4.09525  4.35177  4.22920  3.56886  3.27735  1.30899  5.01692  3.51152    106 v - - H
          2.68618  4.42225  2.77519  2.73123  3.46354  2.40513  3.72494  3.29354  2.67741  2.69355  4.24690  2.90347  2.73739  3.18146  2.89801  2.37887  2.77519  2.98518  4.58477  3.61503
          0.00736  5.31162  6.03396  0.61958  0.77255  0.51816  0.90539
     44   2.53638  4.45519  3.72201  2.51438  3.59962  3.75008  4.19345  2.71408  2.28960  1.52475  3.50304  3.51163  3.96340  3.32277  2.93742  2.95071  3.17099  3.09060  5.33042  3.21017    107 l - - H
          2.68618  4.42225  2.77519  2.73123  3.46354  2.40513  3.72494  3.29354  2.67741  2.69355  4.24690  2.90347  2.73739  3.18146  2.89801  2.37887  2.77519  2.98518  4.58477  3.61503
          0.00736  5.31162  6.03396  0.61958  0.77255  0.51816  0.90539
     45   2.82453  5.52966  2.59603  2.05731  4.87577  3.23471  3.21749  4.28550  1.44245  3.83537  4.57006  3.01860  3.77906  2.71750  2.77083  2.54414  3.06961  3.90242  5.75617  4.10382    108 k - - H
          2.68618  4.42225  2.77519  2.73123  3.46354  2.40513  3.72494  3.29354  2.67741  2.69355  4.24690  2.90347  2.73739  3.18146  2.89801  2.37887  2.77519  2.98518  4.58477  3.61503
          0.00736  5.31162  6.03396  0.61958  0.77255  0.49386  0.94230
     46   2.70498  3.70812  4.22886  4.08374  3.24540  4.22108  2.91195  2.63897  4.01374  1.39123  3.03003  4.20358  4.58677  3.84527  3.80489  3.52355  2.64894  1.67318  5.09974  3.91886    109 l - - H
          2.68618  4.42225  2.77519  2.73123  3.46354  2.40513  3.72494  3.29354  2.67741  2.69355  4.24690  2.90347  2.73739  3.18146  2.89801  2.37887  2.77519  2.98518  4.58477  3.61503
          0.00733  5.31554  6.03789  0.61958  0.77255  0.50340  0.92754
     47   4.42666  5.58863  6.48236  5.94481  3.93358  5.98055  6.40175  1.90519  5.85485  0.51392  3.62055  6.16262  5.96567  5.71786  5.81043  5.41667  4.64297  1.90860  6.30818  5.36289    110 L - - H
          2.68618  4.42225  2.77519  2.73123  3.46354  2.40513  3.72494  3.29354  2.67741  2.69355  4.24690  2.90347  2.73739  3.18146  2.89801  2.37887  2.77519  2.98518  4.58477  3.61503
          0.00733  5.31554  6.03789  0.61958  0.77255  0.50340  0.92754
     48   2.60543  5.32133  2.90276  1.84699  4.70362  3.75194  3.62221  4.29128  1.58972  2.98192  4.31426  2.90263  4.09475  2.66084  2.67237  2.78208  3.11604  3.42031  5.95964  4.15941    111 k - - H
          2.68618  4.42225  2.77519  2.73123  3.46354  2.40513  3.72494  3.29354  2.67741  2.69355  4.24690  2.90347  2.73739  3.18146  2.89801  2.37887  2.77519  2.98518  4.58477  3.61503
          0.01492  5.31554  4.61564  0.61958  0.77255  0.50340  0.92754
     49   2.93451  5.51727  3.07553  2.39662  4.69357  3.72863  2.99686  4.19871  2.48401  3.33987  4.39900  1.78408  4.18379  2.87847  2.98911  1.58452  3.05561  3.85209  5.95210  4.54341    112 s - - H
          2.68614  4.42171  2.77520  2.73124  3.46355  2.40514  3.72495  3.29355  2.67742  2.69356  4.24691  2.90347  2.73740  3.18147  2.89802  2.37888  2.77520  2.98519  4.58478  3.61504
          0.02470  3.81684  6.03035  0.42573  1.05927  0.48541  0.95566
     50   0.85943  3.92275  4.62891  4.04093  3.65299  3.40784  4.51750  2.58922  3.90818  2.48994  3.47455  4.21294  4.56608  4.11642  3.73283  3.45045  3.14801  2.45379  5.16721  3.97861    114 a - - H
          2.68618  4.42225  2.77519  2.73123  3.46354  2.40513  3.72494  3.29354  2.67741  2.69355  4.24690  2.90347  2.73739  3.18146  2.89801  2.37887  2.77519  2.98518  4.58477  3.61503
          0.00733  5.31554  6.03789  0.61958  0.77255  0.47489  0.97273
     51   2.58760  4.95989  3.46214  1.83068  4.15992  3.80450  4.08168  2.52870  2.10400  2.74764  3.74466  3.41764  4.26385  2.81737  2.49099  2.99107  3.23296  2.44341  5.70071  4.37582    115 e - - H
          2.68618  4.42225  2.77519  2.73123  3.46354  2.40513  3.72494  3.29354  2.67741  2.69355  4.24690  2.90347  2.73739  3.18146  2.89801  2.37887  2.77519  2.98518  4.58477  3.61503
          0.00729  5.32013  6.04248  0.61958  0.77255  0.48576  0.95510
     52   1.66997  5.32653  2.78888  2.31882  4.39302  3.57439  3.68014  4.24634  2.54224  3.67260  4.56410  2.23081  4.18963  2.81277  3.18755  1.97139  2.96911  3.83397  5.95744  4.28101    116 a - - H
          2.68618  4.42225  2.77519  2.73123  3.46354  2.40513  3.72494  3.29354  2.67741  2.69355  4.24690  2.90347  2.73739  3.18146  2.89801  2.37887  2.77519  2.98518  4.58477  3.61503
          0.00729  5.32013  6.04248  0.61958  0.77255  0.48576  0.95510
     53   2.92558  5.49091  2.99425  2.35897  4.81839  3.59271  3.39423  4.11675  2.69008  3.33383  4.23870  1.12591  4.19643  2.97351  2.94542  2.97334  3.06133  3.22449  5.93417  4.53415    117 n - - H
          2.68618  4.42225  2.77519  2.73123  3.46354  2.40513  3.72494  3.29354  2.67741  2.69355  4.24690  2.90347  2.73739  3.18146  2.89801  2.37887  2.77519  2.98518  4.58477  3.61503
          0.00729  5.32013  6.04248  0.61958  0.77255  0.48576  0.95510
     54   0.72877  4.84225  3.77765  3.38459  4.03646  3.48310  4.33809  3.40531  3.33155  2.98993  3.99744  3.78606  4.42947  3.64961  3.45150  3.15721  3.21363  3.12952  3.97435  4.12102    118 a - - H
          2.68621  4.42173  2.77522  2.73126  3.46357  2.40508  3.72497  3.29357  2.67739  2.69358  4.24693  2.90350  2.73740  3.18133  2.89804  2.37890  2.77522  2.98515  4.58480  3.61494
          0.02949  3.66804  5.64597  0.79122  0.60384  0.48576  0.95510
     55   2.83568  5.49199  2.72629  1.37779  4.82054  3.71109  3.96306  2.61480  2.41000  3.59141  4.28251  3.15772  4.19460  2.71578  2.94730  2.75448  2.96660  2.83049  5.93468  4.53392    122 e - - H
          2.68618  4.42225  2.77519  2.73123  3.46354  2.40513  3.72494  3.29354  2.67741  2.69355  4.24690  2.90347  2.73739  3.18146  2.89801  2.37887  2.77519  2.98518  4.58477  3.61503
          0.17844  5.31897  1.84182  0.61958  0.77255  0.49024  0.94798
     56   2.52751  5.21774  3.03313  2.55456  3.68848  3.65300  3.63784  3.49769  2.45831  2.53668  4.18817  2.58045  4.15278  2.78913  2.76223  2.54077  2.75930  2.38565  5.70580  3.03934    123 v - - .
          2.68618  4.42225  2.77519  2.73123  3.46354  2.40513  3.72494  3.29354  2.67741  2.69355  4.24690  2.90347  2.73739  3.18146  2.89801  2.37887  2.77519  2.98518  4.58477  3.61503
          0.01422  5.14919  4.78999  0.61958  0.77255  0.96214  0.48139
     57   2.79045  5.41060  3.13263  2.45950  4.73976  3.69793  3.85576  3.83565  1.36892  2.95228  3.68369  2.74351  3.93651  2.77435  2.42495  2.64742  3.13068  3.71491  5.85278  3.88342    124 k - - .
          2.68618  4.42225  2.77519  2.73123  3.46354  2.40513  3.72494  3.29354  2.67741  2.69355  4.24690  2.90347  2.73739  3.18146  2.89801  2.37887  2.77519  2.98518  4.58477  3.61503
          0.00871  5.14368  5.86603  0.61958  0.77255  0.29996  1.35034
     58   2.54029  4.84393  3.13088  2.56687  4.14039  1.78968  2.63905  4.28761  2.50970  3.70099  4.48903  2.33603  4.19064  2.86750  2.72213  2.67368  3.16970  3.71083  4.77219  3.53534    125 g - - H
          2.68618  4.42225  2.77519  2.73123  3.46354  2.40513  3.72494  3.29354  2.67741  2.69355  4.24690  2.90347  2.73739  3.18146  2.89801  2.37887  2.77519  2.98518  4.58477  3.61503
          0.01430  5.31051  4.68210  0.61958  0.77255  0.46359  0.99161
     59   2.93325  4.97140  3.36627  2.68917  3.84805  2.25520  3.77155  3.21287  2.72461  1.65699  3.32492  2.19341  4.11360  3.08642  3.32589  3.06317  3.21782  3.29973  5.62737  3.96680    126 l - - T
          2.68681  4.42423  2.77550  2.73045  3.46418  2.40461  3.72543  3.29186  2.67553  2.69302  4.24156  2.90430  2.73868  3.18247  2.89815  2.37989  2.77500  2.98474  4.58671  3.61594
          0.62953  0.85795  3.14362  2.07544  0.13410  0.46981  0.98115
     60   2.93358  5.50696  1.22088  2.34997  4.02669  3.56253  3.94238  4.28132  2.52010  3.71906  4.49531  2.27881  4.01223  2.99571  3.07101  2.79758  3.22430  3.87078  5.94265  4.13424    157 d - - -
          2.68618  4.42225  2.77519  2.73123  3.46354  2.40513  3.72494  3.29354  2.67741  2.69355  4.24690  2.90347  2.73739  3.18146  2.89801  2.37887  2.77519  2.98518  4.58477  3.61503
          0.00760  5.27883  6.00118  0.61958  0.77255  0.44778  1.01900
     61   2.44074  5.04434  3.09059  2.37206  4.52974  3.58707  4.01554  3.02495  2.49682  3.06336  4.04258  3.14032  2.13891  3.15771  2.85116  2.74833  2.91973  2.10790  5.78861  4.41303    158 v - - G
          2.68618  4.42225  2.77519  2.73123  3.46354  2.40513  3.72494  3.29354  2.67741  2.69355  4.24690  2.90347  2.73739  3.18146  2.89801  2.37887  2.77519  2.98518  4.58477  3.61503
          0.00736  5.31162  6.03397  0.61958  0.77255  0.51813  0.90543
     62   2.64434  5.53098  1.61659  1.99478  4.87608  3.52142  3.93398  4.30557  2.47747  3.83627  4.57175  2.84046  3.79232  3.04003  2.93636  2.16237  2.63117  3.88138  5.96353  4.40778    159 d - - G
          2.68618  4.42225  2.77519  2.73123  3.46354  2.40513  3.72494  3.29354  2.67741  2.69355  4.24690  2.90347  2.73739  3.18146  2.89801  2.37887  2.77519  2.98518  4.58477  3.61503
          0.00736  5.31162  6.03397  0.61958  0.77255  0.46604  0.98747
     63   2.75897  5.53317  2.36298  2.24311  4.48339  3.62020  3.86803  4.30381  2.03050  3.73933  4.32250  2.33151  4.18768  2.81090  2.43559  1.98590  2.80733  3.89756  5.96538  4.49916    160 s - - G
          2.68618  4.42225  2.77519  2.73123  3.46354  2.40513  3.72494  3.29354  2.67741  2.69355  4.24690  2.90347  2.73739  3.18146  2.89801  2.37887  2.77519  2.98518  4.58477  3.61503
          0.00729  5.32013  6.04248  0.61958  0.77255  0.48576  0.95510
     64   3.07362  4.25334  4.98805  4.01710  3.50852  4.26109  4.59194  2.35318  4.17976  0.79004  2.84265  4.06201  4.46320  4.32459  4.21428  3.48692  3.21253  2.48447  5.10567  3.86260    161 l - - E
          2.68618  4.42225  2.77519  2.73123  3.46354  2.40513  3.72494  3.29354  2.67741  2.69355  4.24690  2.90347  2.73739  3.18146  2.89801  2.37887  2.77519  2.98518  4.58477  3.61503
          0.00729  5.32013  6.04248  0.61958  0.77255  0.48576  0.95510
     65   3.03594  4.36628  4.64404  3.61125  2.77768  3.83562  4.15222  2.41642  3.02470  2.59964  3.61771  3.93296  3.86868  4.04323  3.34203  3.43364  3.19594  1.65081  4.11475  1.66401    162 v - - E
          2.68618  4.42225  2.77519  2.73123  3.46354  2.40513  3.72494  3.29354  2.67741  2.69355  4.24690  2.90347  2.73739  3.18146  2.89801  2.37887  2.77519  2.98518  4.58477  3.61503
          0.00729  5.32013  6.04248  0.61958  0.77255  0.48576  0.95510
     66   4.03924  5.21660  6.19051  5.73648  4.65003  5.72249  6.51536  0.76336  5.69969  2.69696  3.85230  5.88859  5.91929  5.96060  5.86617  5.16901  3.65649  1.04422  6.79497  5.56738    163 i - - E
          2.68616  4.42231  2.77525  2.73129  3.46294  2.40519  3.72500  3.29360  2.67725  2.69361  4.24696  2.90353  2.73730  3.18152  2.89797  2.37893  2.77525  2.98515  4.58483  3.61509
          0.03466  3.45166  6.04248  1.07135  0.41938  0.48576  0.95510
     67   2.19672  5.51500  2.65404  2.16379  4.64122  3.60958  3.46348  3.68858  2.10228  3.68067  4.34874  3.20727  4.19088  2.89680  2.86019  2.09220  2.66853  2.68536  5.95193  4.22795    168 s - - E
          2.68618  4.42225  2.77519  2.73123  3.46354  2.40513  3.72494  3.29354  2.67741  2.69355  4.24690  2.90347  2.73739  3.18146  2.89801  2.37887  2.77519  2.98518  4.58477  3.61503
          0.01910  5.32013  4.26691  0.61958  0.77255  0.48576  0.95510
     68   2.85045  5.52257  3.07403  1.67319  4.80669  3.49728  1.89527  4.31594  2.48423  3.68141  4.19278  3.06787  4.07867  2.32171  3.05356  2.71231  2.75621  3.82615  5.95605  4.16755    169 e - - E
          2.68619  4.42226  2.77521  2.73124  3.46355  2.40514  3.72496  3.29338  2.67732  2.69356  4.24691  2.90348  2.73741  3.18147  2.89802  2.37888  2.77521  2.98519  4.58478  3.61504
          0.02426  4.10594  4.89323  0.64181  0.74726  0.53001  0.88818
     69   1.56818  3.29931  4.98596  4.38247  3.60576  3.91857  4.61837  1.60808  4.19055  2.31858  3.62328  4.40933  4.63773  4.34140  4.23412  2.87507  3.22750  1.78607  5.14104  3.96208    172 a - - E
          2.68618  4.42225  2.77519  2.73123  3.46354  2.40513  3.72494  3.29354  2.67741  2.69355  4.24690  2.90347  2.73739  3.18146  2.89801  2.37887  2.77519  2.98518  4.58477  3.61503
          0.00742  5.30331  6.02565  0.61958  0.77255  0.44841  1.01788
     70   2.52302  4.51701  4.00121  3.29332  2.65195  3.92790  3.87304  2.89027  3.28474  2.81797  3.57217  3.72626  4.27171  1.97847  3.32720  2.72004  2.90207  2.80258  2.17219  2.91816    173 q - - E
          2.68618  4.42225  2.77519  2.73123  3.46354  2.40513  3.72494  3.29354  2.67741  2.69355  4.24690  2.90347  2.73739  3.18146  2.89801  2.37887  2.77519  2.98518  4.58477  3.61503
          0.00729  5.32013  6.04248  0.61958  0.77255  0.48576  0.95510
     71   1.94386  2.93049  4.86830  4.04299  3.61687  4.17481  4.58319  2.63099  4.09838  2.68082  3.52895  4.34453  4.25150  4.26780  4.17808  3.18437  3.00406  1.00261  5.14348  3.96220    174 v - - E
          2.68618  4.42225  2.77519  2.73123  3.46354  2.40513  3.72494  3.29354  2.67741  2.69355  4.24690  2.90347  2.73739  3.18146  2.89801  2.37887  2.77519  2.98518  4.58477  3.61503
          0.00729  5.32013  6.04248  0.61958  0.77255  0.48576  0.95510
     72   3.00668  5.15586  2.17402  2.64951  4.70223  2.31310  3.08087  4.35072  2.59782  3.77245  4.56746  1.63244  4.19107  2.89045  3.21439  2.59039  2.69585  3.77332  5.96054  4.47702    175 n - - E
          2.68618  4.42225  2.77519  2.73123  3.46354  2.40513  3.72494  3.29354  2.67741  2.69355  4.24690  2.90347  2.73739  3.18146  2.89801  2.37887  2.77519  2.98518  4.58477  3.61503
          0.00729  5.32013  6.04248  0.61958  0.77255  0.48576  0.95510
     73   2.78708  5.31124  3.12551  2.17680  4.87760  3.24798  3.91449  4.23370  1.52065  3.81510  4.11844  3.09560  3.57141  2.48979  1.96773  2.69202  3.22643  3.82823  5.96464  4.55372    176 k - - E
          2.68618  4.42225  2.77519  2.73123  3.46354  2.40513  3.72494  3.29354  2.67741  2.69355  4.24690  2.90347  2.73739  3.18146  2.89801  2.37887  2.77519  2.98518  4.58477  3.61503
          0.00729  5.32013  6.04248  0.61958  0.77255  0.48576  0.95510
     74   1.62260  5.45633  2.91418  2.95568  4.87019  1.08354  4.26529  4.31577  2.98327  3.88240  4.67884  3.41500  4.37443  3.27957  3.57300  2.85089  3.45869  3.68630  6.08731  4.57784    177 g - - E
          2.68620  4.42227  2.77521  2.73122  3.46355  2.40514  3.72496  3.29346  2.67742  2.69353  4.24676  2.90342  2.73736  3.18148  2.89802  2.37888  2.77521  2.98517  4.58478  3.61505
          0.11881  3.64771  2.45374  0.52388  0.89702  0.48576  0.95510
     75   2.74454  5.30144  2.97972  2.69573  3.78151  2.83776  3.82749  3.45785  2.52884  3.28064  3.75137  3.26827  1.63356  2.94046  2.61841  2.79994  2.80852  3.31564  5.77970  4.05039    180 p - - E
          2.68618  4.42225  2.77519  2.73123  3.46354  2.40513  3.72494  3.29354  2.67741  2.69355  4.24690  2.90347  2.73739  3.18146  2.89801  2.37887  2.77519  2.98518  4.58477  3.61503
          0.01470  5.23283  4.68273  0.61958  0.77255  0.39252  1.12503
     76   2.95748  4.76550  3.36654  2.68211  3.95762  3.79690  3.59590  3.14974  1.87966  3.38906  3.41757  3.25287  2.89846  2.95289  2.84852  2.79079  2.23261  2.61586  4.26633  3.08054    181 k - - E
          2.68618  4.42225  2.77519  2.73123  3.46354  2.40513  3.72494  3.29354  2.67741  2.69355  4.24690  2.90347  2.73739  3.18146  2.89801  2.37887  2.77519  2.98518  4.58477  3.61503
          0.00743  5.30221  6.02456  0.61958  0.77255  0.55247  0.85691
     77   3.04327  4.46010  4.72042  4.26215  2.96727  3.47711  4.40629  2.05403  3.87425  1.74351  2.09956  4.35007  4.20533  2.87321  4.00743  3.34656  2.68646  2.41511  3.51811  2.95736    182 l - - E
          2.68623  4.42230  2.77509  2.73129  3.46353  2.40491  3.72500  3.29359  2.67746  2.69357  4.24695  2.90345  2.73745  3.18152  2.89794  2.37885  2.77525  2.98524  4.58482  3.61508
          0.09171  2.46263  6.02456  0.33537  1.25553  0.44620  1.02180
     78   2.92211  5.37829  3.34504  2.77994  3.64160  3.76553  3.62217  4.02417  1.35490  3.59704  4.32245  3.30437  3.64026  2.75689  1.95852  2.87627  2.98314  3.06712  4.78075  3.80751    185 k - - E
          2.68620  4.42227  2.77522  2.73125  3.46356  2.40515  3.72497  3.29356  2.67717  2.69357  4.24692  2.90349  2.73740  3.18146  2.89801  2.37889  2.77522  2.98521  4.58453  3.61505
          0.05087  3.05298  6.04248  0.29000  1.37936  0.48576  0.95510
     79   2.90182  4.73891  2.94228  2.54268  4.63941  2.52753  3.46336  4.34487  2.35057  3.82480  4.56336  3.12306  4.00871  2.98402  1.26708  2.65994  3.13137  3.86103  5.70443  4.49742    187 r - - E
          2.68618  4.42225  2.77519  2.73123  3.46354  2.40513  3.72494  3.29354  2.67741  2.69355  4.24690  2.90347  2.73739  3.18146  2.89801  2.37887  2.77519  2.98518  4.58477  3.61503
          0.00729  5.32013  6.04248  0.61958  0.77255  0.48576  0.95510
     80   2.88458  4.46812  4.94624  4.33733  2.37341  3.96893  4.21068  2.09991  4.14298  2.12742  2.79199  4.21629  3.43891  4.23286  1.98817  3.50872  3.22249  2.35785  3.62766  2.55762    188 r - - E
          2.68618  4.42225  2.77519  2.73123  3.46354  2.40513  3.72494  3.29354  2.67741  2.69355  4.24690  2.90347  2.73739  3.18146  2.89801  2.37887  2.77519  2.98518  4.58477  3.61503
          0.00729  5.32013  6.04248  0.61958  0.77255  0.48576  0.95510
     81   2.96129  4.75773  2.26275  2.60201  4.19106  3.66906  3.67313  3.39206  2.55307  3.12563  3.10313  3.16194  4.21711  2.69541  2.08661  2.90117  2.00613  3.50240  4.56752  4.10645    189 t - - E
          2.68618  4.42225  2.77519  2.73123  3.46354  2.40513  3.72494  3.29354  2.67741  2.69355  4.24690  2.90347  2.73739  3.18146  2.89801  2.37887  2.77519  2.98518  4.58477  3.61503
          0.00729  5.32013  6.04248  0.61958  0.77255  0.48576  0.95510
     82   2.70908  4.20808  4.44203  3.78978  2.49201  4.15631  3.01648  2.63035  3.62484  2.70479  3.62967  4.10138  1.67874  3.85212  3.40057  3.27444  3.15276  2.67888  4.98466  2.03367    190 p - - E
          2.68619  4.42226  2.77521  2.73124  3.46355  2.40514  3.72496  3.29355  2.67738  2.69356  4.24691  2.90348  2.73741  3.18141  2.89794  2.37888  2.77521  2.98520  4.58478  3.61489
          0.01986  4.05750  6.04248  0.64315  0.74577  0.48576  0.95510
     83   2.78882  5.35147  3.49367  2.90987  4.85862  3.59454  2.98436  4.29473  2.09890  3.77254  4.23319  3.42978  4.32423  3.08825  0.96498  3.09410  3.38867  3.78779  5.20752  4.60970    193 r - - E
          2.68618  4.42225  2.77519  2.73123  3.46354  2.40513  3.72494  3.29354  2.67741  2.69355  4.24690  2.90347  2.73739  3.18146  2.89801  2.37887  2.77519  2.98518  4.58477  3.61503
          0.00729  5.32013  6.04248  0.61958  0.77255  0.48576  0.95510
     84   0.50437  5.08182  4.29531  4.12412  5.32830  2.24742  5.17985  4.77718  4.17220  4.24453  5.22313  4.08785  3.20851  4.38154  4.50489  2.68937  3.61406  3.95615  6.64855  5.44496    194 A - - S
          2.68618  4.42225  2.77519  2.73123  3.46354  2.40513  3.72494  3.29354  2.67741  2.69355  4.24690  2.90347  2.73739  3.18146  2.89801  2.37887  2.77519  2.98518  4.58477  3.61503
          0.00729  5.32013  6.04248  0.61958  0.77255  0.48576  0.95510
     85   3.06160  5.35417  3.41223  2.84888  3.31582  3.86778  2.03172  4.05817  2.29125  3.57517  3.14657  3.37498  4.08321  2.43808  1.57317  3.06973  3.29030  3.70596  5.53610  3.82352    195 r - - T
          2.68618  4.42225  2.77519  2.73123  3.46354  2.40513  3.72494  3.29354  2.67741  2.69355  4.24690  2.90347  2.73739  3.18146  2.89801  2.37887  2.77519  2.98518  4.58477  3.61503
          0.00729  5.32013  6.04248  0.61958  0.77255  0.48576  0.95510
     86   3.06212  4.99172  3.79391  3.75914  5.08527  0.34283  4.99351  4.75452  4.11390  4.41734  4.96182  4.14826  4.66561  4.38385  4.31582  3.29731  3.68212  4.20774  6.64435  5.40748    196 G - - T
          2.68618  4.42225  2.77519  2.73123  3.46354  2.40513  3.72494  3.29354  2.67741  2.69355  4.24690  2.90347  2.73739  3.18146  2.89801  2.37887  2.77519  2.98518  4.58477  3.61503
          0.00729  5.32013  6.04248  0.61958  0.77255  0.48576  0.95510
     87   3.06504  5.47983  3.37957  2.81326  4.79650  3.69569  3.76284  4.17009  2.48875  3.60569  4.26655  3.03194  4.25116  2.47463  0.99577  2.83058  3.26830  3.70359  4.75473  4.36308    197 r - - E
          2.68618  4.42225  2.77519  2.73123  3.46354  2.40513  3.72494  3.29354  2.67741  2.69355  4.24690  2.90347  2.73739  3.18146  2.89801  2.37887  2.77519  2.98518  4.58477  3.61503
          0.00729  5.32013  6.04248  0.61958  0.77255  0.48576  0.95510
     88   1.57464  3.79247  4.93573  4.32749  2.86999  3.38209  3.87831  1.68991  4.13534  2.62788  3.07891  4.31792  4.45669  4.24501  3.80581  2.95490  2.96644  2.12541  4.63842  3.66040    198 a - - E
          2.68618  4.42225  2.77519  2.73123  3.46354  2.40513  3.72494  3.29354  2.67741  2.69355  4.24690  2.90347  2.73739  3.18146  2.89801  2.37887  2.77519  2.98518  4.58477  3.61503
          0.00729  5.32013  6.04248  0.61958  0.77255  0.48576  0.95510
     89   2.71961  5.20261  2.64129  2.75927  3.78606  2.29903  3.52288  4.12919  2.67736  3.71939  4.30731  1.63057  4.20697  3.11772  3.22625  2.66185  2.42520  3.72546  5.88944  3.24282    199 n - - E
          2.68618  4.42225  2.77520  2.73123  3.46354  2.40513  3.72495  3.29354  2.67741  2.69349  4.24690  2.90347  2.73740  3.18147  2.89801  2.37887  2.77520  2.98519  4.58477  3.61503
          0.02529  4.40590  4.36098  0.51689  0.90726  0.48576  0.95510
     90   2.71893  4.89846  3.70565  2.97495  3.87271  3.86813  4.12972  2.30785  2.83024  2.77226  3.53011  3.62463  1.76652  3.15639  2.14910  2.97669  3.10309  2.70271  4.79897  4.20027    201 p - - E
          2.68618  4.42225  2.77519  2.73123  3.46354  2.40513  3.72494  3.29354  2.67741  2.69355  4.24690  2.90347  2.73739  3.18146  2.89801  2.37887  2.77519  2.98518  4.58477  3.61503
          0.00737  5.30969  6.03203  0.61958  0.77255  0.48754  0.95227
     91   3.01233  4.46905  4.92157  4.05719  2.81612  4.16600  4.20546  1.47864  2.92857  2.20292  2.78721  4.15903  4.59641  4.11964  3.49785  3.49607  3.21582  2.48994  3.76471  2.10154    202 i - - E
          2.68618  4.42225  2.77519  2.73123  3.46354  2.40513  3.72494  3.29354  2.67741  2.69355  4.24690  2.90347  2.73739  3.18146  2.89801  2.37887  2.77519  2.98518  4.58477  3.61503
          0.00733  5.31583  6.03818  0.61958  0.77255  0.47557  0.97163
     92   2.94407  5.29588  3.11781  2.52041  3.68801  3.68862  3.32734  3.90310  2.34999  2.79349  2.66919  2.33400  4.20358  2.75177  1.89937  2.80699  2.99435  3.50298  5.90185  4.07159    203 r - - E
          2.68618  4.42225  2.77519  2.73123  3.46354  2.40513  3.72494  3.29354  2.67741  2.69355  4.24690  2.90347  2.73739  3.18146  2.89801  2.37887  2.77519  2.98518  4.58477  3.61503
          0.00729  5.32013  6.04248  0.61958  0.77255  0.48576  0.95510
     93   2.95172  4.06548  3.22856  2.61396  4.68435  3.68151  2.93702  4.20292  1.50037  3.47464  4.55701  2.86387  3.33704  2.95114  2.50998  2.05797  2.92212  3.83048  5.95149  3.97116    204 k - - E
          2.68618  4.42225  2.77519  2.73123  3.46354  2.40513  3.72494  3.29354  2.67741  2.69355  4.24690  2.90347  2.73739  3.18146  2.89801  2.37887  2.77519  2.98518  4.58477  3.61503
          0.00729  5.32013  6.04248  0.61958  0.77255  0.48576  0.95510
     94   3.00087  5.38670  3.07772  2.54283  4.57549  3.65727  3.52760  4.34811  2.45796  3.82693  4.51845  3.07385  2.09140  2.77482  1.83211  1.93788  3.10668  3.62364  5.73082  4.31340    205 r - - E
          2.68618  4.42225  2.77519  2.73123  3.46354  2.40513  3.72494  3.29354  2.67741  2.69355  4.24690  2.90347  2.73739  3.18146  2.89801  2.37887  2.77519  2.98518  4.58477  3.61503
          0.00729  5.32013  6.04248  0.61958  0.77255  0.48576  0.95510
     95   2.97490  4.86559  3.47086  2.98444  3.37821  3.85487  3.41060  3.56965  2.82030  2.97375  3.50628  3.40548  2.08681  3.26558  3.10218  2.54132  1.74516  3.29263  5.31279  2.70996    206 t - - E
          2.68618  4.42225  2.77519  2.73123  3.46354  2.40513  3.72494  3.29354  2.67741  2.69355  4.24690  2.90347  2.73739  3.18146  2.89801  2.37887  2.77519  2.98518  4.58477  3.61503
          0.00729  5.32013  6.04248  0.61958  0.77255  0.48576  0.95510
     96   2.25946  2.04870  4.29508  3.72046  3.73557  3.93476  4.42593  2.87509  3.63677  2.84704  3.75775  3.45308  4.50024  3.87277  3.89535  1.77513  2.04915  2.30122  5.24855  3.82711    207 s - - E
          2.68618  4.42225  2.77519  2.73123  3.46354  2.40513  3.72494  3.29354  2.67741  2.69355  4.24690  2.90347  2.73739  3.18146  2.89801  2.37887  2.77519  2.98518  4.58477  3.61503
          0.01469  5.32013  4.63680  0.61958  0.77255  0.48576  0.95510
     97   2.92936  5.51683  3.10713  2.72688  4.84501  3.47856  1.13929  4.31829  2.61390  3.73849  4.56422  2.65119  4.21485  3.06778  2.96474  2.42422  3.05839  3.89884  5.95867  4.50479    208 h - - E
          2.68618  4.42225  2.77519  2.73123  3.46354  2.40513  3.72494  3.29354  2.67741  2.69355  4.24690  2.90347  2.73739  3.18146  2.89801  2.37887  2.77519  2.98518  4.58477  3.61503
          0.00735  5.31279  6.03514  0.61958  0.77255  0.51377  0.91189
     98   3.17859  4.58042  5.19531  4.58935  3.30385  4.42412  4.77233  1.03215  4.38454  1.85225  3.15789  4.58551  4.77407  4.51585  4.39866  3.61852  3.21138  1.81161  5.25028  3.52420    209 i - - E
          2.68618  4.42225  2.77519  2.73123  3.46354  2.40513  3.72494  3.29354  2.67741  2.69355  4.24690  2.90347  2.73739  3.18146  2.89801  2.37887  2.77519  2.98518  4.58477  3.61503
          0.01002  5.31279  5.28999  0.61958  0.77255  0.51377  0.91189
     99   2.88696  4.85008  3.19784  1.65240  3.79079  3.74956  3.51811  4.12007  2.39330  3.67891  4.49709  3.13163  4.18743  2.63362  2.74264  2.36947  1.88283  3.66584  5.94106  4.17913    210 e - - E
          2.68618  4.42225  2.77519  2.73123  3.46354  2.40513  3.72494  3.29354  2.67741  2.69355  4.24690  2.90347  2.73739  3.18146  2.89801  2.37887  2.77519  2.98518  4.58477  3.61503
          0.01147  5.31014  5.04210  0.61958  0.77255  0.52365  0.89736
    100   3.07786  3.77104  5.19538  4.59005  3.37646  4.31169  4.76974  1.72315  4.38421  1.85498  2.40396  4.58198  4.76953  4.51760  4.21784  3.73621  3.44752  1.20705  5.24942  4.07425    211 v - - E
          2.68618  4.42225  2.77519  2.73123  3.46354  2.40513  3.72494  3.29354  2.67741  2.69355  4.24690  2.90347  2.73739  3.18146  2.89801  2.37887  2.77519  2.98518  4.58477  3.61503
          0.01386  5.30607  4.73304  0.61958  0.77255  0.52028  0.90228
    101   2.91833  4.41157  4.80687  3.51513  3.45787  3.96605  4.42452  1.51981  3.50534  2.31001  3.39175  4.29519  4.57552  4.10620  3.50588  3.46393  3.00424  1.30723  4.94396  3.78114    212 v - - E
          2.68618  4.42225  2.77519  2.73123  3.46354  2.40513  3.72494  3.29354  2.67741  2.69355  4.24690  2.90347  2.73739  3.18146  2.89801  2.37887  2.77519  2.98518  4.58477  3.61503
          0.03523  5.30264  3.51870  0.61958  0.77255  0.53698  0.87830
    102   2.86552  5.00305  5.64734  5.05901  3.62311  4.97141  5.32850  2.56873  4.88705  0.73419  3.57304  5.12375  5.23298  4.95710  4.90060  4.31049  3.92435  1.50464  5.43229  4.56528    213 l - - E
          2.68618  4.42225  2.77519  2.73123  3.46354  2.40513  3.72494  3.29354  2.67741  2.69355  4.24690  2.90347  2.73739  3.18146  2.89801  2.37887  2.77519  2.98518  4.58477  3.61503
          0.07618  5.27737  2.68462  0.61958  0.77255  0.58413  0.81552
    103   2.38289  5.48075  2.81016  2.20784  4.82488  3.32435  3.93354  4.31017  1.76879  3.78561  4.52168  3.10412  4.13984  2.92090  2.51945  2.17295  2.34703  3.50589  5.91397  4.20705    214 k - - E
          2.68618  4.42225  2.77519  2.73123  3.46354  2.40513  3.72494  3.29354  2.67741  2.69355  4.24690  2.90347  2.73739  3.18146  2.89801  2.37887  2.77519  2.98518  4.58477  3.61503
          0.00544  5.21616        *  0.61958  0.77255  0.00000        *
//
HMMER3/f [3.3.2 | Nov 2020]
NAME  Ribosomal_L14
ACC   PF00238.21
DESC  Ribosomal protein L14p/L23e
LENG  122
ALPH  amino
RF    no
MM    no
CONS  yes
CS    yes
MAP   yes
DATE  Fri Feb 12 20:51:00 2021
NSEQ  280
EFFN  1.550903
CKSUM 3545347397
GA    23.60 23.60
TC    23.60 23.70
NC    23.20 23.50
STATS LOCAL MSV      -10.1082  0.71318
STATS LOCAL VITERBI  -10.7731  0.71318
STATS LOCAL FORWARD   -4.3306  0.71318
HMM          A        C        D        E        F        G        H        I        K        L        M        N        P        Q        R        S        T        V        W        Y   
            m->m     m->i     m->d     i->m     i->i     d->m     d->d
  COMPO   2.46234  4.29924  2.96985  2.77795  3.63779  2.82794  3.87008  2.61365  2.58003  2.60808  3.62749  2.99972  3.57323  3.09699  2.82060  2.71125  2.84889  2.31692  5.10087  3.88929
          2.68618  4.42225  2.77519  2.73123  3.46354  2.40513  3.72494  3.29354  2.67741  2.69355  4.24690  2.90347  2.73739  3.18146  2.89801  2.37887  2.77519  2.98518  4.58477  3.61503
          0.35868  4.45238  1.23872  0.61958  0.77255  0.00000        *
      1   3.18100  4.69455  4.32343  3.94251  3.34060  4.02330  4.62093  2.54196  3.69522  1.90401  0.97431  4.18752  4.49124  4.06421  3.87023  3.55254  3.49432  2.57530  5.21005  3.99044      1 m - - .
          2.68618  4.42225  2.77519  2.73123  3.46354  2.40513  3.72494  3.29354  2.67741  2.69355  4.24690  2.90347  2.73739  3.18146  2.89801  2.37887  2.77519  2.98518  4.58477  3.61503
          0.02707  4.11817  4.56293  0.61958  0.77255  0.41606  1.07775
      2   3.43946  4.68732  5.29940  4.78945  3.60394  4.88784  5.40022  0.84784  4.66370  1.70244  3.38076  4.98951  5.09638  4.84097  4.79453  4.28712  3.68747  1.76976  5.70015  4.55707      2 i - - .
          2.68618  4.42225  2.77519  2.73123  3.46354  2.40513  3.72494  3.29354  2.67741  2.69355  4.24690  2.90347  2.73739  3.18146  2.89801  2.37887  2.77519  2.98518  4.58477  3.61503
          0.01881  4.37844  5.10079  0.61958  0.77255  0.51790  0.90577
      3   2.65455  4.82899  3.05330  2.49568  3.92618  3.06738  3.25017  3.46852  2.47311  3.15977  3.73433  2.97653  3.27996  1.77550  2.90741  2.68657  2.90344  3.21917  5.39919  3.68408      3 q - - C
          2.68618  4.42225  2.77519  2.73123  3.46354  2.40513  3.72494  3.29354  2.67741  2.69355  4.24690  2.90347  2.73739  3.18146  2.89801  2.37887  2.77519  2.98518  4.58477  3.61503
          0.01821  4.41079  5.13313  0.61958  0.77255  0.53848  0.87619
      4   2.64937  4.52961  3.35456  2.68293  3.60354  3.59350  3.78868  3.03317  2.65127  2.22915  2.68450  3.15468  3.43484  2.67930  2.84692  2.79097  2.76627  2.41199  5.09099  3.82970      4 l - - S
          2.68618  4.42225  2.77519  2.73123  3.46354  2.40513  3.72494  3.29354  2.67741  2.69355  4.24690  2.90347  2.73739  3.18146  2.89801  2.37887  2.77519  2.98518  4.58477  3.61503
          0.01812  4.41537  5.13771  0.61958  0.77255  0.53693  0.87837
      5   2.64668  5.13367  2.95941  2.18431  4.34758  2.47409  3.62620  3.92422  2.03613  3.30605  4.03513  2.82551  3.85936  2.33473  2.57092  2.66176  2.90700  3.51340  5.57571  3.98062      5 k - - S
          2.68618  4.42225  2.77519  2.73123  3.46354  2.40513  3.72494  3.29354  2.67741  2.69355  4.24690  2.90347  2.73740  3.18144  2.89801  2.37887  2.77519  2.98518  4.58477  3.61503
          0.02271  4.09877  5.14022  0.59000  0.80817  0.46434  0.99034
      6   2.03697  4.41786  3.76562  3.30894  4.30069  2.87610  4.31674  3.68715  3.28559  3.38103  4.21641  3.52266  3.95116  3.58051  3.63147  1.92825  1.26295  2.86829  5.66549  4.44357      7 t - - -
          2.68618  4.42225  2.77519  2.73123  3.46354  2.40513  3.72494  3.29354  2.67741  2.69355  4.24690  2.90347  2.73739  3.18146  2.89801  2.37887  2.77519  2.98518  4.58477  3.61503
          0.01754  4.44794  5.17029  0.61958  0.77255  0.49296  0.94371
      7   2.67557  4.37604  3.58669  2.97777  3.40229  3.66346  3.89657  2.49392  2.68775  2.33418  2.99004  3.23793  4.04207  3.20711  2.29194  2.89180  2.57335  2.43068  4.64190  3.34692      8 r - - E
          2.68618  4.42225  2.77519  2.73123  3.46354  2.40513  3.72494  3.29354  2.67741  2.69355  4.24690  2.90347  2.73739  3.18146  2.89801  2.37887  2.77519  2.98518  4.58477  3.61503
          0.01754  4.44794  5.17029  0.61958  0.77255  0.48817  0.95126
      8   3.11295  4.36313  4.90637  4.32408  3.16507  4.42399  4.75581  2.22313  4.18553  0.85251  2.79283  4.49070  4.69075  4.30395  4.27987  3.65224  3.42423  2.12695  5.17348  4.06580      9 l - - E
          2.68618  4.42225  2.77519  2.73123  3.46354  2.40513  3.72494  3.29354  2.67741  2.69355  4.24690  2.90347  2.73739  3.18146  2.89801  2.37887  2.77519  2.98518  4.58477  3.61503
          0.01751  4.44976  5.17211  0.61958  0.77255  0.48311  0.95936
      9   2.64929  5.16811  2.69014  2.33835  4.46116  3.46503  3.33131  3.97490  1.95405  3.37445  4.21320  2.03628  3.74890  2.67715  2.80380  2.56215  2.84941  3.39263  5.60800  4.16942     10 k - - E
          2.68618  4.42225  2.77519  2.73123  3.46354  2.40513  3.72494  3.29354  2.67741  2.69355  4.24690  2.90347  2.73739  3.18146  2.89801  2.37887  2.77519  2.98518  4.58477  3.61503
          0.01746  4.45238  5.17473  0.61958  0.77255  0.48576  0.95510
     10   2.81923  2.53403  4.67115  4.13398  3.60206  4.01777  4.62168  2.06579  3.99323  2.49290  3.53850  4.21852  4.46251  4.20932  4.12950  3.10194  3.16695  1.03177  5.23264  4.03772     11 v - - -
          2.68618  4.42225  2.77519  2.73123  3.46354  2.40513  3.72494  3.29354  2.67741  2.69355  4.24690  2.90347  2.73739  3.18146  2.89801  2.37887  2.77519  2.98518  4.58477  3.61503
          0.01746  4.45238  5.17473  0.61958  0.77255  0.48576  0.95510
     11   1.62686  4.10558  4.36736  3.80471  3.50696  3.91828  4.39595  1.83991  3.69491  2.45586  3.35505  4.00430  4.36005  3.93035  3.89060  3.20292  3.02772  1.61601  5.08832  3.89018     12 v - - -
          2.68618  4.42225  2.77519  2.73123  3.46354  2.40513  3.72494  3.29354  2.67741  2.69355  4.24690  2.90347  2.73739  3.18146  2.89801  2.37887  2.77519  2.98518  4.58477  3.61503
          0.01746  4.45238  5.17473  0.61958  0.77255  0.48576  0.95510
     12   3.74043  5.83933  0.35338  2.89577  5.32450  3.76928  4.59816  5.07310  3.81157  4.58306  5.60993  3.46910  4.46189  3.86215  4.37916  3.66080  4.10182  4.65958  6.35924  5.14816     13 D - - S
          2.68618  4.42225  2.77519  2.73123  3.46354  2.40513  3.72494  3.29354  2.67741  2.69355  4.24690  2.90347  2.73739  3.18146  2.89801  2.37887  2.77519  2.98518  4.58477  3.61503
          0.01746  4.45238  5.17473  0.61958  0.77255  0.48576  0.95510
     13   3.35094  5.29749  3.22970  3.19200  4.77095  3.69749  4.58038  4.65626  3.56316  4.23852  5.21993  0.44175  4.39122  3.88722  3.91044  3.41536  3.77039  4.21255  6.00136  4.70305     14 N - - S
          2.68618  4.42225  2.77519  2.73123  3.46354  2.40513  3.72494  3.29354  2.67741  2.69355  4.24690  2.90347  2.73739  3.18146  2.89801  2.37887  2.77519  2.98518  4.58477  3.61503
          0.01746  4.45238  5.17473  0.61958  0.77255  0.48576  0.95510
     14   2.48465  4.43128  3.79714  3.50579  4.64672  3.16546  4.55337  4.05392  3.53188  3.75720  4.57810  3.61685  3.96992  3.82678  3.83005  0.93028  1.69175  3.47556  5.98416  4.77843     15 s - - S
          2.68595  4.42233  2.77511  2.73115  3.46362  2.40509  3.72503  3.29362  2.67734  2.69348  4.24698  2.90355  2.73748  3.18155  2.89809  2.37895  2.77511  2.98527  4.58485  3.61511
          0.06314  2.89086  5.17473  1.46633  0.26237  0.48576  0.95510
     15   2.59675  4.58155  3.35886  3.22219  4.78308  0.79132  4.49040  4.24184  3.47146  3.90350  4.72614  2.95898  4.00732  3.74506  3.81086  2.74848  2.56345  3.64078  6.08665  4.84094     24 g - - S
          2.68618  4.42225  2.77519  2.73123  3.46354  2.40513  3.72494  3.29354  2.67741  2.69355  4.24690  2.90347  2.73739  3.18146  2.89801  2.37887  2.77519  2.98518  4.58477  3.61503
          0.01746  4.45238  5.17473  0.61958  0.77255  0.48576  0.95510
     16   0.85856  3.41816  4.11874  3.69726  4.27653  2.26709  4.54026  3.38339  3.62576  3.36187  4.22591  3.71626  3.98134  3.88727  3.88403  2.68038  2.93685  3.11370  5.69512  4.51353     25 a - - B
          2.68618  4.42225  2.77519  2.73123  3.46354  2.40513  3.72494  3.29354  2.67741  2.69355  4.24690  2.90347  2.73739  3.18146  2.89801  2.37887  2.77519  2.98518  4.58477  3.61503
          0.01746  4.45238  5.17473  0.61958  0.77255  0.48576  0.95510
     17   2.72362  5.15528  3.24641  2.62669  4.49038  3.63303  3.72329  3.64217  1.40275  2.94982  4.21714  3.13215  4.00724  2.64181  2.04674  2.82581  3.05317  3.51795  5.55484  4.25749     26 k - - S
          2.68618  4.42225  2.77519  2.73123  3.46354  2.40513  3.72494  3.29354  2.67741  2.69355  4.24690  2.90347  2.73739  3.18146  2.89801  2.37887  2.77519  2.98518  4.58477  3.61503
          0.01746  4.45238  5.17473  0.61958  0.77255  0.48576  0.95510
     18   2.68427  4.94708  3.03643  1.93876  4.17452  3.49494  3.39288  3.12092  2.19053  2.64013  3.83443  2.85919  3.89218  2.74297  2.82477  2.65167  2.84282  2.93572  5.43603  4.08695     27 e - - E
          2.68618  4.42225  2.77519  2.73123  3.46354  2.40513  3.72494  3.29354  2.67741  2.69355  4.24690  2.90347  2.73739  3.18146  2.89801  2.37887  2.77519  2.98518  4.58477  3.61503
          0.01746  4.45238  5.17473  0.61958  0.77255  0.48576  0.95510
     19   2.34500  4.18042  4.33584  3.75808  3.38588  3.94319  4.29184  2.12719  3.63661  1.97732  3.31362  3.95338  3.46614  3.85878  3.81181  3.19631  3.03799  1.37709  4.95054  3.75821     28 v - - E
          2.68618  4.42225  2.77519  2.73123  3.46354  2.40513  3.72494  3.29354  2.67741  2.69355  4.24690  2.90347  2.73739  3.18146  2.89801  2.37887  2.77519  2.98518  4.58477  3.61503
          0.01746  4.45238  5.17473  0.61958  0.77255  0.48576  0.95510
     20   2.66148  4.84736  3.10572  2.08932  4.00378  3.33977  3.71148  3.48689  2.37042  2.79925  2.84295  3.04183  3.91084  2.63680  2.74712  2.69067  2.71536  2.99627  5.35655  3.21187     29 e - - E
          2.68618  4.42225  2.77519  2.73123  3.46354  2.40513  3.72494  3.29354  2.67741  2.69355  4.24690  2.90347  2.73739  3.18146  2.89801  2.37887  2.77519  2.98518  4.58477  3.61503
          0.01746  4.45238  5.17473  0.61958  0.77255  0.48576  0.95510
     21   2.91994  1.56226  4.63433  4.05951  3.43368  4.12088  4.50984  1.96991  3.91218  2.12171  3.26775  4.19770  4.47304  4.11396  3.92738  3.44178  3.09771  1.79355  5.07912  3.89645     30 c - - E
          2.68618  4.42225  2.77519  2.73123  3.46354  2.40513  3.72494  3.29354  2.67741  2.69355  4.24690  2.90347  2.73739  3.18146  2.89801  2.37887  2.77519  2.98518  4.58477  3.61503
          0.01746  4.45238  5.17473  0.61958  0.77255  0.48576  0.95510
     22   3.18032  4.62748  5.23852  4.73968  3.59806  4.79434  5.38322  0.76256  4.64226  2.25711  3.58155  4.91548  5.06728  4.86231  4.80129  4.18954  3.62062  1.60383  5.79147  4.59706     31 i - - E
          2.68618  4.42225  2.77519  2.73123  3.46354  2.40513  3.72494  3.29354  2.67741  2.69355  4.24690  2.90347  2.73739  3.18146  2.89801  2.37887  2.77519  2.98518  4.58477  3.61503
          0.01746  4.45238  5.17473  0.61958  0.77255  0.48576  0.95510
     23   2.56738  5.16828  2.92404  2.39293  4.50242  3.08382  3.21578  3.97625  2.01729  3.42983  4.04149  2.63231  3.86381  2.34967  2.35344  2.42459  2.90568  3.55331  5.60493  4.20720     32 k - - E
          2.68618  4.42225  2.77519  2.73123  3.46354  2.40513  3.72494  3.29354  2.67741  2.69355  4.24690  2.90347  2.73739  3.18146  2.89801  2.37887  2.77519  2.98518  4.58477  3.61503
          0.01746  4.45238  5.17473  0.61958  0.77255  0.48576  0.95510
     24   2.63318  4.18409  3.82788  3.25883  3.34786  3.71361  4.02702  2.61033  2.94589  2.48713  3.41583  3.49024  4.04982  3.45478  3.42159  2.53304  2.85922  1.37693  4.91317  3.70175     33 v - - E
          2.68618  4.42225  2.77519  2.73123  3.46354  2.40513  3.72494  3.29354  2.67741  2.69355  4.24690  2.90347  2.73739  3.18146  2.89801  2.37887  2.77519  2.98518  4.58477  3.61503
          0.01746  4.45238  5.17473  0.61958  0.77255  0.48576  0.95510
     25   2.53837  4.26010  3.82119  3.24566  3.26028  3.60475  3.86705  2.61837  2.82391  1.50847  3.20666  3.51074  3.76666  3.41191  3.34531  2.95185  2.89093  2.46803  4.85876  3.12352     34 l - - T
          2.68621  4.42233  2.77528  2.73131  3.46362  2.40492  3.72502  3.29352  2.67733  2.69352  4.24698  2.90348  2.73748  3.18145  2.89809  2.37887  2.77510  2.98519  4.58485  3.61511
          0.05033  3.15151  5.06744  1.57256  0.23258  0.48576  0.95510
     26   2.70959  5.14794  2.95771  2.42634  4.47050  2.03538  3.56137  3.92139  2.02560  3.40683  4.20393  2.88221  3.90787  2.78768  2.26681  2.70685  2.80073  3.52846  5.58603  4.19106     46 k - - T
          2.68618  4.42225  2.77519  2.73123  3.46354  2.40513  3.72494  3.29354  2.67741  2.69355  4.24690  2.90347  2.73739  3.18146  2.89801  2.37887  2.77519  2.98518  4.58477  3.61503
          0.01832  4.45174  5.03730  0.61958  0.77255  0.48681  0.95343
     27   2.46380  4.62940  3.20313  2.64302  3.73827  2.11897  3.53366  3.17543  2.43604  2.93664  3.71162  3.07989  3.94087  2.64696  3.02669  2.69777  2.85862  2.79340  4.91172  3.34043     47 g - - -
          2.68618  4.42225  2.77519  2.73123  3.46354  2.40513  3.72494  3.29354  2.67741  2.69355  4.24690  2.90347  2.73739  3.18146  2.89801  2.37887  2.77519  2.98518  4.58477  3.61503
          0.03914  4.45091  3.62240  0.61958  0.77255  0.48816  0.95128
     28   2.65066  5.10613  2.95552  2.32039  4.39420  2.62954  3.45169  3.84227  1.85296  3.39549  4.15892  2.94787  3.82139  2.74837  2.79103  2.19783  2.70172  3.45441  5.55884  4.12287     48 k - - .
          2.68622  4.42230  2.77530  2.73135  3.46364  2.40500  3.72486  3.29366  2.67742  2.69344  4.24702  2.90333  2.73750  3.18158  2.89763  2.37892  2.77522  2.98516  4.58485  3.61511
          0.42482  1.88327  1.63978  1.14488  0.38311  0.46388  0.99112
     29   2.65687  5.02823  2.96961  2.39536  4.33264  3.23854  3.51150  3.73655  2.08056  3.28108  4.06852  2.63950  3.81851  2.67423  2.08361  2.50495  2.70183  3.27187  5.40124  4.06165     55 k - - -
          2.68618  4.42225  2.77519  2.73123  3.46354  2.40513  3.72494  3.29354  2.67741  2.69355  4.24690  2.90347  2.73739  3.18146  2.89801  2.37887  2.77519  2.98518  4.58477  3.61503
          0.02377  4.24904  4.68755  0.61958  0.77255  0.71454  0.67220
     30   2.62655  4.75880  3.05955  2.49773  3.98594  3.36346  3.62531  3.26860  2.20238  2.72640  3.76414  2.98397  3.44567  2.70694  2.13321  2.65300  2.81431  3.00706  5.31289  3.89112     56 r - - -
          2.68611  4.42233  2.77528  2.73131  3.46362  2.40520  3.72452  3.29362  2.67720  2.69355  4.24613  2.90353  2.73745  3.18146  2.89809  2.37888  2.77514  2.98526  4.58485  3.61511
          0.19657  1.76252  4.98483  0.86370  0.54749  0.35685  1.20356
     31   2.64698  5.11257  2.97830  2.43102  4.40210  3.07490  3.62437  3.83526  2.00644  3.36500  4.04528  2.91095  2.73016  2.73897  2.11740  2.53676  2.86193  3.48714  5.56166  4.15270     61 k - - -
          2.68618  4.42225  2.77519  2.73123  3.46354  2.40513  3.72494  3.29354  2.67741  2.69355  4.24690  2.90347  2.73739  3.18146  2.89801  2.37887  2.77519  2.98518  4.58477  3.61503
          0.01746  4.45238  5.17473  0.61958  0.77255  0.48576  0.95510
     32   2.49459  4.31657  3.44575  2.90315  2.92978  2.84339  3.10801  2.86371  2.74846  2.60730  3.52373  3.28778  3.66333  3.14430  3.18211  2.66530  2.79030  2.68837  4.89453  2.49227     62 y - - E
          2.68618  4.42225  2.77519  2.73123  3.46354  2.40513  3.72494  3.29354  2.67741  2.69355  4.24690  2.90347  2.73739  3.18146  2.89801  2.37887  2.77519  2.98518  4.58477  3.61503
          0.01746  4.45238  5.17473  0.61958  0.77255  0.48576  0.95510
     33   0.81086  4.40122  3.85925  3.48285  4.38591  2.44174  4.46106  3.71528  3.45455  3.31171  4.14816  3.61562  3.97793  3.75326  3.75507  2.63215  2.93426  3.19099  5.76872  4.56227     63 a - - E
          2.68618  4.42225  2.77519  2.73123  3.46354  2.40513  3.72494  3.29354  2.67741  2.69355  4.24690  2.90347  2.73739  3.18146  2.89801  2.37887  2.77519  2.98518  4.58477  3.61503
          0.01746  4.45238  5.17473  0.61958  0.77255  0.48576  0.95510
     34   2.57527  4.88639  2.94839  2.26253  4.40772  2.83465  3.07004  3.90211  2.31426  3.41361  4.17022  2.74614  3.86312  2.74935  2.35255  2.26464  2.59043  3.49619  5.57168  4.02785     64 e - - -
          2.68618  4.42225  2.77519  2.73123  3.46354  2.40513  3.72494  3.29354  2.67741  2.69355  4.24690  2.90347  2.73739  3.18146  2.89801  2.37887  2.77519  2.98518  4.58477  3.61503
          0.01746  4.45238  5.17473  0.61958  0.77255  0.48576  0.95510
     35   2.83622  3.55975  4.72632  4.14695  3.42489  4.13437  4.51733  1.64485  3.99168  1.77925  3.37453  4.23973  3.98854  4.17230  4.08444  3.45649  3.05073  1.41536  5.05015  3.86594     65 v - - S
          2.68618  4.42225  2.77519  2.73123  3.46354  2.40513  3.72494  3.29354  2.67741  2.69355  4.24690  2.90347  2.73739  3.18146  2.89801  2.37887  2.77519  2.98518  4.58477  3.61503
          0.04793  4.45238  3.34829  0.61958  0.77255  0.48576  0.95510
     36   2.58450  4.58536  3.64646  3.59516  4.88208  0.54429  4.78205  4.40380  3.85595  4.10749  4.97685  3.72393  4.08761  4.11461  4.10451  2.79575  3.19833  3.75525  6.17454  4.99685     66 G - - S
          2.68618  4.42225  2.77519  2.73123  3.46354  2.40513  3.72494  3.29354  2.67741  2.69355  4.24690  2.90347  2.73739  3.18146  2.89801  2.37887  2.77519  2.98518  4.58477  3.61503
          0.01800  4.42245  5.14480  0.61958  0.77255  0.53273  0.88431
     37   3.26465  5.81145  0.68239  2.30230  5.18658  3.39402  4.10451  4.73696  3.23526  4.25974  5.16120  2.85985  4.11743  3.29503  3.88241  3.13913  3.44638  4.28116  6.40518  4.85002     67 D - - S
          2.68618  4.42225  2.77519  2.73123  3.46354  2.40513  3.72494  3.29354  2.67741  2.69355  4.24690  2.90347  2.73739  3.18146  2.89801  2.37887  2.77519  2.98518  4.58477  3.61503
          0.01800  4.42245  5.14480  0.61958  0.77255  0.45747  1.00207
     38   2.68022  4.43745  3.50205  2.58460  3.51493  3.64416  3.89037  2.13858  2.49009  2.51827  2.98179  3.35586  3.87848  3.13343  2.81083  2.88459  2.85718  2.27577  5.01408  3.73999     68 i - - E
          2.68618  4.42225  2.77519  2.73123  3.46354  2.40513  3.72494  3.29354  2.67741  2.69355  4.24690  2.90347  2.73739  3.18146  2.89801  2.37887  2.77519  2.98518  4.58477  3.61503
          0.01746  4.45238  5.17473  0.61958  0.77255  0.48576  0.95510
     39   3.23539  4.03857  5.25488  4.74365  3.65176  4.74476  5.32948  0.97805  4.64848  2.41548  3.65211  4.88031  5.02575  4.87007  4.79010  4.12998  3.54512  1.20388  5.76468  4.55862     69 i - - E
          2.68618  4.42225  2.77519  2.73123  3.46354  2.40513  3.72494  3.29354  2.67741  2.69355  4.24690  2.90347  2.73739  3.18146  2.89801  2.37887  2.77519  2.98518  4.58477  3.61503
          0.01746  4.45238  5.17473  0.61958  0.77255  0.48576  0.95510
     40   2.79166  4.19237  4.49272  3.90405  3.03430  3.96628  4.30460  1.89194  3.46016  2.08816  3.12083  3.97837  4.32129  3.94399  3.86902  3.24122  2.77422  1.36514  4.88433  3.69893     70 v - - E
          2.68618  4.42225  2.77519  2.73123  3.46354  2.40513  3.72494  3.29354  2.67741  2.69355  4.24690  2.90347  2.73739  3.18146  2.89801  2.37887  2.77519  2.98518  4.58477  3.61503
          0.01746  4.45238  5.17473  0.61958  0.77255  0.48576  0.95510
     41   2.04701  2.58565  4.08974  3.54105  3.47559  2.90385  4.18428  2.67697  3.44163  2.54094  3.47064  3.73032  3.53185  3.68173  3.66169  2.95512  2.92774  1.61596  4.97402  3.77944     71 v - - E
          2.68618  4.42225  2.77519  2.73123  3.46354  2.40513  3.72494  3.29354  2.67741  2.69355  4.24690  2.90347  2.73739  3.18146  2.89801  2.37887  2.77519  2.98518  4.58477  3.61503
          0.01746  4.45238  5.17473  0.61958  0.77255  0.48576  0.95510
     42   2.03147  4.42736  3.64366  3.13506  3.90628  3.43220  4.03365  3.25100  3.10003  2.97689  3.84968  3.35628  3.99322  3.40493  3.45388  1.65454  2.41960  1.95820  5.31876  4.08578     72 s - - E
          2.68618  4.42225  2.77519  2.73123  3.46354  2.40513  3.72494  3.29354  2.67741  2.69355  4.24690  2.90347  2.73739  3.18146  2.89801  2.37887  2.77519  2.98518  4.58477  3.61503
          0.01746  4.45238  5.17473  0.61958  0.77255  0.48576  0.95510
     43   3.26741  4.26781  5.27061  4.78117  3.94855  4.76745  5.45882  1.47561  4.69092  2.47549  3.72649  4.92845  5.07334  4.94702  4.86138  4.17220  3.52025  0.75260  5.91632  4.69837     73 v - - E
          2.68601  4.42244  2.77524  2.73129  3.46350  2.40513  3.72448  3.29373  2.67698  2.69374  4.24709  2.90366  2.73758  3.18148  2.89794  2.37891  2.77538  2.98475  4.58496  3.61522
          0.14007  2.51123  3.00507  1.92332  0.15797  0.48576  0.95510
     44   3.05046  5.34123  3.38192  2.75060  4.77170  3.69525  3.68829  4.15380  1.11786  3.58713  4.40327  2.97466  4.09732  2.39036  2.13188  3.02283  3.20922  3.63535  5.64594  4.40385     86 k - - S
          2.68618  4.42225  2.77519  2.73123  3.46354  2.40513  3.72494  3.29354  2.67741  2.69355  4.24690  2.90347  2.73739  3.18146  2.89801  2.37887  2.77519  2.98518  4.58477  3.61503
          0.01827  4.40751  5.12986  0.61958  0.77255  0.55487  0.85366
     45   2.64057  5.20221  2.39803  2.02296  4.53993  3.19067  3.64190  4.02172  1.80769  3.46856  4.24747  2.89718  3.85762  2.58140  2.74922  2.55057  2.93211  3.53531  5.63594  4.22707     87 k - - S
          2.68618  4.42225  2.77519  2.73123  3.46354  2.40513  3.72494  3.29354  2.67741  2.69355  4.24690  2.90347  2.73739  3.18146  2.89801  2.37887  2.77519  2.98518  4.58477  3.61503
          0.01827  4.40751  5.12986  0.61958  0.77255  0.55487  0.85366
     46   1.70051  4.60915  3.16120  2.48596  3.97651  2.58186  3.71422  3.29188  2.59395  2.96983  3.73290  3.10656  3.91866  2.78409  3.03563  2.60640  2.89285  3.02219  5.29351  3.98793     88 a - - S
          2.68618  4.42225  2.77519  2.73123  3.46354  2.40513  3.72494  3.29354  2.67741  2.69355  4.24690  2.90347  2.73739  3.18146  2.89801  2.37887  2.77519  2.98518  4.58477  3.61503
          0.01977  4.40751  4.90783  0.61958  0.77255  0.55487  0.85366
     47   2.47760  4.68739  3.18659  2.59802  3.88082  3.54529  3.73835  2.58820  2.26322  2.62412  3.73565  3.08348  3.84492  2.89518  2.50531  2.58862  2.60870  2.74319  5.22282  3.92943     89 k - - -
          2.68618  4.42225  2.77519  2.73123  3.46354  2.40513  3.72494  3.29354  2.67741  2.69355  4.24690  2.90347  2.73739  3.18146  2.89801  2.37887  2.77519  2.98518  4.58477  3.61503
          0.02312  4.40604  4.54176  0.61958  0.77255  0.55701  0.85078
     48   2.68198  4.93041  3.00528  2.55498  4.25693  3.45287  3.78038  3.67656  2.51066  3.26859  4.08693  2.94198  1.63068  2.67129  2.92900  2.46029  2.94954  3.30147  5.49505  4.06058     90 p - - T
          2.68568  4.42282  2.77546  2.73151  3.46353  2.40505  3.72546  3.29303  2.67709  2.69383  4.24718  2.90312  2.73744  3.18158  2.89853  2.37861  2.77526  2.98517  4.58477  3.61524
          0.42299  1.53910  2.03762  2.27818  0.10811  0.54827  0.86263
     49   2.40666  5.02129  2.85354  2.37639  4.31877  3.02250  3.54913  3.49669  2.10063  3.25736  4.07596  2.58786  3.82284  2.69244  2.56937  2.50827  2.59836  3.32174  5.48376  4.10552    119 k - - .
          2.68618  4.42225  2.77519  2.73123  3.46354  2.40513  3.72494  3.29354  2.67741  2.69355  4.24690  2.90347  2.73739  3.18146  2.89801  2.37887  2.77519  2.98518  4.58477  3.61503
          0.03247  4.27556  4.01502  0.61958  0.77255  0.70811  0.67841
     50   2.54263  4.80861  3.01141  2.45396  4.08523  2.28718  3.34828  3.47277  2.46184  2.99096  3.45311  2.64838  3.85236  2.62563  2.92315  2.49321  2.83111  3.13230  5.34466  4.00866    120 g - - .
          2.68618  4.42225  2.77519  2.73123  3.46354  2.40513  3.72494  3.29354  2.67741  2.69355  4.24690  2.90347  2.73739  3.18146  2.89801  2.37887  2.77519  2.98518  4.58477  3.61503
          0.02100  4.26977  4.99211  0.61958  0.77255  0.70173  0.68463
     51   2.52535  5.02972  2.88028  2.39034  4.33137  3.26154  3.62640  3.66844  1.74811  3.28716  4.02030  2.87227  3.56845  2.67496  2.50597  2.56101  2.80275  3.24209  5.48834  4.11457    121 k - - .
          2.68618  4.42225  2.77520  2.73123  3.46354  2.40513  3.72495  3.29354  2.67736  2.69355  4.24690  2.90347  2.73740  3.18147  2.89801  2.37887  2.77520  2.98519  4.58477  3.61503
          0.04730  3.23198  5.00341  0.49715  0.93717  0.45114  1.01308
     52   2.63149  4.47054  2.98971  2.59975  3.59640  3.63908  3.89232  2.59877  2.85595  2.62510  3.55562  3.33175  3.93671  3.14059  3.24800  2.88390  2.91595  1.56430  5.06296  3.81438    123 v - - T
          2.68618  4.42225  2.77519  2.73123  3.46354  2.40513  3.72494  3.29354  2.67741  2.69355  4.24690  2.90347  2.73739  3.18146  2.89801  2.37887  2.77519  2.98518  4.58477  3.61503
          0.01827  4.40751  5.12986  0.61958  0.77255  0.55487  0.85366
     53   2.75391  4.98089  3.16415  2.53783  4.25441  3.56410  3.50239  3.60946  1.52933  2.82679  3.45002  3.07607  3.94524  2.84982  2.28464  2.75962  2.96185  3.23348  5.43868  4.08251    124 k - - T
          2.68618  4.42225  2.77519  2.73123  3.46354  2.40513  3.72494  3.29354  2.67741  2.69355  4.24690  2.90347  2.73739  3.18146  2.89801  2.37887  2.77519  2.98518  4.58477  3.61503
          0.01827  4.40751  5.12986  0.61958  0.77255  0.44485  1.02421
     54   2.79659  5.21596  3.17082  2.51859  4.57843  3.53860  3.70761  3.93281  1.49103  3.48897  4.16291  3.00857  3.51444  2.82085  1.83259  2.72006  3.04505  3.62081  5.60698  4.28690    125 k - - S
          2.68618  4.42225  2.77519  2.73123  3.46354  2.40513  3.72494  3.29354  2.67741  2.69355  4.24690  2.90347  2.73739  3.18146  2.89801  2.37887  2.77519  2.98518  4.58477  3.61503
          0.01746  4.45238  5.17473  0.61958  0.77255  0.48576  0.95510
     55   2.85692  5.08444  3.05767  2.62868  4.49525  1.44240  3.69073  3.92015  2.03687  3.46623  4.28228  3.12670  4.01019  2.97093  2.68699  2.55065  3.11241  3.55137  5.63635  4.32102    126 g - - S
          2.68618  4.42225  2.77519  2.73123  3.46354  2.40513  3.72494  3.29354  2.67741  2.69355  4.24690  2.90347  2.73739  3.18146  2.89801  2.37887  2.77519  2.98518  4.58477  3.61503
          0.01746  4.45238  5.17473  0.61958  0.77255  0.48576  0.95510
     56   2.66026  5.21113  2.08193  2.15254  4.54794  3.46087  3.58844  4.03073  2.17091  3.51228  3.89099  2.50629  3.86716  2.30282  2.90583  2.63784  2.85269  3.58833  5.64647  4.23591    127 d - - C
          2.68618  4.42225  2.77519  2.73123  3.46354  2.40513  3.72494  3.29354  2.67741  2.69355  4.24690  2.90347  2.73739  3.18146  2.89801  2.37887  2.77519  2.98518  4.58477  3.61503
          0.01746  4.45238  5.17473  0.61958  0.77255  0.48576  0.95510
     57   3.08618  4.41581  4.88142  4.32121  3.57354  4.38420  4.80020  1.56158  4.08142  2.22314  2.83291  4.46416  4.36846  4.38772  4.31340  3.71979  3.29889  1.05905  5.31845  4.13746    128 v - - E
          2.68618  4.42225  2.77519  2.73123  3.46354  2.40513  3.72494  3.29354  2.67741  2.69355  4.24690  2.90347  2.73739  3.18146  2.89801  2.37887  2.77519  2.98518  4.58477  3.61503
          0.01746  4.45238  5.17473  0.61958  0.77255  0.48576  0.95510
     58   2.63386  3.76883  3.86999  3.27357  3.11229  3.72794  3.65687  2.65904  3.10176  2.29159  3.17032  3.59981  4.10149  3.27439  2.60398  2.90918  2.88120  1.74596  4.84033  3.09465    129 v - - E
          2.68618  4.42225  2.77519  2.73123  3.46354  2.40513  3.72494  3.29354  2.67741  2.69355  4.24690  2.90347  2.73739  3.18146  2.89801  2.37887  2.77519  2.98518  4.58477  3.61503
          0.01746  4.45238  5.17473  0.61958  0.77255  0.48576  0.95510
     59   2.69535  4.85020  3.06223  2.49306  4.08384  3.46769  3.12645  3.64192  1.90751  3.17172  3.97158  2.96124  3.59267  2.77967  2.26718  2.71236  2.87758  3.30036  4.31285  2.99526    130 k - - E
          2.68618  4.42225  2.77519  2.73123  3.46354  2.40513  3.72494  3.29354  2.67741  2.69355  4.24690  2.90347  2.73739  3.18146  2.89801  2.37887  2.77519  2.98518  4.58477  3.61503
          0.01746  4.45238  5.17473  0.61958  0.77255  0.48576  0.95510
     60   0.87784  3.94100  3.91233  3.58362  4.30700  2.30909  4.48698  3.63333  3.53560  3.39299  4.24559  3.66220  3.97195  3.80554  3.82280  2.65218  2.93560  2.76359  5.70794  4.51638    131 a - - E
          2.68618  4.42225  2.77519  2.73123  3.46354  2.40513  3.72494  3.29354  2.67741  2.69355  4.24690  2.90347  2.73739  3.18146  2.89801  2.37887  2.77519  2.98518  4.58477  3.61503
          0.02037  4.45238  4.76654  0.61958  0.77255  0.48576  0.95510
     61   2.93379  3.61895  4.69798  4.12305  3.42809  4.16115  4.52956  1.98670  3.97464  2.20162  3.38852  4.24228  4.50224  4.16682  4.08775  3.48218  3.17350  1.02623  5.07067  3.20452    132 v - - E
          2.68618  4.42225  2.77519  2.73123  3.46354  2.40513  3.72494  3.29354  2.67741  2.69355  4.24690  2.90347  2.73739  3.18146  2.89801  2.37887  2.77519  2.98518  4.58477  3.61503
          0.01751  4.44952  5.17187  0.61958  0.77255  0.48287  0.95974
     62   3.36411  4.60640  5.30998  4.80563  3.84170  4.85587  5.44144  1.32257  4.71034  2.10853  3.62069  4.97235  4.90631  4.93497  4.86173  4.25001  3.61787  0.91075  5.83858  4.64634    133 v - - E
          2.68618  4.42225  2.77519  2.73123  3.46354  2.40513  3.72494  3.29354  2.67741  2.69355  4.24690  2.90347  2.73739  3.18146  2.89801  2.37887  2.77519  2.98518  4.58477  3.61503
          0.01746  4.45238  5.17473  0.61958  0.77255  0.48576  0.95510
     63   3.24724  4.27577  5.23415  4.72693  3.87368  4.77185  5.37469  1.64415  4.63189  2.22283  3.66283  4.89188  5.05205  4.87261  4.79706  4.16111  3.57410  0.74228  5.82575  4.61967    134 v - - E
          2.68618  4.42225  2.77519  2.73123  3.46354  2.40513  3.72494  3.29354  2.67741  2.69355  4.24690  2.90347  2.73739  3.18146  2.89801  2.37887  2.77519  2.98518  4.58477  3.61503
          0.01746  4.45238  5.17473  0.61958  0.77255  0.48576  0.95510
     64   3.03672  5.22000  3.29966  2.68244  4.67695  3.06405  3.83308  4.06106  2.24102  3.55934  4.39605  3.25541  4.12174  2.97208  1.04213  2.77593  3.26060  3.70727  5.66962  4.42580    135 r - - E
          2.68618  4.42225  2.77519  2.73123  3.46354  2.40513  3.72494  3.29354  2.67741  2.69355  4.24690  2.90347  2.73739  3.18146  2.89801  2.37887  2.77519  2.98518  4.58477  3.61503
          0.01746  4.45238  5.17473  0.61958  0.77255  0.48576  0.95510
     65   2.18730  4.65914  3.19669  2.63861  3.97211  3.53724  3.77641  3.35376  2.61012  2.98722  3.77242  3.13174  3.93744  2.40001  2.86254  2.62014  1.93332  2.79208  5.29378  3.99235    136 t - - -
          2.68618  4.42225  2.77519  2.73123  3.46354  2.40513  3.72494  3.29354  2.67741  2.69355  4.24690  2.90347  2.73739  3.18146  2.89801  2.37887  2.77519  2.98518  4.58477  3.61503
          0.01746  4.45238  5.17473  0.61958  0.77255  0.48576  0.95510
     66   2.38584  4.90063  3.05671  2.48910  4.40501  3.51799  3.67667  3.79868  1.72737  3.37491  4.15408  2.75993  3.90878  2.80139  2.09460  2.62274  2.86755  3.28330  5.54262  4.18672    137 k - - S
          2.68618  4.42225  2.77519  2.73123  3.46354  2.40513  3.72494  3.29354  2.67741  2.69355  4.24690  2.90347  2.73739  3.18146  2.89801  2.37887  2.77519  2.98518  4.58477  3.61503
          0.02044  4.45238  4.75759  0.61958  0.77255  0.48576  0.95510
     67   2.63747  4.90576  3.03738  2.47256  4.18422  3.47254  3.58545  3.69606  1.73116  3.26231  3.08252  2.99350  3.89347  2.43354  2.68715  2.65637  2.69658  3.34294  5.46849  3.68052    138 k - - S
          2.68619  4.42226  2.77521  2.73125  3.46355  2.40514  3.72452  3.29355  2.67739  2.69356  4.24691  2.90348  2.73741  3.18148  2.89800  2.37888  2.77519  2.98520  4.58478  3.61504
          0.08301  2.60396  5.17179  0.36383  1.18747  0.48280  0.95987
     68   2.61128  5.09280  2.95103  2.03701  4.39795  3.03765  3.64126  3.70504  2.38810  3.38097  3.98951  2.81120  2.91825  2.40346  2.89354  2.48241  2.61791  3.08251  5.55044  4.12595    140 e - - -
          2.68618  4.42225  2.77519  2.73123  3.46354  2.40513  3.72494  3.29354  2.67741  2.69355  4.24690  2.90347  2.73739  3.18146  2.89801  2.37887  2.77519  2.98518  4.58477  3.61503
          0.01746  4.45238  5.17473  0.61958  0.77255  0.48576  0.95510
     69   2.60056  4.15155  3.94206  3.35061  3.00350  3.57708  3.40943  2.22079  2.69062  2.25064  3.16496  3.30171  4.11411  3.48557  3.47457  2.97991  2.57586  2.17428  3.71222  3.18820    141 v - - E
          2.68618  4.42225  2.77519  2.73123  3.46354  2.40513  3.72494  3.29354  2.67741  2.69355  4.24690  2.90347  2.73739  3.18146  2.89801  2.37887  2.77519  2.98518  4.58477  3.61503
          0.01746  4.45238  5.17473  0.61958  0.77255  0.48576  0.95510
     70   2.69094  5.05629  3.01933  2.45869  4.31757  2.82452  3.58254  3.75352  2.28704  3.31879  3.98496  2.87080  3.88728  2.45765  1.94051  2.67062  2.71886  3.37083  5.51755  3.46703    142 r - - E
          2.68618  4.42225  2.77519  2.73123  3.46354  2.40513  3.72494  3.29354  2.67741  2.69355  4.24690  2.90347  2.73739  3.18146  2.89801  2.37887  2.77519  2.98518  4.58477  3.61503
          0.01746  4.45238  5.17473  0.61958  0.77255  0.48576  0.95510
     71   3.48866  4.88626  4.26620  3.61868  4.82392  3.98312  4.26446  4.34079  2.55296  3.82124  4.80652  3.90344  4.48208  3.46584  0.48542  3.57958  3.75728  4.03549  5.78969  4.68437    143 R - - -
          2.68618  4.42225  2.77519  2.73123  3.46354  2.40513  3.72494  3.29354  2.67741  2.69355  4.24690  2.90347  2.73739  3.18146  2.89801  2.37887  2.77519  2.98518  4.58477  3.61503
          0.01746  4.45238  5.17473  0.61958  0.77255  0.48576  0.95510
     72   2.46671  4.92004  2.94886  2.32910  4.26255  3.47772  3.68857  3.63310  2.06753  3.09959  3.64239  2.92588  2.53322  2.78820  2.78556  2.57592  2.89051  2.89272  5.47158  4.11127    144 k - - T
          2.68618  4.42225  2.77519  2.73123  3.46354  2.40513  3.72494  3.29354  2.67741  2.69355  4.24690  2.90347  2.73739  3.18146  2.89801  2.37887  2.77519  2.98518  4.58477  3.61503
          0.01746  4.45238  5.17473  0.61958  0.77255  0.48576  0.95510
     73   3.03035  5.57795  1.10137  2.30221  4.86622  3.46013  3.15498  4.38019  2.81815  3.86972  4.67619  2.46318  4.01781  3.04045  3.37578  2.59350  3.27786  3.95268  6.02206  4.42063    145 d - - T
          2.68618  4.42225  2.77519  2.73123  3.46354  2.40513  3.72494  3.29354  2.67741  2.69355  4.24690  2.90347  2.73739  3.18146  2.89801  2.37887  2.77519  2.98518  4.58477  3.61503
          0.01746  4.45238  5.17473  0.61958  0.77255  0.48576  0.95510
     74   2.66035  4.66258  3.35294  3.34146  4.76021  0.59841  4.61903  4.31314  3.65808  4.00608  4.88097  3.59093  4.09531  3.92229  3.96482  2.84115  3.21861  3.72893  6.09046  4.65171    146 G - - S
          2.68618  4.42225  2.77519  2.73123  3.46354  2.40513  3.72494  3.29354  2.67741  2.69355  4.24690  2.90347  2.73739  3.18146  2.89801  2.37887  2.77519  2.98518  4.58477  3.61503
          0.01746  4.45238  5.17473  0.61958  0.77255  0.48576  0.95510
     75   2.67902  4.37678  3.48862  2.91675  3.59373  3.61701  3.88716  2.86703  2.85300  2.46361  3.21960  3.32544  4.02050  3.14959  3.00496  1.77710  2.51268  2.37742  5.02467  3.73809    147 s - - -
          2.68618  4.42225  2.77519  2.73123  3.46354  2.40513  3.72494  3.29354  2.67741  2.69355  4.24690  2.90347  2.73739  3.18146  2.89801  2.37887  2.77519  2.98518  4.58477  3.61503
          0.01746  4.45238  5.17473  0.61958  0.77255  0.48576  0.95510
     76   2.60886  4.22571  3.60778  3.02714  3.20287  3.66949  3.54102  2.72852  2.96971  2.50313  3.36136  3.31304  3.43689  2.56764  3.08649  2.78379  2.72937  2.27034  3.91426  2.70774    148 v - - E
          2.68618  4.42225  2.77519  2.73123  3.46354  2.40513  3.72494  3.29354  2.67741  2.69355  4.24690  2.90347  2.73739  3.18146  2.89801  2.37887  2.77519  2.98518  4.58477  3.61503
          0.01746  4.45238  5.17473  0.61958  0.77255  0.48576  0.95510
     77   3.27274  4.53844  5.18498  4.65797  3.77929  4.70820  5.22854  1.18103  4.55429  2.15304  3.35252  4.81145  4.97846  4.76729  4.69460  4.07837  3.09886  1.13594  5.67635  4.48846    149 v - - E
          2.68618  4.42225  2.77519  2.73123  3.46354  2.40513  3.72494  3.29354  2.67741  2.69355  4.24690  2.90347  2.73739  3.18146  2.89801  2.37887  2.77519  2.98518  4.58477  3.61503
          0.01746  4.45238  5.17473  0.61958  0.77255  0.48576  0.95510
     78   2.55585  4.16613  3.04181  2.47455  4.26259  3.42984  3.69386  3.69536  2.16136  3.26217  4.02138  2.79187  3.89273  2.75686  1.91421  2.51576  2.70174  3.30496  5.46908  3.65480    150 r - - E
          2.68618  4.42225  2.77519  2.73123  3.46354  2.40513  3.72494  3.29354  2.67741  2.69355  4.24690  2.90347  2.73739  3.18146  2.89801  2.37887  2.77519  2.98518  4.58477  3.61503
          0.06314  4.45238  3.00507  0.61958  0.77255  0.48576  0.95510
     79   3.23705  4.35907  4.72575  4.31747  0.75583  4.30246  3.99919  3.01947  4.14994  2.48359  3.73387  4.25569  4.69968  4.25470  4.24073  3.67795  3.65903  2.94873  4.22772  2.49605    151 f - - E
          2.68618  4.42225  2.77519  2.73123  3.46354  2.40513  3.72494  3.29354  2.67741  2.69355  4.24690  2.90347  2.73739  3.18146  2.89801  2.37887  2.77519  2.98518  4.58477  3.61503
          0.01827  4.40751  5.12986  0.61958  0.77255  0.44485  1.02421
     80   3.04116  5.62610  1.09666  1.91303  4.80558  3.03476  3.90982  4.43512  2.84896  3.80623  4.72577  2.85992  4.02451  2.95097  3.41953  2.77830  3.32206  3.99989  6.07202  4.52603    152 d - - S
          2.68618  4.42225  2.77519  2.73123  3.46354  2.40513  3.72494  3.29354  2.67741  2.69355  4.24690  2.90347  2.73739  3.18146  2.89801  2.37887  2.77519  2.98518  4.58477  3.61503
          0.01746  4.45238  5.17473  0.61958  0.77255  0.48576  0.95510
     81   2.83974  5.35950  1.45533  2.12041  4.68364  3.38084  3.72471  4.17285  2.45900  3.65347  4.41765  2.86068  3.93095  2.58728  2.72145  2.64737  3.01477  3.74116  5.79211  4.36276    153 d - - S
          2.68618  4.42225  2.77519  2.73123  3.46354  2.40513  3.72494  3.29354  2.67741  2.69355  4.24690  2.90347  2.73739  3.18146  2.89801  2.37887  2.77519  2.98518  4.58477  3.61503
          0.01746  4.45238  5.17473  0.61958  0.77255  0.48576  0.95510
     82   2.86019  4.96254  2.88121  2.80320  4.72742  3.37646  4.24995  4.34283  3.17517  3.95440  4.81897  0.77724  4.07937  3.47444  3.57726  2.64712  3.23398  3.82818  6.02249  4.62561    154 n - - -
          2.68618  4.42225  2.77519  2.73123  3.46354  2.40513  3.72494  3.29354  2.67741  2.69355  4.24690  2.90347  2.73739  3.18146  2.89801  2.37887  2.77519  2.98518  4.58477  3.61503
          0.01746  4.45238  5.17473  0.61958  0.77255  0.48576  0.95510
     83   1.00785  4.41595  3.67787  3.24745  4.00191  3.27377  4.21079  3.31166  3.20208  3.06610  3.15384  3.51721  4.00198  3.51194  3.53416  2.65119  2.60721  2.98518  5.41689  4.19295    155 a - - E
          2.68618  4.42225  2.77519  2.73123  3.46354  2.40513  3.72494  3.29354  2.67741  2.69355  4.24690  2.90347  2.73739  3.18146  2.89801  2.37887  2.77519  2.98518  4.58477  3.61503
          0.01746  4.45238  5.17473  0.61958  0.77255  0.48576  0.95510
     84   1.87615  2.46647  4.28945  3.71883  3.36846  3.23742  4.23179  2.05253  3.59304  2.40211  3.33769  3.87816  4.21522  3.80827  3.75860  3.11580  2.97092  1.92894  4.90098  3.71078    156 a - - E
          2.68618  4.42225  2.77519  2.73123  3.46354  2.40513  3.72494  3.29354  2.67741  2.69355  4.24690  2.90347  2.73739  3.18146  2.89801  2.37887  2.77519  2.98518  4.58477  3.61503
          0.01746  4.45238  5.17473  0.61958  0.77255  0.48576  0.95510
     85   3.01403  4.37387  5.15581  4.66788  3.93790  4.63875  5.35608  1.66915  4.56891  2.48953  3.72841  4.81475  4.98949  4.83336  4.75005  4.04147  3.54159  0.70708  5.87014  4.65222    157 v - - E
          2.68618  4.42225  2.77519  2.73123  3.46354  2.40513  3.72494  3.29354  2.67741  2.69355  4.24690  2.90347  2.73739  3.18146  2.89801  2.37887  2.77519  2.98518  4.58477  3.61503
          0.01746  4.45238  5.17473  0.61958  0.77255  0.48576  0.95510
     86   3.42330  4.76249  5.37810  4.82812  3.45027  4.90644  5.31845  1.34722  4.70355  1.00373  3.13936  5.01457  5.07449  4.77384  4.77258  4.28177  3.73912  1.96000  5.55074  4.49058    158 l - - E
          2.68618  4.42225  2.77519  2.73123  3.46354  2.40513  3.72494  3.29354  2.67741  2.69355  4.24690  2.90347  2.73739  3.18146  2.89801  2.37887  2.77519  2.98518  4.58477  3.61503
          0.01746  4.45238  5.17473  0.61958  0.77255  0.48576  0.95510
     87   3.25619  4.34171  5.19657  4.65427  3.61784  4.67582  5.14631  1.30435  4.53374  1.34814  3.42981  4.79280  4.93471  4.69474  4.63682  4.03943  3.40704  1.53320  5.53942  4.39189    159 i - - B
          2.68618  4.42225  2.77519  2.73123  3.46354  2.40513  3.72494  3.29354  2.67741  2.69355  4.24690  2.90347  2.73739  3.18144  2.89801  2.37887  2.77519  2.98518  4.58477  3.61503
          0.02141  4.16556  5.17473  0.59329  0.80409  0.48576  0.95510
     88   2.78506  5.27609  2.14932  2.37897  4.60517  2.78236  3.73727  4.08610  2.35137  3.55500  4.34515  1.79653  3.91266  2.83369  2.99945  2.60918  2.74434  3.66311  5.73077  4.31289    161 n - - -
          2.68618  4.42225  2.77520  2.73123  3.46354  2.40512  3.72495  3.29354  2.67741  2.69355  4.24690  2.90345  2.73739  3.18146  2.89799  2.37887  2.77520  2.98518  4.58477  3.61503
          0.02584  3.91970  5.17473  0.60319  0.79201  0.48576  0.95510
     89   2.60770  5.16645  2.49859  2.12169  4.49591  3.45219  3.65712  3.15326  2.06541  3.46479  4.15809  2.39904  3.14309  2.66663  2.86516  2.65161  2.90541  3.53125  5.60790  4.20555    164 k - - T
          2.68618  4.42225  2.77519  2.73123  3.46354  2.40513  3.72494  3.29354  2.67741  2.69355  4.24690  2.90347  2.73739  3.18146  2.89801  2.37887  2.77519  2.98518  4.58477  3.61503
          0.01746  4.45238  5.17473  0.61958  0.77255  0.48576  0.95510
     90   2.62766  5.20968  2.52944  2.11684  4.52151  3.44356  3.63134  4.03200  1.83977  3.48575  4.25365  2.49292  3.86517  2.41846  2.86937  2.59399  2.80047  3.57974  5.64366  4.19385    165 k - - T
          2.68635  4.42255  2.77528  2.73090  3.46323  2.40496  3.72525  3.29384  2.67625  2.69385  4.24720  2.90341  2.73761  3.18177  2.89807  2.37900  2.77543  2.98549  4.58507  3.61459
          0.13583  2.12475  4.88692  2.08941  0.13212  0.48576  0.95510
     91   2.68743  4.86299  2.94224  2.42389  4.20952  2.00179  3.29967  3.77430  2.23832  3.16568  3.99000  2.66713  3.87741  2.70318  2.72371  2.68217  2.91821  3.40089  5.50954  3.76538    185 g - - S
          2.68618  4.42225  2.77519  2.73123  3.46354  2.40513  3.72494  3.29354  2.67741  2.69355  4.24690  2.90347  2.73739  3.18146  2.89801  2.37887  2.77519  2.98518  4.58477  3.61503
          0.01749  4.45049  5.17284  0.61958  0.77255  0.48385  0.95817
     92   2.67630  5.21257  2.58231  1.76133  4.54131  3.46207  3.68227  3.99110  2.44071  3.51126  4.26186  2.33628  3.87722  2.34511  2.93689  2.62672  2.70450  3.26326  5.65379  4.24422    186 e - - -
          2.68618  4.42225  2.77519  2.73123  3.46354  2.40513  3.72494  3.29354  2.67741  2.69355  4.24690  2.90347  2.73739  3.18146  2.89801  2.37887  2.77519  2.98518  4.58477  3.61503
          0.01746  4.45238  5.17473  0.61958  0.77255  0.48576  0.95510
     93   2.81455  4.51439  3.82935  3.27802  3.56852  3.81082  4.16710  2.66259  3.17052  2.17215  2.89757  3.64699  1.42746  3.49999  3.48684  3.10022  3.02931  2.55295  5.16262  3.94860    187 p - - B
          2.68618  4.42225  2.77519  2.73123  3.46354  2.40513  3.72494  3.29354  2.67741  2.69355  4.24690  2.90347  2.73739  3.18146  2.89801  2.37887  2.77519  2.98518  4.58477  3.61503
          0.01746  4.45238  5.17473  0.61958  0.77255  0.48576  0.95510
     94   2.71902  4.50734  3.50035  2.92261  3.63145  3.66209  3.88368  2.47058  2.22375  1.94824  3.59915  3.34973  4.03992  3.15240  2.39036  2.88971  2.82211  2.60783  5.07404  3.83280    188 l - - S
          2.68618  4.42225  2.77519  2.73123  3.46354  2.40513  3.72494  3.29354  2.67741  2.69355  4.24690  2.90347  2.73739  3.18146  2.89801  2.37887  2.77519  2.98518  4.58477  3.61503
          0.01746  4.45238  5.17473  0.61958  0.77255  0.48576  0.95510
     95   2.79816  4.78853  3.87664  3.83757  5.05614  0.40322  4.98670  4.62055  4.09715  4.29714  5.20770  3.96967  4.27096  4.35911  4.31471  3.10213  3.45504  3.99217  6.23404  5.18453    189 G - - S
          2.68618  4.42225  2.77519  2.73123  3.46354  2.40513  3.72494  3.29354  2.67741  2.69355  4.24690  2.90347  2.73739  3.18146  2.89801  2.37887  2.77519  2.98518  4.58477  3.61503
          0.01746  4.45238  5.17473  0.61958  0.77255  0.48576  0.95510
     96   2.61505  4.64948  3.28627  2.93488  4.39435  3.32545  4.12517  3.80973  2.95788  3.45308  4.28269  2.71491  3.97541  3.33310  3.33931  2.22831  1.10992  3.38376  5.69680  4.41938    190 t - - -
          2.68618  4.42225  2.77519  2.73123  3.46354  2.40513  3.72494  3.29354  2.67741  2.69355  4.24690  2.90347  2.73739  3.18146  2.89801  2.37887  2.77519  2.98518  4.58477  3.61503
          0.01965  4.45238  4.85280  0.61958  0.77255  0.48576  0.95510
     97   2.73454  5.22516  2.98798  2.36388  4.57141  3.58526  3.75424  3.91124  2.31190  3.49461  4.29985  3.10317  4.01681  2.76202  1.24003  2.85008  3.12740  3.62353  5.63070  4.31710    191 r - - .
          2.68618  4.42225  2.77519  2.73123  3.46354  2.40513  3.72494  3.29354  2.67741  2.69355  4.24690  2.90347  2.73739  3.18146  2.89801  2.37887  2.77519  2.98518  4.58477  3.61503
          0.01750  4.45023  5.17258  0.61958  0.77255  0.48358  0.95860
     98   3.40540  4.63273  5.38295  4.87771  3.71248  4.92783  5.50737  1.02021  4.79369  2.14960  3.43442  5.04605  5.15027  4.99258  4.93391  4.32569  3.65558  1.15798  5.85418  4.67785    192 i - - B
          2.68613  4.42226  2.77521  2.73124  3.46355  2.40514  3.72496  3.29355  2.67742  2.69354  4.24677  2.90340  2.73741  3.18147  2.89802  2.37888  2.77521  2.98517  4.58478  3.61504
          0.03619  3.51039  5.17473  0.74588  0.64305  0.48576  0.95510
     99   2.63546  4.53759  3.24218  2.78447  2.09420  3.49188  3.74322  3.07128  2.61162  2.64836  3.30371  2.95237  3.98880  3.02673  2.99716  2.69531  2.52545  2.70572  5.09970  3.79034    196 f - - -
          2.68618  4.42225  2.77519  2.73123  3.46354  2.40513  3.72494  3.29354  2.67741  2.69355  4.24690  2.90347  2.73739  3.18146  2.89801  2.37887  2.77519  2.98518  4.58477  3.61503
          0.01746  4.45238  5.17473  0.61958  0.77255  0.48576  0.95510
    100   2.29530  4.54279  3.43404  3.11794  4.28096  1.00990  4.24811  3.72413  3.20084  3.40462  4.25597  3.43058  3.99291  3.50901  3.56034  2.56744  2.96983  3.30698  5.65049  3.50230    197 g - - S
          2.68618  4.42225  2.77519  2.73123  3.46354  2.40513  3.72494  3.29354  2.67741  2.69355  4.24690  2.90347  2.73739  3.18146  2.89801  2.37887  2.77519  2.98518  4.58477  3.61503
          0.01746  4.45238  5.17473  0.61958  0.77255  0.48576  0.95510
    101   2.59314  3.59687  3.93633  3.38178  3.49374  3.70284  4.16096  2.53714  3.30144  2.53856  3.48571  3.67128  1.55103  3.57853  3.58319  2.97951  2.97988  2.07454  5.05741  3.84607    198 p - - B
          2.68618  4.42225  2.77519  2.73123  3.46354  2.40513  3.72494  3.29354  2.67741  2.69355  4.24690  2.90347  2.73739  3.18146  2.89801  2.37887  2.77519  2.98518  4.58477  3.61503
          0.01746  4.45238  5.17473  0.61958  0.77255  0.48576  0.95510
    102   2.90736  4.40655  5.11923  4.60575  3.88020  4.65293  5.24834  1.54444  4.50882  2.43826  3.63628  4.76921  4.96373  4.75850  4.68204  4.03177  3.39511  0.80889  5.76085  4.54919    199 v - - E
          2.68618  4.42225  2.77519  2.73123  3.46354  2.40513  3.72494  3.29354  2.67741  2.69355  4.24690  2.90347  2.73739  3.18146  2.89801  2.37887  2.77519  2.98518  4.58477  3.61503
          0.01746  4.45238  5.17473  0.61958  0.77255  0.48576  0.95510
    103   1.48035  4.60313  3.37610  2.86653  3.94643  2.60686  3.98695  3.55992  2.83516  3.18283  4.04010  3.27423  2.40452  3.18929  3.24110  2.52114  2.75593  3.17074  5.48229  4.20253    200 a - - E
          2.68618  4.42225  2.77519  2.73123  3.46354  2.40513  3.72494  3.29354  2.67741  2.69355  4.24690  2.90347  2.73739  3.18146  2.89801  2.37887  2.77519  2.98518  4.58477  3.61503
          0.01746  4.45238  5.17473  0.61958  0.77255  0.48576  0.95510
    104   2.53775  5.08945  3.04577  2.46719  4.39481  3.51578  2.95324  3.83685  2.11838  3.36705  3.99207  2.98439  3.83501  2.76117  1.82812  2.58046  2.69498  3.45965  5.53688  3.98086    201 r - - H
          2.68618  4.42225  2.77519  2.73123  3.46354  2.40513  3.72494  3.29354  2.67741  2.69355  4.24690  2.90347  2.73739  3.18146  2.89801  2.37887  2.77519  2.98518  4.58477  3.61503
          0.01746  4.45238  5.17473  0.61958  0.77255  0.48576  0.95510
    105   2.91035  5.37157  2.63426  1.10139  4.53689  3.49487  3.34721  4.15267  2.35743  3.59918  4.44313  2.96354  3.97757  2.91336  3.05567  2.85573  3.15363  3.74836  5.79867  4.38743    202 e - - H
          2.68618  4.42225  2.77519  2.73123  3.46354  2.40513  3.72494  3.29354  2.67741  2.69355  4.24690  2.90347  2.73739  3.18146  2.89801  2.37887  2.77519  2.98518  4.58477  3.61503
          0.01746  4.45238  5.17473  0.61958  0.77255  0.48576  0.95510
    106   2.41706  3.72509  4.41172  3.82002  3.20936  3.89450  4.22488  2.39933  3.67081  1.34353  2.80134  3.95275  4.09511  3.85793  3.78977  3.13429  2.95996  2.04076  4.81352  3.63344    203 l - - H
          2.68606  4.42228  2.77523  2.73126  3.46357  2.40516  3.72497  3.29357  2.67744  2.69358  4.24620  2.90331  2.73743  3.18149  2.89804  2.37890  2.77523  2.98521  4.58480  3.61506
          0.06314  2.89086  5.17473  0.84084  0.56449  0.48576  0.95510
    107   2.34517  4.64001  3.15001  2.57973  4.14890  3.52355  3.73257  3.57927  2.36259  3.17294  4.03208  2.88856  3.94179  2.81361  1.54979  2.70484  2.95939  3.26344  5.43734  4.11788    207 r - - H
          2.68618  4.42225  2.77519  2.73123  3.46354  2.40513  3.72494  3.29354  2.67741  2.69355  4.24690  2.90347  2.73739  3.18146  2.89801  2.37887  2.77519  2.98518  4.58477  3.61503
          0.01746  4.45238  5.17473  0.61958  0.77255  0.48576  0.95510
    108   2.57694  5.14154  2.35494  1.97804  4.46482  3.34993  3.31702  3.93566  2.28027  2.84896  3.98764  2.78773  3.84524  2.69679  2.80577  2.64644  2.64990  3.47923  5.45944  4.11402    208 e - - H
          2.68618  4.42225  2.77519  2.73123  3.46354  2.40513  3.72494  3.29354  2.67741  2.69355  4.24690  2.90345  2.73739  3.18146  2.89801  2.37887  2.77519  2.98518  4.58477  3.61503
          0.02476  4.15479  4.73683  0.59220  0.80544  0.48576  0.95510
    109   2.62636  4.76009  3.02795  2.42486  4.26716  3.48837  3.66589  3.45873  1.75703  3.00012  3.87555  2.73258  3.82512  2.77165  2.21215  2.69382  2.88446  3.36330  5.49346  4.11334    210 k - - H
          2.68618  4.42226  2.77520  2.73124  3.46355  2.40514  3.72495  3.29355  2.67742  2.69356  4.24691  2.90348  2.73741  3.18147  2.89802  2.37888  2.77520  2.98499  4.58478  3.61504
          0.20903  2.84118  2.03812  0.40557  1.09839  0.48261  0.96016
    110   2.67481  5.12507  2.83890  2.35086  4.45258  2.77221  3.54042  3.91938  1.83330  3.41761  4.17314  2.58630  3.83894  2.45541  2.63368  2.63429  2.90450  3.49076  5.56281  3.69160    212 k - - .
          2.68614  4.42230  2.77524  2.73126  3.46358  2.40485  3.72499  3.29359  2.67745  2.69359  4.24694  2.90351  2.73744  3.18148  2.89795  2.37885  2.77524  2.98523  4.58482  3.61508
          0.05327  3.09180  5.04210  1.23819  0.34236  0.38561  1.13955
    111   3.11833  4.52785  4.31441  3.79388  1.59657  4.10460  3.10687  3.07632  3.68068  2.60069  3.59301  3.88575  4.45567  2.73858  3.87072  3.39746  3.34556  2.89294  2.10453  2.22086    221 f - - -
          2.68618  4.42225  2.77519  2.73123  3.46354  2.40513  3.72494  3.29354  2.67741  2.69355  4.24690  2.90347  2.73739  3.18146  2.89801  2.37887  2.77519  2.98518  4.58477  3.61503
          0.01746  4.45238  5.17473  0.61958  0.77255  0.48576  0.95510
    112   2.55487  4.62072  3.26119  2.61470  3.79953  3.29364  3.80683  3.18132  2.67437  2.25918  2.77635  2.97988  2.92158  3.03212  3.12067  2.38915  2.64007  2.88327  5.17264  3.89492    222 l - - H
          2.68618  4.42225  2.77519  2.73123  3.46354  2.40513  3.72494  3.29354  2.67741  2.69355  4.24690  2.90347  2.73739  3.18146  2.89801  2.37887  2.77519  2.98518  4.58477  3.61503
          0.01746  4.45238  5.17473  0.61958  0.77255  0.48576  0.95510
    113   3.15548  5.39478  3.43649  2.88168  4.86678  3.74315  3.79760  4.22222  0.90175  3.64995  4.49075  3.31891  4.18998  2.87627  2.07045  3.03896  3.32259  3.87354  5.69395  4.49300    223 k - - H
          2.68618  4.42225  2.77519  2.73123  3.46354  2.40513  3.72494  3.29354  2.67741  2.69355  4.24690  2.90347  2.73739  3.18146  2.89801  2.37887  2.77519  2.98518  4.58477  3.61503
          0.01746  4.45238  5.17473  0.61958  0.77255  0.48576  0.95510
    114   2.80273  4.44706  4.84148  4.30319  3.70943  4.40327  4.88421  0.96447  4.18088  2.26219  3.57870  4.17595  4.73934  4.42461  4.34928  3.75086  3.29428  1.58262  5.46102  4.25826    224 i - - H
          2.68618  4.42225  2.77519  2.73123  3.46354  2.40513  3.72494  3.29354  2.67741  2.69355  4.24690  2.90347  2.73739  3.18146  2.89801  2.37887  2.77519  2.98518  4.58477  3.61503
          0.01746  4.45238  5.17473  0.61958  0.77255  0.48576  0.95510
    115   2.29532  3.73960  4.35864  3.76563  3.23928  3.65813  4.16698  2.12237  3.61558  1.76608  3.15186  3.89624  4.20725  3.80664  3.66785  2.89795  2.92473  1.76855  4.76776  3.58238    225 l - - H
          2.68618  4.42225  2.77519  2.73123  3.46354  2.40513  3.72494  3.29354  2.67741  2.69355  4.24690  2.90347  2.73739  3.18146  2.89801  2.37887  2.77519  2.98518  4.58477  3.61503
          0.01746  4.45238  5.17473  0.61958  0.77255  0.48576  0.95510
    116   2.20130  4.60026  3.35657  2.82108  3.96379  3.48349  3.91179  3.33767  2.73811  3.01536  3.50201  3.09320  3.95978  3.13081  3.20451  1.43317  2.73907  2.78721  5.32130  4.04697    226 s - - H
          2.68618  4.42225  2.77519  2.73123  3.46354  2.40513  3.72494  3.29354  2.67741  2.69355  4.24690  2.90347  2.73739  3.18146  2.89801  2.37887  2.77519  2.98518  4.58477  3.61503
          0.01746  4.45238  5.17473  0.61958  0.77255  0.48576  0.95510
    117   2.64082  4.24748  4.01957  3.44252  3.33705  3.79131  4.05611  2.49512  3.30973  1.23263  3.12948  3.50546  4.16478  3.42080  3.53654  3.01371  2.86643  2.43119  4.85903  3.66189    227 l - - T
          2.68618  4.42225  2.77519  2.73123  3.46354  2.40513  3.72494  3.29354  2.67741  2.69355  4.24690  2.90347  2.73739  3.18146  2.89801  2.37887  2.77519  2.98518  4.58477  3.61503
          0.01746  4.45238  5.17473  0.61958  0.77255  0.48576  0.95510
    118   0.57647  4.38868  3.99535  3.81688  4.71028  3.18742  4.78368  4.04529  3.86386  3.83828  4.69319  3.76175  3.99748  4.12285  4.07964  2.37966  3.01296  3.45925  6.09253  4.91696    228 A - - B
          2.68618  4.42225  2.77519  2.73123  3.46354  2.40513  3.72494  3.29354  2.67741  2.69355  4.24690  2.90347  2.73739  3.18146  2.89801  2.37887  2.77519  2.98518  4.58477  3.61503
          0.02595  4.45238  4.27109  0.61958  0.77255  0.48576  0.95510
    119   2.67556  4.95796  2.94745  2.40053  4.38409  3.34356  3.68120  3.83707  2.39333  3.36076  4.14213  2.56664  2.16539  2.42116  2.87326  2.37662  2.79101  3.37892  5.54780  4.16902    229 p - - S
          2.68618  4.42225  2.77519  2.73123  3.46354  2.40513  3.72494  3.29354  2.67741  2.69355  4.24690  2.90347  2.73739  3.18146  2.89801  2.37887  2.77519  2.98518  4.58477  3.61503
          0.02202  4.44404  4.60228  0.61958  0.77255  0.49922  0.93395
    120   2.60546  4.77702  2.83685  1.86868  3.82923  3.47563  3.15507  3.46448  2.12139  3.29539  3.58188  2.96733  3.86764  2.76504  2.70456  2.56544  2.82745  3.41478  5.51832  4.00247    230 e - - B
          2.68618  4.42225  2.77519  2.73123  3.46354  2.40513  3.72494  3.29354  2.67741  2.69355  4.24690  2.90347  2.73739  3.18146  2.89801  2.37887  2.77519  2.98518  4.58477  3.61503
          0.06326  4.43970  3.00579  0.61958  0.77255  0.50610  0.92342
    121   3.01633  4.39453  4.91290  4.34543  2.67971  4.36098  4.75128  1.72075  4.20511  1.89067  3.33722  4.46110  4.66265  4.36755  4.29898  3.69577  3.18185  1.16933  5.21655  3.99454    231 v - - E
          2.68618  4.42225  2.77519  2.73123  3.46354  2.40513  3.72494  3.29354  2.67741  2.69355  4.24690  2.90347  2.73739  3.18146  2.89801  2.37887  2.77519  2.98518  4.58477  3.61503
          0.20948  4.39495  1.73358  0.61958  0.77255  0.57288  0.82989
    122   3.26190  4.53962  5.06631  4.52332  3.43296  4.64745  5.08515  1.55154  4.41034  1.33200  3.15741  4.72136  4.87055  4.56093  4.53547  4.01147  3.50037  1.37964  5.44602  4.32734    232 l - - .
          2.68618  4.42225  2.77519  2.73123  3.46354  2.40513  3.72494  3.29354  2.67741  2.69355  4.24690  2.90347  2.73739  3.18146  2.89801  2.37887  2.77519  2.98518  4.58477  3.61503
          0.01510  4.20057        *  0.61958  0.77255  0.00000        *
//
HMMER3/f [3.3.2 | Nov 2020]
NAME  Ribosomal_L16
ACC   PF00252.20
DESC  Ribosomal protein L16p/L10e
LENG  132
ALPH  amino
RF    no
MM    no
CONS  yes
CS    yes
MAP   yes
DATE  Fri Feb 12 21:02:24 2021
NSEQ  442
EFFN  3.557663
CKSUM 4050298720
GA    27.90 27.90
TC    27.90 27.90
NC    27.60 27.70
STATS LOCAL MSV       -9.4905  0.71163
STATS LOCAL VITERBI  -10.8394  0.71163
STATS LOCAL FORWARD   -4.3449  0.71163
HMM          A        C        D        E        F        G        H        I        K        L        M        N        P        Q        R        S        T        V        W        Y   
            m->m     m->i     m->d     i->m     i->i     d->m     d->d
  COMPO   2.48727  4.48990  3.25451  2.70507  3.44796  2.72069  3.67678  2.78379  2.41080  2.55456  3.51797  3.14116  3.25969  3.07173  2.68071  2.76133  2.86799  2.69431  4.76246  3.66290
          2.68618  4.42225  2.77519  2.73123  3.46354  2.40513  3.72494  3.29354  2.67741  2.69355  4.24690  2.90347  2.73739  3.18146  2.89801  2.37887  2.77519  2.98518  4.58477  3.61503
          0.17196  5.06270  1.88611  0.61958  0.77255  0.00000        *
      1   2.85584  3.17345  4.23211  3.50938  3.07738  3.83625  4.16718  2.29257  3.38556  2.36328  3.42978  3.88985  1.46504  3.38651  3.74941  3.16464  3.05383  2.49815  4.81476  3.77012      1 p - - H
          2.68618  4.42225  2.77519  2.73123  3.46354  2.40513  3.72494  3.29354  2.67741  2.69355  4.24690  2.90347  2.73739  3.18146  2.89801  2.37887  2.77519  2.98518  4.58477  3.61503
          0.01524  4.90184  4.86783  0.61958  0.77255  0.69315  0.69314
      2   2.77216  4.81270  3.00192  2.47216  4.66561  3.54238  3.82209  4.14073  1.27457  3.22622  4.37775  2.78272  3.97120  2.85126  2.62328  2.51037  2.91202  3.69321  5.77232  4.37209      2 k - - -
          2.68618  4.42225  2.77519  2.73123  3.46354  2.40513  3.72494  3.29354  2.67741  2.69355  4.24690  2.90347  2.73739  3.18146  2.89801  2.37887  2.77519  2.98518  4.58477  3.61503
          0.01069  4.93923  5.66158  0.61958  0.77255  0.65255  0.73546
      3   2.74294  5.34970  3.07845  2.39589  4.17135  2.80995  3.83145  4.07431  2.08082  3.64998  4.11894  2.52266  3.88585  2.83418  1.61499  2.75848  3.06845  3.55776  5.78842  4.38504      3 r - - S
          2.68618  4.42225  2.77519  2.73123  3.46354  2.40513  3.72494  3.29354  2.67741  2.69355  4.24690  2.90347  2.73739  3.18146  2.89801  2.37887  2.77519  2.98518  4.58477  3.61503
          0.01035  4.97152  5.69386  0.61958  0.77255  0.56283  0.84303
      4   2.88633  5.08819  3.28648  2.72815  4.22069  3.68135  3.81050  3.64698  2.07818  3.25190  3.86743  3.24775  2.67505  2.74513  2.74864  2.85912  1.85961  2.44247  5.59013  3.78462      4 t - - S
          2.68618  4.42225  2.77519  2.73123  3.46354  2.40513  3.72494  3.29354  2.67741  2.69355  4.24690  2.90347  2.73739  3.18146  2.89801  2.37887  2.77519  2.98518  4.58477  3.61503
          0.02552  5.00855  3.98922  0.61958  0.77255  0.53723  0.87795
      5   2.45956  5.37203  3.11534  2.51433  4.70560  3.62921  3.81169  4.17821  1.30125  3.65322  4.38076  3.09005  2.43904  2.83679  2.88798  2.71880  3.07736  3.62047  5.80932  4.41296      5 k - - X
          2.68618  4.42225  2.77519  2.73123  3.46354  2.40513  3.72494  3.29354  2.67741  2.69355  4.24690  2.90347  2.73739  3.18146  2.89801  2.37887  2.77519  2.98518  4.58477  3.61503
          0.00991  5.01492  5.73727  0.61958  0.77255  0.49594  0.93904
      6   2.90762  4.42931  4.30122  3.34923  2.45450  4.01407  3.41923  2.82093  3.44344  2.53851  3.17130  3.80085  4.38468  3.80485  3.65588  3.13129  3.11049  2.65340  4.19034  1.27671      6 y - - X
          2.68618  4.42225  2.77519  2.73123  3.46354  2.40513  3.72494  3.29354  2.67741  2.69355  4.24690  2.90347  2.73739  3.18146  2.89801  2.37887  2.77519  2.98518  4.58477  3.61503
          0.00964  5.04217  5.76452  0.61958  0.77255  0.49099  0.94680
      7   2.84618  5.12411  3.15708  2.63755  4.52616  3.65863  3.78948  3.68199  2.43458  3.54157  4.14840  3.13185  2.79646  2.78681  1.86911  2.16668  2.05645  3.63125  5.76531  4.38111      7 r - - B
          2.68618  4.42225  2.77519  2.73123  3.46354  2.40513  3.72494  3.29354  2.67741  2.69355  4.24690  2.90347  2.73739  3.18146  2.89801  2.37887  2.77519  2.98518  4.58477  3.61503
          0.00953  5.05371  5.77605  0.61958  0.77255  0.50425  0.92623
      8   3.96515  6.04510  4.68990  3.71552  5.71466  4.52036  4.23672  4.93646  0.63578  4.06625  5.12923  3.84653  4.82314  3.35898  1.44748  3.77978  4.09281  4.63108  6.15652  5.11295      8 K - - S
          2.68625  4.42232  2.77527  2.73131  3.46361  2.40520  3.72502  3.29361  2.67730  2.69362  4.24697  2.90331  2.73747  3.18154  2.89785  2.37867  2.77527  2.98501  4.58484  3.61511
          0.05573  3.33838  3.97855  1.31444  0.31283  0.47474  0.97298
      9   2.56583  5.33703  3.12812  2.56985  4.49205  3.68131  3.78495  4.12041  2.12741  3.45854  3.46940  2.77713  3.62058  2.42391  2.38199  2.18875  3.00546  3.22178  5.78695  2.71137     15 k - - S
          2.68618  4.42225  2.77519  2.73123  3.46354  2.40513  3.72494  3.29354  2.67741  2.69355  4.24690  2.90347  2.73739  3.18146  2.89801  2.37887  2.77519  2.98518  4.58477  3.61503
          0.00960  5.04658  5.76893  0.61958  0.77255  0.53028  0.88780
     10   2.83379  5.36718  3.12497  2.08161  3.69412  3.67725  2.51374  4.17005  2.43314  2.95728  3.64344  2.89367  4.01777  2.00887  2.24136  2.84461  3.12838  3.74902  5.80952  4.33442     16 q - - S
          2.68618  4.42225  2.77519  2.73123  3.46354  2.40513  3.72494  3.29354  2.67741  2.69355  4.24690  2.90347  2.73739  3.18146  2.89801  2.37887  2.77519  2.98518  4.58477  3.61503
          0.34671  5.04708  1.24980  0.61958  0.77255  0.53126  0.88641
     11   2.89062  5.22184  3.23523  2.65879  4.54054  3.52535  3.62072  3.66458  1.27009  3.40899  4.28035  3.15417  4.05638  2.92461  1.98170  2.85925  3.03147  3.45700  5.33731  4.13036     17 k - - .
          2.68657  4.42252  2.77564  2.73166  3.46390  2.40381  3.72539  3.29267  2.67778  2.69392  4.24731  2.90309  2.73758  3.18181  2.89687  2.37889  2.77557  2.98522  4.58521  3.61547
          0.82563  0.58396  5.43613  0.93034  0.50157  1.11932  0.39527
     12   2.75135  3.81245  2.73696  2.46886  4.15091  3.35830  3.51593  3.92373  2.39785  3.26376  4.23557  2.39303  3.20026  2.79395  1.96875  2.57810  2.86556  3.40087  5.29843  4.08468     23 r - - .
          2.68618  4.42225  2.77519  2.73123  3.46354  2.40513  3.72494  3.29354  2.67741  2.69355  4.24690  2.90347  2.73739  3.18146  2.89801  2.37887  2.77519  2.98518  4.58477  3.61503
          0.02025  4.71378  4.50260  0.61958  0.77255  0.25994  1.47447
     13   2.87405  4.09301  4.68274  4.15473  2.61237  3.96989  4.03456  2.23085  3.85377  1.95199  2.59314  3.16599  4.30598  4.09438  3.77636  2.81647  3.04130  2.20613  4.66900  2.08565     24 l - - S
          2.68618  4.42225  2.77519  2.73123  3.46354  2.40513  3.72494  3.29354  2.67741  2.69355  4.24690  2.90347  2.73739  3.18146  2.89801  2.37887  2.77519  2.98518  4.58477  3.61503
          0.32543  5.04225  1.30443  0.61958  0.77255  0.54477  0.86744
     14   2.68688  2.93257  3.87501  3.48764  3.32859  3.85126  4.01931  1.98681  3.36357  2.34146  2.82948  3.21346  2.37017  3.64082  3.04012  3.12596  3.00077  2.47686  4.91540  3.42471     25 i - - S
          2.68618  4.42225  2.77519  2.73123  3.46354  2.40513  3.72494  3.29354  2.67741  2.69355  4.24690  2.90347  2.73739  3.18146  2.89801  2.37887  2.77519  2.98518  4.58477  3.61503
          0.01320  4.73001  5.45236  0.61958  0.77255  0.26551  1.45591
     15   2.82251  5.33925  3.07347  2.54432  4.60963  3.08628  3.26786  3.47901  2.13578  3.50665  4.38725  3.08232  3.26901  2.86971  1.85976  2.77267  2.43990  2.75352  5.78865  4.33757     26 r - - T
          2.68618  4.42225  2.77519  2.73123  3.46354  2.40513  3.72494  3.29354  2.67741  2.69355  4.24690  2.90347  2.73739  3.18146  2.89801  2.37887  2.77519  2.98518  4.58477  3.61503
          0.00960  5.04708  5.76942  0.61958  0.77255  0.53126  0.88641
     16   2.91589  5.27123  3.23229  2.91421  4.77512  0.85980  4.23318  4.20984  2.98005  3.55197  4.60818  2.46707  4.28970  3.37552  3.38928  3.01495  3.05445  3.81640  6.00920  4.66820     27 g - - S
          2.68618  4.42225  2.77519  2.73123  3.46354  2.40513  3.72494  3.29354  2.67741  2.69355  4.24690  2.90347  2.73739  3.18146  2.89801  2.37887  2.77519  2.98518  4.58477  3.61503
          0.00960  5.04708  5.76942  0.61958  0.77255  0.53126  0.88641
     17   2.42695  3.68719  3.42684  2.87390  3.95988  2.71708  4.00788  2.99818  1.99682  2.89287  3.77508  3.16773  3.06512  3.12748  3.24697  3.01457  3.00062  1.99823  5.40813  3.91022     28 k - - X
          2.68618  4.42225  2.77519  2.73123  3.46354  2.40513  3.72494  3.29354  2.67741  2.69355  4.24690  2.90347  2.73739  3.18146  2.89801  2.37887  2.77519  2.98518  4.58477  3.61503
          0.01505  5.04708  4.76717  0.61958  0.77255  0.53126  0.88641
     18   2.06398  5.18219  3.15759  2.25529  4.66783  3.68347  3.88536  4.13409  2.26513  3.60573  4.40066  3.11387  2.09308  2.99277  3.10834  1.85017  3.09951  3.66148  5.80107  4.40900     29 s - - X
          2.68630  4.42241  2.77475  2.73135  3.46369  2.40504  3.72508  3.29358  2.67756  2.69370  4.24673  2.90292  2.73725  3.18132  2.89816  2.37901  2.77535  2.98534  4.58493  3.61474
          0.48574  0.98559  4.46192  0.07401  2.64035  0.54635  0.86527
     19   2.75230  4.96136  3.29282  2.64074  4.02934  3.64007  3.60887  3.30493  2.38178  2.42472  3.88408  3.12132  2.51548  2.90486  3.17698  2.32860  2.13805  2.95640  5.32130  4.02387     31 t - - X
          2.68618  4.42225  2.77519  2.73123  3.46354  2.40513  3.72494  3.29354  2.67741  2.69355  4.24690  2.90347  2.73739  3.18146  2.89801  2.37887  2.77519  2.98518  4.58477  3.61503
          0.00973  5.03324  5.75559  0.61958  0.77255  0.52996  0.88825
     20   2.84065  5.02644  2.85950  2.57765  3.02711  3.07615  3.88188  3.91069  1.71353  3.45211  3.65888  3.16940  4.08140  2.77619  2.02152  2.73551  3.02465  3.08062  5.74661  4.36626     32 k - - S
          2.68618  4.42225  2.77519  2.73123  3.46354  2.40513  3.72494  3.29354  2.67741  2.69355  4.24690  2.90347  2.73739  3.18146  2.89801  2.37887  2.77519  2.98518  4.58477  3.61503
          0.01168  5.04168  5.26871  0.61958  0.77255  0.54635  0.86527
     21   2.73660  4.90035  3.24734  2.83428  4.05303  1.80159  3.18924  2.18598  2.66690  3.10617  4.05192  3.08182  4.15329  2.51310  3.24225  2.97701  3.12242  2.70822  5.49839  4.19328     33 g - - X
          2.68618  4.42225  2.77519  2.73123  3.46354  2.40513  3.72494  3.29354  2.67741  2.69355  4.24690  2.90347  2.73739  3.18146  2.89801  2.37887  2.77519  2.98518  4.58477  3.61503
          0.00967  5.03966  5.76201  0.61958  0.77255  0.55190  0.85768
     22   2.64189  5.15017  3.10930  2.61074  4.50589  3.46016  3.66794  3.70101  2.16876  3.59696  4.38975  2.30722  3.69529  2.88572  2.42404  2.52624  1.84812  3.35486  5.79033  4.28180     34 t - - X
          2.68618  4.42225  2.77519  2.73123  3.46354  2.40513  3.72494  3.29354  2.67741  2.69355  4.24690  2.90347  2.73739  3.18146  2.89801  2.37887  2.77519  2.98518  4.58477  3.61503
          0.01086  5.03966  5.44439  0.61958  0.77255  0.51704  0.90704
     23   2.87175  5.36146  3.06127  2.35176  4.22109  3.23740  3.46209  3.01621  1.96658  3.13469  4.25237  2.46871  4.06933  2.55700  2.81652  2.63147  2.26350  3.59069  5.80528  3.96241     35 k - - X
          2.68618  4.42225  2.77519  2.73123  3.46354  2.40513  3.72494  3.29354  2.67741  2.69355  4.24690  2.90347  2.73739  3.18146  2.89801  2.37887  2.77519  2.98518  4.58477  3.61503
          0.00961  5.04591  5.76825  0.61958  0.77255  0.53455  0.88173
     24   3.00500  4.37799  4.93279  4.32576  1.91526  4.16961  3.80013  2.29225  4.11717  1.39845  3.43030  4.31506  4.52690  4.24260  4.13089  3.48157  3.23638  1.95615  4.76478  2.79597     36 l - - X
          2.68618  4.42225  2.77519  2.73123  3.46354  2.40513  3.72494  3.29354  2.67741  2.69355  4.24690  2.90347  2.73739  3.18146  2.89801  2.37887  2.77519  2.98518  4.58477  3.61503
          0.00961  5.04591  5.76825  0.61958  0.77255  0.52896  0.88970
     25   2.37055  4.81864  2.23277  1.97771  4.69313  3.22576  3.24305  3.53373  2.54445  3.41923  4.22881  2.78006  4.06927  2.80621  3.04381  2.51676  2.74523  2.80885  5.80815  4.23459     37 e - - X
          2.68618  4.42225  2.77519  2.73123  3.46354  2.40513  3.72494  3.29354  2.67741  2.69355  4.24690  2.90347  2.73739  3.18146  2.89801  2.37887  2.77519  2.98518  4.58477  3.61503
          0.00960  5.04708  5.76942  0.61958  0.77255  0.45833  1.00059
     26   2.78977  3.98692  4.49247  3.61960  1.83213  3.94971  3.25910  2.73883  3.81672  2.17154  2.33869  2.74503  4.43002  3.71977  3.94393  3.25423  3.05675  2.53043  3.60002  2.90417     38 f - - E
          2.68618  4.42225  2.77519  2.73123  3.46354  2.40513  3.72494  3.29354  2.67741  2.69355  4.24690  2.90347  2.73739  3.18146  2.89801  2.37887  2.77519  2.98518  4.58477  3.61503
          0.00945  5.06270  5.78505  0.61958  0.77255  0.48576  0.95510
     27   3.33375  5.53202  3.51625  3.01719  5.00817  0.81774  4.20503  4.40641  1.95331  3.91935  4.75100  3.55995  4.43930  3.30707  2.86177  3.26143  3.57988  3.68118  6.04851  4.77938     39 g - - S
          2.68618  4.42225  2.77519  2.73123  3.46354  2.40513  3.72494  3.29354  2.67741  2.69355  4.24690  2.90347  2.73739  3.18146  2.89801  2.37887  2.77519  2.98518  4.58477  3.61503
          0.00945  5.06270  5.78505  0.61958  0.77255  0.48576  0.95510
     28   2.80076  5.41562  1.90452  2.07344  4.76101  3.46635  3.76074  4.24731  2.45308  3.67999  4.26622  2.23781  4.07033  2.42702  2.51790  2.65467  2.90747  3.70045  5.84799  4.40035     40 d - - X
          2.68605  4.42044  2.77471  2.73073  3.46204  2.40603  3.72538  3.29369  2.67706  2.69362  4.24728  2.90365  2.73704  3.18171  2.89816  2.37961  2.77560  2.98489  4.58407  3.61418
          0.34820  1.23454  5.78505  2.22574  0.11428  0.48576  0.95510
     29   2.52959  4.14936  4.88263  4.26906  1.93198  3.89271  4.33081  2.28484  4.05875  2.27930  3.21982  4.26286  4.47169  4.19378  4.07451  3.41832  3.15063  2.11710  3.90774  1.77480     56 y - - E
          2.68618  4.42225  2.77519  2.73123  3.46354  2.40513  3.72494  3.29354  2.67741  2.69355  4.24690  2.90347  2.73739  3.18146  2.89801  2.37887  2.77519  2.98518  4.58477  3.61503
          0.00945  5.06270  5.78505  0.61958  0.77255  0.48576  0.95510
     30   2.46901  5.33512  3.13961  2.57177  4.64829  1.63999  2.95098  3.96451  2.58111  3.38494  4.32296  3.03271  4.08438  2.87903  2.37643  2.43700  3.01373  3.65129  5.78721  4.30407     57 g - - E
          2.68626  4.42233  2.77527  2.73131  3.46362  2.40518  3.72502  3.29362  2.67748  2.69308  4.24697  2.90354  2.73747  3.18154  2.89808  2.37895  2.77527  2.98526  4.58485  3.61364
          0.10467  2.34020  5.78505  0.67296  0.71375  0.48576  0.95510
     31   4.20080  5.09417  6.19269  5.62174  3.69938  5.64326  5.97926  1.54381  5.49784  0.59531  2.79497  5.81571  5.65791  5.35279  5.43635  5.04651  4.40808  2.67703  5.94920  5.00603     60 L - - E
          2.68618  4.42225  2.77519  2.73123  3.46354  2.40513  3.72494  3.29354  2.67741  2.69355  4.24690  2.90347  2.73739  3.18146  2.89801  2.37887  2.77519  2.98518  4.58477  3.61503
          0.00945  5.06270  5.78505  0.61958  0.77255  0.48576  0.95510
     32   2.82296  4.10202  3.71267  3.09663  3.85310  3.87905  3.96013  2.10769  2.17639  2.72143  3.60174  3.57598  4.25991  2.51282  2.49657  3.10575  3.15604  1.91376  5.27884  3.91592     61 v - - E
          2.68618  4.42225  2.77519  2.73123  3.46354  2.40513  3.72494  3.29354  2.67741  2.69355  4.24690  2.90347  2.73739  3.18146  2.89801  2.37887  2.77519  2.98518  4.58477  3.61503
          0.00945  5.06270  5.78505  0.61958  0.77255  0.48576  0.95510
     33   1.36386  4.30817  4.23300  3.65466  3.58740  3.92369  4.30806  2.74991  3.56069  2.32167  3.16433  3.92431  4.13560  3.80750  3.79636  2.06284  2.76000  2.30940  5.08379  3.88335     62 a - - E
          2.68618  4.42225  2.77519  2.73123  3.46354  2.40513  3.72494  3.29354  2.67741  2.69355  4.24690  2.90347  2.73739  3.18146  2.89801  2.37887  2.77519  2.98518  4.58477  3.61503
          0.00945  5.06270  5.78505  0.61958  0.77255  0.48576  0.95510
     34   2.86054  3.42035  3.05982  2.56421  3.87967  3.74376  3.94670  3.16386  2.29830  1.92701  2.59181  3.09203  4.21070  3.22059  3.21277  2.98724  2.53494  2.74430  5.04638  3.98767     63 l - - S
          2.68621  4.42228  2.77494  2.73127  3.46357  2.40510  3.72498  3.29357  2.67744  2.69358  4.24693  2.90350  2.73743  3.18150  2.89804  2.37879  2.77521  2.98522  4.58480  3.61506
          0.09258  2.46101  5.78505  0.23509  1.56304  0.48576  0.95510
     35   2.65605  5.09271  2.88800  1.22893  4.74503  3.03971  3.39646  4.22818  2.39050  3.64185  4.33203  3.04189  4.07123  2.82031  2.95222  2.68684  2.93932  3.65598  5.83902  4.30949     65 e - - S
          2.68618  4.42225  2.77519  2.73123  3.46354  2.40513  3.72494  3.29354  2.67741  2.69355  4.24690  2.90347  2.73739  3.18146  2.89801  2.37887  2.77519  2.98518  4.58477  3.61503
          0.02136  5.06270  4.21254  0.61958  0.77255  0.48576  0.95510
     36   2.44930  4.37598  2.81571  2.47698  4.04703  2.47766  3.28911  3.93607  2.34764  3.43323  4.41195  2.85257  2.33441  2.95218  2.65216  2.55100  2.86236  3.73552  5.80981  3.92746     66 p - - X
          2.68618  4.42225  2.77519  2.73123  3.46354  2.40513  3.72494  3.29354  2.67741  2.69355  4.24690  2.90347  2.73739  3.18146  2.89801  2.37887  2.77519  2.98518  4.58477  3.61503
          0.00956  5.05090  5.77324  0.61958  0.77255  0.52039  0.90211
     37   2.47038  3.31504  3.30137  2.28856  4.17770  1.86461  3.35203  3.35243  2.68065  2.51482  3.82425  3.27972  4.15065  3.06102  2.94434  2.90452  3.06374  2.87922  5.52360  4.21255     67 g - - E
          2.68618  4.42225  2.77519  2.73123  3.46354  2.40513  3.72494  3.29354  2.67741  2.69355  4.24690  2.90347  2.73739  3.18146  2.89801  2.37887  2.77519  2.98518  4.58477  3.61503
          0.00956  5.05090  5.77324  0.61958  0.77255  0.52039  0.90211
     38   2.91070  3.71935  3.49545  2.80675  3.61294  3.80486  3.91173  3.28228  2.81169  3.05653  3.62333  3.23449  4.13307  1.90309  1.87103  3.02455  3.12169  3.12066  2.95204  3.15976     68 r - - E
          2.68618  4.42225  2.77519  2.73123  3.46354  2.40513  3.72494  3.29354  2.67741  2.69355  4.24690  2.90347  2.73739  3.18146  2.89801  2.37887  2.77519  2.98518  4.58477  3.61503
          0.00956  5.05090  5.77324  0.61958  0.77255  0.52039  0.90211
     39   3.90408  5.14413  5.90668  5.33555  3.53371  5.28869  5.66029  1.08034  5.19331  1.06040  2.90927  5.45468  5.43430  5.16897  5.17604  4.66153  4.12540  2.08740  5.81871  4.57518     69 l - - E
          2.68618  4.42225  2.77519  2.73123  3.46354  2.40513  3.72494  3.29354  2.67741  2.69355  4.24690  2.90347  2.73739  3.18146  2.89801  2.37887  2.77519  2.98518  4.58477  3.61503
          0.00956  5.05090  5.77324  0.61958  0.77255  0.46470  0.98973
     40   2.74174  5.36344  2.99221  2.58093  4.43989  3.65332  3.57885  4.12394  2.39430  3.58444  4.40979  3.02503  3.97626  2.96406  2.04894  2.03248  1.75796  3.74291  5.80856  4.25764     70 t - - E
          2.68618  4.42225  2.77519  2.73123  3.46354  2.40513  3.72494  3.29354  2.67741  2.69355  4.24690  2.90347  2.73739  3.18146  2.89801  2.37887  2.77519  2.98518  4.58477  3.61503
          0.00945  5.06270  5.78505  0.61958  0.77255  0.48576  0.95510
     41   1.77948  5.22724  2.78589  2.65726  4.08996  3.53374  2.68296  3.84133  2.67908  3.50192  3.75275  2.80963  3.86989  2.82164  3.15625  2.02231  3.12765  3.52844  4.07472  3.49286     71 a - - H
          2.68618  4.42225  2.77519  2.73123  3.46354  2.40513  3.72494  3.29354  2.67741  2.69355  4.24690  2.90347  2.73739  3.18146  2.89801  2.37887  2.77519  2.98518  4.58477  3.61503
          0.00945  5.06270  5.78505  0.61958  0.77255  0.48576  0.95510
     42   2.76939  5.29478  3.07964  2.20237  4.74872  2.95346  3.84266  4.03577  2.21880  3.52284  4.21039  2.31874  4.01438  2.75426  2.06134  2.23022  2.72848  3.70409  5.84058  4.19998     72 r - - H
          2.68618  4.42225  2.77519  2.73123  3.46354  2.40513  3.72494  3.29354  2.67741  2.69355  4.24690  2.90347  2.73739  3.18146  2.89801  2.37887  2.77519  2.98518  4.58477  3.61503
          0.00945  5.06270  5.78505  0.61958  0.77255  0.48576  0.95510
     43   1.68923  5.13749  3.09457  2.66185  4.61009  3.70787  2.42001  4.06273  2.66776  3.59752  4.28505  3.16301  4.10783  1.65915  3.14566  2.77776  3.04978  3.64435  5.77518  4.39764     73 q - - H
          2.68618  4.42225  2.77519  2.73123  3.46354  2.40513  3.72494  3.29354  2.67741  2.69355  4.24690  2.90347  2.73739  3.18146  2.89801  2.37887  2.77519  2.98518  4.58477  3.61503
          0.00945  5.06270  5.78505  0.61958  0.77255  0.48576  0.95510
     44   3.98534  5.23603  5.94592  5.34967  2.75364  5.30204  5.58388  1.10913  5.18800  0.94521  2.84661  5.46711  5.41793  5.09746  5.13084  4.66482  4.19328  2.96984  5.69807  4.24342     74 l - - H
          2.68618  4.42225  2.77519  2.73123  3.46354  2.40513  3.72494  3.29354  2.67741  2.69355  4.24690  2.90347  2.73739  3.18146  2.89801  2.37887  2.77519  2.98518  4.58477  3.61503
          0.00945  5.06270  5.78505  0.61958  0.77255  0.48576  0.95510
     45   2.40354  5.49930  2.98941  0.98743  4.83116  3.68474  3.95075  4.31122  2.36557  3.72455  4.55102  3.10721  4.14493  2.93577  3.14669  2.94024  3.13340  3.82573  5.93616  4.52565     75 e - - H
          2.68618  4.42225  2.77519  2.73123  3.46354  2.40513  3.72494  3.29354  2.67741  2.69355  4.24690  2.90347  2.73739  3.18146  2.89801  2.37887  2.77519  2.98518  4.58477  3.61503
          0.00945  5.06270  5.78505  0.61958  0.77255  0.48576  0.95510
     46   1.15575  4.73942  3.66184  3.00993  3.66758  3.86020  4.10443  3.11981  3.06436  2.94259  2.99566  3.23510  4.24461  3.38248  3.18645  2.47658  2.87911  2.93075  5.31094  4.05809     76 a - - H
          2.68618  4.42225  2.77519  2.73123  3.46354  2.40513  3.72494  3.29354  2.67741  2.69355  4.24690  2.90347  2.73739  3.18146  2.89801  2.37887  2.77519  2.98518  4.58477  3.61503
          0.00945  5.06270  5.78505  0.61958  0.77255  0.48576  0.95510
     47   1.19809  3.46785  4.44006  3.85996  3.56259  2.49205  4.38685  2.33108  3.73903  2.62907  3.05767  4.04813  4.41868  3.95704  3.91583  3.06283  3.09301  2.48937  5.07197  3.88122     77 a - - H
          2.68618  4.42225  2.77519  2.73123  3.46354  2.40513  3.72494  3.29354  2.67741  2.69355  4.24690  2.90347  2.73739  3.18146  2.89801  2.37887  2.77519  2.98518  4.58477  3.61503
          0.00945  5.06270  5.78505  0.61958  0.77255  0.48576  0.95510
     48   2.97481  4.98641  2.97608  2.01398  4.67415  3.75203  3.84505  4.24939  2.48324  3.67435  4.41890  3.22638  4.14511  2.92835  1.10299  2.96225  3.21910  3.83493  5.86273  4.48545     78 r - - H
          2.68618  4.42225  2.77519  2.73123  3.46354  2.40513  3.72494  3.29354  2.67741  2.69355  4.24690  2.90347  2.73739  3.18146  2.89801  2.37887  2.77519  2.98518  4.58477  3.61503
          0.00945  5.06270  5.78505  0.61958  0.77255  0.48576  0.95510
     49   2.75086  4.17612  3.47648  3.15377  3.67602  3.46777  4.21818  1.84526  3.21405  1.95711  3.39206  3.54607  4.32488  3.15404  2.62811  3.16923  3.01955  2.05281  4.96174  3.93011     79 i - - H
          2.68618  4.42225  2.77519  2.73123  3.46354  2.40513  3.72494  3.29354  2.67741  2.69355  4.24690  2.90347  2.73739  3.18146  2.89801  2.37887  2.77519  2.98518  4.58477  3.61503
          0.00945  5.06270  5.78505  0.61958  0.77255  0.48576  0.95510
     50   1.38135  3.29377  3.48202  3.25400  3.76693  3.71694  4.07649  2.97783  3.13450  2.75342  2.87880  3.61252  4.28746  3.36976  3.38522  2.68699  2.41488  2.61666  5.21572  3.98372     80 a - - H
          2.68618  4.42225  2.77519  2.73123  3.46354  2.40513  3.72494  3.29354  2.67741  2.69355  4.24690  2.90347  2.73739  3.18146  2.89801  2.37887  2.77519  2.98518  4.58477  3.61503
          0.00945  5.06270  5.78505  0.61958  0.77255  0.48576  0.95510
     51   2.00169  3.57738  4.92396  4.31776  3.48641  4.00715  4.52653  1.35136  4.11886  2.09707  2.54823  4.33046  4.54399  4.26321  4.14911  3.39767  3.17003  2.08977  5.03210  3.85361     81 i - - H
          2.68608  4.42237  2.77531  2.73135  3.46319  2.40508  3.72385  3.29326  2.67752  2.69366  4.24599  2.90358  2.73751  3.18158  2.89786  2.37898  2.77531  2.98530  4.58488  3.61515
          0.04349  3.23190  5.78505  1.57536  0.23185  0.48576  0.95510
     52   2.82150  5.28006  3.21156  2.65494  4.42171  3.45101  3.61843  4.02354  2.04475  3.11537  3.89016  1.75894  4.09324  2.97471  2.91826  2.43112  2.31195  3.20863  5.74528  4.04453     90 n - - C
          2.68618  4.42225  2.77519  2.73123  3.46354  2.40513  3.72494  3.29354  2.67741  2.69355  4.24690  2.90347  2.73739  3.18146  2.89801  2.37887  2.77519  2.98518  4.58477  3.61503
          0.00945  5.06270  5.78505  0.61958  0.77255  0.48576  0.95510
     53   3.43269  5.72876  3.82826  3.14065  5.18915  3.30230  3.84479  4.56071  1.40850  3.90058  4.51036  3.41417  4.46688  2.97052  1.01437  3.40081  3.53020  4.03444  6.00627  4.78004     91 r - - T
          2.68618  4.42225  2.77519  2.73123  3.46354  2.40513  3.72494  3.29354  2.67741  2.69355  4.24690  2.90347  2.73739  3.18146  2.89801  2.37887  2.77519  2.98518  4.58477  3.61503
          0.00945  5.06270  5.78505  0.61958  0.77255  0.48576  0.95510
     54   2.77541  4.83574  3.17879  2.16220  4.22526  3.63374  2.87852  3.92424  2.10458  3.41597  4.28123  2.88943  4.08035  2.67256  2.57030  2.69688  2.93439  3.59917  5.79694  2.13379     92 k - - C
          2.68618  4.42225  2.77519  2.73123  3.46354  2.40513  3.72494  3.29354  2.67741  2.69355  4.24690  2.90347  2.73739  3.18146  2.89801  2.37887  2.77519  2.98518  4.58477  3.61503
          0.00945  5.06270  5.78505  0.61958  0.77255  0.48576  0.95510
     55   3.30110  4.82928  5.47806  4.87714  2.92946  4.76077  5.09607  1.79563  4.69144  1.03627  1.90369  4.92220  5.02458  4.74215  4.68427  4.09415  3.49635  2.30244  5.43373  4.33526     93 l - - C
          2.68618  4.42225  2.77519  2.73123  3.46354  2.40513  3.72494  3.29354  2.67741  2.69355  4.24690  2.90347  2.73739  3.18146  2.89801  2.37887  2.77519  2.98518  4.58477  3.61503
          0.01191  5.06270  5.20157  0.61958  0.77255  0.48576  0.95510
     56   2.78202  5.39625  2.74320  2.40943  4.60770  3.45849  3.86500  3.75018  1.79577  3.23945  3.99908  2.45107  3.70379  2.86195  2.30152  2.50615  2.78946  3.12691  5.83283  4.42583     94 k - - C
          2.68622  4.42229  2.77524  2.73128  3.46358  2.40517  3.72499  3.29259  2.67741  2.69359  4.24694  2.90351  2.73744  3.18151  2.89793  2.37891  2.77524  2.98523  4.58481  3.61508
          0.56410  2.18856  1.14241  0.19492  1.73103  0.48124  0.96238
     57   2.60522  5.19046  3.00095  2.33904  4.50471  3.23196  3.73426  3.89723  1.57550  3.43003  4.23969  2.97116  2.99749  2.81567  2.90450  2.44957  2.70420  3.31287  5.35472  4.14990     96 k - - C
          2.68618  4.42225  2.77519  2.73123  3.46354  2.40513  3.72494  3.29354  2.67741  2.69355  4.24690  2.90347  2.73739  3.18146  2.89801  2.37887  2.77519  2.98518  4.58477  3.61503
          0.02400  4.68407  4.23528  0.61958  0.77255  1.09928  0.40513
     58   2.60484  4.95369  2.98133  2.41902  2.77891  3.51794  3.62230  3.26996  2.30906  3.06878  3.86187  2.82625  3.98218  2.87638  2.94081  2.42560  2.28810  2.98873  5.45769  3.71326     97 t - - T
          2.68618  4.42225  2.77519  2.73123  3.46354  2.40513  3.72494  3.29354  2.67741  2.69355  4.24690  2.90347  2.73739  3.18146  2.89801  2.37887  2.77519  2.98518  4.58477  3.61503
          0.02238  4.69017  4.34689  0.61958  0.77255  0.29143  1.37513
     59   2.51699  3.86450  3.10774  2.75774  3.75201  3.50676  3.81096  3.25161  1.99493  2.78689  4.00333  2.99945  3.96552  3.09686  1.89000  2.82641  2.81195  2.85833  5.56365  4.23734     98 r - - S
          2.68618  4.42225  2.77519  2.73123  3.46354  2.40513  3.72494  3.29354  2.67741  2.69355  4.24690  2.90347  2.73739  3.18146  2.89801  2.37887  2.77519  2.98518  4.58477  3.61503
          0.00985  5.02134  5.74369  0.61958  0.77255  0.57242  0.83048
     60   2.64111  5.03790  3.11199  2.47954  4.58071  1.62517  3.87526  3.92923  2.55664  3.55061  3.40566  2.62504  4.07480  2.70095  3.09639  2.29799  2.83139  3.53075  5.59103  4.36198     99 g - - X
          2.68618  4.42225  2.77519  2.73123  3.46354  2.40513  3.72494  3.29354  2.67741  2.69355  4.24690  2.90347  2.73739  3.18146  2.89801  2.37887  2.77519  2.98518  4.58477  3.61503
          0.01984  5.02742  4.33600  0.61958  0.77255  0.42848  1.05412
     61   2.61659  5.26959  2.88536  2.42791  3.18093  1.91387  3.87641  4.10969  2.08960  3.28551  3.88469  3.09674  4.02769  2.96543  2.78069  2.22663  3.09301  3.70534  5.78365  4.39254    100 g - - C
          2.68634  4.42265  2.77489  2.73139  3.46187  2.40521  3.72535  3.29392  2.67747  2.69389  4.24647  2.90289  2.73775  3.18157  2.89806  2.37901  2.77544  2.98556  4.58517  3.61278
          0.38014  1.16114  5.77544  1.07179  0.41915  0.46846  0.98340
     62   2.44843  5.21000  2.95547  2.59683  3.83461  3.63037  2.60507  4.18871  1.72591  3.23736  4.34226  2.50257  4.07462  2.60419  2.69153  2.80004  2.91791  3.76397  5.82140  3.42778    105 k - - E
          2.68618  4.42225  2.77519  2.73123  3.46354  2.40513  3.72494  3.29354  2.67741  2.69355  4.24690  2.90347  2.73739  3.18146  2.89801  2.37887  2.77519  2.98518  4.58477  3.61503
          0.00945  5.06270  5.78505  0.61958  0.77255  0.48576  0.95510
     63   2.90136  4.16674  4.93018  4.31663  2.59803  4.14519  4.48022  1.90201  4.10453  1.43190  2.70857  4.30557  4.50546  4.23535  3.98978  3.33236  3.09129  1.80734  4.97085  3.63310    106 l - - E
          2.68618  4.42225  2.77519  2.73123  3.46354  2.40513  3.72494  3.29354  2.67741  2.69355  4.24690  2.90347  2.73739  3.18146  2.89801  2.37887  2.77519  2.98518  4.58477  3.61503
          0.01415  5.06270  4.86345  0.61958  0.77255  0.48576  0.95510
     64   2.91963  4.73606  3.66091  3.04512  3.50861  3.86120  3.56860  2.74473  2.57540  2.87493  3.83385  3.48618  4.24316  3.24903  2.43755  2.46548  3.11622  2.92839  1.86877  2.84546    107 w - - X
          2.68618  4.42225  2.77519  2.73123  3.46354  2.40513  3.72494  3.29354  2.67741  2.69355  4.24690  2.90347  2.73739  3.18146  2.89801  2.37887  2.77519  2.98518  4.58477  3.61503
          0.00949  5.05804  5.78039  0.61958  0.77255  0.49963  0.93332
     65   2.93612  4.19292  4.69799  4.09559  3.18225  3.95827  4.25154  1.32067  3.49540  2.14589  3.17159  4.17543  4.35961  4.09157  2.88463  3.31628  2.72710  1.94593  4.96366  3.78250    108 i - - X
          2.68677  4.42284  2.77460  2.73125  3.46413  2.40490  3.72553  3.29115  2.67692  2.69359  4.24749  2.90204  2.73798  3.18205  2.89860  2.37946  2.77519  2.98577  4.58536  3.61425
          0.11587  2.39972  3.98121  2.46934  0.08844  0.49963  0.93332
     66   2.89057  5.03151  3.24235  2.66722  4.40553  3.71808  2.83935  3.68459  2.43339  3.36896  4.22662  2.75119  4.03172  2.98374  1.32183  2.91714  3.00348  2.92312  5.70637  4.34705    125 r - - S
          2.68618  4.42225  2.77519  2.73123  3.46354  2.40513  3.72494  3.29354  2.67741  2.69355  4.24690  2.90347  2.73739  3.18146  2.89801  2.37887  2.77519  2.98518  4.58477  3.61503
          0.00964  5.04234  5.76469  0.61958  0.77255  0.47158  0.97820
     67   2.70851  4.31546  3.34260  3.38883  2.97198  3.98542  4.26916  2.03230  2.75822  2.44547  3.55880  3.77013  3.48512  3.65315  3.68521  3.20494  2.93214  1.46024  5.08613  3.88114    126 v - - X
          2.68618  4.42225  2.77519  2.73123  3.46354  2.40513  3.72494  3.29354  2.67741  2.69355  4.24690  2.90347  2.73739  3.18146  2.89801  2.37887  2.77519  2.98518  4.58477  3.61503
          0.00949  5.05804  5.78039  0.61958  0.77255  0.47719  0.96897
     68   2.52435  3.85758  4.30105  3.71801  1.54248  3.89772  2.85302  2.85969  3.61247  2.56423  3.55145  3.71560  3.96870  3.78692  3.70641  2.97416  3.12060  2.61791  5.04424  2.17067    127 f - - X
          2.68618  4.42225  2.77519  2.73123  3.46354  2.40513  3.72494  3.29354  2.67741  2.69355  4.24690  2.90347  2.73739  3.18146  2.89801  2.37887  2.77519  2.98518  4.58477  3.61503
          0.00945  5.06270  5.78505  0.61958  0.77255  0.48576  0.95510
     69   2.37810  3.60761  3.96048  3.19603  4.22192  3.79381  4.43994  3.56942  3.41486  3.19483  4.16996  3.79412  0.82180  3.73836  3.75692  3.13721  3.11466  3.27228  5.63648  4.18985    128 p - - X
          2.68618  4.42225  2.77519  2.73123  3.46354  2.40513  3.72494  3.29354  2.67741  2.69355  4.24690  2.90347  2.73739  3.18146  2.89801  2.37887  2.77519  2.98518  4.58477  3.61503
          0.00945  5.06270  5.78505  0.61958  0.77255  0.48576  0.95510
     70   2.90048  5.12649  1.97073  2.64012  3.04668  3.61589  1.89852  3.73767  2.73606  3.16931  4.19585  2.78342  4.12701  3.04093  3.20192  2.88222  3.06938  3.39703  3.53334  3.61705    129 h - - X
          2.68618  4.42225  2.77519  2.73123  3.46354  2.40513  3.72494  3.29354  2.67741  2.69355  4.24690  2.90347  2.73739  3.18146  2.89801  2.37887  2.77519  2.98518  4.58477  3.61503
          0.00945  5.06270  5.78505  0.61958  0.77255  0.48576  0.95510
     71   2.91700  4.84945  3.52789  2.87250  3.29408  3.81947  2.18996  2.67081  2.01852  2.16431  3.64530  3.33502  4.20431  2.64339  3.16322  3.04149  3.01974  2.88414  5.39995  4.06040    130 k - - E
          2.68618  4.42225  2.77519  2.73123  3.46354  2.40513  3.72494  3.29354  2.67741  2.69355  4.24690  2.90347  2.73739  3.18146  2.89801  2.37887  2.77519  2.98518  4.58477  3.61503
          0.00945  5.06270  5.78505  0.61958  0.77255  0.48576  0.95510
     72   2.62027  4.43690  4.22755  3.65800  3.66185  3.11646  4.34569  2.53586  3.56956  2.68104  3.57825  3.92804  1.47478  3.82314  3.81775  2.91796  3.13283  1.75259  5.15540  3.95310    131 p - - E
          2.68618  4.42225  2.77519  2.73123  3.46354  2.40513  3.72494  3.29354  2.67741  2.69355  4.24690  2.90347  2.73739  3.18146  2.89801  2.37887  2.77519  2.98518  4.58477  3.61503
          0.00945  5.06270  5.78505  0.61958  0.77255  0.48576  0.95510
     73   2.95113  4.33352  4.85726  4.24642  3.32475  4.11625  4.44728  1.71222  3.61599  1.72143  3.35888  4.25924  4.47928  4.18644  3.76969  3.40580  3.11706  1.47447  4.79049  3.01257    132 v - - E
          2.68618  4.42225  2.77519  2.73123  3.46354  2.40513  3.72494  3.29354  2.67741  2.69355  4.24690  2.90347  2.73739  3.18146  2.89801  2.37887  2.77519  2.98518  4.58477  3.61503
          0.01416  5.06270  4.86231  0.61958  0.77255  0.48576  0.95510
     74   2.92282  3.39318  3.78061  3.21337  3.56914  3.81904  4.14916  3.16578  3.16388  2.87620  3.76612  3.62414  4.12671  3.47253  1.85214  2.82803  1.45032  2.79626  5.01297  3.58681    133 t - - E
          2.68618  4.42225  2.77519  2.73123  3.46354  2.40513  3.72494  3.29354  2.67741  2.69355  4.24690  2.90347  2.73739  3.18146  2.89801  2.37887  2.77519  2.98518  4.58477  3.61503
          0.00949  5.05803  5.78038  0.61958  0.77255  0.49966  0.93328
     75   2.67376  4.99958  3.17329  1.89266  4.67680  3.19182  3.84521  2.75963  1.72266  3.65014  4.19812  2.96933  4.07709  2.71895  2.68190  2.73736  2.91693  3.21198  5.80157  4.40525    134 k - - E
          2.68618  4.42225  2.77519  2.73123  3.46354  2.40513  3.72494  3.29354  2.67741  2.69355  4.24690  2.90347  2.73739  3.18146  2.89801  2.37887  2.77519  2.98518  4.58477  3.61503
          0.00949  5.05803  5.78038  0.61958  0.77255  0.49966  0.93328
     76   3.10418  5.55434  3.40243  2.82375  4.93937  3.86488  3.25460  4.29779  1.07548  3.83253  4.60456  1.97283  4.24851  3.04462  2.57331  2.84102  3.26457  3.97101  5.92568  4.59242    135 k - - X
          2.68585  4.41973  2.77579  2.73182  3.46358  2.40502  3.72554  3.29399  2.67657  2.69342  4.24010  2.90406  2.73774  3.18161  2.89857  2.37905  2.77520  2.98517  4.58536  3.61515
          0.34774  1.30168  3.83297  1.55316  0.23772  0.49966  0.93328
     77   1.25869  4.86568  4.23796  3.89860  5.17206  1.90507  4.96708  4.63018  3.94224  4.27365  5.05779  4.02280  1.27058  4.21345  3.97016  2.63683  3.39406  3.98470  6.47545  5.27257    142 a - - S
          2.68618  4.42225  2.77519  2.73123  3.46354  2.40513  3.72494  3.29354  2.67741  2.69355  4.24690  2.90347  2.73739  3.18146  2.89801  2.37887  2.77519  2.98518  4.58477  3.61503
          0.00967  5.03930  5.76164  0.61958  0.77255  0.46660  0.98653
     78   1.92383  4.92878  3.33642  2.77030  4.29054  1.92766  3.78400  3.40670  2.66154  2.64830  3.92589  2.54878  3.69535  2.83494  3.22727  2.95461  2.79334  3.21026  5.57578  4.25080    143 a - - S
          2.68618  4.42225  2.77519  2.73123  3.46354  2.40513  3.72494  3.29354  2.67741  2.69355  4.24690  2.90347  2.73739  3.18146  2.89801  2.37887  2.77519  2.98518  4.58477  3.61503
          0.00949  5.05803  5.78038  0.61958  0.77255  0.49966  0.93328
     79   1.64170  5.61359  2.72935  1.28499  4.94983  2.58580  4.04751  4.43823  2.85983  3.92725  4.69245  3.13495  4.21160  3.02690  3.37616  3.05861  3.10329  4.00686  6.07301  4.64332    144 e - - X
          2.68618  4.42225  2.77519  2.73123  3.46354  2.40513  3.72494  3.29354  2.67741  2.69355  4.24690  2.90347  2.73739  3.18146  2.89801  2.37887  2.77519  2.98518  4.58477  3.61503
          0.00949  5.05803  5.78038  0.61958  0.77255  0.49966  0.93328
     80   2.71127  5.16947  1.86198  2.71251  4.42589  3.72374  3.71492  3.69071  2.61437  3.38448  4.04457  3.23939  4.11499  2.65788  3.17978  2.69638  2.17526  2.03311  5.65973  4.30993    145 d - - X
          2.68618  4.42225  2.77519  2.73123  3.46354  2.40513  3.72494  3.29354  2.67741  2.69355  4.24690  2.90347  2.73739  3.18146  2.89801  2.37887  2.77519  2.98518  4.58477  3.61503
          0.00949  5.05803  5.78038  0.61958  0.77255  0.47717  0.96899
     81   4.17260  6.08123  4.79056  3.91465  5.63962  4.59470  4.11617  5.04648  2.39036  4.34218  5.27685  4.17354  4.94526  3.51725  0.34303  4.15710  4.27017  4.75360  6.20409  5.14124    146 R - - S
          2.68618  4.42225  2.77519  2.73123  3.46354  2.40513  3.72494  3.29354  2.67741  2.69355  4.24690  2.90347  2.73739  3.18146  2.89801  2.37887  2.77519  2.98518  4.58477  3.61503
          0.00945  5.06270  5.78505  0.61958  0.77255  0.48576  0.95510
     82   3.00132  4.46949  4.91190  4.30768  3.47975  4.19969  4.57895  2.32026  3.98231  1.71612  1.15176  4.36839  4.59909  3.92039  4.17513  3.56274  3.31560  2.33033  5.08505  3.76684    147 m - - S
          2.68618  4.42225  2.77519  2.73123  3.46354  2.40513  3.72494  3.29354  2.67741  2.69355  4.24690  2.90347  2.73739  3.18146  2.89801  2.37887  2.77519  2.98518  4.58477  3.61503
          0.00945  5.06270  5.78505  0.61958  0.77255  0.48576  0.95510
     83   3.07971  5.22398  3.48925  3.29187  5.26233  0.82184  4.64308  4.74959  3.50723  4.31818  5.11867  3.69901  4.42386  1.97654  3.91190  2.10519  3.54894  4.17382  6.47239  5.15760    148 g - - S
          2.68618  4.42225  2.77519  2.73123  3.46354  2.40513  3.72494  3.29354  2.67741  2.69355  4.24690  2.90347  2.73739  3.18146  2.89801  2.37887  2.77519  2.98518  4.58477  3.61503
          0.00945  5.06270  5.78505  0.61958  0.77255  0.48576  0.95510
     84   2.64708  5.41506  2.72435  2.38678  4.75950  2.83826  3.86592  4.24503  1.59805  3.71994  4.45613  3.03972  4.07203  2.63231  2.81061  2.20320  2.49758  3.80541  5.84790  4.43724    149 k - - S
          2.68618  4.42225  2.77519  2.73123  3.46354  2.40513  3.72494  3.29354  2.67741  2.69355  4.24690  2.90347  2.73739  3.18146  2.89801  2.37887  2.77519  2.98518  4.58477  3.61503
          0.00945  5.06270  5.78505  0.61958  0.77255  0.48576  0.95510
     85   4.62577  6.14614  5.47698  5.53353  6.42136  0.06554  6.42150  6.42867  5.82642  5.84366  6.91868  5.64719  5.53306  6.06832  5.81596  4.84592  5.16865  5.76260  7.09774  6.59966    150 G - - S
          2.68618  4.42225  2.77519  2.73123  3.46354  2.40513  3.72494  3.29354  2.67741  2.69355  4.24690  2.90347  2.73739  3.18146  2.89801  2.37887  2.77519  2.98518  4.58477  3.61503
          0.00945  5.06270  5.78505  0.61958  0.77255  0.48576  0.95510
     86   3.68472  5.62475  4.29438  3.59216  4.89645  4.33999  4.31231  4.21753  0.77931  3.67197  1.60491  3.94825  4.71546  3.47527  2.75448  3.74406  3.86588  4.00317  5.97310  4.80915    151 k - - S
          2.68544  4.42272  2.77567  2.73169  3.46089  2.40521  3.72524  3.29401  2.67786  2.69342  4.24714  2.90387  2.73783  3.18168  2.89614  2.37891  2.77565  2.98565  4.58424  3.61512
          0.32648  1.28929  5.78505  1.32218  0.31000  0.48576  0.95510
     87   2.78102  4.89780  4.47916  4.49184  5.65955  0.31487  5.55398  5.17253  4.78786  4.86231  5.62629  4.32204  4.50350  4.91971  4.93541  2.83875  3.48781  4.28004  6.98550  5.88502    156 G - - X
          2.68618  4.42225  2.77519  2.73123  3.46354  2.40513  3.72494  3.29354  2.67741  2.69355  4.24690  2.90347  2.73739  3.18146  2.89801  2.37887  2.77519  2.98518  4.58477  3.61503
          0.00945  5.06270  5.78505  0.61958  0.77255  0.48576  0.95510
     88   2.25177  5.40762  2.95663  2.42898  4.74990  3.48092  3.86587  4.23377  1.78270  3.71174  4.44937  2.43911  3.83856  2.96330  2.78651  1.91640  2.79237  3.65877  5.84214  4.43297    157 k - - E
          2.68618  4.42225  2.77519  2.73123  3.46354  2.40513  3.72494  3.29354  2.67741  2.69355  4.24690  2.90347  2.73739  3.18146  2.89801  2.37887  2.77519  2.98518  4.58477  3.61503
          0.01481  5.06270  4.78279  0.61958  0.77255  0.48576  0.95510
     89   2.60251  4.28315  4.60773  4.01101  2.58798  4.07033  4.25281  1.86209  3.85569  2.53481  3.39536  3.90202  1.63182  3.98339  3.96683  3.30107  3.04923  2.10851  4.98280  3.79866    158 p - - E
          2.68618  4.42225  2.77519  2.73123  3.46354  2.40513  3.72494  3.29354  2.67741  2.69355  4.24690  2.90347  2.73739  3.18146  2.89801  2.37887  2.77519  2.98518  4.58477  3.61503
          0.00950  5.05739  5.77973  0.61958  0.77255  0.50155  0.93037
     90   2.76827  5.36913  2.02310  1.82415  4.40759  3.68074  3.20172  3.45161  2.43255  3.58810  4.31936  3.03235  4.07382  2.70397  3.10121  2.64847  2.74576  2.74171  5.81227  3.86961    159 e - - E
          2.68618  4.42225  2.77519  2.73123  3.46354  2.40513  3.72494  3.29354  2.67741  2.69355  4.24690  2.90347  2.73739  3.18146  2.89801  2.37887  2.77519  2.98518  4.58477  3.61503
          0.00950  5.05739  5.77973  0.61958  0.77255  0.50155  0.93037
     91   2.87451  4.93323  3.38268  2.63850  3.45604  1.78044  2.48846  3.58578  2.64837  3.20097  4.00634  3.25905  4.16039  3.12983  3.19845  2.84914  3.11405  3.22895  4.96580  2.27395    160 g - - E
          2.68618  4.42225  2.77519  2.73123  3.46354  2.40513  3.72494  3.29354  2.67741  2.69355  4.24690  2.90347  2.73739  3.18146  2.89801  2.37887  2.77519  2.98518  4.58477  3.61503
          0.00950  5.05739  5.77973  0.61958  0.77255  0.50155  0.93037
     92   2.93947  4.41229  4.41378  3.82604  3.12637  4.04270  4.33834  2.86009  3.52745  2.34010  3.42874  3.96699  4.41173  3.91984  2.93377  3.32955  2.23558  2.51937  1.54357  2.65601    161 w - - E
          2.68618  4.42225  2.77519  2.73123  3.46354  2.40513  3.72494  3.29354  2.67741  2.69355  4.24690  2.90347  2.73739  3.18146  2.89801  2.37887  2.77519  2.98518  4.58477  3.61503
          0.00950  5.05739  5.77973  0.61958  0.77255  0.50155  0.93037
     93   1.55960  3.83880  4.73366  4.12969  3.41033  3.74708  4.38232  2.46647  3.95052  2.49284  2.57945  4.15903  4.45371  4.11332  4.01826  3.18573  3.04894  1.51060  4.96117  3.39590    162 v - - E
          2.68618  4.42225  2.77519  2.73123  3.46354  2.40513  3.72494  3.29354  2.67741  2.69355  4.24690  2.90347  2.73739  3.18146  2.89801  2.37887  2.77519  2.98518  4.58477  3.61503
          0.00950  5.05739  5.77973  0.61958  0.77255  0.50155  0.93037
     94   1.24416  3.49675  4.36808  3.76219  3.34704  4.02614  4.33708  2.84024  3.60567  2.62066  3.42716  4.00151  4.40086  3.89398  3.85969  3.13082  2.02280  2.28068  5.03687  3.44130    163 a - - E
          2.68618  4.42225  2.77519  2.73123  3.46354  2.40513  3.72494  3.29354  2.67741  2.69355  4.24690  2.90347  2.73739  3.18146  2.89801  2.37887  2.77519  2.98518  4.58477  3.61503
          0.00950  5.05739  5.77973  0.61958  0.77255  0.50155  0.93037
     95   2.85577  4.89950  3.36904  2.78544  4.28111  3.76729  3.96857  3.49665  2.61558  3.01820  4.13362  3.13516  2.79561  2.76237  1.42298  2.96580  3.15354  2.39806  5.00949  4.25181    164 r - - E
          2.68618  4.42225  2.77519  2.73123  3.46354  2.40513  3.72494  3.29354  2.67741  2.69355  4.24690  2.90347  2.73739  3.18146  2.89801  2.37887  2.77519  2.98518  4.58477  3.61503
          0.00950  5.05739  5.77973  0.61958  0.77255  0.50155  0.93037
     96   3.02601  4.23316  5.16513  4.57631  3.34382  4.45134  4.82736  1.56916  4.39265  2.50475  3.56479  4.60163  4.78989  4.44368  4.43103  3.77730  3.42647  0.88335  4.76911  4.12607    165 v - - E
          2.68618  4.42225  2.77519  2.73123  3.46354  2.40513  3.72494  3.29354  2.67741  2.69355  4.24690  2.90347  2.73739  3.18146  2.89801  2.37887  2.77519  2.98518  4.58477  3.61503
          0.00950  5.05739  5.77973  0.61958  0.77255  0.47602  0.97089
     97   2.70179  5.26117  2.92862  2.39875  4.44657  3.60335  3.38102  4.23511  1.71484  3.59271  4.44886  2.93871  3.22576  2.67264  2.16880  2.46154  2.93150  3.65153  5.84157  3.40360    166 k - - X
          2.68618  4.42225  2.77519  2.73123  3.46354  2.40513  3.72494  3.29354  2.67741  2.69355  4.24690  2.90347  2.73739  3.18146  2.89801  2.37887  2.77519  2.98518  4.58477  3.61503
          0.00945  5.06270  5.78505  0.61958  0.77255  0.48576  0.95510
     98   2.39847  4.48648  3.55789  2.59185  3.83529  3.77418  4.05859  2.17128  2.54188  3.02309  3.69771  3.44911  2.13700  3.21235  3.14938  2.93207  2.45336  2.65956  5.37502  3.92840    167 p - - S
          2.68618  4.42226  2.77520  2.73124  3.46354  2.40513  3.72495  3.29355  2.67741  2.69350  4.24690  2.90347  2.73737  3.18144  2.89801  2.37887  2.77520  2.98519  4.58477  3.61504
          0.02546  3.81390  5.78505  0.46601  0.98752  0.48576  0.95510
     99   3.27304  5.73044  2.70251  2.58380  5.04973  0.81516  4.18788  4.52819  2.90969  4.04327  4.50420  2.70562  4.32247  3.29033  3.52843  2.88598  3.53361  4.12066  6.21456  4.78392    169 g - - S
          2.68618  4.42225  2.77519  2.73123  3.46354  2.40513  3.72494  3.29354  2.67741  2.69355  4.24690  2.90347  2.73739  3.18146  2.89801  2.37887  2.77519  2.98518  4.58477  3.61503
          0.00945  5.06270  5.78505  0.61958  0.77255  0.48576  0.95510
    100   2.88921  5.41110  2.87668  2.29921  4.75523  3.67786  3.63584  4.23996  2.18471  3.71561  4.31233  3.09036  4.07128  1.98049  1.97108  2.25641  2.70427  3.47668  5.84399  4.33928    170 r - - C
          2.68618  4.42225  2.77519  2.73123  3.46354  2.40513  3.72494  3.29354  2.67741  2.69355  4.24690  2.90347  2.73739  3.18146  2.89801  2.37887  2.77519  2.98518  4.58477  3.61503
          0.00945  5.06270  5.78505  0.61958  0.77255  0.48576  0.95510
    101   2.81528  4.31220  4.09577  3.51185  3.55062  3.95166  4.19013  1.61985  2.79997  2.53238  3.39519  3.84474  2.62140  3.62031  3.37764  3.26739  3.03682  1.72964  5.07856  3.87568    171 i - - E
          2.68618  4.42225  2.77519  2.73123  3.46354  2.40513  3.72494  3.29354  2.67741  2.69355  4.24690  2.90347  2.73739  3.18146  2.89801  2.37887  2.77519  2.98518  4.58477  3.61503
          0.00945  5.06270  5.78505  0.61958  0.77255  0.48576  0.95510
    102   3.89264  4.95566  5.93058  5.38204  3.85564  5.33748  5.77560  1.13572  5.25745  1.14740  2.56741  5.50486  5.49462  5.27828  5.26898  4.72289  4.12279  1.81982  5.95191  4.89620    172 i - - E
          2.68618  4.42225  2.77519  2.73123  3.46354  2.40513  3.72494  3.29354  2.67741  2.69355  4.24690  2.90347  2.73739  3.18146  2.89801  2.37887  2.77519  2.98518  4.58477  3.61503
          0.01415  5.06270  4.86345  0.61958  0.77255  0.48576  0.95510
    103   3.08280  4.44969  5.01792  4.40952  1.25796  4.25481  4.43181  2.40503  4.20200  1.91596  2.50196  4.40426  4.60044  4.31590  4.21079  3.56877  3.31289  2.27797  4.84767  2.92564    173 f - - E
          2.68618  4.42225  2.77519  2.73123  3.46354  2.40513  3.72494  3.29354  2.67741  2.69355  4.24690  2.90347  2.73739  3.18146  2.89801  2.37887  2.77519  2.98518  4.58477  3.61503
          0.00949  5.05804  5.78039  0.61958  0.77255  0.49963  0.93332
    104   2.87327  5.27189  3.18188  1.14469  4.56169  3.70674  3.81429  3.72444  2.66961  3.50960  4.33192  3.20284  4.10247  3.02667  3.09851  2.19071  2.66549  3.41150  5.74320  4.09611    174 e - - E
          2.68618  4.42225  2.77519  2.73123  3.46354  2.40513  3.72494  3.29354  2.67741  2.69355  4.24690  2.90347  2.73739  3.18146  2.89801  2.37887  2.77519  2.98518  4.58477  3.61503
          0.00949  5.05804  5.78039  0.61958  0.77255  0.49963  0.93332
    105   2.76188  4.33920  5.02418  4.41866  3.12270  3.79360  4.61087  1.60320  4.21627  1.63990  2.52068  4.42056  4.61474  4.35077  4.23511  3.58014  3.29906  1.61845  5.09467  3.92123    175 i - - E
          2.68651  4.42149  2.77539  2.73149  3.46185  2.40550  3.72531  3.29389  2.67608  2.69387  4.24739  2.90371  2.73783  3.18190  2.89725  2.37919  2.77489  2.98502  4.58411  3.61511
          1.26681  0.95620  1.09685  1.05815  0.42633  0.49963  0.93332
    106   2.57170  5.24715  2.39435  2.30638  4.58622  2.81064  3.71302  4.06818  2.06032  3.43820  4.28971  2.37900  3.17036  2.81156  2.76465  2.56887  2.95221  3.25780  5.68338  4.27567    179 k - - T
          2.68618  4.42225  2.77519  2.73123  3.46354  2.40513  3.72494  3.29354  2.67741  2.69355  4.24690  2.90347  2.73739  3.18146  2.89801  2.37887  2.77519  2.98518  4.58477  3.61503
          0.01422  4.65632  5.37866  0.61958  0.77255  0.25722  1.48368
    107   2.03428  5.38754  2.50224  2.20195  4.72587  2.14968  3.85675  3.56290  2.50578  3.66572  4.19975  2.92278  3.90621  2.60738  2.99260  2.43331  2.98088  3.73858  5.82427  4.41733    180 a - - T
          2.68618  4.42225  2.77519  2.73123  3.46354  2.40513  3.72494  3.29354  2.67741  2.69355  4.24690  2.90347  2.73739  3.18146  2.89801  2.37887  2.77519  2.98518  4.58477  3.61503
          0.29460  5.03931  1.39153  0.61958  0.77255  0.53044  0.88758
    108   2.65924  5.25192  2.77754  2.43934  4.45768  1.71597  3.74591  4.04369  2.45873  3.51383  4.30037  2.35523  3.81434  2.76016  2.82460  2.76191  2.73920  3.52916  5.69913  4.27386    181 g - - .
          2.68627  4.42128  2.77525  2.73127  3.46363  2.40518  3.72480  3.29340  2.67739  2.69337  4.24699  2.90345  2.73742  3.18153  2.89790  2.37893  2.77528  2.98525  4.58486  3.61493
          0.26043  1.74884  2.89488  0.57009  0.83350  0.95718  0.48447
    109   2.72909  4.16269  4.06397  2.94193  3.33870  3.80234  4.18943  1.83643  3.50921  2.30621  3.06179  3.33237  4.08938  3.73811  3.70718  3.17213  2.89550  1.55863  4.89819  3.70362    184 v - - .
          2.68623  4.42233  2.77528  2.73124  3.46326  2.40521  3.72503  3.29362  2.67737  2.69359  4.24698  2.90287  2.73748  3.18138  2.89809  2.37895  2.77528  2.98526  4.58446  3.61490
          0.31764  1.31713  5.46468  0.12716  2.12521  0.23708  1.55556
    110   2.64869  5.15518  2.63402  2.51381  4.14209  3.30312  2.53870  4.11733  2.33320  3.56626  4.33515  2.16934  3.15675  2.91310  2.74352  2.22461  2.93848  3.59521  5.83678  4.04091    186 n - - X
          2.68618  4.42225  2.77519  2.73123  3.46354  2.40513  3.72494  3.29354  2.67741  2.69355  4.24690  2.90347  2.73739  3.18146  2.89801  2.37887  2.77519  2.98518  4.58477  3.61503
          0.00945  5.06270  5.78505  0.61958  0.77255  0.48576  0.95510
    111   2.41978  5.34582  3.00113  1.63568  3.85913  3.65089  3.85123  3.78485  2.32287  2.54593  4.26728  2.54473  3.76583  2.88067  2.73436  2.82631  3.11810  3.29360  5.79530  4.26883    187 e - - S
          2.68618  4.42225  2.77519  2.73123  3.46354  2.40513  3.72494  3.29354  2.67741  2.69355  4.24690  2.90347  2.73739  3.18146  2.89801  2.37887  2.77519  2.98518  4.58477  3.61503
          0.00945  5.06270  5.78505  0.61958  0.77255  0.48576  0.95510
    112   2.16999  5.40519  2.61130  1.78884  4.74711  3.58826  3.81500  4.04209  1.88304  3.63269  3.92895  3.02347  3.64637  2.64945  2.98270  2.71794  3.03096  3.25381  5.83976  4.22019    188 e - - H
[truncated: 11,315,230 more chars]
