# Supplementary material for: Unique mobile elements and scalable gene flow at the prokaryote–eukaryote boundary revealed by circularized Asgard archaea genomes
Source: Nat Microbiol. 2022 Jan 13;7(2):200–12. doi: 10.1038/s41564-021-01039-y (PMC8813620; doi:10.1038/s41564-021-01039-y)
Supplement: Supplementary file 5 — Hidden Markov Models for Asgard archaea markers. [file 41564_2021_1039_MOESM5_ESM.zip]

Archive with 3 entries (2 files):
- Wuetal_SItable.xlsx
- __MACOSX/
- __MACOSX/._Wuetal_SItable.xlsx
