# Supplementary material for: Unique mobile elements and scalable gene flow at the prokaryote–eukaryote boundary revealed by circularized Asgard archaea genomes
Source: Nat Microbiol. 2022 Jan 13;7(2):200–12. doi: 10.1038/s41564-021-01039-y (PMC8813620; doi:10.1038/s41564-021-01039-y)
Supplement: Supplementary file 5 — Hidden Markov Models for Asgard archaea markers. [file 41564_2021_1039_MOESM5_ESM.zip › Wuetal_SItable.xlsx]

## Sheet: Table_list
List of Supplementary Tables
TS1	Microbial community in rock-derived incubations revealed by amplicon sequencing of a hypervariable region of 16S rRNA gene.
TS2	Sulfide production in generate 1 and 2 cultures of lactate-fed incubations that led to the discovery of Ca. Avitoarchaeum litho.
TS3	Unique full-length sequences of archaeal 16S rRNA genes amplified using archaea-specific primers - from DNA sample FW3395 shown in T1
TS4	Microbial community in sediment-derived incubations revealed by amplicon sequencing of a hypervariable region of 16S rRNA gene.
TS5	Sulfide production in sediment-derived incubations
TS6	Details of DNA samples used for metagenomic sequencing
TS7	Matrix based on ANI/AF values between MAGs. Values shown are averages of pairwise comparisons. Light shade of red indicates potential order/family relationship. More intense shade of red indicates potential genus relationship.
TS8	Information of 282 Asgard archaea genomes evaluated using our custom HMMs. Marked in red are MAGs selected.
TS9	Information of the selection criteria and the selected 19 MAG/genomes representing diverse clades of Asgard archaea
TS10	List of in-house metagenomic assemblies from Pescadero basin for CRISPR analyses and gene homology search
TS11	List of published metagenomic assemblies from Guaymas basin for CRISPR analyses and gene homology search
TS12	Full list of unique AAG spacer-target matches
TS13	Full list of unique Gerd spacer-target matches
TS14	A list of predicted Heimdallarchaeote MGEs after bast-based dereplication, size filter, and manual inspection
TS15	Distribution of archaea markers that show abscence/duplication in at least 1 selected asgard archaea MAGs as evaluated by the checkM and new HMM
TS16	List of archaea and eukaryotes used for phylogenomic analyses
TS17	List of protein families used for the phylogenomic analyses

## Sheet: TS1
Description	Pre_Incubated	Pre_incubated_sonicated	Gen_1_lactate_w_rock(FW10006)			Gen_2_lactate_w_rock (FW10025)					FW10063 (Gen3)		FW10023 (Gen2, planktonic)
date of sampling	20171102	20171102	20190123	20190123	20191215	20190123	20190123	20190307	20190307	20190614	20190123	20191215	20190307	20190614	20191215
Sample SN	NA091.045R	NA091.045R_sonicated	FW2434	FW2434B	FW3993	FW2438	FW2438	FW2552	FW2552	FW3395	FW2453	FW3994	FW2546B	FW3394	FW4037
Archaea;__Aenigmarchaeota;__Aenigmarchaeia;__Aenigmarchaeales;__f;__g	0	0	0	0	0	0	0	0	0	0	0	0	0	0	0
Archaea;__Aenigmarchaeota;__Deep_Sea_Euryarchaeotic_GroupDSEG;__o;__f;__g	0	0	0	0	0	0	0	0	0	0	0	0	0	0	0
Archaea;__Altiarchaeota;__Altiarchaeia;__Altiarchaeales;__Altiarchaeaceae;__Candidatus_Altiarchaeum	0	0	0	0	0	0	0	0	0	0	0	0	0	0	0
Archaea;__Asgardarchaeota;__Heimdallarchaeia;__o;__f;__g (Ca. Heimdallarchaeum endolitrhica)	0	0.103065	0.0154071	0.0235195	3.55413	0	0	0.0872801	0.0511117	1.77767	0	0.959024	0	0	0
Archaea;__Asgardarchaeota;__Lokiarchaeia;__o;__f;__g	0	0.00588945	0	0.00940778	0.0593178	0.00709371	0.00863185	0.0137811	0	0.0996453	0	0	0.0114987	0.0522637	0.0129107
Archaea;__Asgardarchaeota;__Odinarchaeia;__o;__f;__g	0	0	0	0	0	0	0	0	0	0	0	0	0	0	0
Archaea;__Asgardarchaeota;Other;Other;Other;Other	0.114635	0.0500604	0	0.0564467	0.128522	0.00709371	0.056107	0.0321558	0.030667	0.298936	0	0.348736	0.00766577	0.264585	0.00645536
Archaea;__Crenarchaeota;__Bathyarchaeia;__o;__f;__g	0	0.00294473	0	0	0.00494315	0	0	0	0	0	0	0	0	0	0
Archaea;__Crenarchaeota;__Nitrososphaeria;__Caldiarchaeales;__Caldiarchaeaceae;__Candidatus_Caldiarchaeum	0.0382117	0.00588945	0	0	0	0	0	0	0	0	0	0	0	0	0
Archaea;__Crenarchaeota;__Nitrososphaeria;__Caldiarchaeales;__Geothermarchaeaceae;__g	0	0	0	0	0	0	0	0	0	0	0	0	0	0	0
Archaea;__Crenarchaeota;__Nitrososphaeria;__Caldiarchaeales;__Terrestrial_Hot_Spring_GpTHSCG;__g	0	0	0	0	0	0	0	0	0	0	0	0	0	0	0
Archaea;__Crenarchaeota;__Nitrososphaeria;__Group_1_1c;__f;__g	0	0	0	0	0	0	0	0	0	0	0	0	0	0	0
Archaea;__Crenarchaeota;__Nitrososphaeria;__Nitrosopumilales;__Nitrosopumilaceae;__Candidatus_Nitrosopumilus	0	0	0	0	0	0	0	0.00459369	0	0	0	0	0	0	0
Archaea;__Crenarchaeota;__Nitrososphaeria;__Nitrosopumilales;__Nitrosopumilaceae;__g	0	0	0	0	0	0	0	0	0	0	0	0	0	0	0
Archaea;__Crenarchaeota;__Nitrososphaeria;__Nitrosopumilales;__Nitrosopumilaceae;Other	0	0	0	0	0	0	0	0	0	0	0	0	0	0	0
Archaea;__Crenarchaeota;__Nitrososphaeria;__Nitrososphaerales;__Nitrososphaeraceae;__Candidatus_Nitrocosmicus	0	0	0	0	0	0	0	0	0	0	0	0	0	0	0
Archaea;__Crenarchaeota;__Nitrososphaeria;__Nitrososphaerales;__Nitrososphaeraceae;__Candidatus_Nitrososphaera	0	0	0	0	0	0	0	0	0	0	0	0	0	0	0
Archaea;__Crenarchaeota;__Nitrososphaeria;__Nitrososphaerales;__Nitrososphaeraceae;__g	0	0	0	0	0	0	0	0	0	0	0	0	0	0	0
Archaea;__Crenarchaeota;__Nitrososphaeria;__Nitrososphaerales;__Nitrososphaeraceae;Other	0	0	0	0	0	0	0	0	0	0	0	0	0	0	0
Archaea;__Crenarchaeota;__Nitrososphaeria;__uncultured;__f;__g	0	0	0	0	0	0	0	0	0	0	0	0	0	0	0
Archaea;__Crenarchaeota;__Nitrososphaeria;Other;Other;Other	0.0382117	0	0	0	0	0	0	0	0	0	0	0	0	0	0
Archaea;__Crenarchaeota;__Thermoprotei1;__Desulfurococcales;__Desulfurococcaceae;__g	0	0	0	0	0	0	0	0	0	0	0	0	0	0	0
Archaea;__Crenarchaeota;__Thermoprotei1;__Desulfurococcales;__Desulfurococcaceae;__Thermosphaera	0	0	0	0	0	0	0	0	0	0	0	0	0	0	0
Archaea;__Crenarchaeota;__Thermoprotei1;__Desulfurococcales;__Desulfurococcaceae;Other	0	0.00588945	0	0	0	0	0	0	0	0	0	0	0	0	0
Archaea;__Crenarchaeota;__Thermoprotei1;__Desulfurococcales;__Ignicoccaceae;__Ignicoccus	0	0	0	0	0	0	0	0	0	0	0	0	0	0	0
Archaea;__Crenarchaeota;__Thermoprotei1;__Desulfurococcales;__Ignisphaeraceae;__Ignisphaera	0	0	0	0	0	0	0	0	0	0	0	0	0	0	0
Archaea;__Crenarchaeota;__Thermoprotei1;__Desulfurococcales;__Ignisphaeraceae;__uncultured	0	0.00294473	0	0	0	0	0	0	0	0	0	0	0	0	0
Archaea;__Crenarchaeota;__Thermoprotei1;__Desulfurococcales;__Ignisphaeraceae;Other	0	0	0	0	0	0	0	0	0	0	0	0	0	0	0
Archaea;__Crenarchaeota;__Thermoprotei1;__Desulfurococcales;__Pyrodictiaceae;__Hyperthermus	0	0	0	0	0	0	0	0	0	0	0	0	0	0	0
Archaea;__Crenarchaeota;__Thermoprotei1;__Desulfurococcales;__Pyrodictiaceae;__uncultured	0	0	0	0	0	0	0	0	0	0	0	0	0	0	0
Archaea;__Crenarchaeota;__Thermoprotei1;__Desulfurococcales;__Pyrodictiaceae;Other	0	0	0	0	0	0	0	0	0	0	0	0	0	0	0
Archaea;__Crenarchaeota;__Thermoprotei1;__Desulfurococcales;Other;Other	0.0764234	0.10601	0	0	0.00988631	0	0	0	0	0	0	0	0	0	0
Archaea;__Crenarchaeota;__Thermoprotei1;__Sulfolobales;__Sulfolobaceae;__Acidianus2	0	0	0	0	0	0	0	0	0	0	0	0	0	0	0
Archaea;__Crenarchaeota;__Thermoprotei1;__Sulfolobales;__Sulfolobaceae;__Stygiolobus	0	0	0	0	0	0	0	0	0	0	0	0	0	0	0
Archaea;__Crenarchaeota;__Thermoprotei1;__Sulfolobales;__Sulfolobaceae;__uncultured	0	0	0	0	0	0	0	0	0	0	0	0	0	0	0
Archaea;__Crenarchaeota;__Thermoprotei1;__Terrestrial_Miscellaneous_GpTMCG;__f;__g	0	0	0	0	0	0	0	0	0	0	0	0	0	0	0
Archaea;__Crenarchaeota;__Thermoprotei1;__Thermoproteales;__Thermofilaceae;__Thermofilum	0	0	0	0	0.00494315	0	0	0	0	0	0	0	0	0	0
Archaea;__Crenarchaeota;__Thermoprotei1;__Thermoproteales;__Thermoproteaceae;__g	0	0	0	0	0	0	0	0	0	0	0	0	0	0	0
Archaea;__Crenarchaeota;__Thermoprotei1;__Thermoproteales;Other;Other	0	0	0	0	0	0	0	0	0	0	0	0	0	0	0
Archaea;__Crenarchaeota;__Thermoprotei1;__uncultured;__f;__g	0	0	0	0	0	0	0	0	0	0	0	0	0	0	0
Archaea;__Crenarchaeota;__Thermoprotei1;Other;Other;Other	0	0.00294473	0	0	0	0	0	0	0	0	0	0	0	0	0
Archaea;__Crenarchaeota;__Thermoprotei2;__Geoarchaeales;__f;__g	0	0	0	0	0	0	0	0	0	0	0	0	0	0	0
Archaea;__Crenarchaeota;Other;Other;Other;Other	0	0	0	0	0	0	0	0	0	0	0	0	0	0	0
Archaea;__Euryarchaeota;__Methanobacteria;__Methanobacteriales;__Methanobacteriaceae;__Methanobrevibacter	0	0	0	0	0	0	0	0	0	0	0	0	0	0	0
Archaea;__Euryarchaeota;__Methanobacteria;__Methanobacteriales;__Methanothermaceae;__Methanothermus	0	0	0	0	0	0	0	0	0	0	0	0	0	0	0
Archaea;__Euryarchaeota;__Methanococci;__Methanococcales;__Methanocaldococcaceae;__Methanocaldococcus	0	0	0	0	0	0	0	0	0	0	0	0	0	0	0
Archaea;__Euryarchaeota;__Methanococci;__Methanococcales;__Methanococcaceae;__g	0	0	0	0	0	0	0	0	0	0	0	0	0	0	0
Archaea;__Euryarchaeota;__Methanococci;__Methanococcales;__Methanococcaceae;__Methanococcus2	0	0	0	0	0	0	0	0	0	0	0	0	0	0	0
Archaea;__Euryarchaeota;__Methanococci;__Methanococcales;__Methanococcaceae;__Methanothermococcus1	0	0	0	0	0	0	0	0	0	0	0	0	0	0	0
Archaea;__Euryarchaeota;__Methanococci;__Methanococcales;__Methanococcaceae;__uncultured	0	0	0	0	0	0	0	0	0	0	0	0	0	0	0
Archaea;__Euryarchaeota;__Methanococci;__Methanococcales;__Methanococcaceae;Other	0	0	0	0.00470389	0.00988631	0	0.00431593	0	0.00511117	0	0	0.959024	0.0191644	0.00326648	0
Archaea;__Euryarchaeota;__Methanococci;__Methanococcales;Other;Other	0	0	0	0	0	0	0	0	0	0	0	0	0	0	0
Archaea;__Euryarchaeota;__Methanopyri;__Methanopyrales;__Methanopyraceae;__Methanopyrus	0	0	0	0	0	0	0	0	0	0	0	0	0	0	0
Archaea;__Euryarchaeota;__Thermococci;__Methanofastidiosales;__f;__g	0	0	0	0	0	0	0	0	0	0	0	0	0	0	0
Archaea;__Euryarchaeota;__Thermococci;__Methanofastidiosales;__uncultured;__g	0	0	0	0	0	0	0	0	0	0	0	0	0	0	0
Archaea;__Euryarchaeota;__Thermococci;__Thermococcales;__Thermococcaceae;__Palaeococcus	0	0	0	0	0	0	0	0	0	0	0	0	0	0	0
Archaea;__Euryarchaeota;__Thermococci;__Thermococcales;__Thermococcaceae;__Thermococcus	0	0.00588945	0	0	0.0148295	0	0	0	0	0	0	0	0	0	0
Archaea;__Euryarchaeota;__Thermococci;__Thermococcales;__Thermococcaceae;Other	0	0.00294473	0	0	0	0	0	0	0	0	0	0	0	0	0
Archaea;__Euryarchaeota;__Thermococci;Other;Other;Other	0	0	0	0	0	0	0	0	0	0	0	0	0	0	0
Archaea;__Euryarchaeota;Other;Other;Other;Other	0	0	0	0	0	0	0	0	0	0	0	0	0	0	0
Archaea;__Hadarchaeota;__Hadarchaeia;__Hadarchaeales;__f;__g	0	0	0	0	0.00494315	0	0	0	0	0	0	0	0	0	0
Archaea;__Halobacterota;__ANME_1;__ANME_1a;__f;__g	0	0	0	0	0	0	0	0	0.00511117	0	0	0	0	0	0
Archaea;__Halobacterota;__ANME_1;__ANME_1b;__f;__g	0	0	0	0.00470389	0	0	0	0	0	0	0	0	0.00383289	0	0
Archaea;__Halobacterota;__ANME_1;__o;__f;__g	40.6955	50.402	0	0.00940778	0.00494315	0	0	0	0	0.00398581	0.00323499	0	0.00383289	0	0
Archaea;__Halobacterota;__ANME_1;Other;Other;Other	0	0	0	0	0	0	0	0	0	0	0	0	0	0	0
Archaea;__Halobacterota;__Archaeoglobi;__Archaeoglobales;__Archaeoglobaceae;__Archaeoglobus2	0	0	0	0	0	0	0	0	0	0	0	0	0	0	0
Archaea;__Halobacterota;__Archaeoglobi;__Archaeoglobales;__Archaeoglobaceae;__Archaeoglobus3	0	0	0	0	0.00988631	0	0	0	0	0	0	0	0	0	0
Archaea;__Halobacterota;__Archaeoglobi;__Archaeoglobales;__Archaeoglobaceae;__Archaeoglobus4	0	0	0	0	0	0	0	0	0	0	0	0	0	0	0
Archaea;__Halobacterota;__Archaeoglobi;__Archaeoglobales;__Archaeoglobaceae;__g	0	0	0	0	0	0	0	0	0	0	0	0	0	0	0
Archaea;__Halobacterota;__Archaeoglobi;__Archaeoglobales;__Archaeoglobaceae;__JdFR_20	0	0	0	0	0	0	0	0	0	0	0	0	0	0	0
Archaea;__Halobacterota;__Archaeoglobi;__Archaeoglobales;__Archaeoglobaceae;__uncultured	0	0	0	0	0	0	0	0	0	0	0	0	0	0	0
Archaea;__Halobacterota;__Archaeoglobi;__Archaeoglobales;__Archaeoglobaceae;Other	0	0	0	0	0.0247158	0	0	0	0	0	0	0	0	0	0
Archaea;__Halobacterota;__Halobacteria;__Halobacterales;__Haloferacaceae3;__uncultured	0	0	0	0	0	0	0	0	0	0	0	0	0	0	0
Archaea;__Halobacterota;__Halobacteria;__Halobacterales;__Halomicrobiaceae1;__Halomarina	0	0	0	0	0	0	0	0	0	0	0	0	0	0	0
Archaea;__Halobacterota;__Halobacteria;__Halobacterales;__Halomicrobiaceae1;__uncultured	0	0	0	0	0	0	0	0	0	0	0	0	0	0	0
Archaea;__Halobacterota;__Halobacteria;__Halobacterales;__Halomicrobiaceae1;Other	0	0	0	0	0	0	0	0	0	0	0	0	0	0	0
Archaea;__Halobacterota;__Halobacteria;__Halobacterales;Other;Other	0	0	0	0	0	0	0	0	0	0	0	0	0	0	0
Archaea;__Halobacterota;__Methanomicrobia;__Methanomicrobiales;__Methanomicrobiaceae;__Methanogenium	0	0	0	0	0	0	0	0	0	0	0	0	0	0	0.0129107
Archaea;__Halobacterota;__Methanomicrobia;__Methanomicrobiales;__Methanomicrobiaceae;__uncultured	0	0	0	0	0	0	0	0	0	0	0	0	0	0	0
Archaea;__Halobacterota;__Methanomicrobia;__Methanomicrobiales;__Methanomicrobiaceae;Other	0	0	0	0	0	0	0	0	0	0	0	0	0	0	0
Archaea;__Halobacterota;__Methanosarcinia;__Methanosarciniales;__ANME_2a_2b;__ANME_2b	0	0	0	0	0	0	0	0	0	0	0	0	0	0.00326648	0
Archaea;__Halobacterota;__Methanosarcinia;__Methanosarciniales;__ANME_2a_2b;__g	0.0764234	0.00294473	0	0	0	0	0	0	0.00511117	0	0	0	0	0.00653296	0
Archaea;__Halobacterota;__Methanosarcinia;__Methanosarciniales;__ANME_2a_2b;Other	0	0	0	0	0	0	0	0	0	0	0	0	0	0	0
Archaea;__Halobacterota;__Methanosarcinia;__Methanosarciniales;__ANME_2c;__g	0.305694	0	0	0	0	0.00354685	0	0	0.00511117	0.0239149	0	0	0	0.00653296	0
Archaea;__Halobacterota;__Methanosarcinia;__Methanosarciniales;__Methanoperedenaceae;__Candidatus_Methanoperedens	0	0	0	0	0	0	0	0	0	0	0	0	0	0	0
Archaea;__Halobacterota;__Methanosarcinia;__Methanosarciniales;__Methanoperedenaceae;__g	0	0	0	0	0	0.00354685	0	0	0	0	0	0	0	0	0
Archaea;__Halobacterota;__Methanosarcinia;__Methanosarciniales;__Methanosarcinaceae;__ANME_3	0	0	0	0	0	0	0	0	0	0	0	0	0	0	0
Archaea;__Halobacterota;__Methanosarcinia;__Methanosarciniales;__Methanosarcinaceae;__Methanococcoides	0	0	0	0	0	0	0	0	0	0	0	0	0	0	0
Archaea;__Halobacterota;__Methanosarcinia;__Methanosarciniales;__Methanosarcinaceae;__Methanohalophilus	0	0	0	0	0.00494315	0	0	0	0	0.00398581	0	0	0	0	0
Archaea;__Halobacterota;__Methanosarcinia;__Methanosarciniales;__Methanosarcinaceae;__Methanolobus	0	0	0	0	0	0	0	0	0	0	0	0	0	0	0
Archaea;__Halobacterota;__Methanosarcinia;__Methanosarciniales;__Methanosarcinaceae;__Methanosarcina	0	0	0	0	0	0	0	0	0	0	0	0	0	0	0
Archaea;__Halobacterota;__Methanosarcinia;__Methanosarciniales;__Methanosarcinaceae;__uncultured	0	0	0	0	0	0	0	0	0	0	0	0	0	0	0
Archaea;__Halobacterota;__Methanosarcinia;__Methanosarciniales;__Methanosarcinaceae;Other	0	0	0	0	0	0	0	0	0	0	0	0	0	0	0
Archaea;__Halobacterota;__Methanosarcinia;__Methanosarciniales;__Methermicoccaceae;__g	0	0	0	0	0	0	0	0	0	0	0	0	0	0	0
Archaea;__Halobacterota;__Methanosarcinia;__Methanosarciniales;__Methermicoccaceae;__Methermicoccus	0	0	0	0	0	0	0	0	0	0	0	0	0	0	0
Archaea;__Halobacterota;__Methanosarcinia;__Methanosarciniales;__Methermicoccaceae;Other	0	0	0	0	0	0	0	0	0	0	0	0	0	0	0
Archaea;__Halobacterota;__Methanosarcinia;__Methanosarciniales;__Syntrophoarchaeaceae;__Candidatus_Syntrophoarchaeum	0.0382117	0	0	0	0	0	0	0	0	0	0	0	0	0	0
Archaea;__Halobacterota;__Methanosarcinia;__Methanosarciniales;Other;Other	0	0	0	0	0	0	0	0	0	0	0	0	0	0.00979944	0.00645536
Archaea;__Halobacterota;Other;Other;Other;Other	0.0764234	0	0	0	0	0	0	0	0	0	0	0	0	0	0
Archaea;__Hydrothermarchaeota;__Hydrothermarchaeia;__Hydrothermarchaeales;__f;__g	0	0	0	0	0.00494315	0	0	0	0	0	0	0	0	0	0
Archaea;__Iainarchaeota;__Iainarchaeia;__Iainarchaeales;__f;__g	0	0	0	0	0	0	0	0	0	0	0	0	0	0	0
Archaea;__Korarchaeota;__Korarchaeia;__Korarchaeales;__Korarchaeaceae;__Candidatus_Korarchaeum	0.152847	0.032392	0	0.00470389	0.0346021	0	0	0	0	0	0	0	0	0	0
Archaea;__Micrarchaeota;__Micrarchaeia;__Micrarchaeales;__CG1;__025541	0	0	0	0	0	0	0	0	0	0	0	0	0	0	0
Archaea;__Micrarchaeota;__Micrarchaeia;__Micrarchaeales;__f;__g	0	0	0	0	0.00988631	0	0	0	0	0	0	0	0	0	0
Archaea;__Nanoarchaeota;__Nanoarchaeia;__Woesearchaeales;__CG1_02_57_44;__g	0	0	0	0	0	0	0	0	0	0	0	0	0	0	0
Archaea;__Nanoarchaeota;__Nanoarchaeia;__Woesearchaeales;__f;__g	0.0764234	0.00588945	1.13242	1.47702	0.00494315	0.237639	0.164005	0.0551243	0.0511117	0.0597872	0	0	0.0306631	0.0489972	0
Archaea;__Nanoarchaeota;__Nanoarchaeia;__Woesearchaeales;__GW2011;__AR15	0	0	0	0	0	0	0	0	0	0	0	0	0	0	0
Archaea;__Nanoarchaeota;__Nanoarchaeia;__Woesearchaeales;__SCGC_AAA011_D5;__g	0.45854	1.34574	0.0115554	0.00940778	0.00988631	0	0.00431593	0	0	0	0	0	0.103488	0	0
Archaea;__Nanoarchaeota;__Nanoarchaeia;__Woesearchaeales;Other;Other	0.343905	0.320975	0	0	0	0	0	0	0	0	0	0	0.0153315	0	0.00645536
Archaea;__Thermoplasmatota;__Thermoplasmata;__Acidiprofundales;__Aciduliprofundaceae;__Aciduliprofundum	0.382117	0.326865	0	0.00470389	0	0	0	0	0	0	0	0	0	0	0
Archaea;__Thermoplasmatota;__Thermoplasmata;__Acidiprofundales;__Aciduliprofundaceae;__JdFR_45	0.0382117	0.0294473	0	0	0	0	0	0	0	0	0	0	0	0	0
Archaea;__Thermoplasmatota;__Thermoplasmata;__Acidiprofundales;__Aciduliprofundaceae;Other	0	0	0	0	0.00494315	0	0	0	0	0	0	0	0	0	0
Archaea;__Thermoplasmatota;__Thermoplasmata;__JdFR_43;__f;__g	0.152847	0.0441709	0	0	0.0197726	0	0	0	0	0	0	0	0	0	0.00645536
Archaea;__Thermoplasmatota;__Thermoplasmata;__Marine_Benthic_Group_D_and_DHVEG_1;__f;__g	0.152847	0.132513	0	0	0	0	0	0	0	0	0	0	0	0	0
Archaea;__Thermoplasmatota;__Thermoplasmata;__Marine_Group_II;__f;__g	0	0	0	0	0	0	0	0	0	0	0	0	0	0	0
Archaea;__Thermoplasmatota;__Thermoplasmata;__Marine_Group_III;__f;__g	0	0.00588945	0	0	0	0	0	0	0	0	0	0	0	0	0
Archaea;__Thermoplasmatota;__Thermoplasmata;__Methanomassiliicoccales;__Methanomassiliicoccaceae;__uncultured	0	0	0	0	0	0	0	0	0	0	0	0	0	0	0
Archaea;__Thermoplasmatota;__Thermoplasmata;__Methanomassiliicoccales;__Methanomassiliicoccaceae;Other	0	0	0	0	0	0	0	0	0	0	0	0	0	0	0
Archaea;__Thermoplasmatota;__Thermoplasmata;__SG8_5;__f;__g	0	0	0	0	0	0	0	0	0	0	0	0	0	0	0
Archaea;__Thermoplasmatota;__Thermoplasmata;__Thermoplasmatales;__Thermoplasmataceae;__Thermoplasma	0	0	0	0	0	0	0	0	0	0	0	0	0	0	0
Archaea;__Thermoplasmatota;__Thermoplasmata;__uncultured;__f;__g	0.152847	0.00883418	0.0192589	0.0188156	0.0247158	0.0106406	0	0.0183748	0.107335	0.581928	0	0	0.00383289	0.0685961	5.70008
Archaea;__Thermoplasmatota;__Thermoplasmata;Other;Other;Other	0	0	0.00385178	0	0	0	0	0	0	0.0518155	0	0	0	0.00326648	0.316313
Archaea;__Thermoplasmatota;__uncultured;__o;__f;__g	0.152847	0.353367	0	0	0.00988631	0	0	0	0	0	0	0	0	0	0
Archaea;__Thermoplasmatota;Other;Other;Other;Other	0.0382117	0.0618393	0	0	0	0	0	0	0	0	0	0	0	0	0
Archaea;__uncultured;__c;__o;__f;__g	0	0.00588945	0	0.00470389	0.00494315	0	0	0	0	0	0	0	0	0	0
Archaea;Other;Other;Other;Other;Other	0	0.0176684	0	0	0.00988631	0	0	0.00459369	0	0	0	0	0	0	0
Bacteria;__Abditibacteriota;__Abditibacteria;__Abditibacteriales;__Abditibacteriaceae;__Abditibacterium	0	0	0	0	0	0	0	0	0	0	0	0	0	0	0
Bacteria;__Acetothermia;__Acetothermiia;__o;__f;__g	0.649599	0.191407	0.00770357	0.00940778	0.0593178	0	0	0	0	0	0	0	0	0	0
Bacteria;__Acidobacteriota;__Acidobacteriae;__Acidobacteriales;__uncultured;__g	0	0	0	0	0	0	0	0	0	0	0	0	0	0	0
Bacteria;__Acidobacteriota;__Acidobacteriae;__Acidobacteriales;Other;Other	0	0	0	0	0	0	0	0	0	0	0	0	0	0	0
Bacteria;__Acidobacteriota;__Acidobacteriae;__Bryobacterales;__Bryobacteraceae;__Bryobacter	0	0	0	0	0	0	0	0	0	0	0	0	0	0	0
Bacteria;__Acidobacteriota;__Acidobacteriae;__Paludibaculum;__f;__g	0	0	0	0	0	0	0	0	0	0	0	0	0	0	0
Bacteria;__Acidobacteriota;__Acidobacteriae;__PAUC26f;__f;__g	0	0	0	0	0	0	0	0	0	0	0	0	0	0	0
Bacteria;__Acidobacteriota;__Acidobacteriae;__Subgroup_13;__f;__g	0	0	0	0	0	0	0	0	0	0	0	0	0	0	0
Bacteria;__Acidobacteriota;__Acidobacteriae;Other;Other;Other	0	0	0.00385178	0	0.00494315	0.00354685	0.0172637	0	0	0	0	0	0.00383289	0	0
Bacteria;__Acidobacteriota;__Aminicenantia;__Aminicenantales;__f;__g	0	0.0942313	0.0577768	0.0517428	0.0296589	0	0	0	0	0	0	0	0.0114987	0	0
Bacteria;__Acidobacteriota;__AT_s3_28;__o;__f;__g	0	0	0	0	0	0	0	0	0	0	0	0	0	0	0
Bacteria;__Acidobacteriota;__Blastocatellia;__11_24;__f;__g	0	0	0	0	0	0	0	0	0	0	0	0	0	0	0
Bacteria;__Acidobacteriota;__Blastocatellia;__Blastocatellales;__Blastocatellaceae;__Blastocatella	0	0	0	0	0	0	0	0	0	0	0	0	0	0	0
Bacteria;__Acidobacteriota;__Blastocatellia;__Blastocatellales;__Blastocatellaceae;__Stenotrophobacter2	0	0	0	0	0	0	0	0	0	0	0	0	0.00766577	0	0
Bacteria;__Acidobacteriota;__Blastocatellia;__Blastocatellales;__Blastocatellaceae;Other	0	0	0	0	0	0	0	0	0	0	0	0	0	0	0
Bacteria;__Acidobacteriota;__Blastocatellia;__Pyrinomonadales;__Pyrinomonadaceae;__Pyrinomonas	0	0	0	0	0	0	0	0	0	0	0	0	0	0	0
Bacteria;__Acidobacteriota;__Blastocatellia;__Pyrinomonadales;__Pyrinomonadaceae;__RB41	0	0	0	0	0	0	0	0	0	0	0	0	0	0	0
Bacteria;__Acidobacteriota;__Blastocatellia;__Pyrinomonadales;__Pyrinomonadaceae;Other	0	0	0	0	0	0	0	0	0	0	0	0	0	0	0
Bacteria;__Acidobacteriota;__c5LKS83;__o;__f;__g	0	0.108955	0.0115554	0.00940778	0.00494315	0	0	0	0	0	0	0	0	0	0
Bacteria;__Acidobacteriota;__Holophagae;__Acanthopleuribacterales;__Acanthopleuribacteraceae;__Acanthopleuribacter	0	0	0	0	0	0	0	0	0	0	0	0	0	0	0
Bacteria;__Acidobacteriota;__Holophagae;__Acanthopleuribacterales;__Acanthopleuribacteraceae;__Thermotomaculum	0	0.00883418	0	0.00470389	0.00988631	0	0	0	0	0	0	0	0	0	0
Bacteria;__Acidobacteriota;__Holophagae;__Subgroup_7;__f;__g	0	0	0	0	0	0	0	0	0	0	0	0	0	0	0
Bacteria;__Acidobacteriota;__Subgroup_18;__o;__f;__g	0	0	0	0	0	0	0	0	0	0	0	0	0	0	0
Bacteria;__Acidobacteriota;__Subgroup_21;__o;__f;__g	0	0	0	0	0	0	0	0	0	0	0	0	0	0	0
Bacteria;__Acidobacteriota;__Subgroup_22;__o;__f;__g	0.152847	0.141347	0	0	0.00988631	0	0	0	0.0102223	0	0	0.174368	0	0	0
Bacteria;__Acidobacteriota;__Subgroup_25;__o;__f;__g	0	0	0	0	0	0	0	0	0	0	0	0	0	0	0
Bacteria;__Acidobacteriota;__Subgroup_26;__o;__f;__g	0	0	0	0	0	0	0	0	0	0	0	0	0	0	0
Bacteria;__Acidobacteriota;__Thermoanaerobaculia;__Thermoanaerobaculales;__Thermoanaerobaculaceae;__Subgroup_10	0	0	0	0	0.00494315	0	0	0	0	0	0	0.43592	0	0	0
Bacteria;__Acidobacteriota;__Thermoanaerobaculia;__Thermoanaerobaculales;__Thermoanaerobaculaceae;__Subgroup_23	0.22927	0.332754	0	0.00940778	0.00988631	0	0	0	0	0	0	0.523104	0.0229973	0	0.0129107
Bacteria;__Acidobacteriota;__Thermoanaerobaculia;__Thermoanaerobaculales;__Thermoanaerobaculaceae;__Thermoanaerobaculum	0	0	0	0	0	0	0	0	0	0	0	0	0	0	0
Bacteria;__Acidobacteriota;__Thermoanaerobaculia;__Thermoanaerobaculales;__Thermoanaerobaculaceae;Other	0	0	0	0	0	0	0	0	0	0	0	0	0	0	0
Bacteria;__Acidobacteriota;__Vicinamibacteria;__Subgroup_17;__f;__g	0	0	0	0	0	0	0	0	0	0	0	0	0	0	0
Bacteria;__Acidobacteriota;__Vicinamibacteria;__Subgroup_9;__f;__g	0	0	0	0	0	0	0	0	0	0	0	0	0	0	0
Bacteria;__Acidobacteriota;__Vicinamibacteria;__Vicinamibacterales;__Vicinamibacteraceae;__g	0	0	0	0	0	0	0	0	0	0	0	0	0	0	0
Bacteria;__Acidobacteriota;Other;Other;Other;Other	0	0	0	0	0	0	0	0	0.0153335	0	0	0	0	0	0
Bacteria;__Actinobacteriota;__Acidimicrobiia;__Actinomarinales;__uncultured;__g	0	0	0	0	0	0	0	0	0	0	0	0	0	0	0
Bacteria;__Actinobacteriota;__Acidimicrobiia;__IMCC26256;__f;__g	0	0	0	0	0	0	0	0	0	0	0	0	0	0	0
Bacteria;__Actinobacteriota;__Acidimicrobiia;__Microtrichales;__f;__g	0	0	0	0	0	0	0	0	0	0	0	0	0	0	0
Bacteria;__Actinobacteriota;__Acidimicrobiia;__Microtrichales;__Iamiaceae;__Iamia	0	0	0	0	0	0	0	0	0	0	0	0	0	0	0
Bacteria;__Actinobacteriota;__Acidimicrobiia;__Microtrichales;__Ilumatobacteraceae;__CL500_29_marine_group	0	0	0.00385178	0	0	0	0	0	0	0	0	0	0	0	0
Bacteria;__Actinobacteriota;__Acidimicrobiia;__Microtrichales;__Ilumatobacteraceae;__Ilumatobacter	0	0	0	0	0	0	0	0	0	0	0	0	0	0	0
Bacteria;__Actinobacteriota;__Acidimicrobiia;__Microtrichales;__Ilumatobacteraceae;Other	0	0	0	0	0	0	0	0	0	0	0	0	0	0	0
Bacteria;__Actinobacteriota;__Acidimicrobiia;__Microtrichales;__Microtrichaceae;__IMCC26207	0	0	0	0	0	0	0	0	0	0	0	0	0	0	0
Bacteria;__Actinobacteriota;__Acidimicrobiia;__Microtrichales;__Microtrichaceae;__Sva0996_marine_group	0	0	0	0	0	0	0	0	0	0	0	0	0	0	0
Bacteria;__Actinobacteriota;__Acidimicrobiia;__Microtrichales;__Microtrichaceae;__uncultured	0	0	0	0	0	0	0	0	0	0	0	0	0	0	0
Bacteria;__Actinobacteriota;__Acidimicrobiia;__Microtrichales;__uncultured;__g	0	0	0	0	0	0	0	0	0	0	0	0	0	0	0
Bacteria;__Actinobacteriota;__Acidimicrobiia;__Microtrichales;Other;Other	0	0	0	0	0	0	0	0	0	0	0	0	0	0	0
Bacteria;__Actinobacteriota;__Acidimicrobiia;Other;Other;Other	0	0	0	0	0	0	0	0	0	0	0	0	0	0	0
Bacteria;__Actinobacteriota;__Actinobacteria;__Actinomycetales;__Actinomycetaceae;__Actinomyces1	0	0	0	0	0	0	0	0	0	0	0	0	0	0	0
Bacteria;__Actinobacteriota;__Actinobacteria;__Actinomycetales;__Actinomycetaceae2;__Actinotignum	0	0	0	0	0	0	0	0	0	0	0	0	0	0	0
Bacteria;__Actinobacteriota;__Actinobacteria;__Corynebacteriales;__Corynebacteriaceae;__Corynebacterium1	0	0	0	0	0	0	0	0	0	0	0	0.174368	0.00383289	0	0
Bacteria;__Actinobacteriota;__Actinobacteria;__Corynebacteriales;__Corynebacteriaceae;__Corynebacterium4	0	0	0	0	0	0	0	0	0	0	0	0	0	0	0
Bacteria;__Actinobacteriota;__Actinobacteria;__Corynebacteriales;__Corynebacteriaceae;__Lawsonella	0	0	0	0	0	0	0	0	0.0153335	0	0	0	0	0	0
Bacteria;__Actinobacteriota;__Actinobacteria;__Corynebacteriales;__Corynebacteriaceae;Other	0	0	0	0	0	0	0	0	0	0	0	0	0	0	0
Bacteria;__Actinobacteriota;__Actinobacteria;__Corynebacteriales;__Dietziaceae;__Dietzia	0	0	0	0	0	0	0	0	0	0	0	0	0	0	0
Bacteria;__Actinobacteriota;__Actinobacteria;__Corynebacteriales;__Mycobacteriaceae;__Mycobacterium	0	0	0	0	0	0	0	0	0.0102223	0	0	0	0	0	0
Bacteria;__Actinobacteriota;__Actinobacteria;__Corynebacteriales;__Nocardiaceae1;__Gordonia	0	0	0	0	0	0	0	0	0	0	0	0	0	0	0
Bacteria;__Actinobacteriota;__Actinobacteria;__Corynebacteriales;__Nocardiaceae2;__Rhodococcus2	0	0	0	0	0	0	0	0	0	0	0	0	0	0	0
Bacteria;__Actinobacteriota;__Actinobacteria;__Corynebacteriales;Other;Other	0	0	0	0	0	0	0	0	0	0	0	0	0	0	0
Bacteria;__Actinobacteriota;__Actinobacteria;__Euzebyales;__Euzebyaceae;__uncultured	0	0	0	0	0	0	0	0	0.061334	0	0	0	0	0	0
Bacteria;__Actinobacteriota;__Actinobacteria;__Frankiales1;__Geodermatophilaceae;__Blastococcus1	0	0	0	0	0	0	0	0	0	0	0	0	0	0	0
Bacteria;__Actinobacteriota;__Actinobacteria;__Frankiales1;__Geodermatophilaceae;__Modestobacter	0	0.00588945	0	0	0	0	0	0	0	0	0	0	0	0	0
Bacteria;__Actinobacteriota;__Actinobacteria;__Frankiales1;__Geodermatophilaceae;Other	0	0	0	0	0	0	0	0	0	0	0	0	0	0	0
Bacteria;__Actinobacteriota;__Actinobacteria;__Frankiales1;__uncultured;__g	0	0	0	0	0	0	0	0	0	0	0	0	0	0	0
Bacteria;__Actinobacteriota;__Actinobacteria;__Micrococcales;__Beutenbergiaceae;Other	0	0	0	0	0	0	0	0	0	0	0	0	0	0	0
Bacteria;__Actinobacteriota;__Actinobacteria;__Micrococcales1;__Brevibacteriaceae;__Brevibacterium	0	0	0	0	0	0	0	0	0	0	0	0	0	0	0
Bacteria;__Actinobacteriota;__Actinobacteria;__Micrococcales1;__Micrococcaceae;__Kocuria2	0	0	0	0	0	0	0	0	0	0	0	0	0	0	0
Bacteria;__Actinobacteriota;__Actinobacteria;__Micrococcales1;__Micrococcaceae;__Micrococcus1	0	0	0	0	0	0	0	0	0	0	0	0	0	0	0
Bacteria;__Actinobacteriota;__Actinobacteria;__Micrococcales1;__Micrococcaceae;Other	0	0	0	0	0	0	0	0	0	0	0	0	0	0	0
Bacteria;__Actinobacteriota;__Actinobacteria;__Micrococcales3;__Cellulomonadaceae;__Cellulomonas1	0	0	0	0	0	0	0	0	0	0	0	0	0	0	0
Bacteria;__Actinobacteriota;__Actinobacteria;__Micrococcales3;__Cellulomonadaceae;Other	0	0	0	0	0	0	0	0	0	0	0	0	0	0	0
Bacteria;__Actinobacteriota;__Actinobacteria;__Micrococcales3;__Microbacteriaceae;__Leifsonia1	0	0	0	0	0.00494315	0	0	0	0	0	0	0	0	0	0
Bacteria;__Actinobacteriota;__Actinobacteria;__Micrococcales3;__Microbacteriaceae;__Microbacterium	0	0	0	0	0	0	0	0	0	0	0	0	0	0	0
Bacteria;__Actinobacteriota;__Actinobacteria;__Micrococcales3;__Microbacteriaceae;Other	0	0	0	0	0	0	0	0	0	0	0	0	0	0	0
Bacteria;__Actinobacteriota;__Actinobacteria;__Micrococcales4;__Intrasporangiaceae1;Other	0	0	0	0	0	0	0	0	0	0	0	0	0	0	0
Bacteria;__Actinobacteriota;__Actinobacteria;__Micrococcales4;Other;Other	0	0	0	0	0	0	0	0	0	0	0	0	0	0	0
Bacteria;__Actinobacteriota;__Actinobacteria;__Micromonosporales;__Micromonosporaceae;__Actinoplanes1	0	0	0	0	0	0	0	0	0	0	0	0	0	0	0
Bacteria;__Actinobacteriota;__Actinobacteria;__Micromonosporales;__Micromonosporaceae;Other	0	0	0	0	0	0	0	0	0	0	0	0	0	0	0
Bacteria;__Actinobacteriota;__Actinobacteria;__PeM15;__f;__g	0	0	0	0	0	0	0	0	0	0	0	0	0	0	0
Bacteria;__Actinobacteriota;__Actinobacteria;__Propionibacteriales;__Nocardioidaceae1;__Nocardioides1	0	0	0	0	0	0	0	0	0.0204447	0	0	0	0	0	0
Bacteria;__Actinobacteriota;__Actinobacteria;__Propionibacteriales;__Nocardioidaceae1;Other	0	0	0	0	0	0	0	0	0	0	0	0	0	0	0
Bacteria;__Actinobacteriota;__Actinobacteria;__Propionibacteriales;__Propionibacteriaceae;__Cutibacterium1	0	0	0	0	0.00988631	0.00709371	0	0	0	0	0	0.174368	0	0	0
Bacteria;__Actinobacteriota;__Actinobacteria;__Propionibacteriales;__Propionibacteriaceae;__Friedmanniella	0	0	0	0	0	0	0	0	0	0	0	0	0	0	0
Bacteria;__Actinobacteriota;__Actinobacteria;__Propionibacteriales;__Propionibacteriaceae;__uncultured	0	0	0	0	0	0	0	0	0	0	0	0	0	0	0
Bacteria;__Actinobacteriota;__Actinobacteria;__Propionibacteriales;__Propionibacteriaceae;Other	0	0	0	0	0	0	0	0	0	0	0	0	0	0	0
Bacteria;__Actinobacteriota;__Actinobacteria;__Pseudonocardiales;__Pseudonocardiaceae2;__Pseudonocardia	0	0	0	0	0	0	0	0	0	0	0	0	0	0	0
Bacteria;__Actinobacteriota;__Actinobacteria;__Streptomycetales;__Streptomycetaceae;__Streptomyces1	0	0	0	0	0	0	0	0	0	0	0	0.348736	0	0	0
Bacteria;__Actinobacteriota;__Actinobacteria;__Streptomycetales;__Streptomycetaceae;Other	0	0	0	0	0	0	0	0	0	0	0	0	0	0	0
Bacteria;__Actinobacteriota;__Actinobacteria;__Streptosporangiales;__Thermomonosporaceae2;__Actinomadura6	0	0	0	0	0	0	0	0	0	0	0	0	0	0	0
Bacteria;__Actinobacteriota;__Actinobacteria;__Streptosporangiales;__Thermomonosporaceae2;Other	0	0	0	0	0	0	0	0	0	0	0	0	0	0	0
Bacteria;__Actinobacteriota;__Actinobacteria;Other;Other;Other	0	0	0	0	0	0	0	0	0	0	0	0	0	0	0
Bacteria;__Actinobacteriota;__Coriobacteriia;__OPB41;__f;__g	0	0	0	0	0	0	0	0	0	0	0	0	0	0	0
Bacteria;__Actinobacteriota;__RBG_16_55_12;__o;__f;__g	0	0	0	0	0	0	0	0	0	0	0	0	0	0	0
Bacteria;__Actinobacteriota;__Thermoleophilia;__Gaiellales;__uncultured;__g	0	0	0	0	0	0	0	0	0	0	0	0	0	0	0
Bacteria;__Actinobacteriota;__Thermoleophilia;__Solirubrobacterales;__67_14;__g	0	0	0	0	0	0	0	0	0	0	0	0	0	0	0
Bacteria;__Actinobacteriota;__Thermoleophilia;__Solirubrobacterales;__Solirubrobacteraceae;__Solirubrobacter	0	0	0	0	0	0	0	0	0	0	0	0	0	0	0
Bacteria;__Actinobacteriota;__Thermoleophilia;__Solirubrobacterales;__Solirubrobacteraceae;Other	0	0	0	0	0	0	0	0	0	0	0	0	0	0	0
Bacteria;__Actinobacteriota;__Thermoleophilia;__Solirubrobacterales;Other;Other	0	0	0	0	0	0	0	0	0	0	0	0	0	0	0
Bacteria;__Actinobacteriota;__WCHB1_81;__o;__f;__g	0	0	0	0	0	0	0	0	0	0	0	0	0	0	0
Bacteria;__Actinobacteriota;Other;Other;Other;Other	0	0	0	0	0	0	0	0	0	0	0	0	0	0	0
Bacteria;__Aerophobota;__Aerophobia;__Aerophobales;__f;__g	0	0	0	0	0	0	0	0	0	0	0	0	0	0	0
Bacteria;__AncK6;__c;__o;__f;__g	0	0	0	0	0	0	0	0	0	0	0	0	0	0	0
Bacteria;__Aquificota;__Aquificae;__Aquificales;__Aquificaceae;__g	0	0	0	0	0	0	0	0	0	0	0	0	0	0	0
Bacteria;__Aquificota;__Aquificae;__Aquificales;__Aquificaceae;__Hydrogenobacter2	0	0	0	0	0	0	0	0	0	0	0	0	0	0	0
Bacteria;__Aquificota;__Aquificae;__Aquificales;__Aquificaceae;Other	0	0	0	0	0	0	0	0	0	0	0	0	0	0	0
Bacteria;__Aquificota;__Aquificae;__Hydrogenothermales;__Hydrogenothermaceae;__Persephonella1	0	0	0	0	0	0	0	0	0	0	0	0	0	0	0
Bacteria;__Aquificota;__Desulfurobacteriia;__Desulfurobacteriales;__Desulfurobacteriaceae;Other	0	0	0	0	0	0	0	0	0	0	0	0	0	0	0
Bacteria;__Armatimonadota;__DG_56;__o;__f;__g	0	0	0	0	0	0	0	0	0	0	0	0	0	0	0
Bacteria;__Armatimonadota;__Fimbriimonadia;__Fimbriimonadales;__Fimbriimonadaceae;__g	0	0	0	0	0	0	0	0	0	0	0	0	0	0	0
Bacteria;__Armatimonadota;__uncultured;__o;__f;__g	0	0	0	0	0	0	0	0	0	0	0	0	0	0	0
Bacteria;__Bacteroidota;__Bacteroidia;__Bacteroidales1;__009E01_B_SD_P15;__g	0	0	0	0	0	0	0	0	0	0	0	0	0	0	0
Bacteria;__Bacteroidota;__Bacteroidia;__Bacteroidales1;__Bacteroidaceae;__Bacteroides	0	0.00294473	0	0	0	0	0.00431593	0	0	0	0	0	0	0	0
Bacteria;__Bacteroidota;__Bacteroidia;__Bacteroidales1;__Dysgonomonadaceae2;Other	0	0	0	0	0	0	0	0	0	0	0	0	0	0	0
Bacteria;__Bacteroidota;__Bacteroidia;__Bacteroidales1;__Marinifilaceae1;__Marinifilum	0	0	0	0	0	0	0	0	0	0	0	0	0	0	0.00645536
Bacteria;__Bacteroidota;__Bacteroidia;__Bacteroidales1;__Marinifilaceae1;__uncultured	0	0	0	0	0	0	0	0	0	0	0	0	0	0	0
Bacteria;__Bacteroidota;__Bacteroidia;__Bacteroidales1;__Marinilabiliaceae;__Carboxylicivirga	0	0.00294473	0	0	0	0	0	0	0	0	0	0	0	0	0
Bacteria;__Bacteroidota;__Bacteroidia;__Bacteroidales1;__Marinilabiliaceae;__Labilibacter	0	0	0	0	0	0	0	0	0	0	0	0	0	0	0
Bacteria;__Bacteroidota;__Bacteroidia;__Bacteroidales1;__Marinilabiliaceae;__uncultured	0	0	0	0	0	0	0	0	0	0	0	0	0	0	0
Bacteria;__Bacteroidota;__Bacteroidia;__Bacteroidales1;__ML635J_40_aquatic_group;__g	0	0	0	0	0	0	0	0	0	0	0	0	0	0	0
Bacteria;__Bacteroidota;__Bacteroidia;__Bacteroidales1;__Prevotellaceae;__Prevotella10	0	0	0	0	0	0	0	0	0	0	0	0	0	0	0
Bacteria;__Bacteroidota;__Bacteroidia;__Bacteroidales1;__Prevotellaceae;__Prevotella7	0	0	0	0	0	0	0	0	0	0	0	0	0	0	0
Bacteria;__Bacteroidota;__Bacteroidia;__Bacteroidales1;__Salinivirgaceae;Other	0	0	0.00385178	0	0	0	0	0	0	0	0	0	0	0	0
Bacteria;__Bacteroidota;__Bacteroidia;__Bacteroidales1;__Williamwhitmaniaceae;__Blvii28_wastewater_sludge_group	0	0	0	0	0	0	0	0	0	0	0	0	0	0	0
Bacteria;__Bacteroidota;__Bacteroidia;__Bacteroidales1;Other;Other	0	0	0	0	0	0	0	0	0	0	0	0	0	0	0
Bacteria;__Bacteroidota;__Bacteroidia;__Bacteroidales2;__Bacteroidetes_BD2_2;__g	0	0	0	0	0	0	0.00431593	0	0.00511117	0.00398581	0	0.348736	0	0	0.00645536
Bacteria;__Bacteroidota;__Bacteroidia;__Bacteroidales2;__Bacteroidetes_vadinHA17;__g	0	0	0	0	0	0	0	0	0	0	0	0	0	0	0
Bacteria;__Bacteroidota;__Bacteroidia;__Bacteroidales2;__Ika33;__g	0	0.00588945	0	0	0	0	0	0	0	0	0	0	0	0	0
Bacteria;__Bacteroidota;__Bacteroidia;__Bacteroidales2;__Prolixibacteraceae;__Draconibacterium	0	0	0	0	0	0	0	0	0	0	0	0	0	0	0
Bacteria;__Bacteroidota;__Bacteroidia;__Bacteroidales2;__Prolixibacteraceae;__Sunxiuqinia	0	0	0	0	0.00494315	0.0106406	0	0	0	0	0	0	0	0	0
Bacteria;__Bacteroidota;__Bacteroidia;__Bacteroidales2;__Prolixibacteraceae;__uncultured	0	0	0	0	0	0	0	0	0	0	0	0	0	0	0
Bacteria;__Bacteroidota;__Bacteroidia;__Bacteroidales2;__Prolixibacteraceae;__WCHB1_32	0	0	0	0	0	0	0	0	0	0	0	0	0	0	0
Bacteria;__Bacteroidota;__Bacteroidia;__Bacteroidales2;__Prolixibacteraceae;Other	0	0	0	0	0	0.00354685	0.00431593	0	0	0	0	0	0	0	0
Bacteria;__Bacteroidota;__Bacteroidia;__Bacteroidales2;__SB_5;__g	0	0	0	0.00470389	0	0	0	0	0	0	0	0	0	0	0
Bacteria;__Bacteroidota;__Bacteroidia;__Bacteroidales2;Other;Other	0	0.00294473	0	0	0	0	0	0	0.0102223	0	0	0	0	0	0
Bacteria;__Bacteroidota;__Bacteroidia;__Bacteroidetes_VC2_1_Bac22;__f;__g	6.38135	0.0147236	0	0	0	0.283748	0.13811	0.0137811	0.0357782	0.0119574	0	0.174368	0	0	0
Bacteria;__Bacteroidota;__Bacteroidia;__Chitinophagales;__Chitinophagaceae;__Chitinophaga	0	0	0	0	0	0	0	0	0.030667	0	0	0	0	0	0
Bacteria;__Bacteroidota;__Bacteroidia;__Chitinophagales;__Chitinophagaceae;__Edaphobaculum	0	0	0	0	0	0	0	0	0	0	0	0	0	0	0
Bacteria;__Bacteroidota;__Bacteroidia;__Chitinophagales;__Chitinophagaceae;__Lacibacter	0	0	0	0	0	0	0.0517911	0	0	0	0	0	0	0	0
Bacteria;__Bacteroidota;__Bacteroidia;__Chitinophagales;__Chitinophagaceae;__Sediminibacterium	0	0	0	0	0	0	0	0	0	0	0	0	0	0	0
Bacteria;__Bacteroidota;__Bacteroidia;__Chitinophagales;__Chitinophagaceae;__uncultured	0	0	0	0	0	0	0	0	0	0	0	0	0	0	0
Bacteria;__Bacteroidota;__Bacteroidia;__Chitinophagales;__Chitinophagaceae;Other	0	0	0	0.00470389	0	0	0.453172	0	0	0	0	0	0.00383289	0.00326648	0
Bacteria;__Bacteroidota;__Bacteroidia;__Chitinophagales;__Saprospiraceae;__Portibacter	0	0	0	0	0	0	0	0	0	0	0	0	0	0	0
Bacteria;__Bacteroidota;__Bacteroidia;__Chitinophagales;__Saprospiraceae;__uncultured	0	0	0	0	0	0	0	0	0	0	0	0	0	0	0
Bacteria;__Bacteroidota;__Bacteroidia;__Chitinophagales;__Saprospiraceae;Other	0	0	0	0	0	0	0	0	0	0	0	0	0	0	0
Bacteria;__Bacteroidota;__Bacteroidia;__Chitinophagales;__uncultured;__g	0	0	0	0	0	0	0	0	0	0	0	0	0	0	0
Bacteria;__Bacteroidota;__Bacteroidia;__Cytophagales1;__Amoebophilaceae;__uncultured	0	0	0	0	0	0	0	0	0	0	0	0	0	0	0
Bacteria;__Bacteroidota;__Bacteroidia;__Cytophagales1;__Cyclobacteriaceae1;__uncultured	0	0.00883418	0.00385178	0.00470389	0	0	0	0	0	0	0	0	0	0	0
Bacteria;__Bacteroidota;__Bacteroidia;__Cytophagales1;__Cyclobacteriaceae3;Other	0	0	0	0	0	0	0	0	0	0	0	0	0	0	0
Bacteria;__Bacteroidota;__Bacteroidia;__Cytophagales1;__Hymenobacteraceae;__Hymenobacter	0	0	0	0	0	0	0	0	0	0	0	0	0	0.00653296	0
Bacteria;__Bacteroidota;__Bacteroidia;__Cytophagales1;__Spirosomaceae;__Larkinella	0	0	0	0	0	0	0	0	0	0	0	0	0	0	0
Bacteria;__Bacteroidota;__Bacteroidia;__Cytophagales1;Other;Other	0	0	0	0	0	0	0	0	0	0	0	0	0	0	0
Bacteria;__Bacteroidota;__Bacteroidia;__Flavobacteriales;__Crocinitomicaceae;__uncultured	0	0	0	0	0	0	0	0	0	0	0	0	0	0	0
Bacteria;__Bacteroidota;__Bacteroidia;__Flavobacteriales;__Cryomorphaceae1;__Cryomorpha	0	0	0	0	0	0	0	0	0	0	0	0	0	0	0
Bacteria;__Bacteroidota;__Bacteroidia;__Flavobacteriales;__Cryomorphaceae3;__Vicingus	0	0	0	0	0	0	0	0	0	0	0	0	0	0	0
Bacteria;__Bacteroidota;__Bacteroidia;__Flavobacteriales;__Cryomorphaceae3;Other	0	0	0	0	0	0	0	0	0	0	0	0	0	0	0
Bacteria;__Bacteroidota;__Bacteroidia;__Flavobacteriales;__Flavobacteriaceae1;__Aestuariimonas	0	0	0	0	0	0	0	0	0	0	0	0	0	0	0
Bacteria;__Bacteroidota;__Bacteroidia;__Flavobacteriales;__Flavobacteriaceae1;__Aquibacter	0	0	0	0	0	0	0	0	0	0	0	0	0	0	0
Bacteria;__Bacteroidota;__Bacteroidia;__Flavobacteriales;__Flavobacteriaceae1;__Arenibacter	0	0	0	0	0	0	0	0	0	0	0	0	0	0	0
Bacteria;__Bacteroidota;__Bacteroidia;__Flavobacteriales;__Flavobacteriaceae1;__Lutibacter	0.114635	0.0441709	0	0	0	0	0	0	0.00511117	0	0	0	0	0	0
Bacteria;__Bacteroidota;__Bacteroidia;__Flavobacteriales;__Flavobacteriaceae1;__Lutimonas	0	0	0	0	0	0	0	0	0	0	0	0	0	0	0
Bacteria;__Bacteroidota;__Bacteroidia;__Flavobacteriales;__Flavobacteriaceae1;__Maribacter	0.0382117	0.0147236	0	0	0	0	0	0	0	0	0	0	0	0	0
Bacteria;__Bacteroidota;__Bacteroidia;__Flavobacteriales;__Flavobacteriaceae1;__Maritimimonas	0	0	0	0	0	0	0	0	0	0	0	0	0	0	0
Bacteria;__Bacteroidota;__Bacteroidia;__Flavobacteriales;__Flavobacteriaceae1;__Mesonia1	0	0	0	0	0	0	0	0	0	0	0	0	0	0	0
Bacteria;__Bacteroidota;__Bacteroidia;__Flavobacteriales;__Flavobacteriaceae1;__Muricauda	0	0.00588945	0	0	0	0	0	0	0	0	0	0	0	0	0
Bacteria;__Bacteroidota;__Bacteroidia;__Flavobacteriales;__Flavobacteriaceae1;__Olleya	0	0	0	0	0	0	0	0	0	0	0	0	0	0	0
Bacteria;__Bacteroidota;__Bacteroidia;__Flavobacteriales;__Flavobacteriaceae1;__Pseudofulvibacter	0	0	0	0	0	0	0	0	0	0	0	0	0	0	0
Bacteria;__Bacteroidota;__Bacteroidia;__Flavobacteriales;__Flavobacteriaceae1;__uncultured	0	0.182573	0	0	0	0	0	0	0	0	0	0	0	0	0
Bacteria;__Bacteroidota;__Bacteroidia;__Flavobacteriales;__Flavobacteriaceae1;__Xanthomarina	0	0	0	0	0	0	0	0	0	0	0	0	0	0	0
Bacteria;__Bacteroidota;__Bacteroidia;__Flavobacteriales;__Flavobacteriaceae1;Other	0.0382117	0	0	0	0	0	0	0	0	0	0	0.087184	0	0	0
Bacteria;__Bacteroidota;__Bacteroidia;__Flavobacteriales;__Flavobacteriales_Incertae_Sedis;__Ichthyobacterium	0	0.00588945	0	0	0	0	0	0	0	0	0	0	0	0	0
Bacteria;__Bacteroidota;__Bacteroidia;__Flavobacteriales;__NS9_marine_group;__g	0	0	0	0	0	0	0	0	0	0	0	0	0	0	0
Bacteria;__Bacteroidota;__Bacteroidia;__Flavobacteriales;__Schleiferiaceae;__Schleiferia	0	0	0	0	0	0	0	0	0	0	0	0	0	0	0
Bacteria;__Bacteroidota;__Bacteroidia;__Flavobacteriales;__Weeksellaceae;__Chryseobacterium1	0	0	0	0.00470389	0	0	0	0	0	0	0	0.174368	0	0	0
Bacteria;__Bacteroidota;__Bacteroidia;__Flavobacteriales;__Weeksellaceae;__Cloacibacterium	0	0	0	0	0	0	0	0	0	0	0	0	0	0	0
Bacteria;__Bacteroidota;__Bacteroidia;__Flavobacteriales;__Weeksellaceae;Other	0	0	0	0	0	0	0	0	0	0	0	0	0	0	0
Bacteria;__Bacteroidota;__Bacteroidia;__Flavobacteriales;Other;Other	0	0	0	0	0	0	0	0	0	0	0	0	0	0	0
Bacteria;__Bacteroidota;__Bacteroidia;__ML602M_17;__f;__g	0	0	0	0	0	0	0	0	0	0	0	0	0	0	0
Bacteria;__Bacteroidota;__Bacteroidia;__Sphingobacteriales;__ADurb_Bin408;__g	0	0	1.0708	1.3265	0.064261	0.00354685	0.0345274	0.0321558	0.0102223	0.00398581	0	0	0.0498275	0.421376	0
Bacteria;__Bacteroidota;__Bacteroidia;__Sphingobacteriales;__Lentimicrobiaceae;__g	0.0764234	0.0176684	0	0	0	0	0	0.00918738	0	0	0	0	0	0	0
Bacteria;__Bacteroidota;__Bacteroidia;__Sphingobacteriales;__Lentimicrobiaceae;__Lentimicrobium	0	0	0	0	0	0	0	0	0	0	0	0	0	0	0
Bacteria;__Bacteroidota;__Bacteroidia;__Sphingobacteriales;__NS11_12_marine_group;__g	0	0.00294473	0	0	0	0	0	0	0	0	0	0	0	0	0
Bacteria;__Bacteroidota;__Bacteroidia;__Sphingobacteriales;__Sphingobacteriaceae;__Mucilaginibacter1	0	0	0	0	0	0	0	0	0	0	0	0	0	0	0
Bacteria;__Bacteroidota;__Bacteroidia;__Sphingobacteriales;__Sphingobacteriaceae;__Pedobacter3	0	0	0	0	0	0	0	0	0	0	0	0	0	0	0
Bacteria;__Bacteroidota;__Bacteroidia;__Sphingobacteriales;__Sphingobacteriaceae;__Pedobacter4	0	0	0	0	0	0	0	0	0	0	0	0	0	0	0
Bacteria;__Bacteroidota;__Bacteroidia;__Sphingobacteriales;__Sphingobacteriaceae;Other	0	0	0	0	0	0	0	0	0	0	0	0	0	0	0
Bacteria;__Bacteroidota;__Bacteroidia;__Sphingobacteriales;__ST_12K33;__g	0	0	0	0	0	0	0	0	0	0	0	0	0	0	0
Bacteria;__Bacteroidota;__Bacteroidia;__Sphingobacteriales;Other;Other	0	0	4.90717	4.2335	0.0692042	0.00709371	0.0345274	0.00459369	0.0204447	0.00398581	0	0	0.0421617	0.689227	0
Bacteria;__Bacteroidota;__Bacteroidia;Other;Other;Other	0.152847	0.00883418	0.0115554	0	0	0.379513	0.336642	0.0826864	0.153335	0.00797162	0.00323499	0	0.00383289	0	0
Bacteria;__Bacteroidota;__Ignavibacteria;__Ignavibacteriales;__Melioribacteraceae;__IheB3_7	0.0764234	0	0	0	0	0	0	0	0	0.00797162	0	0	0	0.00653296	0
Bacteria;__Bacteroidota;__Ignavibacteria;__Ignavibacteriales;__Melioribacteraceae;Other	0	0	0	0	0	0	0	0	0	0	0	0	0	0	0
Bacteria;__Bacteroidota;__Ignavibacteria;__Ignavibacteriales;__PHOS_HE36;__g	0	0	0	0	0	0	0	0	0	0	0	0	0	0	0
Bacteria;__Bacteroidota;__Ignavibacteria;__Ignavibacteriales;Other;Other	0.0764234	0.0265025	0	0	0.00494315	0.00354685	0.00431593	0	0	0	0.00323499	0	0	0	0
Bacteria;__Bacteroidota;__Kapabacteria;__Kapabacteriales;__f;__g	0.305694	0.0147236	0	0	0	0	0	0	0	0	0	0	0	0	0
Bacteria;__Bacteroidota;__Kryptonia;__Kryptoniales;__Kryptoniaceae;__Candidatus_Kryptonium	0	0	0	0	0	0	0	0	0	0	0	0	0	0	0
Bacteria;__Bacteroidota;__Kryptonia;__Kryptoniales;__MSB_3C8;__g	0	0	0	0	0	0	0	0	0	0	0	0	0	0	0
Bacteria;__Bacteroidota;__Rhodothermia;__Balneolales;__Balneolaceae;Other	0	0	0	0	0	0	0	0	0	0	0	0	0	0	0
Bacteria;__Bacteroidota;__Rhodothermia;__Rhodothermales;__Rhodothermaceae;__Salinibacter	0	0	0	0	0	0	0	0	0	0	0	0	0	0	0
Bacteria;__Bacteroidota;__Rhodothermia;__Rhodothermales;__Rhodothermaceae;__uncultured	0	0	0	0	0	0	0	0	0	0	0	0	0	0	0
Bacteria;__Bacteroidota;__Rhodothermia;__Rhodothermales;__Rhodothermaceae;Other	0	0	0	0	0	0	0	0	0	0	0	0	0	0	0
Bacteria;__Bacteroidota;__SJA_28;__o;__f;__g	0	0	0	0	0	0	0	0	0	0	0	0	0	0	0
Bacteria;__Bdellovibrionota1;__Bdellovibrionia;__Bacteriovoracales;__Bacteriovoracaceae;Other	0	0	0	0	0	0	0	0	0	0	0	0	0	0	0
Bacteria;__Bdellovibrionota1;__Bdellovibrionia;__Bdellovibrionales;__Bdellovibrionaceae;__Bdellovibrio	0	0	0	0	0	0	0	0	0	0	0	0	0	0	0
Bacteria;__Bdellovibrionota1;__Bdellovibrionia;__Bdellovibrionales;__Bdellovibrionaceae;__OM27_clade	0.0764234	0	0	0	0	0	0	0	0	0	0	0	0	0	0
Bacteria;__Bdellovibrionota2;__Oligoflexia;__0319_6G20;__f;__g	0	0.0147236	0	0	0	0	0	0	0	0	0	0	0	0	0
Bacteria;__Bdellovibrionota2;__Oligoflexia;__Oligoflexales;__uncultured;__g	0	0	0	0	0	0	0	0	0.030667	0	0	0	0	0	0
Bacteria;__Caldatribacteriota;__Caldatribacteriia;__Caldatribacteriales;__Caldatribacteriaceae;__Candidatus_Caldatribacterium	0	0	0	0	0	0	0	0	0	0	0	0	0	0	0
Bacteria;__Caldatribacteriota;__JS1;__o;__f;__g	0	0	0	0.00940778	0	0	0	0.00918738	0	0.0119574	0	0	0.0268302	0	0
Bacteria;__Caldatribacteriota;Other;Other;Other;Other	0	0	0	0	0	0	0	0	0	0	0	0	0	0	0
Bacteria;__Caldisericota;__Caldisericia;__Caldisericales;__Caldisericaceae;__Caldisericum	0.0764234	0.241468	0.408289	0.874924	1.67573	0.00709371	0.0172637	0.00459369	0	0	0	0	0.0268302	0	0
Bacteria;__Caldisericota;__Caldisericia;__Caldisericales;__LF045;__g	0	0	0	0	0	0	0	0	0	0	0	0	0	0	0
Bacteria;__Caldisericota;__Caldisericia;__Caldisericales;__TTA_B1;__g	0.0382117	0.276804	0.0154071	0.0235195	0.0247158	0	0	0	0	0	0	0	0.0229973	0	0
Bacteria;__Caldisericota;__Caldisericia;__Caldisericales;Other;Other	0.0764234	0	0	0	0	0	0	0	0	0	0	0	0	0	0
Bacteria;__Calditrichota;__Calditrichia;__Calditrichales;__Calditrichaceae;__Caldithrix	0.45854	0.877529	0.0616285	0.042335	0.0148295	0.0461091	0.0388433	2.9124	2.29491	0.558013	0	0	0.410119	2.17548	0.981215
Bacteria;__Calditrichota;__Calditrichia;__Calditrichales;__Calditrichaceae;__Calorithrix	0	0	0	0	0	0	0	0	0	0	0	0	0	0	0
Bacteria;__Calditrichota;__Calditrichia;__Calditrichales;__Calditrichaceae;__g	0	0.00294473	0.00770357	0.00940778	0.00494315	0	0	0.0459369	0.0357782	0.0119574	0	0.087184	0	0	0
Bacteria;__Calditrichota;__Calditrichia;__Calditrichales;__Calditrichaceae;__JdFR_76	0	0	0	0	0	0	0	0	0	0	0	0	0	0	0
Bacteria;__Calditrichota;__Calditrichia;__Calditrichales;__Calditrichaceae;__SM23_31	0	0	0	0	0	0	0	0	0	0	0	0	0	0	0
Bacteria;__Calditrichota;__Calditrichia;__Calditrichales;__Calditrichaceae;Other	0.420329	0.518272	0.0115554	0.0141117	0.00494315	0.0425622	0.0474752	14.4471	15.3079	0.645701	0.0194099	0.087184	0.321962	0.813353	0.0580983
Bacteria;__Campilobacterota;__Campylobacteria;__Campylobacterales;__Arcobacteraceae;__Malaciobacter1	0.114635	0	0	0	0	0	0	0	0	0	0	0	0	0	0
Bacteria;__Campilobacterota;__Campylobacteria;__Campylobacterales;__Arcobacteraceae;__uncultured	0.764234	0.0530051	0	0	0	0	0	0	0	0	0	0	0	0	0
Bacteria;__Campilobacterota;__Campylobacteria;__Campylobacterales;__Arcobacteraceae;Other	6.83989	0.103065	0	0	0	0	0	0	0	0	0	0	0	0	0
Bacteria;__Campilobacterota;__Campylobacteria;__Campylobacterales;__Campylobacteraceae;__Campylobacter	0.0382117	0.0441709	0.00385178	0.0188156	0.0395452	0	0	0	0	0	0	0	0.0114987	0	0
Bacteria;__Campilobacterota;__Campylobacteria;__Campylobacterales;__Hydrogenimonadaceae;__Hydrogenimonas	0	0.0500604	0	0	0	0	0	0	0	0	0	0	0	0	0
Bacteria;__Campilobacterota;__Campylobacteria;__Campylobacterales;__Nitratiruptoraceae;__Nitratiruptor	0	0	0	0	0	0	0	0	0	0	0	0	0	0	0
Bacteria;__Campilobacterota;__Campylobacteria;__Campylobacterales;__Sulfurimonadaceae;__Sulfurimonas	3.13336	0.0530051	0	0	0	0	0	0	0	0	0.00323499	0	0	0	0
Bacteria;__Campilobacterota;__Campylobacteria;__Campylobacterales;__Sulfurospirillaceae;__Sulfurospirillum	0.191058	0.00883418	0.00770357	0.00470389	0.0939199	0	0	0	0	0	0	0	0	0	0
Bacteria;__Campilobacterota;__Campylobacteria;__Campylobacterales;__Sulfurovaceae;__Nitratifractor	0	0	0	0	0	0	0	0	0	0	0	0	0	0	0
Bacteria;__Campilobacterota;__Campylobacteria;__Campylobacterales;__Sulfurovaceae;__Sulfurovum	0.22927	0	0.00385178	0.00940778	0.0593178	0	0.00431593	0	0	0.00398581	0	0	0	0	0
Bacteria;__Campilobacterota;__Campylobacteria;__Campylobacterales;__Sulfurovaceae;Other	0	0	0	0	0	0	0	0	0	0	0	0	0	0	0
Bacteria;__Campilobacterota;__Campylobacteria;__Campylobacterales;Other;Other	0.22927	0.00588945	0	0	0	0	0	0	0	0	0	0	0	0	0
Bacteria;__Campilobacterota;__Campylobacteria;__Nautiliales;__Nautiliaceae;__Caminibacter	0	0	0	0	0	0	0	0	0	0	0	0	0	0	0
Bacteria;__Campilobacterota;__Campylobacteria;Other;Other;Other	0	0	0	0	0	0	0	0	0	0	0	0	0	0	0
Bacteria;__Campilobacterota;__Desulfurellia;__Desulfurellales;__Desulfurellaceae;__Desulfurella	0	0	0	0	0	0	0	0	0	0	0	0	0	0	0
Bacteria;__Campilobacterota;__Desulfurellia;__Desulfurellales;__Hippeaceae;__Hippea	0	0	0	0	0	0	0	0	0	0	0	0	0	0	0
Bacteria;__Campilobacterota;__Desulfurellia;__Desulfurellales;__uncultured;__g	0	0	0	0	0	0	0	0	0	0	0	0	0	0	0
Bacteria;__Campilobacterota;__Desulfurellia;__Desulfurellales;Other;Other	0.0382117	0	0	0	0	0	0	0	0	0	0	0	0	0	0
Bacteria;__Chloroflexi;__Anaerolineae;__ADurb_Bin180;__f;__g	0	0	0	0	0	0	0	0	0	0	0	0	0	0	0
Bacteria;__Chloroflexi;__Anaerolineae;__Anaerolineales;__Anaerolineaceae;__ADurb_Bin120	0	0	0	0	0	0	0	0	0	0	0	0	0	0	0
Bacteria;__Chloroflexi;__Anaerolineae;__Anaerolineales;__Anaerolineaceae;__Anaerolineaceae_UCG_001	0	0	0	0	0	0	0	0	0	0	0	0	0	0	0
Bacteria;__Chloroflexi;__Anaerolineae;__Anaerolineales;__Anaerolineaceae;__g	0	0	0	0	0	0	0	0	0	0	0	0	0	0	0
Bacteria;__Chloroflexi;__Anaerolineae;__Anaerolineales;__Anaerolineaceae;__Levilinea	0	0	0	0	0	0	0	0	0	0	0	0	0	0	0
Bacteria;__Chloroflexi;__Anaerolineae;__Anaerolineales;__Anaerolineaceae;__Pelolinea	0	0	0	0	0	0	0	0	0	0	0	0	0	0	0
Bacteria;__Chloroflexi;__Anaerolineae;__Anaerolineales;__Anaerolineaceae;__Thermomarinilinea	0	0	0	0	0	0	0	0	0	0	0	0	0	0	0
Bacteria;__Chloroflexi;__Anaerolineae;__Anaerolineales;__Anaerolineaceae;__uncultured	0	0.0117789	0.0500732	0.0470389	0.0247158	0.024828	0.164005	0	0.0511117	0.00797162	0	0.43592	0.00766577	0.00326648	0
Bacteria;__Chloroflexi;__Anaerolineae;__Anaerolineales;__Anaerolineaceae;Other	0	0	0	0	0	0	0	0.00918738	0	0	0	0	0	0	0
Bacteria;__Chloroflexi;__Anaerolineae;__Ardenticatenales;__uncultured;__g	0	0.0147236	0	0	0	0	0	0	0	0	0	0	0	0	0
Bacteria;__Chloroflexi;__Anaerolineae;__Caldilineales;__Caldilineaceae;__uncultured	0	0	0	0	0	0	0	0	0	0	0	0	0	0	0
Bacteria;__Chloroflexi;__Anaerolineae;__KZNMV_5_B42;__f;__g	0	0	0	0	0	0	0	0	0	0	0	0	0	0	0
Bacteria;__Chloroflexi;__Anaerolineae;__MSB_5B2;__f;__g	0	0	0	0	0	0	0	0	0	0	0	0	0	0	0
Bacteria;__Chloroflexi;__Anaerolineae;__MSB_5E12;__f;__g	0	0	0	0	0	0	0	0	0	0	0	0	0	0	0
Bacteria;__Chloroflexi;__Anaerolineae;__o;__f;__g	0	0	0	0	0	0	0	0	0	0	0	0	0	0	0
Bacteria;__Chloroflexi;__Anaerolineae;__RBG_13_54_9;__f;__g	0.0382117	0.00588945	0	0.00470389	0.0247158	0	0	0	0	0.0119574	0	0	0.00383289	0	0
Bacteria;__Chloroflexi;__Anaerolineae;__SBR1031;__A4b;__g	0	0	0	0	0	0	0	0	0	0	0	0	0.00383289	0	0
Bacteria;__Chloroflexi;__Anaerolineae;__SBR1031;__f;__g	0	0.0500604	0	0	0	0	0	0	0.00511117	0.00797162	0	0.087184	0	0	0
Bacteria;__Chloroflexi;__Anaerolineae;__SJA_15;__f;__g	0	0	0	0.00470389	0	0	0	0	0	0	0	0	0	0	0
Bacteria;__Chloroflexi;__Anaerolineae;__Thermoflexales;__Thermoflexaceae;__Thermoflexus	0	0	0	0	0	0	0	0	0	0	0	0	0	0	0
Bacteria;__Chloroflexi;__Anaerolineae;__uncultured;__f;__g	0	0	0	0	0	0	0	0	0	0	0.00323499	0	0	0	0
Bacteria;__Chloroflexi;__Anaerolineae;Other;Other;Other	0	0	0	0	0	0	0	0	0	0	0	0	0	0	0
Bacteria;__Chloroflexi;__Chloroflexia;__Thermomicrobiales;__JG30_KF_CM45;__g	0	0	0	0	0	0	0	0	0	0	0	0	0	0	0
Bacteria;__Chloroflexi;__Dehalococcoidia;__661239;__f;__g	0	0	0	0	0	0	0	0	0	0	0	0	0	0	0
Bacteria;__Chloroflexi;__Dehalococcoidia;__Dehalococcoidales;__Dehalococcoidales_Incertae_Sedis;__Dehalobium	0	0	0	0	0	0	0	0	0	0	0	0	0	0	0
Bacteria;__Chloroflexi;__Dehalococcoidia;__DscP2;__f;__g	0	0	0	0	0	0	0	0	0	0	0	0	0	0	0
Bacteria;__Chloroflexi;__Dehalococcoidia;__FW22;__f;__g	0	0	0	0	0	0	0	0	0	0	0	0	0	0	0
Bacteria;__Chloroflexi;__Dehalococcoidia;__GIF3;__f;__g	0	0	0	0	0	0	0	0	0	0	0	0	0	0	0
Bacteria;__Chloroflexi;__Dehalococcoidia;__GIF9;__AB_539_J10;__g	0	0	0	0	0	0	0	0	0	0	0	0	0	0	0
Bacteria;__Chloroflexi;__Dehalococcoidia;__GIF9;__AB_539_J10;__SCGC_AB_539_J10	0	0	0	0	0	0	0	0	0	0	0	0	0	0	0
Bacteria;__Chloroflexi;__Dehalococcoidia;__GIF9;__AB_539_J10;Other	0	0	0	0	0	0	0	0	0	0	0	0	0	0	0
Bacteria;__Chloroflexi;__Dehalococcoidia;__GIF9;__f;__g	0	0	0	0	0	0	0	0	0	0	0	0	0	0	0
Bacteria;__Chloroflexi;__Dehalococcoidia;__H3_93;__f;__g	0	0	0	0	0	0	0	0	0	0	0	0	0	0	0
Bacteria;__Chloroflexi;__Dehalococcoidia;__MSBL5;__f;__g	0	0	0	0	0	0	0	0	0	0	0	0	0	0	0
Bacteria;__Chloroflexi;__Dehalococcoidia;__Napoli_4B_65;__f;__g	0	0	0	0	0	0	0	0	0	0	0	0	0	0	0
Bacteria;__Chloroflexi;__Dehalococcoidia;__o;__f;__g	0	0	0	0	0	0	0	0	0	0	0	0	0	0	0
Bacteria;__Chloroflexi;__Dehalococcoidia;__S085;__f;__g	0	0	0	0	0	0	0	0	0	0	0	0	0	0	0
Bacteria;__Chloroflexi;__Dehalococcoidia;__SAR202_clade;__f;__g	0	0	0	0	0	0	0	0	0	0	0	0	0	0	0
Bacteria;__Chloroflexi;__Dehalococcoidia;__Sh765B_AG_111;__f;__g	0	0	0	0	0	0	0	0	0	0	0	0	0	0	0
Bacteria;__Chloroflexi;__Dehalococcoidia;__t0_6_f;__f;__g	0	0	0	0	0	0	0	0	0	0	0	0	0	0	0
Bacteria;__Chloroflexi;__Dehalococcoidia;__vadinBA26;__f;__g	0	0	0	0	0	0	0	0	0	0	0	0	0	0	0
Bacteria;__Chloroflexi;__Dehalococcoidia;Other;Other;Other	0	0	0	0	0	0	0	0	0	0	0	0	0	0	0
Bacteria;__Chloroflexi;__JG30_KF_CM66;__o;__f;__g	0	0	0	0	0	0	0	0	0	0	0	0	0	0	0
Bacteria;__Chloroflexi;__KD4_96;__o;__f;__g	0	0	0	0	0	0	0	0	0	0	0	0	0	0	0
Bacteria;__Chloroflexi;Other;Other;Other;Other	0	0	0	0	0	0	0	0	0	0	0	0	0	0	0
Bacteria;__CK_2C2_2;__c;__o;__f;__g	0	0.00883418	0	0	0	0	0	0	0	0	0	0	0	0	0
Bacteria;__Cloacimonadota;__Cloacimonadia;__Cloacimonadales;__LK_44f;__g	0	0	0	0	0	0	0	0	0	0	0	0	0	0	0
Bacteria;__Cloacimonadota;__Cloacimonadia;__Cloacimonadales;__MSBL8;__g	0.0382117	0	0.165627	0.141117	0.0444884	7.88111	8.30816	0.0137811	0.0102223	0.0358723	0.00646998	0.261552	1.03871	0.0130659	0.00645536
Bacteria;__Cloacimonadota;__Cloacimonadia;__Cloacimonadales;Other;Other	0	0	0.00385178	0	0.00494315	0.390154	0.405697	0.00459369	0	0.00398581	0	0	0.0498275	0.00326648	0
Bacteria;__Cloacimonadota;__Cloacimonadia;__MSBL2;__f;__g	0	0	0	0	0	0	0	0	0	0	0	0	0	0	0
Bacteria;__Cyanobacteria;__Cyanobacteriia;__Chloroplast;__f;__g	0	0.00588945	0.0346661	0.00940778	0.00494315	0	0.0431593	0	0.0460005	0	0.00323499	0.087184	0.0191644	0	0.0129107
Bacteria;__Cyanobacteria;__Cyanobacteriia;__Cyanobacteriales1;Other;Other	0	0	0	0	0	0	0	0	0.0715564	0	0	0	0	0	0
Bacteria;__Cyanobacteria;__Cyanobacteriia;__Cyanobacteriales2;__Phormidiaceae;__Arthrospira_PCC_7345	0	0	0	0	0	0	0	0	0.0153335	0	0	0	0	0	0
Bacteria;__Cyanobacteria;__Cyanobacteriia;__Cyanobacteriales2;__Rubidibacteraceae;__Dactylococcopsis_PCC_8305	0	0	0	0	0	0	0	0	0	0	0	0	0	0	0
Bacteria;__Cyanobacteria;__Cyanobacteriia;__Eurycoccales;Other;Other	0	0	0	0	0	0	0	0	0	0	0	0	0	0	0
Bacteria;__Cyanobacteria;__Cyanobacteriia;__Phormidesmiales;__Nodosilineaceae;Other	0	0	0	0	0	0	0	0	0.0408893	0	0	0	0	0	0
Bacteria;__Cyanobacteria;__Cyanobacteriia;__Phormidesmiales;__Phormidesmiaceae;__Phormidium_MBIC10003	0	0	0	0	0	0	0	0	0	0	0	0	0	0	0
Bacteria;__Cyanobacteria;__Cyanobacteriia;__Phormidesmiales;Other;Other	0	0	0	0	0	0	0	0	0.0153335	0	0	0	0	0	0
Bacteria;__Cyanobacteria;__Cyanobacteriia;__Synechococcales;__Cyanobiaceae;__Cyanobium_PCC_6307	0	0	0	0	0	0	0	0	0	0	0	0	0	0	0
Bacteria;__Cyanobacteria;__Cyanobacteriia;__Synechococcales;__Cyanobiaceae;__Prochlorococcus_MIT9313	0	0	0	0	0	0	0	0	0	0	0	0	0	0	0
Bacteria;__Cyanobacteria;__Cyanobacteriia;__Synechococcales;__Cyanobiaceae;__Synechococcus_CC9902	0	0	0	0	0	0	0	0	0	0	0	0	0	0	0
Bacteria;__Cyanobacteria;__Cyanobacteriia;__Synechococcales;__Cyanobiaceae;Other	0	0	0	0	0	0	0	0	0	0	0	0	0	0	0
Bacteria;__Cyanobacteria;__Cyanobacteriia;Other;Other;Other	0	0	0	0	0	0	0	0	0	0	0	0	0	0	0
Bacteria;__Cyanobacteria;__Vampirivibrionia1;__Gastranaerophilales;__f;__g	0	0	0	0	0	0	0	0	0	0	0	0	0.0114987	0	0
Bacteria;__Cyanobacteria;__Vampirivibrionia2;__Obscuribacterales;__Obscuribacteraceae;__Candidatus_Obscuribacter	0	0	0	0	0	0	0.0172637	0	0	0	0	0	0	0	0
Bacteria;__Cyanobacteria;__Vampirivibrionia2;__Obscuribacterales;__Obscuribacteraceae;__g	0	0	0	0	0	0	0	0	0	0	0	0	0	0	0
Bacteria;__Cyanobacteria;__Vampirivibrionia2;__Obscuribacterales;__Obscuribacteraceae;Other	0	0	0	0	0	0	0	0	0	0	0	0	0	0	0
Bacteria;__Dadabacteria;__Dadabacteriia;__Dadabacteriales;__f;__g	0	0	0	0	0	0	0	0	0	0	0	0	0	0	0
Bacteria;__Deferribacterota;__Deferribacteres;__Deferribacterales;__Deferribacteraceae;__Deferribacter	0	0	0	0	0	0	0	0	0	0	0	0	0	0	0
Bacteria;__Deferribacterota;__Deferribacteres;__Deferribacterales;__Deferribacteraceae;__uncultured	0	0	0	0	0	0	0	0	0	0	0	0	0	0	0
Bacteria;__Deferrisomatota;__Defferrisomatia;__Defferrisomatales;__Defferrisomataceae;__Deferrisoma	0	0	0	0	0	0	0	0	0	0	0	0	0	0	0
Bacteria;__Deinococcota;__Deinococci;__Deinococcales;__Deinococcaceae;__Deinococcus1	0	0	0	0	0	0	0	0	0	0	0	0	0	0	0
Bacteria;__Deinococcota;__Deinococci;__Deinococcales;__Trueperaceae;__Truepera	0	0	0	0	0	0	0	0	0	0	0	0	0	0	0
Bacteria;__Deinococcota;__Deinococci;__Thermales;__Thermaceae;__Meiothermus	0	0	0	0	0	0	0.0129478	0	0.189113	0	0	0	0.00766577	0.00326648	0
Bacteria;__Deinococcota;__Deinococci;__Thermales;__Thermaceae;__Oceanithermus	0.0382117	0	0.0115554	0.042335	0.0543747	0	0.00431593	0	0	0	0	0	0.0229973	0	0.00645536
Bacteria;__Deinococcota;__Deinococci;__Thermales;__Thermaceae;Other	0	0.00883418	0.0154071	0.0141117	0.0790905	0	0.00431593	0	0	0	0	0.261552	0.0153315	0	0.0129107
Bacteria;__Deinococcota;__Deinococci;Other;Other;Other	0	0	0	0	0	0	0	0	0	0	0	0	0.00383289	0	0
Bacteria;__Dependentiae;__Babeliae;__Babeliales;__Babeliaceae;__g	0	0	0	0	0	0	0	0	0	0	0	0	0	0	0
Bacteria;__Dependentiae;__Babeliae;__Babeliales;__f;__g	0	0.00883418	0	0	0	0	0	0	0	0	0	0	0	0	0
Bacteria;__Dependentiae;__Babeliae;__Babeliales;__UBA12409;__g	0	0	0	0	0	0	0	0	0	0	0	0	0	0	0
Bacteria;__Dependentiae;__Babeliae;__Babeliales;__UBA12411;__g	0	0	0	0	0	0	0	0	0	0	0	0	0	0	0
Bacteria;__Dependentiae;__Babeliae;__Babeliales;__Vermiphilaceae;__g	0	0	0	0	0	0	0	0	0	0	0	0	0	0	0
Bacteria;__Dependentiae;__Babeliae;__Babeliales;Other;Other	0	0	0	0	0	0	0	0	0	0	0	0	0	0	0
Bacteria;__Desulfobacterota1;__Desulfarculia;__Desulfarculales;__Desulfarculaceae;__Desulfocarbo	0.0382117	0.0588945	0.227255	0.432758	0.0692042	1.13854	1.34657	5.44811	12.6808	4.97031	0.113225	2.35397	3.20813	7.39531	6.07449
Bacteria;__Desulfobacterota1;__Desulfarculia;__Desulfarculales;__Desulfarculaceae;__g	0	0	0	0	0	0	0	0	0	0	0	0	0	0	0
Bacteria;__Desulfobacterota1;__Desulfarculia;__Desulfarculales;__Desulfarculaceae;__uncultured	0	0	0	0	0	0.00354685	0	0.0137811	0	0.00797162	0	0	0.00383289	0.00326648	0
Bacteria;__Desulfobacterota1;__Desulfarculia;__Desulfarculales;__Desulfarculaceae;Other	0	0.0265025	0.0269625	0.0658545	0.0247158	0.202171	0.176953	0.712022	0.930233	0.916736	0.0226449	0.174368	0.291299	0.950546	0.961849
Bacteria;__Desulfobacterota1;__Desulfobaccia;__Desulfobaccales;__Desulfobaccaceae;__Desulfobacca	0	0	0	0	0	0	0	0	0	0	0	0	0	0	0
Bacteria;__Desulfobacterota1;__Desulfobacteria1;__Desulfobacterales;__Desulfatiferula;__g	0	0	0	0	0	0	0	0	0	0	0	0	0	0	0
Bacteria;__Desulfobacterota1;__Desulfobacteria1;__Desulfobacterales;__Desulfobacteraceae;__Desulfobacter	0	0	0	0	0	0	0	0	0	0	0	0	0	0	0
Bacteria;__Desulfobacterota1;__Desulfobacteria1;__Desulfobacterales;__Desulfobacteraceae;__Desulfobacterium	0	0	0	0	0	0	0	0	0	0	0	0.087184	0	0	0
Bacteria;__Desulfobacterota1;__Desulfobacteria1;__Desulfobacterales;__Desulfobacteraceae;__Desulfobacula	0	0	0	0	0	0	0	0	0	0	0	0	0	0	0
Bacteria;__Desulfobacterota1;__Desulfobacteria1;__Desulfobacterales;__Desulfobacteraceae;__Desulfobotulus	0	0	0	0	0	0	0	0	0	0	0	0	0	0	0
Bacteria;__Desulfobacterota1;__Desulfobacteria1;__Desulfobacterales;__Desulfobacteraceae;__Desulfoconvexum	0.0382117	0	0	0	0.00494315	0	0	0	0	0	0	0	0	0	0
Bacteria;__Desulfobacterota1;__Desulfobacteria1;__Desulfobacterales;__Desulfobacteraceae;__Desulfotignum	0	0	0	0	0	0	0	0	0	0	0	0	0	0	0
Bacteria;__Desulfobacterota1;__Desulfobacteria1;__Desulfobacterales;__Desulfobacteraceae;__uncultured	0.0764234	0	0	0	0	0	0	0	0	0	0	0	0	0	0
Bacteria;__Desulfobacterota1;__Desulfobacteria1;__Desulfobacterales;__Desulfobacteraceae;Other	0.0382117	0	0	0	0	0	0	0	0	0	0	0	0	0	0
Bacteria;__Desulfobacterota1;__Desulfobacteria1;__Desulfobacterales;__Desulfococcaceae;__Desulfococcus	0	0.0206131	0	0	0	0	0	0	0	0	0	0.174368	0	0.00326648	0
Bacteria;__Desulfobacterota1;__Desulfobacteria1;__Desulfobacterales;__Desulfococcaceae;__Desulfonema	0	0	0	0	0.00494315	0	0	0	0	0	0	0	0	0.00326648	0
Bacteria;__Desulfobacterota1;__Desulfobacteria1;__Desulfobacterales;__Desulfococcaceae;__g	0	0	0	0	0	0	0	0	0	0	0	0	0	0	0
Bacteria;__Desulfobacterota1;__Desulfobacteria1;__Desulfobacterales;__Desulfococcaceae;__uncultured	0	0.00294473	0	0	0.00494315	0	0.00431593	0	0	0	0	0	0	0	0
Bacteria;__Desulfobacterota1;__Desulfobacteria1;__Desulfobacterales;__Desulfococcaceae;Other	0	0.032392	0	0	0	0	0	0	0	0	0	0	0.00383289	0	0
Bacteria;__Desulfobacterota1;__Desulfobacteria1;__Desulfobacterales;__Desulfolunaceae;__Desulfofrigus	0	0	0	0	0	0	0	0	0	0	0	0	0	0	0
Bacteria;__Desulfobacterota1;__Desulfobacteria1;__Desulfobacterales;__Desulfolunaceae;Other	0	0	0	0	0	0	0	0	0	0	0	0	0	0	0
Bacteria;__Desulfobacterota1;__Desulfobacteria1;__Desulfobacterales;__Desulfosarcinaceae;__Desulfatibacillum	0	0	0	0	0.00988631	0	0	0	0	0	0	0	0	0	0
Bacteria;__Desulfobacterota1;__Desulfobacteria1;__Desulfobacterales;__Desulfosarcinaceae;__Desulfatirhabdium	0	0	0	0	0	0	0	0	0	0	0	0	0	0	0
Bacteria;__Desulfobacterota1;__Desulfobacteria1;__Desulfobacterales;__Desulfosarcinaceae;__Desulfatitalea	0	0	0	0	0	0	0	0	0	0	0	0	0.00383289	0	0
Bacteria;__Desulfobacterota1;__Desulfobacteria1;__Desulfobacterales;__Desulfosarcinaceae;__Desulfosarcina	0	0	0	0	0	0	0	0	0	0	0	0	0	0	0
Bacteria;__Desulfobacterota1;__Desulfobacteria1;__Desulfobacterales;__Desulfosarcinaceae;__g	0	0	0	0	0	0	0	0	0	0	0	0	0	0	0
Bacteria;__Desulfobacterota1;__Desulfobacteria1;__Desulfobacterales;__Desulfosarcinaceae;__Incertae_Sedis	0	0	0	0	0	0	0	0	0	0	0	0	0	0	0
Bacteria;__Desulfobacterota1;__Desulfobacteria1;__Desulfobacterales;__Desulfosarcinaceae;__LCP_80	0.0382117	0.108955	0	0	0	0	0	0	0	0	0	0	0.00383289	0.00979944	0
Bacteria;__Desulfobacterota1;__Desulfobacteria1;__Desulfobacterales;__Desulfosarcinaceae;__SEEP_SRB1	0.0764234	0.00883418	0.00385178	0	0.0988631	0.0141874	0.0733707	0	0.0204447	0.00398581	0.00646998	0.523104	0.00383289	0.00326648	0
Bacteria;__Desulfobacterota1;__Desulfobacteria1;__Desulfobacterales;__Desulfosarcinaceae;__Sva0081_sediment_group	0	0.0471156	0	0.00940778	0.00494315	0	0	0	0	0.00797162	0	0	0	0	0
Bacteria;__Desulfobacterota1;__Desulfobacteria1;__Desulfobacterales;__Desulfosarcinaceae;__uncultured	0.114635	0.250302	0	0	0.00988631	0	0	0	0	0.0159432	0	0	0.0114987	0.0261318	0
Bacteria;__Desulfobacterota1;__Desulfobacteria1;__Desulfobacterales;__Desulfosarcinaceae;Other	0.649599	1.36046	0.0308143	0.08467	0.593178	0.0283748	0.0302115	0.0551243	0.0817787	0.203276	0.00646998	0.523104	0.141817	0.620631	0.0645536
Bacteria;__Desulfobacterota1;__Desulfobacteria1;__Desulfobacterales;__f;__g	0	0	0	0	0	0	0	0	0	0	0	0	0	0	0
Bacteria;__Desulfobacterota1;__Desulfobacteria1;__Desulfobacterales;__uncultured;__g	0.114635	0.00883418	0	0.00940778	0	0	0	0	0	0	0	0	0	0	0
Bacteria;__Desulfobacterota1;__Desulfobacteria1;__Desulfobacterales;Other;Other	1.10814	0.344533	0.00385178	0.0188156	0.0593178	0.00709371	0.0215796	0.00459369	0	0.00398581	0	0.087184	0.0191644	0.0424642	0
Bacteria;__Desulfobacterota1;__Desulfobacteria2;__Desulfatiglandales;__Desulfatiglandaceae;__Desulfatiglans	0.114635	0.721458	0	0	0.00988631	0.00354685	0	0.00459369	0	0	0	0	0	0.00326648	0
Bacteria;__Desulfobacterota1;__Desulfomonilia;__Desulfomonilales;__Desulfomonilaceae;__Desulfomonile	0	0	0	0	0	0	0	0	0	0	0	0	0	0	0
Bacteria;__Desulfobacterota1;__Desulfuromonadia;__Bradymonadales;__f;__g	0	0	0	0	0	0	0	0	0	0	0	0	0	0	0
Bacteria;__Desulfobacterota1;__Desulfuromonadia;__Desulfuromonadaceae1;__Desulfuromonas1;__g	0	0	0	0	0	0	0	0	0	0	0	0	0	0	0
Bacteria;__Desulfobacterota1;__Desulfuromonadia;__Desulfuromonadaceae1;Other;Other	0	0	0	0	0	0	0	0	0	0	0	0	0	0	0
Bacteria;__Desulfobacterota1;__Desulfuromonadia;__Geobacterales;__Geobacteraceae;__Geobacter1	0	0	0	0	0	0	0	0	0	0	0	0	0	0	0
Bacteria;__Desulfobacterota1;__Desulfuromonadia;__Geobacterales;__Geobacteraceae;__Geobacter5	0	0	0	0	0	0	0	0	0	0	0	0	0	0	0
Bacteria;__Desulfobacterota1;__Desulfuromonadia;__Geobacterales;__Geobacteraceae;__uncultured	0	0	0	0	0	0	0	0	0	0	0	0	0	0	0
Bacteria;__Desulfobacterota1;__Desulfuromonadia;__Geopsychrobacteraceae;__Desulfuromusa1;__g	0.114635	0	0	0	0.00494315	0	0	0	0	0	0	0	0	0	0
Bacteria;__Desulfobacterota1;__Desulfuromonadia;__Geopsychrobacteraceae;Other;Other	0.114635	0	0	0	0	0	0	0	0	0	0	0	0	0	0
Bacteria;__Desulfobacterota1;__Desulfuromonadia;__o;__f;__g	0	0	0	0	0	0	0	0	0	0	0	0	0	0	0
Bacteria;__Desulfobacterota1;__Desulfuromonadia;__PB19;__f;__g	0	0	0	0	0	0	0	0	0	0	0	0	0	0	0
Bacteria;__Desulfobacterota1;__Desulfuromonadia;__Sva1033;__f;__g	0	0	0	0	0	0	0	0	0	0	0	0	0	0	0
Bacteria;__Desulfobacterota1;__Desulfuromonadia;__Syntrophotaleaceae;__Syntrophotalea;__g	0	0	0	0	0	0	0	0	0	0	0	0	0	0	0
Bacteria;__Desulfobacterota1;__Desulfuromonadia;Other;Other;Other	0	0	0	0	0	0	0	0	0	0	0	0	0	0	0.00645536
Bacteria;__Desulfobacterota1;__Syntrophia;__Syntrophales;__uncultured;__g	0	0	0	0	0	0	0	0	0	0	0	0	0	0	0
Bacteria;__Desulfobacterota1;__Syntrophia;__Syntrophales;Other;Other	0	0	0	0	0	0	0	0	0	0	0	0	0	0	0
Bacteria;__Desulfobacterota1;__Syntrophobacteria;__Syntrophobacterales;__Syntrophobacteraceae;__Desulfosoma	0	0	0	0	0	0	0	0	0	0	0	0	0	0	0
Bacteria;__Desulfobacterota1;__Syntrophobacteria;__Syntrophobacterales;__Syntrophobacteraceae;Other	0	0	0	0	0	0	0	0	0	0	0	0	0	0	0
Bacteria;__Desulfobacterota1;__Syntrophobacteria;__Syntrophobacterales;__Thermodesulforhabdaceae;__Thermodesulforhabdus	0	0	0	0	0	0	0	0	0	0	0	0	0	0	0
Bacteria;__Desulfobacterota1;__Syntrophobacteria;__Syntrophobacterales;__uncultured;__g	0	0.00588945	0	0	0	0	0	0	0	0	0	0.087184	0	0	0
Bacteria;__Desulfobacterota1;__Syntrophobacteria;__Syntrophobacterales;Other;Other	0	0	0	0	0	0	0	0	0	0	0	0	0.0114987	0	0
Bacteria;__Desulfobacterota1;__uncultured;__o;__f;__g	0	0	0	0	0	0	0	0	0	0	0	0	0	0	0
Bacteria;__Desulfobacterota1;Other;Other;Other;Other	0.0382117	0.0824524	0	0	0.00988631	0	0	0.0137811	0	0.00797162	0	0	0.0383289	0.0881949	0.0258214
Bacteria;__Desulfobacterota2;__Desulfobulbia;__Desulfobulbales;__Desulfobulbaceae;__Desulfobulbus	0	0.0795076	0	0	0.0296589	0	0.00431593	0	0	0	0	0	0.0153315	0.00326648	0
Bacteria;__Desulfobacterota2;__Desulfobulbia;__Desulfobulbales;__Desulfobulbaceae;__uncultured	0	0	0	0	0.00494315	0.00354685	0	0	0	0	0.00323499	0.523104	0	0	0.00645536
Bacteria;__Desulfobacterota2;__Desulfobulbia;__Desulfobulbales;__Desulfobulbaceae;Other	0	0.00588945	0	0	0	0	0	0	0	0	0	0	0	0	0
Bacteria;__Desulfobacterota2;__Desulfobulbia;__Desulfobulbales;__Desulfocapsaceae;__Desulfobacterium_catecholicum_group	0	0	0.00385178	0.00940778	0	0.0815776	0.0129478	0.0229684	0.0153335	0.0558013	0	0	0	0.0620631	0.0580983
Bacteria;__Desulfobacterota2;__Desulfobulbia;__Desulfobulbales;__Desulfocapsaceae;__Desulfocapsa1	0	0	0	0	0	0.0212811	0.00431593	0.00918738	0	0.0398581	0	0	0	0.00326648	0
Bacteria;__Desulfobacterota2;__Desulfobulbia;__Desulfobulbales;__Desulfocapsaceae;__Desulfocapsa2	0.45854	0	0	0	0	0.00709371	0	0	0	0	0	0.261552	0	0	0
Bacteria;__Desulfobacterota2;__Desulfobulbia;__Desulfobulbales;__Desulfocapsaceae;__Desulfofustis	0	0	0	0	0	0	0	0.00459369	0	0.00797162	0	0	0	0	0
Bacteria;__Desulfobacterota2;__Desulfobulbia;__Desulfobulbales;__Desulfocapsaceae;__Desulfopila	0	0	0	0	0	0.00709371	0.00431593	0	0	0.0119574	0	0	0	0.00326648	0
Bacteria;__Desulfobacterota2;__Desulfobulbia;__Desulfobulbales;__Desulfocapsaceae;__Desulfoprunum	0	0	0	0	0	0.0106406	0	0	0	0	0.00323499	0	0	0.00979944	0
Bacteria;__Desulfobacterota2;__Desulfobulbia;__Desulfobulbales;__Desulfocapsaceae;__Desulforhopalus	0	0	0	0	0	0.00709371	0.0129478	0	0.00511117	0.00797162	0	0	0.00383289	0.0587966	0
Bacteria;__Desulfobacterota2;__Desulfobulbia;__Desulfobulbales;__Desulfocapsaceae;__Desulfotalea	0	0	0	0	0	0	0	0	0	0	0	0	0	0	0
Bacteria;__Desulfobacterota2;__Desulfobulbia;__Desulfobulbales;__Desulfocapsaceae;__g	0	0	0	0	0.00988631	0	0	0	0	0	0	0	0	0	0
Bacteria;__Desulfobacterota2;__Desulfobulbia;__Desulfobulbales;__Desulfocapsaceae;__SEEP_SRB4	0	0	0.0269625	0.0940778	0.163124	1.65638	2.79672	0.799302	1.49246	1.45084	2.24185	1.83086	0.068992	2.28327	0.400232
Bacteria;__Desulfobacterota2;__Desulfobulbia;__Desulfobulbales;__Desulfocapsaceae;__uncultured	0	0	0.0385178	0.0235195	0.410282	0.0425622	0.0258956	0.0413432	0.030667	0.0956595	0.00323499	0.087184	0.0383289	0.160057	0.0387322
Bacteria;__Desulfobacterota2;__Desulfobulbia;__Desulfobulbales;__Desulfocapsaceae;Other	0.114635	0	0.362068	0.827885	2.04152	13.8966	27.4709	5.6043	15.5124	11.6824	72.5802	43.5048	0.283634	14.6992	3.42134
Bacteria;__Desulfobacterota2;__Desulfobulbia;__Desulfobulbales;__Desulfurivibrionaceae;__MSBL7	0	0	0	0	0	0.00709371	0	0.00918738	0	0.00398581	0	0	0	0.00979944	0.0129107
Bacteria;__Desulfobacterota2;__Desulfobulbia;__Desulfobulbales;__Desulfurivibrionaceae;Other	0	0	0	0	0	0	0	0	0	0	0	0	0	0	0
Bacteria;__Desulfobacterota2;__Desulfobulbia;__Desulfobulbales;__uncultured;__g	0	0	0	0	0	0	0	0	0	0	0	0	0	0	0
Bacteria;__Desulfobacterota2;__Desulfobulbia;__Desulfobulbales;Other;Other	0	0	0	0.0141117	0	0	0	0	0.00511117	0	0	0	0	0	0
Bacteria;__Desulfobacterota2;__Dissulfuribacteria;__Dissulfuribacterales;__Dissulfuribacteraceae;__Dissulfuribacter	0	0	0	0	0	0	0	0	0	0	0	0	0	0	0
Bacteria;__Desulfobacterota2;__Dissulfuribacteria;__Dissulfuribacterales;__Dissulfuribacteraceae;__Dissulfurimicrobium	0	0	0	0	0	0	0	0	0	0	0	0	0	0	0
Bacteria;__Desulfobacterota2;__Dissulfuribacteria;__Dissulfuribacterales;__Dissulfuribacteraceae;__g	0	0	0	0	0	0	0	0	0	0	0	0	0	0	0
Bacteria;__Desulfobacterota2;__Dissulfuribacteria;__Dissulfuribacterales;__Dissulfuribacteraceae;__SEEP_SRB2	0.0382117	0.00294473	0	0	0	0	0	0	0	0	0.00323499	0	0	0.00326648	0
Bacteria;__Desulfobacterota2;__Dissulfuribacteria;__Dissulfuribacterales;__Dissulfuribacteraceae;__uncultured	0	0	0	0	0	0	0	0	0	0	0	0	0	0	0
Bacteria;__Desulfobacterota2;__Dissulfuribacteria;__Dissulfuribacterales;__Dissulfuribacteraceae;Other	0	0.00294473	0	0.00470389	0.00494315	0	0.00431593	0	0	0	0.00323499	0	0.00383289	0	0
Bacteria;__Desulfobacterota2;__Incertae_Sedis;__o;__f;__g	1.03172	1.20734	0	0	0	0	0	0	0	0	0	0	0.00383289	0	0
Bacteria;__Desulfobacterota2;Other;Other;Other;Other	0	0.0265025	0	0	0	0	0	0	0	0	0	0	0	0	0
Bacteria;__Desulfobacterota4;__Desulfovibrionia;__Desulfovibrionales;__Desulfohalobiaceae;__Desulfovermiculus	0	0.0353367	51.3135	41.9775	63.7222	39.6077	26.0811	35.0177	22.0036	44.1229	0.0646998	18.2214	1.25335	23.6232	47.6664
Bacteria;__Desulfobacterota4;__Desulfovibrionia;__Desulfovibrionales;__Desulfohalobiaceae;Other	0	0	0	0	0	0	0	0	0	0	0	0	0	0	0
Bacteria;__Desulfobacterota4;__Desulfovibrionia;__Desulfovibrionales;__Desulfonatronaceae;__Desulfonatronum	0	0	0	0.0188156	0.00988631	0	0	0	0	0	0	0	0.00383289	0.00979944	0
Bacteria;__Desulfobacterota4;__Desulfovibrionia;__Desulfovibrionales;__Desulfonatronovibrionaceae;__Desulfonatronospira	0	0	0	0	0	0	0.00863185	0	0	0	0	0	0.00383289	0	0
Bacteria;__Desulfobacterota4;__Desulfovibrionia;__Desulfovibrionales;__Desulfonatronovibrionaceae;__Desulfonatronovibrio	0	0	0.0192589	0	0.00494315	0.148968	0.056107	0.00918738	0	0.0199291	0	0	0.00766577	0.0130659	0
Bacteria;__Desulfobacterota4;__Desulfovibrionia;__Desulfovibrionales;__Desulfonatronovibrionaceae;Other	0	0	0	0	0	0	0	0	0	0	0	0	0	0.00326648	0
Bacteria;__Desulfobacterota4;__Desulfovibrionia;__Desulfovibrionales;__Desulfonauticaceae;__Desulfonauticus	0	0	0	0	0	0	0	0	0	0	0	0	0	0	0
Bacteria;__Desulfobacterota4;__Desulfovibrionia;__Desulfovibrionales;__Desulfonauticaceae;__Desulfothermus	1.6431	1.15433	0	0	0	0	0	0.00459369	0	0	0	0	0.00383289	0	0
Bacteria;__Desulfobacterota4;__Desulfovibrionia;__Desulfovibrionales;__Desulfonauticaceae;Other	0	0.0530051	0	0	0	0	0	0	0	0	0	0	0	0	0
Bacteria;__Desulfobacterota4;__Desulfovibrionia;__Desulfovibrionales;__Desulfovibrionaceae;__Bilophila	0	0	0	0	0	0	0	0	0	0	0	0	0	0	0
Bacteria;__Desulfobacterota4;__Desulfovibrionia;__Desulfovibrionales;__Desulfovibrionaceae;__Desulfovibrio1	0	0	0	0	0	0	0	0	0	0	0	0	0	0	0
Bacteria;__Desulfobacterota4;__Desulfovibrionia;__Desulfovibrionales;__Desulfovibrionaceae;__Desulfovibrio2	0	0	0	0	0	0	0	0	0	0	0	0	0	0	0
Bacteria;__Desulfobacterota4;__Desulfovibrionia;__Desulfovibrionales;__Desulfovibrionaceae;__Desulfovibrio5	0	0	0.0154071	0.00470389	0.00494315	0.0106406	0	0.00459369	0	0	0	0	0	0.00653296	0.0193661
Bacteria;__Desulfobacterota4;__Desulfovibrionia;__Desulfovibrionales;__Desulfovibrionaceae;__Desulfovibrio7	0	0	0	0	0	0	0	0.00459369	0	0.0199291	0	0	0	0	0.0129107
Bacteria;__Desulfobacterota4;__Desulfovibrionia;__Desulfovibrionales;__Desulfovibrionaceae;__Desulfovibrio8	0	0	0	0	0	0	0	0	0	0	0	0	0	0	0
Bacteria;__Desulfobacterota4;__Desulfovibrionia;__Desulfovibrionales;__Desulfovibrionaceae;__Halodesulfovibrio	0	0	0	0	0	0	0	0	0	0	0	0	0	0	0
Bacteria;__Desulfobacterota4;__Desulfovibrionia;__Desulfovibrionales;__Desulfovibrionaceae;__uncultured	0	0	0	0	0	0	0	0	0	0	0	0	0	0	0
Bacteria;__Desulfobacterota4;__Desulfovibrionia;__Desulfovibrionales;__Desulfovibrionaceae;Other	0	0	0	0	0	0	0	0	0	0	0	0	0	0	0.00645536
Bacteria;__Desulfobacterota4;__Desulfovibrionia;__Desulfovibrionales;Other;Other	0.534964	0.259136	0.261921	0.244602	0.731587	0.546216	0.133794	2.31981	0.966011	1.10806	0	0.261552	0.0191644	0.470373	0.0903751
Bacteria;__Desulfobacterota5;__Desulfofervidia;__Desulfofervidales;__Desulfofervidaceae;__Candidatus_Desulfofervidus	3.05694	17.2561	0	0	0	0	0	0	0	0	0	0	0	0	0
Bacteria;__Desulfobacterota5;__Thermodesulfobacteria;__Thermodesulfobacteriales;__Thermodesulfobacteriaceae;__Caldimicrobium	0	0	0	0	0	0	0	0	0	0	0	0	0	0	0
Bacteria;__Desulfobacterota5;__Thermodesulfobacteria;__Thermodesulfobacteriales;__Thermodesulfobacteriaceae;__g	0	0	0	0	0	0	0	0	0	0	0	0	0	0	0
Bacteria;__Desulfobacterota5;__Thermodesulfobacteria;__Thermodesulfobacteriales;__Thermodesulfobacteriaceae;__Thermodesulfatator1	0	0	0	0	0	0	0	0	0	0	0	0	0	0	0
Bacteria;__Desulfobacterota5;__Thermodesulfobacteria;__Thermodesulfobacteriales;__Thermodesulfobacteriaceae;__Thermodesulfobacterium2	0	0	0	0	0	0	0	0	0	0	0	0	0	0	0
Bacteria;__Desulfobacterota5;__Thermodesulfobacteria;__Thermodesulfobacteriales;__Thermodesulfobacteriaceae;__Thermosulfurimonas	0	0	0	0	0	0	0	0	0	0	0	0	0	0	0
Bacteria;__Desulfobacterota5;__Thermodesulfobacteria;__Thermodesulfobacteriales;__Thermodesulfobacteriaceae;__uncultured	0	0.0765629	0	0	0.00494315	0	0	0	0	0	0	0	0	0	0
Bacteria;__Desulfobacterota5;__Thermodesulfobacteria;__Thermodesulfobacteriales;__Thermodesulfobacteriaceae;Other	0	0.00294473	0	0	0	0	0	0	0	0	0	0	0	0	0
Bacteria;__Desulfobacterota5;Other;Other;Other;Other	0	0.0736182	0	0	0	0	0	0	0	0	0	0	0	0	0
Bacteria;__DTB120;__c;__o;__f;__g	0	0	0	0	0	0	0	0	0	0	0	0	0	0	0
Bacteria;__Elusimicrobiota;__Elusimicrobia;__Lineage_IV;__f;__g	0	0	0	0	0	0	0	0	0	0	0	0	0	0	0
Bacteria;__Elusimicrobiota;__Elusimicrobia;__MD2894_B20;__f;__g	0	0	0	0	0	0	0	0	0	0	0	0	0	0	0
Bacteria;__Elusimicrobiota;__Rs_M47;__o;__f;__g	0	0	0	0	0	0	0	0	0	0	0	0	0	0	0
Bacteria;__FCPU426;__c;__o;__f;__g	0	0	0	0	0	0	0	0	0	0	0	0	0	0	0
Bacteria;__Fermentibacterota;__Fermentibacteria;__Fermentibacterales;__Fermentibacteraceae;__g	0.0382117	0	0	0	0	0	0	0	0.00511117	0	0	0	0	0	0
Bacteria;__Fibrobacterota;__Chitinivibrionia;__uncultured;__f;__g	0	0	0	0	0	0	0	0	0	0	0	0	0	0	0
Bacteria;__Firmicutes;__Bacilli;__Acholeplasmatales;__Acholeplasmataceae;__Acholeplasma3	0	0	0	0	0	0	0	0	0	0	0	0	0	0	0
Bacteria;__Firmicutes;__Bacilli;__Acholeplasmatales;__Acholeplasmataceae;__Acholeplasma4	0	0	0	0	0	0	0	0	0	0	0	0	0	0	0
Bacteria;__Firmicutes;__Bacilli;__Alicyclobacillales;__Alicyclobacillaceae;__Alicyclobacillus1	0	0	0	0	0	0	0	0	0	0	0	0	0	0	0
Bacteria;__Firmicutes;__Bacilli;__Alicyclobacillales;__Alicyclobacillaceae;__Effusibacillus	0	0	0	0	0	0	0	0	0	0	0	0	0	0	0
Bacteria;__Firmicutes;__Bacilli;__Bacillales1;__Bacillaceae1;__Bacillus1	0	0	0	0	0	0	0	0	0	0	0	0	0	0	0
Bacteria;__Firmicutes;__Bacilli;__Bacillales11;__Bacillaceae14;__Bacillus13	0	0	0	0	0	0	0	0	0	0	0	0	0	0	0
Bacteria;__Firmicutes;__Bacilli;__Bacillales11;__Bacillaceae14;__Sinibacillus	0	0	0	0	0	0	0	0	0	0	0	0	0	0	0
Bacteria;__Firmicutes;__Bacilli;__Bacillales11;__Bacillaceae14;__Ureibacillus	0	0	0	0	0	0	0	0	0	0	0	0	0	0	0
Bacteria;__Firmicutes;__Bacilli;__Bacillales13;__Bacillaceae16;__g	0	0	0	0	0	0	0	0	0	0	0	0	0	0	0
Bacteria;__Firmicutes;__Bacilli;__Bacillales13;__Bacillaceae16;__uncultured	0	0	0	0	0	0	0	0	0	0	0	0	0	0	0
Bacteria;__Firmicutes;__Bacilli;__Bacillales14;__Salisediminibacteriaceae;__Salipaludibacillus	0	0	0	0	0	0	0	0	0	0	0	0	0	0	0
Bacteria;__Firmicutes;__Bacilli;__Bacillales15;__Planococcaceae1;__Jeotgalibacillus	0	0	0	0	0	0	0	0	0	0	0	0	0	0	0
Bacteria;__Firmicutes;__Bacilli;__Bacillales16;__Planococcaceae2;__Lysinibacillus1	0	0	0	0	0	0	0	0	0	0	0	0	0	0	0
Bacteria;__Firmicutes;__Bacilli;__Bacillales16;__Planococcaceae2;__Paenisporosarcina	0	0	0	0	0	0	0	0	0	0	0	0	0	0	0
Bacteria;__Firmicutes;__Bacilli;__Bacillales16;__Planococcaceae2;__Sporosarcina	0	0	0	0	0	0	0	0	0	0	0	0	0	0	0
Bacteria;__Firmicutes;__Bacilli;__Bacillales16;__Planococcaceae2;Other	0	0	0	0	0	0	0	0	0	0	0	0	0	0	0
Bacteria;__Firmicutes;__Bacilli;__Bacillales2;__Bacillaceae2;__Bacillus2	0	0	0	0.00470389	0	0	0.0129478	0	0	0	0	0	0.0191644	0	0
Bacteria;__Firmicutes;__Bacilli;__Bacillales4;__Bacillaceae4;__Bacillus4	0	0	0	0	0	0	0	0	0	0	0	0	0	0	0
Bacteria;__Firmicutes;__Bacilli;__Bacillales4;__Bacillaceae4;__Bacillus5	0	0	0	0	0	0	0	0	0	0	0	0	0	0	0
Bacteria;__Firmicutes;__Bacilli;__Bacillales4;__Bacillaceae4;__Fictibacillus	0	0	0	0	0	0	0	0	0	0	0	0	0	0	0
Bacteria;__Firmicutes;__Bacilli;__Bacillales4;__Bacillaceae4;Other	0	0	0	0	0	0	0	0	0	0	0	0	0	0	0
Bacteria;__Firmicutes;__Bacilli;__Bacillales4;__Bacillaceae5;__Anaerobacillus	0	0	0	0	0	0	0	0	0	0	0	0	0	0	0
Bacteria;__Firmicutes;__Bacilli;__Bacillales4;__Bacillaceae5;__Bacillus6	0	0	0	0	0	0	0	0	0	0	0	0	0	0	0
Bacteria;__Firmicutes;__Bacilli;__Bacillales4;__Bacillaceae5;__g	0	0	0	0	0	0	0	0	0	0	0	0	0	0	0
Bacteria;__Firmicutes;__Bacilli;__Bacillales4;__Bacillaceae5;__Vulcanibacillus	0	0	0	0	0	0	0	0	0	0	0	0	0	0	0
Bacteria;__Firmicutes;__Bacilli;__Bacillales4;__Bacillaceae5;Other	0	0	0	0	0	0	0	0	0	0	0	0	0	0	0
Bacteria;__Firmicutes;__Bacilli;__Bacillales4;__Bacillaceae6;__Bacillus7	0	0	0	0	0	0	0	0	0	0	0	0	0	0	0
Bacteria;__Firmicutes;__Bacilli;__Bacillales4;__Sporolactobacillaceae1;__Scopulibacillus	0	0	0	0	0	0	0	0	0	0	0	0	0	0	0
Bacteria;__Firmicutes;__Bacilli;__Bacillales4;__Sporolactobacillaceae1;__Sporolactobacillus	0	0	0	0	0	0	0	0	0	0	0	0	0	0	0
Bacteria;__Firmicutes;__Bacilli;__Bacillales4;__Sporolactobacillaceae1;Other	0	0	0	0	0	0	0	0	0	0	0	0	0	0	0
Bacteria;__Firmicutes;__Bacilli;__Bacillales4;Other;Other	0	0	0	0	0	0	0	0	0	0	0	0	0	0	0
Bacteria;__Firmicutes;__Bacilli;__Bacillales6;__Bacillaceae9;__Anoxybacillus	0	0	0	0	0	0	0	0	0	0	0	0	0	0	0
Bacteria;__Firmicutes;__Bacilli;__Bacillales6;__Bacillaceae9;__Calditerricola	0	0	0	0	0	0	0	0	0	0	0	0	0	0	0
Bacteria;__Firmicutes;__Bacilli;__Bacillales6;__Bacillaceae9;__Geobacillus	0	0	0	0	0	0	0	0	0	0	0	0	0	0	0
Bacteria;__Firmicutes;__Bacilli;__Brevibacillales;__Brevibacillaceae;__Brevibacillus	0	0	0	0	0	0	0	0	0	0	0	0	0	0	0
Bacteria;__Firmicutes;__Bacilli;__Erysipelotrichales1;__Erysipelatoclostridiaceae;__UCG_004	0	0	0	0	0	0	0	0	0	0	0	0	0	0	0
Bacteria;__Firmicutes;__Bacilli;__Erysipelotrichales1;__Erysipelotrichaceae1;__Anaerorhabdus_furcosa_group	0	0	0	0	0	0	0	0	0	0	0	0	0	0	0
Bacteria;__Firmicutes;__Bacilli;__Erysipelotrichales2;__Erysipelotrichaceae3;__Turicibacter	0	0	0	0	0	0	0	0	0	0	0	0	0	0	0
Bacteria;__Firmicutes;__Bacilli;__Erysipelotrichales2;__Erysipelotrichaceae3;__ZOR0006	0	0	0	0	0	0	0	0	0	0	0	0	0	0	0
Bacteria;__Firmicutes;__Bacilli;__Erysipelotrichales2;__Erysipelotrichaceae3;Other	0	0	0	0	0	0	0	0	0	0	0	0	0	0	0
Bacteria;__Firmicutes;__Bacilli;__Exiguobacterales;__Exiguobacteraceae;__Exiguobacterium	0	0	0	0	0	0	0	0	0	0	0	0	0	0	0
Bacteria;__Firmicutes;__Bacilli;__Haloplasmatales;__Haloplasmataceae;__Haloplasma	0	0	0	0	0	0	0	0	0	0	0	0	0	0	0
Bacteria;__Firmicutes;__Bacilli;__Izemoplasmatales;__f;__g	0	0	0	0	0	0	0	0	0	0	0	0	0	0	0
Bacteria;__Firmicutes;__Bacilli;__Izemoplasmatales;__Izemoplasmataceae;__g	0	0	0.331253	0.343384	0.237271	2.01461	0.897713	0.293996	0.628674	0.0757304	0.0646998	2.00523	2.49521	0.826419	0.0516429
Bacteria;__Firmicutes;__Bacilli;__Izemoplasmatales;__Izemoplasmataceae;__Izimaplasma	0	0	0.0115554	0.0141117	0.370737	0	0	0	0	0	0	0	0	0	0
Bacteria;__Firmicutes;__Bacilli;__Izemoplasmatales;__Izemoplasmataceae;Other	0	0	0	0	0	0	0	0	0	0	0	0	0	0	0
Bacteria;__Firmicutes;__Bacilli;__Izemoplasmatales;Other;Other	0	0	0	0	0	0	0	0	0	0	0	0	0	0	0
Bacteria;__Firmicutes;__Bacilli;__Lactobacillales;__Aerococcaceae1;__Aerococcus	0	0	0	0	0	0	0	0	0	0	0	0	0	0	0
Bacteria;__Firmicutes;__Bacilli;__Lactobacillales;__Aerococcaceae2;__Aerosphaera	0	0	0	0	0	0	0	0	0	0	0	0	0	0	0
Bacteria;__Firmicutes;__Bacilli;__Lactobacillales;__Aerococcaceae2;Other	0	0	0	0	0	0	0	0	0	0	0	0	0	0	0
Bacteria;__Firmicutes;__Bacilli;__Lactobacillales;__Carnobacteriaceae;__Granulicatella	0	0	0	0	0	0	0	0	0	0	0	0	0	0	0
Bacteria;__Firmicutes;__Bacilli;__Lactobacillales;__Carnobacteriaceae;Other	0	0	0	0	0	0	0	0	0	0	0	0	0	0	0
Bacteria;__Firmicutes;__Bacilli;__Lactobacillales;__Enterococcaceae;__Enterococcus1	0	0	0	0	0	0	0	0	0	0	0	0	0	0	0
Bacteria;__Firmicutes;__Bacilli;__Lactobacillales;__Enterococcaceae;__Enterococcus4	0	0	0	0	0	0	0	0	0	0	0	0	0	0	0
Bacteria;__Firmicutes;__Bacilli;__Lactobacillales;__Enterococcaceae;__Enterococcus6	0	0	0	0	0	0	0	0	0	0	0	0	0	0	0
Bacteria;__Firmicutes;__Bacilli;__Lactobacillales;__Enterococcaceae;__Enterococcus8	0	0	0	0	0	0	0	0	0	0	0	0	0	0	0
Bacteria;__Firmicutes;__Bacilli;__Lactobacillales;__Enterococcaceae;Other	0	0	0	0	0	0	0	0	0	0	0	0	0	0	0
Bacteria;__Firmicutes;__Bacilli;__Lactobacillales;__Enterococcaceae1;__Enterococcus1	0	0	0	0	0	0	0	0	0	0	0	0	0	0	0
Bacteria;__Firmicutes;__Bacilli;__Lactobacillales;__Lactobacillaceae;__Lactobacillus1	0	0	0	0	0	0	0	0	0	0	0	0	0	0	0
Bacteria;__Firmicutes;__Bacilli;__Lactobacillales;__Lactobacillaceae;Other	0	0	0	0	0	0	0	0	0	0	0	0	0	0	0
Bacteria;__Firmicutes;__Bacilli;__Lactobacillales;__Leuconostocaceae;__Leuconostoc	0	0	0	0	0	0	0	0	0	0	0	0	0	0	0
Bacteria;__Firmicutes;__Bacilli;__Lactobacillales;__Leuconostocaceae;__Weissella1	0	0	0	0	0	0	0	0	0	0	0	0	0	0	0
Bacteria;__Firmicutes;__Bacilli;__Lactobacillales;__Listeriaceae;__Brochothrix	0	0	0	0	0	0	0	0	0	0	0	0	0	0	0
Bacteria;__Firmicutes;__Bacilli;__Lactobacillales;__Streptococcaceae;__Lactococcus	0	0	0	0	0	0	0	0	0	0	0	0	0	0	0
Bacteria;__Firmicutes;__Bacilli;__Lactobacillales;__Streptococcaceae;__Streptococcus	0	0	0	0	0	0	0	0	0	0	0	0	0	0	0
Bacteria;__Firmicutes;__Bacilli;__Lactobacillales;__Vagococcaceae;__Vagococcus	0	0	0	0	0	0	0	0	0	0	0	0	0	0	0
Bacteria;__Firmicutes;__Bacilli;__Lactobacillales;Other;Other	0	0	0	0	0	0	0	0	0	0	0	0	0	0	0
Bacteria;__Firmicutes;__Bacilli;__Mycoplasmatales;__Mycoplasmataceae;__Candidatus_Bacilloplasma	0	0	0	0	0	0	0	0	0	0	0	0	0	0	0
Bacteria;__Firmicutes;__Bacilli;__Mycoplasmatales;__Mycoplasmataceae;Other	0	0	0	0	0	0	0	0	0	0	0	0	0	0	0
Bacteria;__Firmicutes;__Bacilli;__Paenibacillales;__Paenibacillaceae;__Paenibacillus12	0	0	0	0	0	0	0	0	0	0	0	0	0	0	0
Bacteria;__Firmicutes;__Bacilli;__Paenibacillales;__Paenibacillaceae;__Paenibacillus13	0	0	0	0	0	0	0	0	0	0	0	0	0	0	0
Bacteria;__Firmicutes;__Bacilli;__Paenibacillales;__Paenibacillaceae;__Paenibacillus8	0	0	0	0	0	0	0	0	0	0	0	0	0	0	0
Bacteria;__Firmicutes;__Bacilli;__Paenibacillales;__Paenibacillaceae;__Paenibacillus9	0	0	0	0	0	0	0	0	0	0	0	0	0	0	0
Bacteria;__Firmicutes;__Bacilli;__Paenibacillales;__Paenibacillaceae;Other	0	0	0	0	0	0	0	0	0	0	0	0	0.00383289	0	0
Bacteria;__Firmicutes;__Bacilli;__Paenibacillales2;__Paenibacillaceae2;Other	0	0	0	0	0	0	0	0	0	0	0	0	0	0	0
Bacteria;__Firmicutes;__Bacilli;__RF39;__f;__g	0	0	0	0	0	0	0	0	0	0	0	0	0	0	0
Bacteria;__Firmicutes;__Bacilli;__Staphylococcales;__Gemellaceae;__Gemella	0	0	0	0	0	0	0	0	0	0	0	0	0	0	0
Bacteria;__Firmicutes;__Bacilli;__Staphylococcales;__Staphylococcaceae;__Nosocomiicoccus	0	0	0	0	0	0	0	0	0	0	0	0	0	0	0
Bacteria;__Firmicutes;__Bacilli;__Staphylococcales;__Staphylococcaceae;__Staphylococcus1	0	0	0	0	0	0	0	0	0	0	0	0.523104	0	0	0
Bacteria;__Firmicutes;__Bacilli;__Staphylococcales;__Staphylococcaceae;Other	0	0	0	0	0	0	0	0	0	0	0	0	0	0	0
Bacteria;__Firmicutes;__Bacilli;__Thermoactinomycetales;__Thermoactinomycetaceae;__Melghirimyces	0	0	0	0	0	0	0	0	0	0	0	0	0	0	0
Bacteria;__Firmicutes;__Bacilli;__Thermoactinomycetales;__Thermoactinomycetaceae;__Thermoactinomyces	0	0	0	0	0	0	0	0	0	0	0	0	0	0	0
Bacteria;__Firmicutes;__Bacilli;Other;Other;Other	0	0	0	0	0.0148295	0	0	0	0	0	0	0	0	0	0
Bacteria;__Firmicutes;__BRH_c20a;__o;__f;__g	0	0	0	0	0	0	0	0	0	0	0	0	0	0	0
Bacteria;__Firmicutes;__Clostridia1;__Caldicoprobacterales;__Caldicoprobacteraceae;__Caldicoprobacter	0	0	0	0	0	0	0	0	0	0	0	0	0	0	0
Bacteria;__Firmicutes;__Clostridia1;__Christensenellales;__Christensenellaceae;__Christensenellaceae_R_7_group	0	0	0	0	0	0	0	0	0	0	0	0	0	0	0
Bacteria;__Firmicutes;__Clostridia1;__Christensenellales;__Christensenellaceae;__uncultured	0	0	0	0	0	0	0	0	0	0	0	0	0	0	0
Bacteria;__Firmicutes;__Clostridia1;__Christensenellales;__Christensenellaceae;Other	0	0	0	0	0	0	0	0	0	0	0	0	0	0	0
Bacteria;__Firmicutes;__Clostridia1;__Clostridia_UCG_014;__f;__g	0	0	0	0	0	0	0	0	0	0	0	0	0	0	0
Bacteria;__Firmicutes;__Clostridia1;__Clostridia_vadinBB60_group;__f;__g	0	0	0	0	0	0	0	0	0	0	0	0	0	0	0
Bacteria;__Firmicutes;__Clostridia1;__Clostridiales;__Clostridiaceae;__Clostridium_sensu_stricto_1	0	0	0	0	0	0	0	0	0	0	0	0	0	0	0
Bacteria;__Firmicutes;__Clostridia1;__Clostridiales;__Clostridiaceae;__Clostridium_sensu_stricto_11	0	0	0	0	0	0	0	0	0	0	0	0	0	0	0
Bacteria;__Firmicutes;__Clostridia1;__Clostridiales;__Clostridiaceae;__Clostridium_sensu_stricto_12	0	0	0	0	0	0	0	0	0	0	0	0	0	0	0
Bacteria;__Firmicutes;__Clostridia1;__Clostridiales;__Clostridiaceae;__Clostridium_sensu_stricto_13	0	0	0	0	0	0	0	0	0	0	0	0	0	0	0
Bacteria;__Firmicutes;__Clostridia1;__Clostridiales;__Clostridiaceae;__Clostridium_sensu_stricto_16	0	0	0	0	0	0	0	0	0	0	0	0	0	0	0
Bacteria;__Firmicutes;__Clostridia1;__Clostridiales;__Clostridiaceae;__Clostridium_sensu_stricto_17	0	0	0	0	0	0	0	0	0	0	0	0	0	0	0
Bacteria;__Firmicutes;__Clostridia1;__Clostridiales;__Clostridiaceae;__Clostridium_sensu_stricto_18	0	0	0	0	0	0	0	0	0	0	0	0	0	0	0
Bacteria;__Firmicutes;__Clostridia1;__Clostridiales;__Clostridiaceae;__Clostridium_sensu_stricto_3	0	0	0	0	0	0	0	0	0	0	0	0	0	0	0
Bacteria;__Firmicutes;__Clostridia1;__Clostridiales;__Clostridiaceae;__Clostridium_sensu_stricto_5	0	0	0	0	0	0	0	0	0	0	0	0	0	0	0
Bacteria;__Firmicutes;__Clostridia1;__Clostridiales;__Clostridiaceae;__Clostridium_sensu_stricto_7	0	0	0	0	0	0	0	0	0	0	0	0	0	0	0
Bacteria;__Firmicutes;__Clostridia1;__Clostridiales;__Clostridiaceae;__Clostridium_sensu_stricto_8	0	0	0	0	0	0	0	0	0	0	0	0	0	0	0
Bacteria;__Firmicutes;__Clostridia1;__Clostridiales;__Clostridiaceae;__Clostridium_sensu_stricto_9	0	0	0	0	0	0	0	0	0	0	0	0	0	0	0
Bacteria;__Firmicutes;__Clostridia1;__Clostridiales;__Clostridiaceae;__g	0	0	0	0	0	0	0	0	0	0	0	0	0	0	0
Bacteria;__Firmicutes;__Clostridia1;__Clostridiales;__Clostridiaceae;__Haloimpatiens	0	0	0	0	0	0	0	0	0	0	0	0	0	0	0
Bacteria;__Firmicutes;__Clostridia1;__Clostridiales;__Clostridiaceae;__Hathewaya	0	0	0	0	0	0	0	0	0	0	0	0	0	0	0
Bacteria;__Firmicutes;__Clostridia1;__Clostridiales;__Clostridiaceae;__Oceanirhabdus	0	0	0	0	0	0	0	0	0	0	0	0	0	0	0
Bacteria;__Firmicutes;__Clostridia1;__Clostridiales;__Clostridiaceae;__uncultured	0	0	0	0	0	0	0	0	0	0	0	0	0	0	0
Bacteria;__Firmicutes;__Clostridia1;__Clostridiales;__Clostridiaceae;Other	0	0	0	0	0	0	0	0	0	0	0	0	0	0	0
Bacteria;__Firmicutes;__Clostridia1;__Clostridiales;__Oxobacteraceae;__Oxobacter	0	0	0	0	0	0	0	0	0	0	0	0	0	0	0
Bacteria;__Firmicutes;__Clostridia1;__Clostridiales;__uncultured;__g	0	0	0	0	0	0	0	0	0	0	0	0	0	0	0
Bacteria;__Firmicutes;__Clostridia1;__Clostridiales;Other;Other	0	0	0	0	0	0	0	0	0	0	0	0	0	0	0
Bacteria;__Firmicutes;__Clostridia1;__Eubacteriales;__Alkalibacteraceae;__Alkalibacter	0	0	0	0	0	0	0	0	0	0	0	0	0	0	0
Bacteria;__Firmicutes;__Clostridia1;__Eubacteriales;__Eubacteriaceae;__Acetobacterium	0	0	0	0	0	0	0	0	0	0	0	0	0	0	0
Bacteria;__Firmicutes;__Clostridia1;__Eubacteriales;__Garciellaceae;__g	0	0	0	0	0	0	0	0	0	0	0	0	0	0	0
Bacteria;__Firmicutes;__Clostridia1;__Eubacteriales;__Garciellaceae;__Irregularibacter	0	0	0	0	0	0	0	0	0	0	0	0	0	0	0
Bacteria;__Firmicutes;__Clostridia1;__Eubacteriales;Other;Other	0	0	0	0	0	0	0	0	0	0	0	0	0	0	0
Bacteria;__Firmicutes;__Clostridia1;__Gracilibacteraceae;__Gracilibacter;__g	0	0	0	0	0	0	0	0	0	0	0	0	0	0	0
Bacteria;__Firmicutes;__Clostridia1;__Gracilibacteraceae;__Lutispora;__g	0	0	0	0	0.00988631	0	0	0	0	0	0	0	0.00766577	0	0
Bacteria;__Firmicutes;__Clostridia1;__Gracilibacteraceae;__uncultured;__g	0	0	0	0	0	0	0	0	0	0	0	0	0	0	0
Bacteria;__Firmicutes;__Clostridia1;__Gracilibacteraceae;Other;Other	0	0	0	0	0	0	0	0	0	0	0	0	0	0	0
Bacteria;__Firmicutes;__Clostridia1;__Hungateiclostridiaceae;__Ruminiclostridium;__g	0	0	0	0	0	0	0	0	0	0	0	0	0	0	0
Bacteria;__Firmicutes;__Clostridia1;__Hungateiclostridiaceae;__UCG_012;__g	0	0	0	0	0	0	0	0	0	0	0	0	0	0	0
Bacteria;__Firmicutes;__Clostridia1;__Hungateiclostridiaceae;__uncultured;__g	0	0	0	0	0	0	0	0	0	0	0	0	0	0	0
Bacteria;__Firmicutes;__Clostridia1;__Hungateiclostridiaceae;Other;Other	0	0	0	0	0	0	0	0	0	0	0	0	0	0	0
Bacteria;__Firmicutes;__Clostridia1;__Lachnospirales;__Defluviitaleaceae;__Defluviitalea	0	0	0	0	0	0	0	0	0	0	0	0	0	0	0
Bacteria;__Firmicutes;__Clostridia1;__Lachnospirales;__Defluviitaleaceae;__Defluviitaleaceae_UCG_011	0	0	0	0	0	0	0	0	0	0	0	0	0	0	0
Bacteria;__Firmicutes;__Clostridia1;__Lachnospirales;__Defluviitaleaceae;Other	0	0	0	0	0	0	0	0	0	0	0	0	0	0	0
Bacteria;__Firmicutes;__Clostridia1;__Lachnospirales;__f;__g	0	0	0	0	0	0	0	0	0	0	0	0	0	0	0
Bacteria;__Firmicutes;__Clostridia1;__Lachnospirales;__Lachnospiraceae1;__Abyssivirga	0	0	0	0	0	0	0	0	0	0	0	0	0	0	0
Bacteria;__Firmicutes;__Clostridia1;__Lachnospirales;__Lachnospiraceae1;__Anaerosporobacter	0	0	0	0	0	0	0	0	0	0	0	0	0	0	0
Bacteria;__Firmicutes;__Clostridia1;__Lachnospirales;__Lachnospiraceae1;__Anaerostipes1	0	0	0	0	0	0	0	0	0	0	0	0	0	0	0
Bacteria;__Firmicutes;__Clostridia1;__Lachnospirales;__Lachnospiraceae1;__Anaerostipes2	0	0	0	0	0	0	0	0	0	0	0	0	0	0	0
Bacteria;__Firmicutes;__Clostridia1;__Lachnospirales;__Lachnospiraceae1;__Blautia2	0	0	0	0	0	0	0	0	0	0	0	0	0	0	0
Bacteria;__Firmicutes;__Clostridia1;__Lachnospirales;__Lachnospiraceae1;__Epulopiscium	0	0	0	0	0	0	0	0	0	0	0	0	0	0	0
Bacteria;__Firmicutes;__Clostridia1;__Lachnospirales;__Lachnospiraceae1;__Eubacterium_ruminantium_group	0	0	0	0	0	0	0	0	0	0	0	0	0	0	0
Bacteria;__Firmicutes;__Clostridia1;__Lachnospirales;__Lachnospiraceae1;__Eubacterium_xylanophilum_group	0	0	0	0	0	0	0	0	0	0	0	0	0	0	0
Bacteria;__Firmicutes;__Clostridia1;__Lachnospirales;__Lachnospiraceae1;__g	0	0	0	0	0	0	0	0	0	0	0	0	0	0	0
Bacteria;__Firmicutes;__Clostridia1;__Lachnospirales;__Lachnospiraceae1;__Lachnospiraceae_NK4A136_group	0	0	0	0	0	0	0	0	0	0	0	0	0	0	0
Bacteria;__Firmicutes;__Clostridia1;__Lachnospirales;__Lachnospiraceae1;__Lachnospiraceae_NK4B4_group	0	0	0	0	0	0	0	0	0	0	0	0	0	0	0
Bacteria;__Firmicutes;__Clostridia1;__Lachnospirales;__Lachnospiraceae1;__Lachnospiraceae_UCG_001	0	0	0	0	0	0	0	0	0	0	0	0	0	0	0
Bacteria;__Firmicutes;__Clostridia1;__Lachnospirales;__Lachnospiraceae1;__Lachnospiraceae_UCG_007	0	0	0	0	0	0	0	0	0	0	0	0	0	0	0
Bacteria;__Firmicutes;__Clostridia1;__Lachnospirales;__Lachnospiraceae1;__Natranaerovirga	0	0	0	0	0	0	0	0	0	0	0	0	0	0	0
Bacteria;__Firmicutes;__Clostridia1;__Lachnospirales;__Lachnospiraceae1;__Roseburia2	0	0	0	0	0	0	0	0	0	0	0	0	0	0	0
Bacteria;__Firmicutes;__Clostridia1;__Lachnospirales;__Lachnospiraceae1;__uncultured	0	0	0	0	0	0	0	0	0	0	0	0	0	0	0
Bacteria;__Firmicutes;__Clostridia1;__Lachnospirales;__Lachnospiraceae1;__Vallitalea	0	0	0	0	0	0	0	0	0	0	0	0	0	0	0
Bacteria;__Firmicutes;__Clostridia1;__Lachnospirales;__Lachnospiraceae1;Other	0	0	0	0	0	0	0	0	0	0	0	0	0	0	0
Bacteria;__Firmicutes;__Clostridia1;__Lachnospirales;__Lachnospiraceae2;__Anaerostignum	0	0	0	0	0	0	0	0	0	0	0	0	0	0	0
Bacteria;__Firmicutes;__Clostridia1;__Lachnospirales;__Lachnospiraceae2;__Tyzzerella3	0	0	0	0	0	0	0	0	0	0	0	0	0	0	0
Bacteria;__Firmicutes;__Clostridia1;__Lachnospirales;__Lachnospiraceae2;Other	0	0	0	0	0	0	0	0	0	0	0	0	0	0	0
Bacteria;__Firmicutes;__Clostridia1;__Lachnospirales;Other;Other	0	0	0	0	0	0	0	0	0	0	0	0	0	0	0
Bacteria;__Firmicutes;__Clostridia1;__MAT_CR_H4_C10;__f;__g	0	0	0	0	0	0	0	0	0	0	0	0	0	0	0
Bacteria;__Firmicutes;__Clostridia1;__Monoglobales;__Monoglobaceae;__Monoglobus	0	0	0	0	0	0	0	0	0	0	0	0	0	0	0
Bacteria;__Firmicutes;__Clostridia1;__Oscillospirales;__Eubacterium_coprostanoligenes_group;__g	0	0	0	0	0	0	0	0	0	0	0	0	0	0	0
Bacteria;__Firmicutes;__Clostridia1;__Oscillospirales;__Oscillospiraceae;__Colidextribacter	0	0	0	0	0	0	0	0	0	0	0	0	0	0	0
Bacteria;__Firmicutes;__Clostridia1;__Oscillospirales;__Oscillospiraceae;__NK4A214_group	0	0	0	0	0	0	0	0	0	0	0	0	0	0	0
Bacteria;__Firmicutes;__Clostridia1;__Oscillospirales;__Oscillospiraceae;__Oscillibacter1	0	0	0	0	0	0	0	0	0	0	0	0	0	0	0
Bacteria;__Firmicutes;__Clostridia1;__Oscillospirales;__Oscillospiraceae;__Papillibacter	0	0	0	0	0	0	0	0	0	0	0	0	0	0	0
Bacteria;__Firmicutes;__Clostridia1;__Oscillospirales;__Oscillospiraceae;__UCG_002	0	0	0	0	0	0	0	0	0	0	0	0	0	0	0
Bacteria;__Firmicutes;__Clostridia1;__Oscillospirales;__Oscillospiraceae;__UCG_005	0	0	0	0	0	0	0	0	0	0	0	0	0	0	0
Bacteria;__Firmicutes;__Clostridia1;__Oscillospirales;__Oscillospiraceae;__uncultured	0	0	0	0	0	0	0	0	0	0	0	0	0	0	0
Bacteria;__Firmicutes;__Clostridia1;__Oscillospirales;__Oscillospiraceae;Other	0	0	0	0	0	0	0	0	0	0	0	0	0	0	0
Bacteria;__Firmicutes;__Clostridia1;__Oscillospirales;__Ruminococcaceae1;__Candidatus_Soleaferrea	0	0	0	0	0	0	0	0	0	0	0	0	0	0	0
Bacteria;__Firmicutes;__Clostridia1;__Oscillospirales;__Ruminococcaceae1;Other	0	0	0	0	0	0	0	0	0	0	0	0	0	0	0
Bacteria;__Firmicutes;__Clostridia1;__Oscillospirales;__Ruminococcaceae2;__Ruminococcus1	0	0	0	0	0	0	0	0	0	0	0	0	0	0	0
Bacteria;__Firmicutes;__Clostridia1;__Oscillospirales;__Ruminococcaceae3;__Ruminococcus2	0	0	0	0	0	0	0	0	0	0	0	0	0	0	0
Bacteria;__Firmicutes;__Clostridia1;__Oscillospirales;__Ruminococcaceae3;Other	0	0	0	0	0	0	0	0	0	0	0	0	0	0	0
Bacteria;__Firmicutes;__Clostridia1;__Oscillospirales;__UCG_010;__g	0	0	0	0	0	0	0	0	0	0	0	0	0	0	0
Bacteria;__Firmicutes;__Clostridia1;__Oscillospirales;__uncultured;__g	0	0	0	0	0	0	0	0	0	0	0	0	0	0	0
Bacteria;__Firmicutes;__Clostridia1;__Oscillospirales;Other;Other	0	0	0	0	0	0	0	0	0	0	0	0	0	0	0
Bacteria;__Firmicutes;__Clostridia1;__Peptostreptococcales_Tissierellales;__Acidaminobacteraceae;__Acidaminobacter	0	0	0	0	0	0	0	0	0	0	0	0	0	0	0
Bacteria;__Firmicutes;__Clostridia1;__Peptostreptococcales_Tissierellales;__Alkaliphilus1;__g	0	0	0	0	0	0	0	0	0	0	0	0	0	0	0
Bacteria;__Firmicutes;__Clostridia1;__Peptostreptococcales_Tissierellales;__Alkaliphilus2;__g	0	0	0	0	0	0	0	0	0	0	0	0	0	0	0
Bacteria;__Firmicutes;__Clostridia1;__Peptostreptococcales_Tissierellales;__Anaerococcus1;__g	0	0	0	0	0	0	0	0	0	0	0	0	0	0	0
Bacteria;__Firmicutes;__Clostridia1;__Peptostreptococcales_Tissierellales;__Anaeromicrobium;__g	0	0	0	0	0	0	0	0	0	0	0	0	0	0	0
Bacteria;__Firmicutes;__Clostridia1;__Peptostreptococcales_Tissierellales;__Anaerosalibacter;__g	0	0	0	0	0	0	0	0	0	0	0	0	0	0	0
Bacteria;__Firmicutes;__Clostridia1;__Peptostreptococcales_Tissierellales;__Anaerovirgula;__g	0	0	0	0	0	0	0	0	0	0	0	0	0	0	0
Bacteria;__Firmicutes;__Clostridia1;__Peptostreptococcales_Tissierellales;__Anaerovoracaceae;__Amnipila	0	0	0	0	0	0	0	0	0	0	0	0	0	0	0
Bacteria;__Firmicutes;__Clostridia1;__Peptostreptococcales_Tissierellales;__Anaerovoracaceae;__Anaerovorax1	0	0	0	0	0	0	0	0	0	0	0	0	0	0	0
Bacteria;__Firmicutes;__Clostridia1;__Peptostreptococcales_Tissierellales;__Anaerovoracaceae;__Anaerovorax2	0	0	0	0	0	0	0	0	0	0	0	0	0	0	0
Bacteria;__Firmicutes;__Clostridia1;__Peptostreptococcales_Tissierellales;__Anaerovoracaceae;__Eubacterium_brachy_group	0	0	0	0	0	0	0	0	0	0	0	0	0	0	0
Bacteria;__Firmicutes;__Clostridia1;__Peptostreptococcales_Tissierellales;__Anaerovoracaceae;__uncultured	0	0	0	0	0	0	0	0	0	0	0	0	0	0	0
Bacteria;__Firmicutes;__Clostridia1;__Peptostreptococcales_Tissierellales;__Anaerovoracaceae;Other	0	0	0	0	0	0	0	0	0	0	0	0	0	0	0
Bacteria;__Firmicutes;__Clostridia1;__Peptostreptococcales_Tissierellales;__Anoxynatronum;__g	0	0	0	0	0	0	0	0	0	0	0	0	0	0	0
Bacteria;__Firmicutes;__Clostridia1;__Peptostreptococcales_Tissierellales;__Brassicibacter;__g	0	0	0	0	0	0	0	0	0	0	0	0	0	0	0
Bacteria;__Firmicutes;__Clostridia1;__Peptostreptococcales_Tissierellales;__Caloranaerobacter;__g	0	0	0	0	0	0	0	0	0	0	0	0	0	0	0
Bacteria;__Firmicutes;__Clostridia1;__Peptostreptococcales_Tissierellales;__Caminicellaceae;__Caminicella	0	0	0	0	0	0	0	0	0	0	0	0	0	0	0
Bacteria;__Firmicutes;__Clostridia1;__Peptostreptococcales_Tissierellales;__Caminicellaceae;__Paramaledivibacter	0	0	0	0	0	0	0	0	0	0	0	0	0	0	0
Bacteria;__Firmicutes;__Clostridia1;__Peptostreptococcales_Tissierellales;__Caminicellaceae;Other	0	0	0	0	0	0	0	0	0	0	0	0	0.00383289	0	0
Bacteria;__Firmicutes;__Clostridia1;__Peptostreptococcales_Tissierellales;__Clostridiisalibacter;__g	0	0	0	0	0	0	0	0	0	0	0	0	0	0	0
Bacteria;__Firmicutes;__Clostridia1;__Peptostreptococcales_Tissierellales;__Clostridium_sensu_stricto;__g	0	0	0	0	0	0	0	0	0	0	0	0	0	0	0
Bacteria;__Firmicutes;__Clostridia1;__Peptostreptococcales_Tissierellales;__Dethiosulfatibacteraceae;__Dethiosulfatibacter	0	0	0	0	0	0	0	0	0	0	0	0	0	0	0
Bacteria;__Firmicutes;__Clostridia1;__Peptostreptococcales_Tissierellales;__f;__g	0	0	0	0	0	0	0	0	0	0	0	0	0.264469	0	0
Bacteria;__Firmicutes;__Clostridia1;__Peptostreptococcales_Tissierellales;__Finegoldia1;__g	0	0	0	0	0	0	0	0	0	0	0	0	0	0	0
Bacteria;__Firmicutes;__Clostridia1;__Peptostreptococcales_Tissierellales;__Fusibacteraceae;__Fusibacter	0.114635	0.0147236	1.26338	1.38294	7.1478	2.97581	4.49288	3.04562	3.48071	0.992467	22.2567	5.31822	1.49866	6.73221	8.10793
Bacteria;__Firmicutes;__Clostridia1;__Peptostreptococcales_Tissierellales;__GoM_GC232_4463_Bac1;__g	0	0	0	0	0	0	0	0	0	0	0	0	0	0	0
Bacteria;__Firmicutes;__Clostridia1;__Peptostreptococcales_Tissierellales;__Gottschalkia;__g	0	0	0	0	0	0	0	0	0	0	0	0	0	0	0
Bacteria;__Firmicutes;__Clostridia1;__Peptostreptococcales_Tissierellales;__JTB215;__g	0	0	0	0	0	0	0	0	0.00511117	0	0	0	0	0	0
Bacteria;__Firmicutes;__Clostridia1;__Peptostreptococcales_Tissierellales;__MCWD3;__g	0	0	0	0	0	0	0	0	0	0	0	0	0	0	0
Bacteria;__Firmicutes;__Clostridia1;__Peptostreptococcales_Tissierellales;__Natronincola2;__g	0	0	0	0	0	0	0	0	0	0	0	0	0	0	0
Bacteria;__Firmicutes;__Clostridia1;__Peptostreptococcales_Tissierellales;__Peptostreptococcaceae;__Clostridioides1	0	0	0	0	0	0	0	0	0	0	0	0	0	0	0
Bacteria;__Firmicutes;__Clostridia1;__Peptostreptococcales_Tissierellales;__Peptostreptococcaceae;__Clostridioides2	0	0	0	0	0	0	0	0	0	0	0	0	0	0	0
Bacteria;__Firmicutes;__Clostridia1;__Peptostreptococcales_Tissierellales;__Peptostreptococcaceae;__Intestinibacter	0	0	0	0	0	0	0	0	0	0	0	0	0	0	0
Bacteria;__Firmicutes;__Clostridia1;__Peptostreptococcales_Tissierellales;__Peptostreptococcaceae;__Paeniclostridium1	0	0	0	0	0	0	0	0	0	0	0	0	0	0	0
Bacteria;__Firmicutes;__Clostridia1;__Peptostreptococcales_Tissierellales;__Peptostreptococcaceae;__Paraclostridium	0	0	0	0	0	0	0	0	0	0	0	0	0	0	0
Bacteria;__Firmicutes;__Clostridia1;__Peptostreptococcales_Tissierellales;__Peptostreptococcaceae;__Peptoclostridium3	0	0	0	0	0	0	0	0	0	0	0	0	0	0	0
Bacteria;__Firmicutes;__Clostridia1;__Peptostreptococcales_Tissierellales;__Peptostreptococcaceae;__Peptoclostridium7	0	0	0	0	0	0	0	0	0	0	0	0	0	0	0
Bacteria;__Firmicutes;__Clostridia1;__Peptostreptococcales_Tissierellales;__Peptostreptococcaceae;__Romboutsia	0	0	0	0	0	0	0	0	0	0	0	0	0	0	0
Bacteria;__Firmicutes;__Clostridia1;__Peptostreptococcales_Tissierellales;__Peptostreptococcaceae;__Sporacetigenium	0	0	0	0	0	0	0	0	0	0	0	0	0	0	0
Bacteria;__Firmicutes;__Clostridia1;__Peptostreptococcales_Tissierellales;__Peptostreptococcaceae;__Tepidibacter	0	0	0	0	0	0	0	0	0	0	0	0	0	0	0
Bacteria;__Firmicutes;__Clostridia1;__Peptostreptococcales_Tissierellales;__Peptostreptococcaceae;__Terrisporobacter	0	0	0	0	0	0	0	0	0	0	0	0	0	0	0
Bacteria;__Firmicutes;__Clostridia1;__Peptostreptococcales_Tissierellales;__Peptostreptococcaceae;__uncultured	0	0	0	0	0	0	0	0	0	0	0	0	0	0	0
Bacteria;__Firmicutes;__Clostridia1;__Peptostreptococcales_Tissierellales;__Peptostreptococcaceae;Other	0	0	0	0	0	0	0	0	0	0	0	0	0	0	0
Bacteria;__Firmicutes;__Clostridia1;__Peptostreptococcales_Tissierellales;__Proteiniboraceae;__Proteiniborus	0	0	0	0	0	0	0	0	0	0	0	0	0	0	0
Bacteria;__Firmicutes;__Clostridia1;__Peptostreptococcales_Tissierellales;__Sedimentibacteraceae;__Sedimentibacter	0	0	0	0	0	0	0	0	0	0	0	0	0	0	0
Bacteria;__Firmicutes;__Clostridia1;__Peptostreptococcales_Tissierellales;__Sporanaerobacter;__g	0	0	0	0	0	0	0	0	0	0	0	0	0	0	0
Bacteria;__Firmicutes;__Clostridia1;__Peptostreptococcales_Tissierellales;__Sporosalibacterium;__g	0	0	0	0	0	0	0	0	0	0	0	0	0	0	0
Bacteria;__Firmicutes;__Clostridia1;__Peptostreptococcales_Tissierellales;__Tepidimicrobium1;__g	0	0	0	0	0	0	0	0	0	0	0	0	0	0	0
Bacteria;__Firmicutes;__Clostridia1;__Peptostreptococcales_Tissierellales;__Thermotaleaceae;__Crassaminicella	0	0	0	0	0	0	0	0	0	0	0	0	0	0	0
Bacteria;__Firmicutes;__Clostridia1;__Peptostreptococcales_Tissierellales;__Thermotaleaceae;__Geosporobacter	0	0	0	0	0	0	0	0	0	0	0	0	0	0	0
Bacteria;__Firmicutes;__Clostridia1;__Peptostreptococcales_Tissierellales;__Thermotaleaceae;__Salimesophilobacter	0	0	0	0	0	0	0	0	0	0	0	0	0	0	0
Bacteria;__Firmicutes;__Clostridia1;__Peptostreptococcales_Tissierellales;__Thermotaleaceae;Other	0	0	0	0	0	0	0	0	0	0	0	0	0	0	0
Bacteria;__Firmicutes;__Clostridia1;__Peptostreptococcales_Tissierellales;__Tissierella3;__g	0	0	0	0	0	0	0	0	0	0	0	0	0	0	0
Bacteria;__Firmicutes;__Clostridia1;__Peptostreptococcales_Tissierellales;__uncultured;__g	0	0	0	0	0	0	0	0	0	0	0	0	0	0	0
Bacteria;__Firmicutes;__Clostridia1;__Peptostreptococcales_Tissierellales;Other;Other	0.152847	0.0736182	0	0.0141117	0.0197726	0.0177343	0.0129478	0.00459369	0.00511117	0	0	0	0.0421617	0.00653296	0.0387322
Bacteria;__Firmicutes;__Clostridia1;__uncultured;__f;__g	0	0	0	0	0	0	0	0	0	0	0	0	0	0	0
Bacteria;__Firmicutes;__Clostridia1;Other;Other;Other	0	0	0	0	0	0	0	0	0	0	0	0	0	0	0
Bacteria;__Firmicutes;__Clostridia2;__Peptococcales;__Peptococcaceae;__Desulfonispora	0	0	0	0	0	0	0	0	0	0	0	0	0	0	0
Bacteria;__Firmicutes;__Clostridia2;__Peptococcales;__Peptococcaceae;__Peptococcus	0	0	0	0	0	0	0	0	0	0	0	0	0	0	0
Bacteria;__Firmicutes;__Clostridia2;__Peptococcales;__Peptococcaceae;__uncultured	0	0	0	0	0	0	0	0	0	0	0	0	0	0	0
Bacteria;__Firmicutes;__Clostridia2;__Peptococcales;__Peptococcaceae;Other	0	0	0	0	0	0	0	0	0	0	0	0	0	0	0
Bacteria;__Firmicutes;__Clostridia2;__Thermincolales;__Thermincolaceae;__Thermincola	0	0	0	0	0	0	0	0	0	0	0	0.087184	0	0	0
Bacteria;__Firmicutes;__Clostridia2;Other;Other;Other	0	0	0	0	0	0	0	0	0	0	0	0	0	0	0
Bacteria;__Firmicutes;__D8A_2;__o;__f;__g	0	0.00294473	0	0	0	0	0	0	0	0	0	0	0	0	0
Bacteria;__Firmicutes;__Desulfitobacteriia;__Desulfitobacteriales;__Candidatus_Dichloromethanomonas;__g	0	0	0	0	0	0	0	0	0	0	0	0	0	0	0
Bacteria;__Firmicutes;__Desulfitobacteriia;__Desulfitobacteriales;__Desulfitobacteriaceae;__Desulfitobacterium	0	0	0	0	0	0	0	0	0	0	0	0	0	0	0
Bacteria;__Firmicutes;__Desulfitobacteriia;__Desulfitobacteriales;__Desulfitobacteriaceae;__Desulfosporosinus	0	0	0	0	0	0	0	0	0	0	0	0	0	0	0
Bacteria;__Firmicutes;__Desulfitobacteriia;__Desulfitobacteriales;__Desulfitobacteriaceae;Other	0	0	0	0	0	0	0	0	0	0	0	0	0	0	0
Bacteria;__Firmicutes;__Desulfitobacteriia;__Desulfitobacteriales;__Heliobacteriaceae;__uncultured	0	0	0	0	0	0	0	0	0	0	0	0	0	0	0
Bacteria;__Firmicutes;__Desulfitobacteriia;__Desulfitobacteriales;__Syntrophobotulaceae;__Dehalobacter	0	0	0	0	0	0	0	0	0	0	0	0	0	0	0
Bacteria;__Firmicutes;__Desulfitobacteriia;__Desulfitobacteriales;__Syntrophobotulaceae;Other	0	0	0	0	0	0	0	0	0	0	0	0	0	0	0
Bacteria;__Firmicutes;__Desulfitobacteriia;__Desulfitobacteriales;__uncultured;__g	0	0	0.0231107	0.0235195	0.311419	0.00709371	0	0	0	0	0	0	0	0	0
Bacteria;__Firmicutes;__Desulfitobacteriia;__Desulfitobacteriales;Other;Other	0	0	0	0	0	0	0	0	0	0	0	0	0	0	0
Bacteria;__Firmicutes;__Desulfotomaculia;__Desulfotomaculales;__Cryptanaerobacter;__g	0	0	0	0	0	0	0	0	0	0	0	0	0	0	0
Bacteria;__Firmicutes;__Desulfotomaculia;__Desulfotomaculales;__Desulfallas_Sporotomaculum;__BRH_c8a	0	0	0	0	0	0	0	0	0	0	0	0	0	0	0
Bacteria;__Firmicutes;__Desulfotomaculia;__Desulfotomaculales;__Desulfallas_Sporotomaculum;__g	0	0	0	0	0	0	0	0	0	0	0	0	0	0	0
Bacteria;__Firmicutes;__Desulfotomaculia;__Desulfotomaculales;__Desulfallas_Sporotomaculum;Other	0	0	0	0	0	0	0	0	0	0	0	0	0	0	0.00645536
Bacteria;__Firmicutes;__Desulfotomaculia;__Desulfotomaculales;__Desulfofarcimen;__g	0	0	0	0	0	0	0	0	0	0	0	0	0	0	0
Bacteria;__Firmicutes;__Desulfotomaculia;__Desulfotomaculales;__Desulfofundulus;__g	0	0	0	0	0	0	0	0	0	0	0	0	0	0	0
Bacteria;__Firmicutes;__Desulfotomaculia;__Desulfotomaculales;__Desulfohalotomaculum;__g	0	0	0	0	0	0	0	0	0	0	0	0	0	0	0
Bacteria;__Firmicutes;__Desulfotomaculia;__Desulfotomaculales;__Desulfotomaculum;__g	0	0	0	0	0	0	0	0	0	0	0	0	0	0	0
Bacteria;__Firmicutes;__Desulfotomaculia;__Desulfotomaculales;__Desulfurispora;__g	0	0	0	0	0	0	0	0	0	0	0	0	0	0	0
Bacteria;__Firmicutes;__Desulfotomaculia;__Desulfotomaculales;__Pelotomaculum1;__g	0	0	0	0	0	0	0	0	0	0	0	0	0	0	0
Bacteria;__Firmicutes;__Desulfotomaculia;__Desulfotomaculales;__Pelotomaculum2;__g	0	0	0	0	0	0	0	0	0	0	0	0	0	0	0
Bacteria;__Firmicutes;__Desulfotomaculia;__Desulfotomaculales;__Pelotomaculum3;__g	0	0	0	0	0	0	0	0	0	0	0	0	0	0	0
Bacteria;__Firmicutes;__Desulfotomaculia;__Desulfotomaculales;__SCADC1_2_3;__g	0	0	0	0	0	0	0	0	0	0	0	0	0	0	0
Bacteria;__Firmicutes;__Desulfotomaculia;__Desulfotomaculales;__uncultured;__g	0	0	0	0	0	0	0	0	0	0	0	0	0	0	0
Bacteria;__Firmicutes;__Desulfotomaculia;__Desulfotomaculales;Other;Other	0	0	0	0	0	0	0	0	0	0	0	0	0	0	0
Bacteria;__Firmicutes;__Desulfotomaculia1;__Ammonifexales;__Ammonificaceae;__g	0	0	0	0	0	0	0	0	0	0	0	0	0	0	0
Bacteria;__Firmicutes;__Desulfotomaculia1;__Ammonifexales;__Ammonificaceae;__Thermodesulfitimonas	0	0	0	0	0	0	0	0	0	0	0	0	0	0	0
Bacteria;__Firmicutes;__Desulfotomaculia1;__Ammonifexales;__Ammonificaceae;Other	0	0	0	0	0	0	0	0	0	0	0	0	0	0	0
Bacteria;__Firmicutes;__Desulfotomaculia1;__Ammonifexales;__Desulforudaceae;__Candidatus_Desulforudis	0	0	0	0	0	0	0	0	0	0	0	0	0.0114987	0	0
Bacteria;__Firmicutes;__Desulfotomaculia1;__Ammonifexales;Other;Other	0	0	0	0	0	0	0	0	0	0	0	0	0	0	0
Bacteria;__Firmicutes;__Desulfotomaculia2;__Carboxydothermales;__Carboxydothermaceae;__Carboxydothermus	0	0	0	0	0	0	0	0	0	0	0	0	0	0	0
Bacteria;__Firmicutes;__Dethiobacteria;Dethiobacterales;Dethiobacteraceae;__Candidatus_Contubernalis	0	0	0	0	0	0	0	0	0	0	0	0	0	0	0
Bacteria;__Firmicutes;__Dethiobacteria;Dethiobacterales;Dethiobacteraceae;__Dethiobacter	0	0	0	0	0	0	0	0	0	0	0	0	0	0	0
Bacteria;__Firmicutes;__Dethiobacteria;Dethiobacterales;Dethiobacteraceae;__o	0	0	0	0	0	0	0	0	0	0	0	0	0	0	0
Bacteria;__Firmicutes;__Dethiobacteria;Dethiobacterales;Dethiobacteraceae;__uncultured	0	0	0	0	0	0	0	0	0	0	0	0.087184	0	0	0
Bacteria;__Firmicutes;__Dethiobacteria;Dethiobacterales;Dethiobacteraceae;Other	0	0	0	0	0	0	0	0	0	0	0	0	0	0	0
Bacteria;__Firmicutes;__Incertae_Sedis;__DTU014;__f;__g	0	0	0	0	0	0	0	0	0	0	0	0	0	0	0
Bacteria;__Firmicutes;__Incertae_Sedis;__Gelria;__f;__g	0	0	0	0	0	0	0	0	0	0	0	0	0	0	0
Bacteria;__Firmicutes;__Limnochordia;__Hydrogenispora;__f;__g	0	0	0	0	0	0	0	0	0	0	0	0	0	0	0
Bacteria;__Firmicutes;__Limnochordia;__Limnochordales;__uncultured;__g	0	0	0	0	0	0	0	0	0	0	0	0	0	0	0
Bacteria;__Firmicutes;__Limnochordia;__uncultured;__f;__g	0	0	0	0	0	0	0	0	0	0	0	0	0	0	0
Bacteria;__Firmicutes;__Limnochordia;Other;Other;Other	0	0	0	0	0	0	0	0	0	0	0	0	0	0	0
Bacteria;__Firmicutes;__Moorellia;__Desulfitibacterales;__Desulfitibacteraceae;__Desulfitibacter	0	0	0	0	0	0	0	0	0	0	0	0	0	0	0
Bacteria;__Firmicutes;__Moorellia;__Moorellales;__Moorellaceae;__Moorella	0	0	0	0	0	0	0	0	0	0	0	0	0	0	0
Bacteria;__Firmicutes;__Moorellia;__NRB23;__f;__g	0	0	0	0	0	0	0	0	0	0	0	0	0	0	0
Bacteria;__Firmicutes;__Moorellia;Other;Other;Other	0	0	0	0	0	0	0	0	0	0	0	0	0	0	0
Bacteria;__Firmicutes;__Natranaerobiia;__Natranaerobiales;__Natranaerobiaceae;__Natranaerobius	0	0	0	0	0	0	0	0	0	0	0	0	0	0	0
Bacteria;__Firmicutes;__Natranaerobiia;__Natranaerobiales;__Natranaerobiaceae;__uncultured	0	0	0	0	0	0	0	0	0	0	0	0	0	0	0
Bacteria;__Firmicutes;__Negativicutes;__Veillonellales_Selenomonadales;__Selenomonadaceae;__Selenomonas1	0	0	0	0	0	0	0	0	0	0	0	0	0	0	0
Bacteria;__Firmicutes;__Negativicutes;__Veillonellales_Selenomonadales;__Selenomonadaceae;__uncultured	0	0	0	0	0	0	0	0	0	0	0	0	0	0	0
Bacteria;__Firmicutes;__Negativicutes;__Veillonellales_Selenomonadales;__Selenomonadaceae;Other	0	0	0	0	0	0	0	0	0	0	0	0	0	0	0
Bacteria;__Firmicutes;__Negativicutes;__Veillonellales_Selenomonadales;__Sporomusaceae1;__Pelosinus1	0	0	0	0	0.00988631	0	0	0	0	0	0	0	0	0	0
Bacteria;__Firmicutes;__Negativicutes;__Veillonellales_Selenomonadales;__Veillonellaceae;__Veillonella	0	0	0	0	0	0	0	0	0	0	0	0	0	0	0
Bacteria;__Firmicutes;__Negativicutes;__Veillonellales_Selenomonadales;Other;Other	0	0	0	0	0	0	0	0	0	0	0	0	0	0	0
Bacteria;__Firmicutes;__Sulfobacillia;__Sulfobacillales;__Sulfobacillaceae;__uncultured	0	0	0	0	0	0	0	0	0	0	0	0	0	0	0
Bacteria;__Firmicutes;__Symbiobacteriia;__Symbiobacteriales;__uncultured;__g	0	0	0	0	0	0	0	0	0	0	0	0	0	0	0
Bacteria;__Firmicutes;__Syntrophomonadia;__Syntrophomonadales;__Syntrophomonadaceae;__Pelospora	0	0	0	0	0	0	0	0	0	0	0	0	0	0	0
Bacteria;__Firmicutes;__Syntrophomonadia;__Syntrophomonadales;__Syntrophomonadaceae;__Syntrophomonas2	0	0	0	0	0	0	0	0	0	0	0	0	0	0	0
Bacteria;__Firmicutes;__Syntrophomonadia;__Syntrophomonadales;__Syntrophomonadaceae;__Syntrophomonas3	0	0	0	0	0	0	0	0	0	0	0	0	0	0	0
Bacteria;__Firmicutes;__Syntrophomonadia;__Syntrophomonadales;__Syntrophomonadaceae;__uncultured	0	0	0	0	0	0	0	0	0	0	0	0	0	0	0
Bacteria;__Firmicutes;__Syntrophomonadia;__Syntrophomonadales;__Syntrophomonadaceae;Other	0	0	0	0	0	0	0	0	0	0	0	0	0	0	0
Bacteria;__Firmicutes;__Thermaerobacteria;__Thermaerobacterales;__Thermaerobacteraceae;__Thermaerobacter	0	0	0	0	0	0	0	0	0	0	0	0	0	0	0
Bacteria;__Firmicutes;__Thermoanaerobacteria1;__Thermoanaerobacterales1;__Family_IV;__Mahella	0	0	0	0	0	0	0	0	0	0	0	0	0	0	0
Bacteria;__Firmicutes;__Thermoanaerobacteria1;__Thermoanaerobacterales1;__SRB2;__g	0	0	0	0	0	0	0	0	0	0	0	0	0	0	0
Bacteria;__Firmicutes;__Thermoanaerobacteria2;__Thermoanaerobacterales2;__Thermoanaerobacteraceae2;__g	0	0	0	0	0	0	0	0	0	0	0	0	0	0	0
Bacteria;__Firmicutes;__Thermoanaerobacteria2;__Thermoanaerobacterales2;__Thermoanaerobacteraceae2;__Thermanaeromonas	0	0	0	0	0	0	0	0	0	0	0	0	0	0	0
Bacteria;__Firmicutes;__Thermoanaerobacteria2;__Thermoanaerobacterales2;__Thermoanaerobacteraceae2;__Thermoanaerobacter	0	0	0	0	0	0	0	0	0	0	0	0	0	0	0
Bacteria;__Firmicutes;__TSAC18;__o;__f;__g	0	0	0	0	0	0	0	0	0	0	0	0	0	0	0
Bacteria;__Firmicutes;__uncultured;__o;__f;__g	0	0	0	0	0	0	0	0	0	0	0	0	0	0	0
Bacteria;__Firmicutes;Other;Other;Other;Other	0	0	0.0115554	0.00940778	0.0148295	0	0	0	0	0	0	0	0	0	0
Bacteria;__Fusobacteriota;__Fusobacteriia;__Fusobacteriales;__Fusobacteriaceae;__Psychrilyobacter	0	0	0	0	0	0	0	0	0	0	0	0	0	0	0
Bacteria;__Fusobacteriota;__Fusobacteriia;__Fusobacteriales;__Leptotrichiaceae;__Leptotrichia	0	0	0	0	0	0	0	0	0	0	0	0	0	0	0
Bacteria;__Gemmatimonadota;__BD2_11_terrestrial_group;__o;__f;__g	0	0	0	0	0	0	0	0	0	0	0	0	0	0	0
Bacteria;__Gemmatimonadota;__Gemmatimonadetes;__Gemmatimonadales;__Gemmatimonadaceae;__uncultured	0	0	0	0	0	0	0	0	0	0	0	0.174368	0	0	0
Bacteria;__Gemmatimonadota;__Gemmatimonadetes;__Gemmatimonadales;__Gemmatimonadaceae;Other	0	0	0	0	0	0	0	0	0	0	0	0	0	0	0
Bacteria;__Gemmatimonadota;__MD2902_B12;__o;__f;__g	0.0764234	0.0736182	0	0	0	0	0	0	0	0	0	0	0	0	0
Bacteria;__Gemmatimonadota;__PAUC43f_marine_benthic_group;__o;__f;__g	0	0	0.00385178	0	0	0	0	0	0	0	0	0.087184	0	0	0
Bacteria;__Gemmatimonadota;Other;Other;Other;Other	0	0	0	0	0	0	0	0	0	0	0	0	0	0	0
Bacteria;__GN01;__c;__o;__f;__g	0	0	0	0	0	0	0	0	0	0	0	0	0	0	0
Bacteria;__Halanaerobiaeota;__Halanaerobiia;__Halanaerobiales;__Halanaerobiaceae;__Halanaerobium	0	0	0	0	0	0	0	0	0	0	0	0	0	0	0
Bacteria;__Halanaerobiaeota;__Halanaerobiia;__Halanaerobiales;__Halanaerobiaceae;__Halocella	0	0	0	0	0	0	0	0	0	0	0	0	0	0	0
Bacteria;__Halanaerobiaeota;__Halanaerobiia;__Halanaerobiales;__Halanaerobiaceae;__Halothermothrix	0	0	0	0	0	0	0	0	0	0	0	0	0	0	0
Bacteria;__Halanaerobiaeota;__Halanaerobiia;__Halanaerobiales;__Halanaerobiaceae;Other	0	0	0	0	0	0	0	0	0	0	0	0	0	0	0
Bacteria;__Halanaerobiaeota;__Halanaerobiia;__Halanaerobiales;__Halobacteroidaceae;__Orenia	0	0	0	0	0	0	0	0	0	0	0	0	0	0	0
Bacteria;__Halanaerobiaeota;__Halanaerobiia;__Halanaerobiales;__Halobacteroidaceae;__uncultured	0	0	0	0	0	0	0	0	0	0	0	0	0	0	0
Bacteria;__Hydrogenedentes;__Hydrogenedentia;__Hydrogenedentiales;__Hydrogenedensaceae;__g	0	0	0	0	0	0	0	0	0	0	0	0	0	0	0
Bacteria;__Hydrogenedentes;__Hydrogenedentia;__Hydrogenedentiales;__Hydrogenedensaceae;Other	0	0	0	0	0	0	0	0	0	0	0	0	0	0	0
Bacteria;__Hydrothermae;__c;__o;__f;__g	0.534964	0.214965	0	0	0	0	0	0	0	0	0	0	0	0	0
Bacteria;__Latescibacterota;__c;__o;__f;__g	0.0382117	0.0618393	0	0.00470389	0.0148295	0.00354685	0	0.00459369	0.0511117	0	0	0.174368	0.00766577	0.00653296	0
Bacteria;__Latescibacterota;__Latescibacteria;__Latescibacterales;__Latescibacteraceae;__Candidatus_Latescibacter	0	0.00588945	0	0	0	0	0	0	0	0	0	0	0	0	0
Bacteria;__Latescibacterota;__Latescibacteria;__Latescibacterales;__Latescibacteraceae;__g	0	0	0	0	0	0	0	0	0	0	0	0.087184	0	0	0
Bacteria;__Latescibacterota;__Latescibacteria;__Latescibacterales;__Latescibacteraceae;Other	0	0.0147236	0	0	0	0	0	0	0	0	0	0	0	0	0
Bacteria;__Latescibacterota;Other;Other;Other;Other	0	0	0	0	0	0	0	0	0	0	0	0	0	0	0
Bacteria;__LCP_89;__c;__o;__f;__g	0.382117	0.0559498	0.0462214	0.0611506	0.0296589	0.0390154	0.0215796	0.0229684	0.00511117	0.338794	0	0	0.0114987	0.215588	0.0451875
Bacteria;__Margulisbacteria;__c;__o;__f;__g	0	0	0	0	0	0	0	0	0	0	0	0	0	0	0
Bacteria;__Marinimicrobia_SAR406_clade;__c;__o;__f;__g	0	0	0.924428	0.729103	2.39249	1.56771	1.26025	1.15761	1.06823	2.43932	0.10999	0.610288	0.068992	2.36493	0.0387322
Bacteria;__MAT_CR_M4_B07;__c;__o;__f;__g	0	0	0	0	0	0	0	0	0	0	0	0	0	0	0
Bacteria;__MBNT15;__c;__o;__f;__g	0	0	0	0	0	0	0	0	0	0	0	0	0	0	0
Bacteria;__Methylomirabilota;__Methylomirabilia;__Methylomirabilales;__Methylomirabilaceae;__Sh765B_TzT_35	0	0	0	0	0	0	0	0	0	0	0	0	0	0	0
Bacteria;__Methylomirabilota;__Methylomirabilia;__Rokubacteriales;__f;__g	0	0	0	0	0	0	0	0	0	0	0	0	0	0	0
Bacteria;__Modulibacteria;__Moduliflexia;__Moduliflexales;__Moduliflexaceae;__g	0	0	0	0	0	0	0	0	0	0	0	0	0	0	0
Bacteria;__Myxococcota;__bacteriap25;__o;__f;__g	0	0	0	0	0	0	0	0	0	0	0	0	0	0	0
Bacteria;__Myxococcota;__Myxococcia;__Myxococcales;__Anaeromyxobacteraceae;__Anaeromyxobacter	0	0	0	0	0	0	0	0	0	0	0	0	0	0	0
Bacteria;__Myxococcota;__Myxococcia;__Myxococcales;__Myxococcaceae;__P3OB_42	0	0	0	0	0	0	0	0	0	0	0	0	0	0	0
Bacteria;__Myxococcota;__Polyangia;__Haliangiales;__Haliangiaceae;__Haliangium	0	0	0	0	0	0	0	0	0	0	0	0	0	0.00653296	0
Bacteria;__Myxococcota;__Polyangia;__MidBa8;__f;__g	0	0	0	0	0	0	0	0	0	0	0	0.087184	0	0	0
Bacteria;__Myxococcota;__Polyangia;__Polyangiales1;__Polyangiaceae;__uncultured	0	0	0	0	0	0	0	0	0	0	0	0	0	0	0
Bacteria;__Myxococcota;__Polyangia;__Polyangiales1;__Polyangiaceae;Other	0	0	0	0	0	0	0	0	0	0	0	0	0	0	0
Bacteria;__Myxococcota;__Polyangia;__Polyangiales1;Other;Other	0	0	0	0	0	0	0	0	0	0	0	0	0	0	0
Bacteria;__Myxococcota;__Polyangia;__Polyangiales2;__Sandaracinaceae;__Sandaracinus	0	0	0	0	0	0	0	0	0	0	0	0	0	0	0
Bacteria;__Myxococcota;__Polyangia;__Polyangiales2;__Sandaracinaceae;__uncultured	0	0	0	0	0	0	0	0	0	0	0	0	0	0	0
Bacteria;__Myxococcota;__Polyangia;__Polyangiales2;__Sandaracinaceae;Other	0	0	0	0	0	0	0	0	0	0	0	0	0	0	0
Bacteria;__Myxococcota;__Polyangia;__PS_B29;__f;__g	0	0	0	0	0	0	0	0	0	0	0	0	0	0	0
Bacteria;__Myxococcota;__Polyangia;__UASB_TL25;__f;__g	0	0	0	0	0	0	0	0	0	0	0	0	0	0	0
Bacteria;__Myxococcota;__Polyangia;__VHS_B3_70;__f;__g	0	0.00294473	0	0	0	0	0	0	0	0	0	0	0	0	0
Bacteria;__Myxococcota;__Polyangia;__VHS_B4_70;__f;__g	0	0.00588945	0	0	0	0	0	0	0	0	0	0	0	0	0
Bacteria;__Myxococcota;__Polyangia;Other;Other;Other	0	0.032392	0	0	0	0	0	0	0	0	0	0	0	0	0
Bacteria;__NB1_j;__c;__o;__f;__g	0.0382117	0	0.00385178	0	0.00988631	0	0	0	0	0	0	0.261552	0	0	0.00645536
Bacteria;__Nitrospinota;__Nitrospinia;__Nitrospinales;__Nitrospinaceae;__LS_NOB	0	0	0	0	0	0	0	0	0	0	0	0	0	0	0
Bacteria;__Nitrospinota;__Nitrospinia;__Nitrospinales;__Nitrospinaceae;__Nitrospina	0	0	0	0	0	0	0	0	0	0	0	0	0	0	0
Bacteria;__Nitrospinota;__P9X2b3D02;__o;__f;__g	0	0	0	0	0	0	0	0	0	0	0	0	0	0	0
Bacteria;__Nitrospirota;__BMS9AB35;__o;__f;__g	0	0	0	0	0	0	0	0	0	0	0	0	0	0	0
Bacteria;__Nitrospirota;__Leptospirillia;__Leptospirillales;__Leptospirillaceae;__Leptospirillum	0	0	0	0	0	0	0	0	0	0	0	0	0	0	0
Bacteria;__Nitrospirota;__Thermodesulfovibrionia;__uncultured;__f;__g	0	0	0	0	0	0	0	0	0	0	0	0.174368	0	0	0
Bacteria;__Nitrospirota;__Thermodesulfovibrionia;Other;Other;Other	0	0	0	0	0	0	0	0	0	0	0	0	0	0	0
Bacteria;__NKB15;__c;__o;__f;__g	0	0	0	0	0	0	0	0	0	0	0	0	0	0	0
Bacteria;__Patescibacteria;__ABY1;__Candidatus_Falkowbacteria;__f;__g	0	0	0	0	0	0	0	0	0	0	0	0	0	0	0
Bacteria;__Patescibacteria;__ABY1;__Candidatus_Kerfeldbacteria;__f;__g	0	0	0	0	0	0.00354685	0.00431593	0	0	0.0159432	0	0	0	0	0
Bacteria;__Patescibacteria;__ABY1;__Candidatus_Komeilibacteria;__f;__g	0	0	0	0	0	0	0	0	0	0	0	0	0	0	0
Bacteria;__Patescibacteria;__ABY1;__Candidatus_Kuenenbacteria;__f;__g	0	0	0	0	0	0	0	0	0	0	0	0	0	0	0
Bacteria;__Patescibacteria;__ABY1;__Candidatus_Uhrbacteria;__f;__g	0	0	0	0	0	0	0	0	0	0	0	0	0	0	0
Bacteria;__Patescibacteria;__Berkelbacteria;__o;__f;__g	0	0	0	0	0	0	0	0	0	0	0	0	0	0	0
Bacteria;__Patescibacteria;__CPR2;__o;__f;__g	0	0	0	0	0	0	0	0	0	0	0	0	0	0	0
Bacteria;__Patescibacteria;__Gracilibacteria;__Absconditabacteriales_SR1;__f;__g	0	0	0	0	0	0	0	0	0	0	0	0	0	0	0
Bacteria;__Patescibacteria;__Gracilibacteria;__Candidatus_Peregrinibacteria;__f;__g	0	0	0	0	0	0	0	0	0	0	0	0	0	0	0
Bacteria;__Patescibacteria;__Gracilibacteria;__Candidatus_Peribacteria;__f;__g	0	0	0	0	0	0	0	0	0	0	0	0	0	0	0
Bacteria;__Patescibacteria;__Gracilibacteria;__JGI_0000069_P22;__f;__g	0.114635	0.00294473	0	0	0	0	0	0	0	0	0	0	0	0	0
Bacteria;__Patescibacteria;__Gracilibacteria;__o;__f;__g	0	0	0	0	0	0	0	0	0	0	0	0	0	0	0
Bacteria;__Patescibacteria;__Kazania;__o;__f;__g	0	0	0	0	0	0	0	0	0	0	0	0	0	0	0
Bacteria;__Patescibacteria;__Microgenomatia;__Candidatus_Beckwithbacteria;__f;__g	0	0	0	0	0	0	0	0	0	0	0	0	0	0	0
Bacteria;__Patescibacteria;__Microgenomatia;__Candidatus_Pacebacteria;__f;__g	0	0	0	0	0	0	0	0	0	0	0	0	0	0	0
Bacteria;__Patescibacteria;__Microgenomatia;__Candidatus_Roizmanbacteria;__f;__g	0	0	0	0	0	0	0	0	0	0	0	0	0	0	0
Bacteria;__Patescibacteria;__Microgenomatia;__Candidatus_Shapirobacteria;__f;__g	0	0	0	0	0	0	0	0	0	0	0	0	0	0	0
Bacteria;__Patescibacteria;__Microgenomatia;__Candidatus_Woesebacteria;__f;__g	0	0	0	0	0	0	0	0	0	0	0	0	0	0	0
Bacteria;__Patescibacteria;__Microgenomatia;__Candidatus_Woykebacteria;__f;__g	0	0	0	0	0	0	0	0	0	0	0	0	0	0	0
Bacteria;__Patescibacteria;__Microgenomatia;__o;__f;__g	0	0	0	0	0	0	0	0	0	0	0	0	0	0	0
Bacteria;__Patescibacteria;__Parcubacteria;__Candidatus_Moranbacteria;__f;__g	0	0	0	0	0	0	0	0	0	0	0	0	0	0	0
Bacteria;__Patescibacteria;__Parcubacteria;__Candidatus_Portnoybacteria;__f;__g	0	0	0	0	0	0	0	0	0	0	0	0	0	0	0
Bacteria;__Patescibacteria;__Parcubacteria;__Candidatus_Yanofskybacteria;__f;__g	0	0	0	0	0	0	0	0	0	0	0	0	0	0	0
Bacteria;__Patescibacteria;__Parcubacteria;__CG1_02_40_25;__f;__g	0	0	0	0	0	0	0	0	0	0	0	0	0	0	0
Bacteria;__Patescibacteria;__Parcubacteria;__CG1_02_42_13;__f;__g	0	0	0	0	0	0	0	0	0	0	0	0	0	0	0
Bacteria;__Patescibacteria;__Parcubacteria;__GWA2_38_13b;__f;__g	0	0	0	0	0	0	0	0	0	0	0	0	0	0	0
Bacteria;__Patescibacteria;__Parcubacteria;__o;__f;__g	0	0	0	0	0	0	0	0	0	0	0	0	0	0	0
Bacteria;__Patescibacteria;__Saccharimonadia;__Saccharimonadales;__f;__g	0	0	0	0	0	0	0	0	0	0	0	0	0	0	0
Bacteria;__Patescibacteria;__Saccharimonadia;__Saccharimonadales;Other;Other	0	0	0	0	0	0	0	0	0	0	0	0	0	0	0
Bacteria;__Patescibacteria;__WWE3;__o;__f;__g	0	0	0	0	0	0	0	0	0	0	0	0	0	0	0
Bacteria;__PAUC34f;__c;__o;__f;__g	0	0.0117789	0	0	0	0	0	0	0	0	0	0	0	0	0
Bacteria;__Planctomycetota;__BD7_11;__o;__f;__g	0	0	0	0	0	0	0	0	0	0	0	0	0	0	0
Bacteria;__Planctomycetota;__Brocadiae;__SM23_32;__f;__g	0	0	0	0	0	0	0	0	0	0	0	0	0	0	0
Bacteria;__Planctomycetota;__ODP123;__o;__f;__g	0	0	0	0	0	0	0	0	0	0	0	0	0	0	0
Bacteria;__Planctomycetota;__OM190;__o;__f;__g	0	0.0588945	0.00385178	0	0	0	0	0	0	0	0	0	0	0	0
Bacteria;__Planctomycetota;__Phycisphaerae;__C86;__f;__g	0	0	0	0	0	0	0	0	0	0	0	0	0	0	0
Bacteria;__Planctomycetota;__Phycisphaerae;__DG_20;__f;__g	0	0	0	0	0	0	0	0	0	0	0	0	0	0	0
Bacteria;__Planctomycetota;__Phycisphaerae;__mle1_8;__f;__g	0.152847	0.0265025	0.00385178	0	0	0	0	0	0	0	0	0	0	0	0
Bacteria;__Planctomycetota;__Phycisphaerae;__MSBL9;__4572_13;__g	0	0	0	0	0	0	0	0	0	0	0	0	0	0	0
Bacteria;__Planctomycetota;__Phycisphaerae;__MSBL9;__L21_RPul_D3;__g	0	0	0	0	0	0	0	0	0	0	0	0	0	0	0
Bacteria;__Planctomycetota;__Phycisphaerae;__MSBL9;__SG8_4;__g	0	0	0	0	0	0	0	0	0	0	0	0.087184	0.191644	0	0
Bacteria;__Planctomycetota;__Phycisphaerae;__MSBL9;__SM23_30;__g	0.0382117	0.0500604	0	0	0	0	0	0	0	0	0	0	0	0	0
Bacteria;__Planctomycetota;__Phycisphaerae;__MSBL9;Other;Other	0	0	0	0	0	0	0	0	0	0	0	0	0.467612	0	0
Bacteria;__Planctomycetota;__Phycisphaerae;__Phycisphaerales;__AKAU3564_sediment_group;__g	0	0	0	0	0	0	0	0	0	0	0	0	0	0	0
Bacteria;__Planctomycetota;__Phycisphaerae;__Phycisphaerales;__Phycisphaeraceae;__Algisphaera	0	0	0	0	0	0	0	0	0	0	0	0	0	0	0
Bacteria;__Planctomycetota;__Phycisphaerae;__Phycisphaerales;__Phycisphaeraceae;__CL500_3	0	0	0	0	0	0	0	0	0	0	0	0	0	0	0
Bacteria;__Planctomycetota;__Phycisphaerae;__Phycisphaerales;__Phycisphaeraceae;__FS140_16B_02_marine_group	0	0	0	0	0	0	0	0	0	0	0	0	0	0	0
Bacteria;__Planctomycetota;__Phycisphaerae;__Phycisphaerales;__Phycisphaeraceae;__JL_ETNP_F27	0	0	0	0	0	0	0	0	0	0	0	0	0	0	0
Bacteria;__Planctomycetota;__Phycisphaerae;__Phycisphaerales;__Phycisphaeraceae;__SM1A02	0	0	0	0	0	0	0	0	0	0	0	0	0	0	0
Bacteria;__Planctomycetota;__Phycisphaerae;__Phycisphaerales;__Phycisphaeraceae;__uncultured	0	0	0	0	0	0	0	0	0	0	0	0	0	0	0
Bacteria;__Planctomycetota;__Phycisphaerae;__Phycisphaerales;__Phycisphaeraceae;__Urania_1B_19_marine_sediment_group	0	0	0	0	0	0	0	0	0	0	0	0	0	0	0
Bacteria;__Planctomycetota;__Phycisphaerae;__Phycisphaerales;__Phycisphaeraceae;Other	0	0	0	0	0	0	0	0	0	0	0	0	0	0	0
Bacteria;__Planctomycetota;__Phycisphaerae;__Pla1_lineage;__f;__g	0	0	0	0	0	0	0	0	0	0	0	0	0	0	0
Bacteria;__Planctomycetota;__Phycisphaerae;__Tepidisphaerales;__WD2101_soil_group;__g	0	0	0	0	0	0	0	0	0	0	0	0	0	0	0
Bacteria;__Planctomycetota;__Phycisphaerae;Other;Other;Other	0	0	0	0	0	0	0	0	0	0	0	0	0.0191644	0	0
Bacteria;__Planctomycetota;__Pla3_lineage;__o;__f;__g	0	0.0235578	0	0	0	0	0	0	0	0	0	0	0	0	0
Bacteria;__Planctomycetota;__Pla4_lineage;__o;__f;__g	0	0	0	0	0	0	0	0	0	0	0	0	0	0	0
Bacteria;__Planctomycetota;__Planctomycetes;__Isosphaerales;__Isosphaeraceae;Other	0	0	0	0	0	0	0	0	0	0	0	0	0	0	0
Bacteria;__Planctomycetota;__Planctomycetes;__Pirellulales;__Pirellulaceae;__Blastopirellula	0	0	0	0	0	0	0	0	0	0	0	0	0	0	0
Bacteria;__Planctomycetota;__Planctomycetes;__Pirellulales;__Pirellulaceae;__Bythopirellula	0	0	0	0	0	0	0	0	0	0	0	0	0	0	0
Bacteria;__Planctomycetota;__Planctomycetes;__Pirellulales;__Pirellulaceae;__Pir4_lineage	0.0382117	0.00588945	0	0	0	0	0	0	0	0.0358723	0	0	0	0	0
Bacteria;__Planctomycetota;__Planctomycetes;__Pirellulales;__Pirellulaceae;__Pirellula	0	0	0	0	0	0	0	0	0	0	0	0	0	0	0
Bacteria;__Planctomycetota;__Planctomycetes;__Pirellulales;__Pirellulaceae;__Rhodopirellula	0	0	0	0	0	0	0	0	0	0	0	0	0	0	0
Bacteria;__Planctomycetota;__Planctomycetes;__Pirellulales;__Pirellulaceae;__Rubripirellula	0	0	0	0	0	0	0	0	0	0	0	0.087184	0	0	0
Bacteria;__Planctomycetota;__Planctomycetes;__Pirellulales;__Pirellulaceae;__uncultured	0.0382117	0.00294473	0	0	0	0	0.0172637	0	0	0	0	0	0	0	0
Bacteria;__Planctomycetota;__Planctomycetes;__Pirellulales;__Pirellulaceae;Other	0	0	0	0	0	0	0	0	0	0.00398581	0	0	0	0	0
Bacteria;__Planctomycetota;__Planctomycetes;__Planctomycetales;__Gimesiaceae;__uncultured	0	0	0	0	0	0	0	0	0	0	0	0	0	0	0
Bacteria;__Planctomycetota;__Planctomycetes;__Planctomycetales;__Rubinisphaeraceae;__Planctomicrobium	0	0	0	0	0	0	0	0	0	0	0	0	0	0	0
Bacteria;__Planctomycetota;__Planctomycetes;__Planctomycetales;__Rubinisphaeraceae;__SH_PL14	0	0	0	0	0	0	0	0	0	0	0	0	0.00383289	0	0
Bacteria;__Planctomycetota;__Planctomycetes;__Planctomycetales;__Rubinisphaeraceae;__uncultured	0	0	0	0	0	0	0	0	0	0	0	0	0	0	0
Bacteria;__Planctomycetota;__Planctomycetes;__Planctomycetales;__Rubinisphaeraceae;Other	0	0	0	0	0	0	0	0	0	0	0	0	0	0	0
Bacteria;__Planctomycetota;__Planctomycetes;__Planctomycetales;__uncultured;__g	0	0	0	0	0	0	0	0	0	0	0	0	0	0	0
Bacteria;__Planctomycetota;__Planctomycetes;__Planctomycetales;Other;Other	0	0	0	0	0	0	0	0	0	0	0	0	0	0	0
Bacteria;__Planctomycetota;__Planctomycetes;__uncultured;__f;__g	0	0	0	0	0	0	0	0	0	0	0	0	0	0	0
Bacteria;__Planctomycetota;__Planctomycetes;Other;Other;Other	0	0	0	0	0	0	0	0	0	0	0	0	0	0	0
Bacteria;__Planctomycetota;__SGST604;__o;__f;__g	0.191058	0.0853971	0	0	0	0	0	0	0	0	0	0	0.00383289	0	0
Bacteria;__Planctomycetota;__SPG12_343_353_B69;__o;__f;__g	0	0	0	0	0	0	0	0	0	0	0	0	0	0	0
Bacteria;__Planctomycetota;__vadinHA49;__o;__f;__g	0.0382117	0.0117789	0	0	0	0	0	0	0	0	0	0	0.00766577	0	0
Bacteria;__Planctomycetota;Other;Other;Other;Other	0	0	0	0	0	0	0	0	0	0	0	0	0	0	0
Bacteria;__Poribacteria;__c;__o;__f;__g	0	0	0	0	0	0	0	0	0	0	0	0	0	0	0
Bacteria;__Proteobacteria;__Alphaproteobacteria;__Acetobacterales;__Acetobacteraceae;__Craurococcus_Caldovatus	0	0	0	0	0	0	0	0	0	0	0	0	0	0	0
Bacteria;__Proteobacteria;__Alphaproteobacteria;__Acetobacterales;__Acetobacteraceae;__Roseomonas1	0	0	0	0	0	0	0	0	0	0	0	0	0	0	0
Bacteria;__Proteobacteria;__Alphaproteobacteria;__Acetobacterales;__Acetobacteraceae;Other	0	0	0	0	0	0	0	0	0	0	0	0	0	0	0
Bacteria;__Proteobacteria;__Alphaproteobacteria;__Alphaproteobacteria_Incertae_Sedis;__Unknown_Family;__uncultured	0	0	0	0	0	0	0	0	0	0	0	0	0	0	0
Bacteria;__Proteobacteria;__Alphaproteobacteria;__Alphaproteobacteria_Incertae_Sedis;__Unknown_Family;Other	0	0	0	0	0	0	0	0	0	0	0	0	0	0	0
Bacteria;__Proteobacteria;__Alphaproteobacteria;__AT_s3_44;__f;__g	0	0	0	0	0	0	0	0	0	0	0	0	0	0	0
Bacteria;__Proteobacteria;__Alphaproteobacteria;__Azospirillales;__Azospirillaceae;__Skermanella	0	0	0	0	0	0	0	0	0	0	0	0	0	0	0
Bacteria;__Proteobacteria;__Alphaproteobacteria;__Caulobacterales;__Caulobacteraceae;__Brevundimonas1	0	0	0	0	0	0	0	0	0	0	0	0	0	0	0
Bacteria;__Proteobacteria;__Alphaproteobacteria;__Caulobacterales;__Caulobacteraceae;__Caulobacter1	0	0	0	0	0	0	0.0129478	0	0	0	0	0	0	0	0
Bacteria;__Proteobacteria;__Alphaproteobacteria;__Caulobacterales;__Caulobacteraceae;__Phenylobacterium	0	0	0	0	0	0	0.0129478	0	0	0	0	0	0	0	0
Bacteria;__Proteobacteria;__Alphaproteobacteria;__Caulobacterales;__Caulobacteraceae;Other	0	0	0	0	0	0	0	0	0	0	0	0	0	0	0
Bacteria;__Proteobacteria;__Alphaproteobacteria;__Caulobacterales;__Hyphomonadaceae;__Hyphomonas	0	0	0	0	0	0	0	0	0	0	0	0	0	0	0
Bacteria;__Proteobacteria;__Alphaproteobacteria;__Caulobacterales;__Hyphomonadaceae;__Robiginitomaculum	0	0	0	0	0	0	0	0	0	0	0	0	0	0	0
Bacteria;__Proteobacteria;__Alphaproteobacteria;__Caulobacterales;__Hyphomonadaceae;__uncultured	0	0	0	0	0	0	0	0	0	0	0	0	0	0	0
Bacteria;__Proteobacteria;__Alphaproteobacteria;__Caulobacterales;__Parvularculaceae;__Parvularcula	0	0	0	0	0	0	0	0	0	0	0	0	0	0	0
Bacteria;__Proteobacteria;__Alphaproteobacteria;__Caulobacterales;__Parvularculaceae;Other	0	0	0	0	0	0	0	0	0	0	0	0	0	0	0
Bacteria;__Proteobacteria;__Alphaproteobacteria;__Defluviicoccales;__uncultured;__g	0	0	0	0	0	0	0	0	0	0	0	0	0	0	0
Bacteria;__Proteobacteria;__Alphaproteobacteria;__Dongiales;__Dongiaceae;__Dongia	0	0	0	0	0	0	0	0	0	0	0	0	0	0	0
Bacteria;__Proteobacteria;__Alphaproteobacteria;__Elsterales;__uncultured;__g	0	0	0	0	0	0	0	0	0	0	0	0	0.295132	0	0
Bacteria;__Proteobacteria;__Alphaproteobacteria;__Elsterales;Other;Other	0	0	0	0	0	0	0	0	0	0	0	0	0	0	0
Bacteria;__Proteobacteria;__Alphaproteobacteria;__Holosporales;__Holosporaceae;__uncultured	0	0	0	0	0	0	0	0	0	0	0	0	0	0	0
Bacteria;__Proteobacteria;__Alphaproteobacteria;__Kiloniellales;__Kiloniellaceae;__uncultured	0	0	0	0	0	0	0	0	0	0	0	0	0	0	0
Bacteria;__Proteobacteria;__Alphaproteobacteria;__Kiloniellales;__Kiloniellaceae;Other	0	0	0	0	0	0	0	0	0	0	0	0	0	0	0
Bacteria;__Proteobacteria;__Alphaproteobacteria;__Kordiimonadales;__uncultured;__g	0	0	0	0	0	0	0	0	0	0	0	0	0	0	0
Bacteria;__Proteobacteria;__Alphaproteobacteria;__Kordiimonadales;Other;Other	0	0	0	0	0	0	0	0	0	0	0	0	0	0	0
Bacteria;__Proteobacteria;__Alphaproteobacteria;__Micavibrionales;__Micavibrionaceae;__uncultured	0	0	0	0	0	0	0	0	0	0	0	0	0	0	0
Bacteria;__Proteobacteria;__Alphaproteobacteria;__Micavibrionales;__uncultured;__g	0	0	0	0	0	0	0	0	0	0	0	0	0	0	0
Bacteria;__Proteobacteria;__Alphaproteobacteria;__Micropepsales;__Micropepsaceae;__uncultured	0	0	0	0	0	0	0	0	0	0	0	0	0	0	0
Bacteria;__Proteobacteria;__Alphaproteobacteria;__Paracaedibacterales;__Paracaedibacteraceae;__uncultured	0	0	0	0	0	0	0	0	0	0	0	0	0	0	0
Bacteria;__Proteobacteria;__Alphaproteobacteria;__Parvibaculales;__Parvibaculaceae;__Parvibaculum	0	0	0	0	0	0	0	0	0	0	0	0	0	0	0
Bacteria;__Proteobacteria;__Alphaproteobacteria;__Parvibaculales;__Parvibaculaceae;__uncultured	0	0	0	0	0	0	0	0	0	0	0	0	0	0	0
Bacteria;__Proteobacteria;__Alphaproteobacteria;__Parvibaculales2;__PS1_clade;__g	0	0	0	0	0	0	0	0	0	0	0	0	0	0	0
Bacteria;__Proteobacteria;__Alphaproteobacteria;__Reyranellales;__Reyranellaceae;__Reyranella	0	0	0	0	0	0	0.0302115	0	0	0	0	0	0	0	0
Bacteria;__Proteobacteria;__Alphaproteobacteria;__Rhizobiales;__Methyloligellaceae;__Methyloceanibacter1	0	0	0	0	0	0	0	0	0	0	0	0	0	0	0
Bacteria;__Proteobacteria;__Alphaproteobacteria;__Rhizobiales;__Methyloligellaceae;__Methyloceanibacter2	0	0	0	0	0	0	0	0	0	0	0	0	0	0	0
Bacteria;__Proteobacteria;__Alphaproteobacteria;__Rhizobiales;__Methyloligellaceae;__Rhodobium	0	0	0	0	0	0	0	0	0	0	0	0	0	0	0
Bacteria;__Proteobacteria;__Alphaproteobacteria;__Rhizobiales;__Methyloligellaceae;__uncultured	0	0	0	0	0	0	0	0	0	0	0	0	0	0	0
Bacteria;__Proteobacteria;__Alphaproteobacteria;__Rhizobiales;__Methyloligellaceae;Other	0	0	0	0	0	0	0	0	0	0	0	0	0	0	0
Bacteria;__Proteobacteria;__Alphaproteobacteria;__Rhizobiales;__Thermopetrobacteraceae;__Thermopetrobacter	0	0	0.00385178	0.00470389	0.00988631	0	0	0	0	0	0	0	0.00766577	0	0
Bacteria;__Proteobacteria;__Alphaproteobacteria;__Rhizobiales;Other;Other	0	0	0	0	0.0197726	0	0	0	0	0	0	0	0.00383289	0	0
Bacteria;__Proteobacteria;__Alphaproteobacteria;__Rhizobiales1;__Devosiaceae;__Devosia1	0	0	0	0	0	0	0	0	0	0	0	0	0	0	0
Bacteria;__Proteobacteria;__Alphaproteobacteria;__Rhizobiales1;__Devosiaceae;__uncultured	0	0	0	0	0	0	0	0	0	0	0	0	0	0	0
Bacteria;__Proteobacteria;__Alphaproteobacteria;__Rhizobiales1;__Devosiaceae;Other	0	0	0	0	0	0	0	0	0	0	0	0	0	0	0
Bacteria;__Proteobacteria;__Alphaproteobacteria;__Rhizobiales1;__Rhizobiaceae1;__Ahrensia	0	0	0	0	0	0	0	0	0	0	0	0	0	0	0
Bacteria;__Proteobacteria;__Alphaproteobacteria;__Rhizobiales1;__Rhizobiaceae1;__Allorhizobium_Neorhizobium_Pararhizobium_Rhizobium	0	0	0	0	0	0	0	0	0.0460005	0	0	0	0	0	0
Bacteria;__Proteobacteria;__Alphaproteobacteria;__Rhizobiales1;__Rhizobiaceae1;__Chelativorans1	0	0	0	0	0	0	0	0	0	0	0	0	0	0	0
Bacteria;__Proteobacteria;__Alphaproteobacteria;__Rhizobiales1;__Rhizobiaceae1;__Cohaesibacter	0	0	0	0	0	0	0	0	0	0	0	0	0	0	0
Bacteria;__Proteobacteria;__Alphaproteobacteria;__Rhizobiales1;__Rhizobiaceae1;__Martelella	0	0	0	0	0	0	0	0	0	0	0	0	0	0	0
Bacteria;__Proteobacteria;__Alphaproteobacteria;__Rhizobiales1;__Rhizobiaceae1;__Ochrobactrum1	0	0	0	0	0	0	0	0	0	0	0	0	0	0	0
Bacteria;__Proteobacteria;__Alphaproteobacteria;__Rhizobiales1;__Rhizobiaceae1;__Phyllobacterium	0	0	0	0	0	0	0	0	0	0	0	0	0	0	0
Bacteria;__Proteobacteria;__Alphaproteobacteria;__Rhizobiales1;__Rhizobiaceae1;__Pseudahrensia	0	0	0	0	0	0	0	0	0	0	0	0	0	0	0
Bacteria;__Proteobacteria;__Alphaproteobacteria;__Rhizobiales1;__Rhizobiaceae1;Other	0	0	0	0	0	0	0	0	0	0	0	0	0	0	0
Bacteria;__Proteobacteria;__Alphaproteobacteria;__Rhizobiales2;__Rhizobiales_Incertae_Sedis;__Bauldia	0	0	0	0	0	0	0	0	0	0	0	0	0	0	0
Bacteria;__Proteobacteria;__Alphaproteobacteria;__Rhizobiales3;__Beijerinckiaceae1;__Methylosinus1	0	0	0	0	0	0	0	0	0	0	0	0	0	0	0
Bacteria;__Proteobacteria;__Alphaproteobacteria;__Rhizobiales3;__Beijerinckiaceae1;Other	0	0	0	0	0	0	0	0	0	0	0	0	0	0	0
Bacteria;__Proteobacteria;__Alphaproteobacteria;__Rhizobiales3;__Beijerinckiaceae2;__Bosea	0	0	0	0	0	0	0	0	0	0	0	0	0	0	0
Bacteria;__Proteobacteria;__Alphaproteobacteria;__Rhizobiales3;__Beijerinckiaceae2;__Methylobacterium_Methylorubrum	0	0	0	0	0	0	0	0	0	0	0	0	0	0	0
Bacteria;__Proteobacteria;__Alphaproteobacteria;__Rhizobiales3;__Beijerinckiaceae2;__Microvirga	0	0	0	0	0	0	0	0	0	0	0	0	0	0	0
Bacteria;__Proteobacteria;__Alphaproteobacteria;__Rhizobiales3;__Rhizobiales_Incertae_Sedis;__Phreatobacter	0	0	0	0	0	0	0	0	0	0	0	0	0	0	0
Bacteria;__Proteobacteria;__Alphaproteobacteria;__Rhizobiales3;__Rhodomicrobiaceae;__Rhodomicrobium	0	0	0	0	0	0	0	0	0	0	0	0	0	0	0
Bacteria;__Proteobacteria;__Alphaproteobacteria;__Rhizobiales3;__Xanthobacteraceae1;__Afipia1	0	0	0	0	0	0	0	0	0	0	0	0	0	0	0
Bacteria;__Proteobacteria;__Alphaproteobacteria;__Rhizobiales3;__Xanthobacteraceae1;__Bradyrhizobium1	0	0	0	0	0	0	0	0	0.00511117	0	0	0	0	0	0
Bacteria;__Proteobacteria;__Alphaproteobacteria;__Rhizobiales3;__Xanthobacteraceae1;__Bradyrhizobium2	0	0	0	0	0	0	0	0	0	0	0	0	0	0	0
Bacteria;__Proteobacteria;__Alphaproteobacteria;__Rhizobiales3;__Xanthobacteraceae1;__Rhodopseudomonas	0	0	0	0	0	0	0	0	0	0	0	0	0	0	0
Bacteria;__Proteobacteria;__Alphaproteobacteria;__Rhizobiales3;__Xanthobacteraceae1;Other	0	0	0	0	0	0	0.00431593	0	0.0255558	0	0	0	0	0	0
Bacteria;__Proteobacteria;__Alphaproteobacteria;__Rhizobiales5;__Hyphomicrobiaceae;__Hyphomicrobium2	0	0	0	0	0	0	0	0	0	0	0	0	0	0	0
Bacteria;__Proteobacteria;__Alphaproteobacteria;__Rhizobiales5;__Hyphomicrobiaceae;__Pedomicrobium	0	0	0	0	0	0	0	0	0	0	0	0	0	0	0
Bacteria;__Proteobacteria;__Alphaproteobacteria;__Rhizobiales5;__Hyphomicrobiaceae;Other	0	0	0	0	0	0	0	0	0	0	0	0	0	0	0
Bacteria;__Proteobacteria;__Alphaproteobacteria;__Rhodobacterales;__Rhodobacteraceae1;__Cognatishimia	0	0	0	0	0	0	0	0	0	0	0	0	0	0	0
Bacteria;__Proteobacteria;__Alphaproteobacteria;__Rhodobacterales;__Rhodobacteraceae1;__Defluviimonas1	0	0	0	0	0	0	0	0	0	0	0	0	0	0	0
Bacteria;__Proteobacteria;__Alphaproteobacteria;__Rhodobacterales;__Rhodobacteraceae1;__Halodurantibacterium	0	0	0	0	0	0	0	0	0	0	0	0	0	0	0
Bacteria;__Proteobacteria;__Alphaproteobacteria;__Rhodobacterales;__Rhodobacteraceae1;__Limibaculum	0	0	0	0	0	0	0	0	0	0	0	0	0	0	0
Bacteria;__Proteobacteria;__Alphaproteobacteria;__Rhodobacterales;__Rhodobacteraceae1;__Litoreibacter2	0	0	0	0	0	0	0	0	0	0	0	0	0	0	0
Bacteria;__Proteobacteria;__Alphaproteobacteria;__Rhodobacterales;__Rhodobacteraceae1;__Oceanicella	0	0	0	0	0	0	0	0	0	0	0	0	0	0	0
Bacteria;__Proteobacteria;__Alphaproteobacteria;__Rhodobacterales;__Rhodobacteraceae1;__Paracoccus1	0	0	0	0	0	0	0	0	0	0	0	0	0	0	0
Bacteria;__Proteobacteria;__Alphaproteobacteria;__Rhodobacterales;__Rhodobacteraceae1;__Phaeobacter3	0	0	0	0	0	0	0	0	0	0	0	0	0	0	0
Bacteria;__Proteobacteria;__Alphaproteobacteria;__Rhodobacterales;__Rhodobacteraceae1;__Pseudooceanicola1	0	0	0	0	0	0	0	0	0	0	0	0	0	0	0
Bacteria;__Proteobacteria;__Alphaproteobacteria;__Rhodobacterales;__Rhodobacteraceae1;__Pseudophaeobacter1	0	0	0	0	0	0	0	0	0	0	0	0	0	0	0
Bacteria;__Proteobacteria;__Alphaproteobacteria;__Rhodobacterales;__Rhodobacteraceae1;__Rhodobacter1	0	0	0	0	0	0	0	0	0	0	0	0	0	0	0
Bacteria;__Proteobacteria;__Alphaproteobacteria;__Rhodobacterales;__Rhodobacteraceae1;__Rhodovulum2	0	0	0	0	0	0	0	0	0	0	0	0	0	0	0
Bacteria;__Proteobacteria;__Alphaproteobacteria;__Rhodobacterales;__Rhodobacteraceae1;__Roseobacter_clade_CHAB_I_5_lineage	0	0	0	0	0	0	0	0	0	0	0	0	0	0	0
Bacteria;__Proteobacteria;__Alphaproteobacteria;__Rhodobacterales;__Rhodobacteraceae1;__Roseobacter_clade_NAC11_7_lineage	0.114635	0	0	0	0	0	0	0	0	0	0	0	0	0	0
Bacteria;__Proteobacteria;__Alphaproteobacteria;__Rhodobacterales;__Rhodobacteraceae1;__Ruegeria1	0	0	0	0	0	0	0	0	0	0	0	0	0	0	0
Bacteria;__Proteobacteria;__Alphaproteobacteria;__Rhodobacterales;__Rhodobacteraceae1;__Sedimentitalea	0	0	0	0	0	0	0	0	0	0	0	0	0	0	0
Bacteria;__Proteobacteria;__Alphaproteobacteria;__Rhodobacterales;__Rhodobacteraceae1;__Sulfitobacter1	0.0382117	0.0117789	0	0	0	0	0	0	0	0	0	0	0	0	0
Bacteria;__Proteobacteria;__Alphaproteobacteria;__Rhodobacterales;__Rhodobacteraceae1;__Sulfitobacter4	0	0	0	0	0	0	0	0	0	0	0	0	0	0	0
Bacteria;__Proteobacteria;__Alphaproteobacteria;__Rhodobacterales;__Rhodobacteraceae1;__uncultured	0	0	0	0	0	0	0	0	0	0	0	0	0	0	0
Bacteria;__Proteobacteria;__Alphaproteobacteria;__Rhodobacterales;__Rhodobacteraceae1;Other	0.496752	0.0795076	0.00385178	0.00470389	0.0197726	0	0	0	0	0	0	0	0	0	0
Bacteria;__Proteobacteria;__Alphaproteobacteria;__Rhodospirillales;__Magnetospiraceae;__uncultured	0	0	0	0	0	0	0	0	0	0	0	0	0	0	0
Bacteria;__Proteobacteria;__Alphaproteobacteria;__Rhodospirillales;__Rhodospirillaceae;__Caenispirillum	0	0	0	0	0	0	0	0	0	0	0	0	0	0	0
Bacteria;__Proteobacteria;__Alphaproteobacteria;__Rhodospirillales;__Terasakiellaceae;__Terasakiella	0.802446	0.0677287	0	0	0	0	0	0	0	0	0	0	0	0	0
Bacteria;__Proteobacteria;__Alphaproteobacteria;__Rhodospirillales;__Thalassospiraceae;__Thalassospira	1.52847	0.164905	0.00385178	0	0.0247158	0.024828	0.0215796	0	0	0	0	0	0	0	0
Bacteria;__Proteobacteria;__Alphaproteobacteria;__Rhodospirillales;__uncultured;__g	0	0	0	0	0	0	0	0	0	0	0	0	0.00766577	0	0
Bacteria;__Proteobacteria;__Alphaproteobacteria;__Rickettsiales;__AB1;__g	0	0	0	0	0	0	0	0	0	0	0	0	0	0	0
Bacteria;__Proteobacteria;__Alphaproteobacteria;__Rickettsiales;__Mitochondria;__g	0	0	0	0	0	0	0	0	0	0	0	0	0	0	0
Bacteria;__Proteobacteria;__Alphaproteobacteria;__Rickettsiales;__SM2D12;__g	0	0	0	0	0	0	0	0	0	0	0	0	0	0	0
Bacteria;__Proteobacteria;__Alphaproteobacteria;__SAR11_clade;__Clade_II;__g	0	0	0	0	0	0	0	0	0	0	0	0	0.068992	0	0
Bacteria;__Proteobacteria;__Alphaproteobacteria;__Sneathiellales;__Sneathiellaceae;__Sneathiella	0	0.0265025	0	0	0	0	0	0	0	0	0	0	0	0	0
Bacteria;__Proteobacteria;__Alphaproteobacteria;__Sphingomonadales;__Sphingomonadaceae;__Erythrobacter1	0	0	0	0	0	0	0	0	0	0	0	0	0	0	0
Bacteria;__Proteobacteria;__Alphaproteobacteria;__Sphingomonadales;__Sphingomonadaceae;__Novosphingobium2	0	0	0	0	0	0	0	0	0	0	0	0	0	0	0
Bacteria;__Proteobacteria;__Alphaproteobacteria;__Sphingomonadales;__Sphingomonadaceae;__Porphyrobacter1	0	0	0	0	0	0	0	0	0.0102223	0	0	0	0	0	0
Bacteria;__Proteobacteria;__Alphaproteobacteria;__Sphingomonadales;__Sphingomonadaceae;__Sphingobium1	0	0	0	0	0	0	0.0733707	0	0.0255558	0	0	0	0	0	0
Bacteria;__Proteobacteria;__Alphaproteobacteria;__Sphingomonadales;__Sphingomonadaceae;__Sphingomonas1	0	0	0	0	0	0	0	0	0	0	0	0	0.0153315	0	0
Bacteria;__Proteobacteria;__Alphaproteobacteria;__Sphingomonadales;__Sphingomonadaceae;__Sphingomonas5	0	0	0	0	0	0	0.0172637	0	0	0	0	0.087184	0	0	0
Bacteria;__Proteobacteria;__Alphaproteobacteria;__Sphingomonadales;__Sphingomonadaceae;__Sphingorhabdus3	0.0764234	0	0	0	0	0	0	0	0	0	0	0	0	0	0
Bacteria;__Proteobacteria;__Alphaproteobacteria;__Sphingomonadales;__Sphingomonadaceae;Other	0	0	0	0	0	0	0.00863185	0	0	0	0	0	0	0	0
Bacteria;__Proteobacteria;__Alphaproteobacteria;__Thalassobaculales;__uncultured;__g	0	0	0	0	0	0	0	0	0	0	0	0	0	0.00326648	0
Bacteria;__Proteobacteria;__Alphaproteobacteria;__Tistrellales;__Geminicoccaceae;__Candidatus_Alysiosphaera	0	0	0	0	0	0	0	0	0	0	0	0	0.103488	0	0
Bacteria;__Proteobacteria;__Alphaproteobacteria;__Tistrellales;__Geminicoccaceae;__uncultured	0	0	0	0	0	0	0	0	0.0408893	0	0	0	0.00766577	0	0
Bacteria;__Proteobacteria;__Alphaproteobacteria;__uncultured;__f;__g	0	0	0	0	0	0	0	0	0.00511117	0.00398581	0	0	0	0.00326648	0
Bacteria;__Proteobacteria;__Alphaproteobacteria;Other;Other;Other	0	0.00294473	0.00770357	0	0	0	0	0	0	0	0	0.174368	0.260636	0	0
Bacteria;__Proteobacteria;__Gammaproteobacteria;__1013_28_CG33;__f;__g	0	0	0	0	0	0	0	0	0	0	0	0	0	0	0
Bacteria;__Proteobacteria;__Gammaproteobacteria;__Aeromonadales;__Aeromonadaceae;__Aeromonas1	0	0	0	0	0	0	0	0	0	0	0	0	0	0	0
Bacteria;__Proteobacteria;__Gammaproteobacteria;__Aeromonadales;__Aeromonadaceae;Other	0	0	0	0	0	0	0	0	0	0	0	0	0	0	0
Bacteria;__Proteobacteria;__Gammaproteobacteria;__Aeromonadales;__Succinivibrionaceae;__Succinivibrionaceae_UCG_001	0	0	0	0	0	0	0	0	0	0	0	0	0	0	0
Bacteria;__Proteobacteria;__Gammaproteobacteria;__Alteromonadales;__Marinobacteraceae;__Marinobacter	0.152847	0.326865	0	0.00470389	0.0346021	0	0	0	0.00511117	0	0	0	0.00383289	0.00326648	0
Bacteria;__Proteobacteria;__Gammaproteobacteria;__Alteromonadales;__Shewanellaceae;__Shewanella	0.152847	0.588945	0.00385178	0	0.0148295	0	0	0	0	0	0	0	0	0	0
Bacteria;__Proteobacteria;__Gammaproteobacteria;__Alteromonadales1;__Moritellaceae;__Moritella	0	0	0	0	0	0	0	0	0	0	0	0	0	0	0
Bacteria;__Proteobacteria;__Gammaproteobacteria;__Alteromonadales2;__Alteromonadaceae1;__Alteromonas1	0.114635	0.0382815	0	0	0	0	0	0	0	0	0	0	0	0	0
Bacteria;__Proteobacteria;__Gammaproteobacteria;__Alteromonadales2;__Alteromonadaceae1;Other	0	0	0	0	0	0	0	0	0	0	0	0	0	0	0
Bacteria;__Proteobacteria;__Gammaproteobacteria;__Alteromonadales2;__Colwelliaceae;__Colwellia1	0	1.30746	0	0	0	0	0	0	0	0	0	0	0	0	0
Bacteria;__Proteobacteria;__Gammaproteobacteria;__Alteromonadales2;__Colwelliaceae;Other	0	0.214965	0	0	0	0	0	0	0	0	0	0	0	0	0
Bacteria;__Proteobacteria;__Gammaproteobacteria;__Alteromonadales2;__Idiomarinaceae;__Idiomarina	0	0	0	0	0	0	0	0	0	0	0	0	0	0	0
Bacteria;__Proteobacteria;__Gammaproteobacteria;__Alteromonadales2;__Pseudoalteromonadaceae1;__Pseudoalteromonas	0	0.0176684	0	0	0	0	0	0	0	0	0	0	0	0	0
Bacteria;__Proteobacteria;__Gammaproteobacteria;__Alteromonadales2;__Psychromonadaceae;__Psychromonas	0	0	0	0	0.0197726	0	0	0	0	0	0	0.348736	0	0	0.0193661
Bacteria;__Proteobacteria;__Gammaproteobacteria;__Alteromonadales2;Other;Other	0	0	0	0	0	0	0	0	0	0	0	0	0	0	0
Bacteria;__Proteobacteria;__Gammaproteobacteria;__Arenicellales;__Arenicellaceae;__Candidatus_Thiosymbion	0	0	0	0	0	0	0	0	0	0	0	0	0	0	0
Bacteria;__Proteobacteria;__Gammaproteobacteria;__Arenicellales;__Arenicellaceae;__HTCC5015	0	0	0	0	0	0	0	0	0	0	0	0	0	0	0
Bacteria;__Proteobacteria;__Gammaproteobacteria;__Arenicellales;__Arenicellaceae;__Thiolapillus	0.0764234	0	0	0	0	0	0	0	0	0	0	0	0	0	0
Bacteria;__Proteobacteria;__Gammaproteobacteria;__Arenicellales;__Arenicellaceae;__uncultured	0	0	0	0	0	0	0	0	0	0	0	0	0	0	0
Bacteria;__Proteobacteria;__Gammaproteobacteria;__Arenicellales;__Arenicellaceae;Other	0	0	0	0	0	0	0	0	0	0	0	0	0	0	0
Bacteria;__Proteobacteria;__Gammaproteobacteria;__AT_s2_59;__f;__g	0	0	0	0	0	0	0	0	0	0	0	0	0	0	0
Bacteria;__Proteobacteria;__Gammaproteobacteria;__B2M28;__f;__g	0	0	0	0	0	0	0	0	0	0	0	0.174368	0	0	0
Bacteria;__Proteobacteria;__Gammaproteobacteria;__Beggiatoales;__Beggiatoaceae;Other	0	0	0	0	0	0	0	0	0	0	0	0	0	0	0
Bacteria;__Proteobacteria;__Gammaproteobacteria;__Burkholderiales;__Alcaligenaceae1;__Achromobacter3	0	0	0	0	0	0	0	0	0	0	0	0	0	0	0
Bacteria;__Proteobacteria;__Gammaproteobacteria;__Burkholderiales;__Alcaligenaceae1;Other	0	0	0	0	0	0	0	0	0	0	0	0	0	0	0
Bacteria;__Proteobacteria;__Gammaproteobacteria;__Burkholderiales;__Aquaspirillaceae;__Microvirgula	0	0	0	0	0	0	0	0	0	0	0	0	0	0	0
Bacteria;__Proteobacteria;__Gammaproteobacteria;__Burkholderiales;__Burkholderiaceae1;__Burkholderia_Caballeronia_Paraburkholderia	0	0	0	0	0	0	0	0	0	0	0	0	0	0	0
Bacteria;__Proteobacteria;__Gammaproteobacteria;__Burkholderiales;__Burkholderiaceae1;__Limnobacter	0	0	0.00385178	0	0	0	0	0	0	0	0	0	0	0	0
Bacteria;__Proteobacteria;__Gammaproteobacteria;__Burkholderiales;__Burkholderiaceae2;__Cupriavidus	0	0	0	0	0	0	0	0	0	0	0	0	0	0	0
Bacteria;__Proteobacteria;__Gammaproteobacteria;__Burkholderiales;__Burkholderiaceae2;__Polynucleobacter	0	0	0	0	0	0	0	0	0	0	0	0	0	0	0
Bacteria;__Proteobacteria;__Gammaproteobacteria;__Burkholderiales;__Burkholderiaceae2;__Ralstonia	0	0	0	0	0	0	0	0	0.00511117	0	0	0	0	0	0
Bacteria;__Proteobacteria;__Gammaproteobacteria;__Burkholderiales;__Burkholderiaceae3;__Lautropia	0	0	0	0	0	0	0	0	0	0	0	0	0	0	0
Bacteria;__Proteobacteria;__Gammaproteobacteria;__Burkholderiales;__Comamonadaceae;__Acidovorax1	0	0	0	0	0	0	0	0	0	0	0	0	0	0	0
Bacteria;__Proteobacteria;__Gammaproteobacteria;__Burkholderiales;__Comamonadaceae;__Alicycliphilus	0	0	0	0	0	0	0	0	0	0	0	0	0	0	0
Bacteria;__Proteobacteria;__Gammaproteobacteria;__Burkholderiales;__Comamonadaceae;__Aquabacterium	0	0	0	0	0	0	0.00863185	0	0	0	0	0	0	0	0
Bacteria;__Proteobacteria;__Gammaproteobacteria;__Burkholderiales;__Comamonadaceae;__Delftia	0	0	0	0	0	0	0	0	0	0	0	0	0.00383289	0	0
Bacteria;__Proteobacteria;__Gammaproteobacteria;__Burkholderiales;__Comamonadaceae;__Hydrogenophaga1	0	0	0	0	0	0	0	0	0.00511117	0	0	0	0	0	0
Bacteria;__Proteobacteria;__Gammaproteobacteria;__Burkholderiales;__Comamonadaceae;__Limnohabitans	0	0	0	0	0	0	0	0	0	0	0	0	0	0	0
Bacteria;__Proteobacteria;__Gammaproteobacteria;__Burkholderiales;__Comamonadaceae;__Pelomonas	0	0	0	0	0	0	0	0	0	0	0	0	0	0	0
Bacteria;__Proteobacteria;__Gammaproteobacteria;__Burkholderiales;__Comamonadaceae;__Polaromonas	0	0	0	0	0	0	0	0	0	0	0	0	0	0	0
Bacteria;__Proteobacteria;__Gammaproteobacteria;__Burkholderiales;__Comamonadaceae;__Roseateles3	0	0	0	0	0	0	0	0	0	0	0	0	0	0	0
Bacteria;__Proteobacteria;__Gammaproteobacteria;__Burkholderiales;__Comamonadaceae;__Schlegelella	0	0	0	0	0	0	0	0	0	0	0	0	0	0	0
Bacteria;__Proteobacteria;__Gammaproteobacteria;__Burkholderiales;__Comamonadaceae;__uncultured	0	0	0	0	0	0	0	0	0	0	0	0	0	0	0
Bacteria;__Proteobacteria;__Gammaproteobacteria;__Burkholderiales;__Comamonadaceae;__Variovorax2	0	0	0	0	0	0	0	0	0	0	0	0	0	0	0
Bacteria;__Proteobacteria;__Gammaproteobacteria;__Burkholderiales;__Comamonadaceae;__Zhizhongheella	0	0	0	0	0	0	0	0	0	0	0	0	0	0	0
Bacteria;__Proteobacteria;__Gammaproteobacteria;__Burkholderiales;__Comamonadaceae;Other	0	0	0	0.00940778	0.00494315	0	0.0302115	0.00918738	0.26067	0	0	0.43592	0.0153315	0.00653296	0
Bacteria;__Proteobacteria;__Gammaproteobacteria;__Burkholderiales;__Gallionellaceae;__uncultured	0	0	0	0	0	0	0	0	0	0	0	0	0	0	0
Bacteria;__Proteobacteria;__Gammaproteobacteria;__Burkholderiales;__Hydrogenophilaceae1;__Thiobacillus	0	0	0	0	0	0	0	0	0	0	0	0	0	0	0
Bacteria;__Proteobacteria;__Gammaproteobacteria;__Burkholderiales;__Hydrogenophilaceae1;__uncultured	0	0	0	0	0	0	0	0	0	0	0	0	0	0	0
Bacteria;__Proteobacteria;__Gammaproteobacteria;__Burkholderiales;__Hydrogenophilaceae1;Other	0	0	0	0	0	0	0	0	0	0	0	0	0	0	0
Bacteria;__Proteobacteria;__Gammaproteobacteria;__Burkholderiales;__Neisseriaceae;__Neisseria2	0	0	0	0	0	0	0	0	0	0	0	0	0	0	0
Bacteria;__Proteobacteria;__Gammaproteobacteria;__Burkholderiales;__Neisseriaceae;Other	0	0	0	0	0	0	0	0	0	0	0	0	0	0	0
Bacteria;__Proteobacteria;__Gammaproteobacteria;__Burkholderiales;__Nitrosomonadaceae;__DSSD61	0	0	0	0	0	0	0.0215796	0	0	0	0	0	0	0	0
Bacteria;__Proteobacteria;__Gammaproteobacteria;__Burkholderiales;__Nitrosomonadaceae;__Nitrosomonas	0	0	0	0	0	0	0	0	0	0	0	0	0	0	0
Bacteria;__Proteobacteria;__Gammaproteobacteria;__Burkholderiales;__Nitrosomonadaceae;__Nitrosospira	0	0	0	0	0	0	0	0	0	0	0	0	0.00383289	0	0
Bacteria;__Proteobacteria;__Gammaproteobacteria;__Burkholderiales;__Nitrosomonadaceae;__oc32	0	0	0	0	0	0	0	0	0	0	0	0	0	0	0
Bacteria;__Proteobacteria;__Gammaproteobacteria;__Burkholderiales;__Nitrosomonadaceae;Other	0	0	0	0	0	0	0	0	0	0	0	0	0	0	0
Bacteria;__Proteobacteria;__Gammaproteobacteria;__Burkholderiales;__Oxalobacteraceae;__Herbaspirillum1	0	0	0	0	0	0	0	0	0	0	0	0	0	0	0
Bacteria;__Proteobacteria;__Gammaproteobacteria;__Burkholderiales;__Oxalobacteraceae;__Massilia1	0	0	0	0	0	0	0	0	0.0153335	0	0	0	0	0	0
Bacteria;__Proteobacteria;__Gammaproteobacteria;__Burkholderiales;__Oxalobacteraceae;__Noviherbaspirillum1	0	0	0	0	0	0	0	0	0	0	0	0	0	0	0
Bacteria;__Proteobacteria;__Gammaproteobacteria;__Burkholderiales;__Oxalobacteraceae;Other	0	0	0	0	0	0	0	0	0	0	0	0	0	0	0
Bacteria;__Proteobacteria;__Gammaproteobacteria;__Burkholderiales;__Rhodocyclaceae1;__Methyloversatilis	0	0	0	0	0	0	0	0	0	0	0	0	0	0	0
Bacteria;__Proteobacteria;__Gammaproteobacteria;__Burkholderiales;__Rhodocyclaceae1;__uncultured	0	0	0	0	0	0	0	0	0	0	0	0	0	0	0
Bacteria;__Proteobacteria;__Gammaproteobacteria;__Burkholderiales;__Rhodocyclaceae1;Other	0	0	0	0	0.00494315	0	0	0	0	0	0	0	0	0	0
Bacteria;__Proteobacteria;__Gammaproteobacteria;__Burkholderiales;__Rhodocyclaceae2;__Thauera	0	0	0	0	0	0	0	0	0	0	0	0	0	0	0
Bacteria;__Proteobacteria;__Gammaproteobacteria;__Burkholderiales;__Rhodocyclaceae3;__Azospira	0	0	0	0	0	0	0	0	0	0	0	0	0	0	0
Bacteria;__Proteobacteria;__Gammaproteobacteria;__Burkholderiales;__Rhodocyclaceae3;__Dechloromonas1	0	0	0	0	0	0	0	0	0	0	0	0	0	0	0
Bacteria;__Proteobacteria;__Gammaproteobacteria;__Burkholderiales;__Rhodocyclaceae3;__uncultured	0	0	0	0	0	0	0	0	0	0	0	0	0	0	0
Bacteria;__Proteobacteria;__Gammaproteobacteria;__Burkholderiales;__Rhodocyclaceae3;Other	0	0	0	0	0	0	0	0	0	0	0	1.04621	0	0	0.00645536
Bacteria;__Proteobacteria;__Gammaproteobacteria;__Burkholderiales;__Sutterellaceae;__uncultured	0	0	0	0	0	0	0	0	0	0	0	0	0	0	0
Bacteria;__Proteobacteria;__Gammaproteobacteria;__Burkholderiales;Other;Other	0	0	0	0	0	0	0	0	0	0	0	0	0	0	0
Bacteria;__Proteobacteria;__Gammaproteobacteria;__Cellvibrionales;__Halieaceae;__Halioglobus1	0	0	0	0	0	0	0	0	0	0	0	0	0	0	0
Bacteria;__Proteobacteria;__Gammaproteobacteria;__Cellvibrionales;__Halieaceae;__OM60NOR5_clade	0	0	0	0	0	0	0	0	0	0	0	0	0	0	0
Bacteria;__Proteobacteria;__Gammaproteobacteria;__Cellvibrionales;__Halieaceae;Other	0	0	0	0	0	0	0	0	0	0	0	0.174368	0	0	0
Bacteria;__Proteobacteria;__Gammaproteobacteria;__Cellvibrionales;__Porticoccaceae;__SAR92_clade	0	0	0	0	0	0	0	0	0	0	0	0	0	0	0
Bacteria;__Proteobacteria;__Gammaproteobacteria;__Cellvibrionales;__Spongiibacteraceae;__BD1_7_clade	0	0	0	0	0	0	0	0	0	0	0	0	0	0	0
Bacteria;__Proteobacteria;__Gammaproteobacteria;__Cellvibrionales;__Spongiibacteraceae;Other	0	0	0	0	0.00988631	0	0	0	0	0	0	0	0	0	0
Bacteria;__Proteobacteria;__Gammaproteobacteria;__Cellvibrionales;Other;Other	0	0	0	0	0	0	0	0	0	0	0	0	0	0	0
Bacteria;__Proteobacteria;__Gammaproteobacteria;__CH2b56;__f;__g	0	0	0	0	0	0	0	0	0	0	0	0	0	0	0
Bacteria;__Proteobacteria;__Gammaproteobacteria;__Chromatiales;__Chromatiaceae;__uncultured	0	0	0	0	0	0	0	0	0	0	0	0	0	0	0
Bacteria;__Proteobacteria;__Gammaproteobacteria;__Chromatiales;__Chromatiaceae;Other	0	0	0	0	0	0	0	0	0	0	0	0	0	0	0
Bacteria;__Proteobacteria;__Gammaproteobacteria;__Chromatiales;__Sedimenticolaceae;__Sedimenticola	0	0.00294473	0	0	0	0	0	0	0	0	0	0	0	0	0
Bacteria;__Proteobacteria;__Gammaproteobacteria;__Chromatiales;__Sedimenticolaceae;__uncultured	0	0	0	0	0	0	0	0	0	0	0	0	0	0.00326648	0
Bacteria;__Proteobacteria;__Gammaproteobacteria;__Chromatiales;__Sedimenticolaceae;Other	0	0	0	0	0	0	0	0	0	0	0	0	0	0	0
Bacteria;__Proteobacteria;__Gammaproteobacteria;__Coxiellales;__Coxiellaceae;__Coxiella	0	0	0	0	0	0	0	0	0	0	0	0	0	0	0
Bacteria;__Proteobacteria;__Gammaproteobacteria;__Diplorickettsiales;__Diplorickettsiaceae;__uncultured	0	0	0	0	0	0	0	0	0	0	0	0	0	0	0
Bacteria;__Proteobacteria;__Gammaproteobacteria;__EC3;__f;__g	0	0	0	0	0	0	0	0	0	0	0	0	0	0	0
Bacteria;__Proteobacteria;__Gammaproteobacteria;__Ectothiorhodospirales;__Ectothiorhodospiraceae1;__Thioalkalivibrio1	0	0	0	0	0	0	0	0	0	0	0	0	0	0	0
Bacteria;__Proteobacteria;__Gammaproteobacteria;__Ectothiorhodospirales;__Ectothiorhodospiraceae1;__Thioalkalivibrio3	0	0	0	0	0	0	0	0	0	0	0	0	0	0	0
Bacteria;__Proteobacteria;__Gammaproteobacteria;__Ectothiorhodospirales;__Ectothiorhodospiraceae1;Other	0	0	0	0	0	0	0	0	0	0	0	0	0	0	0
Bacteria;__Proteobacteria;__Gammaproteobacteria;__Ectothiorhodospirales;__Ectothiorhodospiraceae2;__Thiogranum	0	0	0	0	0	0	0	0	0	0	0	0	0	0	0
Bacteria;__Proteobacteria;__Gammaproteobacteria;__Ectothiorhodospirales;__Ectothiorhodospiraceae2;__uncultured	0	0	0	0	0	0	0	0	0	0	0	0	0	0	0
Bacteria;__Proteobacteria;__Gammaproteobacteria;__Ectothiorhodospirales;__Ectothiorhodospiraceae3;__uncultured	0	0	0	0	0	0	0	0	0	0	0	0	0	0	0
Bacteria;__Proteobacteria;__Gammaproteobacteria;__Ectothiorhodospirales;__Thioalkalispiraceae;__Thioalkalispira_Sulfurivermis	0	0	0	0	0	0	0	0	0	0	0	0	0	0	0
Bacteria;__Proteobacteria;__Gammaproteobacteria;__Ectothiorhodospirales;__Thioalkalispiraceae;__Thiohalophilus	0	0	0	0	0	0	0	0	0	0	0	0	0	0	0
Bacteria;__Proteobacteria;__Gammaproteobacteria;__Ectothiorhodospirales;__Thioalkalispiraceae;Other	0	0	0	0	0	0	0	0	0	0	0	0	0	0	0
Bacteria;__Proteobacteria;__Gammaproteobacteria;__Ectothiorhodospirales;Other;Other	0	0	0	0	0	0	0	0	0	0	0	0	0	0	0
Bacteria;__Proteobacteria;__Gammaproteobacteria;__Enterobacterales;__Enterobacteriaceae1;__Enterobacter2	0	0	0	0	0	0	0	0	0	0	0	0	0	0	0
Bacteria;__Proteobacteria;__Gammaproteobacteria;__Enterobacterales;__Enterobacteriaceae1;__Escherichia_Shigella1	0	0	0	0	0	0	0	0	0	0	0	0	0.0153315	0	0
Bacteria;__Proteobacteria;__Gammaproteobacteria;__Enterobacterales;__Enterobacteriaceae1;Other	0	0	0	0	0	0	0	0	0	0	0	0	0	0	0
Bacteria;__Proteobacteria;__Gammaproteobacteria;__Enterobacterales;__Enterobacteriaceae2;__Buttiauxella	0	0.00588945	0	0	0	0	0	0	0	0	0	0	0	0	0
Bacteria;__Proteobacteria;__Gammaproteobacteria;__Enterobacterales;__Enterobacteriaceae7;__Cedecea	0	0	0	0	0	0	0	0	0	0	0	0	0	0	0
Bacteria;__Proteobacteria;__Gammaproteobacteria;__Enterobacterales;__Erwiniaceae1;__Pantoea4	0	0	0	0	0	0	0	0	0	0	0	0	0	0	0
Bacteria;__Proteobacteria;__Gammaproteobacteria;__Enterobacterales;Other;Other	0	0	0	0	0	0	0	0	0	0	0	0	0.00766577	0	0
Bacteria;__Proteobacteria;__Gammaproteobacteria;__EPR3968_O8a_Bc78;__f;__g	0	0	0	0	0	0	0	0	0	0	0	0	0	0	0
Bacteria;__Proteobacteria;__Gammaproteobacteria;__EV818SWSAP88;__f;__g	0	0	0	0	0	0	0	0	0	0	0	0	0	0	0
Bacteria;__Proteobacteria;__Gammaproteobacteria;__Ga0077536;__f;__g	0	0	0	0	0	0	0	0.00918738	0	0	0	0	0	0	0
Bacteria;__Proteobacteria;__Gammaproteobacteria;__Gammaproteobacteria_Incertae_Sedis;__Unknown_Family;__Acidibacter	0	0	0	0	0	0	0	0	0	0	0	0	0	0	0
Bacteria;__Proteobacteria;__Gammaproteobacteria;__Gammaproteobacteria_Incertae_Sedis;__Unknown_Family;__Candidatus_Berkiella	0	0	0	0	0	0	0	0	0	0	0	0	0	0	0
Bacteria;__Proteobacteria;__Gammaproteobacteria;__Gammaproteobacteria_Incertae_Sedis;__Unknown_Family;__Marinicella	0	0	0	0	0	0	0	0	0	0	0	0	0	0	0
Bacteria;__Proteobacteria;__Gammaproteobacteria;__Gammaproteobacteria_Incertae_Sedis;__Unknown_Family;__uncultured	0	0	0	0	0	0	0	0	0.00511117	0	0.00323499	0.784656	0.00383289	0	0
Bacteria;__Proteobacteria;__Gammaproteobacteria;__Gammaproteobacteria_Incertae_Sedis;__Unknown_Family;Other	0	0	0	0	0	0	0	0	0	0	0	0	0	0	0
Bacteria;__Proteobacteria;__Gammaproteobacteria;__Halothiobacillales;__Halothiobacillaceae2;__Thiovirga	0	0	0	0	0	0	0	0	0	0	0	0	0	0	0
Bacteria;__Proteobacteria;__Gammaproteobacteria;__HOC36;__f;__g	0	0	0	0	0	0	0	0	0	0	0	0	0	0	0
Bacteria;__Proteobacteria;__Gammaproteobacteria;__JTB23;__f;__g	0	0	0	0	0	0	0	0	0	0	0	0	0	0	0
Bacteria;__Proteobacteria;__Gammaproteobacteria;__KI89A_clade;__f;__g	0	0	0	0	0	0	0	0	0	0	0	0	0	0	0
Bacteria;__Proteobacteria;__Gammaproteobacteria;__Legionellales;__Legionellaceae;__Legionella	0	0	0	0	0	0	0	0	0	0	0	0	0	0	0
Bacteria;__Proteobacteria;__Gammaproteobacteria;__Legionellales;__Legionellaceae;__uncultured	0	0	0	0	0	0	0	0	0	0	0	0	0	0	0
Bacteria;__Proteobacteria;__Gammaproteobacteria;__Legionellales;__Legionellaceae;Other	0	0	0	0	0	0	0	0	0	0	0	0	0	0	0
Bacteria;__Proteobacteria;__Gammaproteobacteria;__MBAE14;__f;__g	0	0	0	0	0	0	0	0	0	0	0	0	0	0	0
Bacteria;__Proteobacteria;__Gammaproteobacteria;__MBMPE27;__f;__g	0	0	0	0	0	0	0	0	0	0	0	0	0	0	0
Bacteria;__Proteobacteria;__Gammaproteobacteria;__Methylococcales;__Cycloclasticaceae;__Cycloclasticus	0	0	0	0	0	0	0	0	0	0	0	0	0	0	0
Bacteria;__Proteobacteria;__Gammaproteobacteria;__Methylococcales;__Methylococcaceae;__Methylococcus	0	0	0	0	0	0	0	0	0	0	0	0	0	0	0
Bacteria;__Proteobacteria;__Gammaproteobacteria;__Methylococcales;__Methylohalobiaceae;__Methylohalobius	0	0	0	0	0	0	0	0	0	0	0	0	0	0	0
Bacteria;__Proteobacteria;__Gammaproteobacteria;__Methylococcales;__Methylohalobiaceae;Other	0	0	0	0	0	0	0	0	0	0	0	0	0	0	0
Bacteria;__Proteobacteria;__Gammaproteobacteria;__Methylococcales;__Methylomonadaceae;__ET_SHO	0	0.00588945	0	0	0	0	0	0	0	0	0	0	0	0	0
Bacteria;__Proteobacteria;__Gammaproteobacteria;__Methylococcales;__Methylomonadaceae;__IheB2_23	0	0	0	0	0	0	0	0	0	0	0	0	0	0	0
Bacteria;__Proteobacteria;__Gammaproteobacteria;__Methylococcales;__Methylomonadaceae;__Marine_Methylotrophic_Group_2	0	0	0	0	0	0	0	0	0	0	0	0	0.00383289	0	0
Bacteria;__Proteobacteria;__Gammaproteobacteria;__Methylococcales;__Methylomonadaceae;__Methyloprofundus	0	0	0	0	0	0	0	0	0	0	0	0	0	0	0
Bacteria;__Proteobacteria;__Gammaproteobacteria;__Methylococcales;__Methylomonadaceae;Other	0	0.0235578	0	0	0	0	0	0	0	0	0	0	0	0	0
Bacteria;__Proteobacteria;__Gammaproteobacteria;__Methylococcales;Other;Other	0	0	0	0	0	0	0	0	0	0	0	0	0	0	0
Bacteria;__Proteobacteria;__Gammaproteobacteria;__Milano_WF1B_44;__f;__g	0	0	0	0	0.0247158	0	0	0	0	0	0	0	0	0	0
Bacteria;__Proteobacteria;__Gammaproteobacteria;__Nitrosococcales;__Methylophagaceae;__Marine_Methylotrophic_Group_3	0	0	0	0	0	0	0	0	0	0	0	0	0	0	0
Bacteria;__Proteobacteria;__Gammaproteobacteria;__Nitrosococcales;__Methylophagaceae;__Methylophaga	0	0	0	0	0	0	0	0	0	0	0	0	0	0	0
Bacteria;__Proteobacteria;__Gammaproteobacteria;__Nitrosococcales;__Methylophagaceae;__uncultured	0	0	0	0	0	0	0	0	0	0	0	0	0	0	0
Bacteria;__Proteobacteria;__Gammaproteobacteria;__Nitrosococcales;__Methylophagaceae;Other	0	0.00883418	0	0	0	0	0	0	0	0	0	0	0	0	0
Bacteria;__Proteobacteria;__Gammaproteobacteria;__Nitrosococcales;__Nitrosococcaceae;__AqS1	0	0	0	0	0	0	0	0	0	0	0	0	0	0	0
Bacteria;__Proteobacteria;__Gammaproteobacteria;__Nitrosococcales;__Nitrosococcaceae;Other	0	0	0	0	0	0	0	0	0	0	0	0	0	0	0
Bacteria;__Proteobacteria;__Gammaproteobacteria;__Oceanospirillales1;__Oceanospirillaceae;__Oceanospirillum	0	0.00588945	0	0	0	0	0	0	0	0	0	0	0	0	0
Bacteria;__Proteobacteria;__Gammaproteobacteria;__Oceanospirillales10;__Hahellaceae;__Hahella	0	0	0	0	0	0	0	0	0	0	0	0	0	0	0
Bacteria;__Proteobacteria;__Gammaproteobacteria;__Oceanospirillales11;__Pseudohongiellaceae;__Pseudohongiella	0	0	0	0	0	0	0	0	0	0	0	0	0	0	0
Bacteria;__Proteobacteria;__Gammaproteobacteria;__Oceanospirillales12;__Alcanivoracaceae1;__Alcanivorax	0	0	0	0	0	0	0	0	0	0	0	0	0	0	0
Bacteria;__Proteobacteria;__Gammaproteobacteria;__Oceanospirillales3;__Halomonadaceae;__Cobetia	0	0	0	0	0	0	0	0	0	0	0	0	0	0	0
Bacteria;__Proteobacteria;__Gammaproteobacteria;__Oceanospirillales3;__Halomonadaceae;__Halomonas1	0	0.0765629	0	0	0.00494315	0	0	0	0	0	0	0	0	0	0
Bacteria;__Proteobacteria;__Gammaproteobacteria;__Oceanospirillales3;__Halomonadaceae;Other	0	0.00294473	0	0	0	0	0	0	0	0	0	0	0	0	0
Bacteria;__Proteobacteria;__Gammaproteobacteria;__Oceanospirillales4;__Marinomonadaceae;__Marinomonas	0	0	0	0	0	0	0	0	0	0	0	0	0	0	0
Bacteria;__Proteobacteria;__Gammaproteobacteria;__Oceanospirillales4;__Nitrincolaceae;__Amphritea	0	0	0	0	0	0	0	0	0	0	0	0	0	0	0
Bacteria;__Proteobacteria;__Gammaproteobacteria;__Oceanospirillales4;__Nitrincolaceae;__g	0	0	0	0	0	0	0	0	0	0	0	0	0	0	0
Bacteria;__Proteobacteria;__Gammaproteobacteria;__Oceanospirillales4;__Nitrincolaceae;__Marinobacterium2	0	0	0	0	0	0.0141874	0.00863185	0	0.00511117	0	0	0	0	0	0
Bacteria;__Proteobacteria;__Gammaproteobacteria;__Oceanospirillales4;__Nitrincolaceae;__Marinobacterium4	0	0	0	0	0	0	0	0	0	0	0	0	0	0	0
Bacteria;__Proteobacteria;__Gammaproteobacteria;__Oceanospirillales4;__Nitrincolaceae;__Neptuniibacter	0	0	0	0	0	0	0	0	0	0	0	0	0	0	0
Bacteria;__Proteobacteria;__Gammaproteobacteria;__Oceanospirillales4;__Nitrincolaceae;__uncultured	0	0	0	0	0	0	0	0	0	0	0	0	0	0	0
Bacteria;__Proteobacteria;__Gammaproteobacteria;__Oceanospirillales4;__Nitrincolaceae;Other	0	0	0	0	0	0	0	0	0	0	0	0	0	0	0
Bacteria;__Proteobacteria;__Gammaproteobacteria;__Oceanospirillales4;Other;Other	0	0	0	0	0	0	0	0	0	0	0	0	0	0	0
Bacteria;__Proteobacteria;__Gammaproteobacteria;__Oceanospirillales5;__Saccharospirillaceae;__g	0	0.00588945	0	0	0	0	0	0	0	0	0	0	0	0	0
Bacteria;__Proteobacteria;__Gammaproteobacteria;__Oceanospirillales5;__Saccharospirillaceae;__Oceanobacter	0.0764234	0.0117789	0	0	0	0	0	0	0	0	0	0	0	0	0
Bacteria;__Proteobacteria;__Gammaproteobacteria;__Oceanospirillales5;__Saccharospirillaceae;__Oleibacter	0	0	0	0	0	0	0	0	0	0	0	0	0	0	0
Bacteria;__Proteobacteria;__Gammaproteobacteria;__Oceanospirillales5;__Saccharospirillaceae;__Thalassolituus	0	0.00883418	0	0	0	0	0	0	0	0	0	0	0	0	0
Bacteria;__Proteobacteria;__Gammaproteobacteria;__Oceanospirillales5;__Saccharospirillaceae;__Thalassolituus2	0	0	0	0	0	0	0	0	0	0	0	0	0	0	0
Bacteria;__Proteobacteria;__Gammaproteobacteria;__Oceanospirillales5;__Saccharospirillaceae;Other	1.6431	2.38228	0	0	0	0	0	0	0	0	0	0	0	0	0
Bacteria;__Proteobacteria;__Gammaproteobacteria;__Pasteurellales;__Pasteurellaceae;Other	0	0	0	0	0	0	0	0	0	0	0	0	0	0	0
Bacteria;__Proteobacteria;__Gammaproteobacteria;__Pseudomonadales;__Moraxellaceae;__Acinetobacter	0	0	0	0	0	0	0	0	0	0	0	0	0	0	0
Bacteria;__Proteobacteria;__Gammaproteobacteria;__Pseudomonadales;__Moraxellaceae;__Enhydrobacter1	0	0	0	0	0	0	0	0	0	0	0	0	0	0	0
Bacteria;__Proteobacteria;__Gammaproteobacteria;__Pseudomonadales;__Moraxellaceae;__Psychrobacter	0	0	0	0	0	0	0	0	0	0	0	0	0	0	0
Bacteria;__Proteobacteria;__Gammaproteobacteria;__Pseudomonadales;__Moraxellaceae;Other	0	0	0	0	0	0	0	0	0	0	0	0	0	0	0
Bacteria;__Proteobacteria;__Gammaproteobacteria;__Pseudomonadales;__Pseudomonadaceae;__Azotobacter2	0	0	0	0	0	0	0	0	0	0	0	0	0	0	0
Bacteria;__Proteobacteria;__Gammaproteobacteria;__Pseudomonadales;__Pseudomonadaceae;__Pseudomonas1	0.0382117	0.0294473	0.00385178	0	0.00988631	0	0	0	0.00511117	0	0	1.39494	0	0	0
Bacteria;__Proteobacteria;__Gammaproteobacteria;__Pseudomonadales;__Pseudomonadaceae;Other	0	0	0	0	0	0	0	0	0.00511117	0	0	0	0	0	0
Bacteria;__Proteobacteria;__Gammaproteobacteria;__Salinisphaerales;__Solimonadaceae;__Nevskia	0	0	0	0	0	0	0	0	0	0	0	0	0	0	0
Bacteria;__Proteobacteria;__Gammaproteobacteria;__Steroidobacterales;__Woeseiaceae;__JTB255_marine_benthic_group	0	0	0	0	0	0	0	0	0	0	0	0	0	0	0
Bacteria;__Proteobacteria;__Gammaproteobacteria;__Steroidobacterales;__Woeseiaceae;__Woeseia	0	0	0	0	0	0.00354685	0	0	0	0	0.00323499	0	0	0	0
Bacteria;__Proteobacteria;__Gammaproteobacteria;__Thiomicrospirales;__Thioglobaceae;__SUP05_cluster	0	0	0	0	0	0	0	0	0	0	0	0	0	0	0
Bacteria;__Proteobacteria;__Gammaproteobacteria;__Thiomicrospirales;__Thiomicrospiraceae;__endosymbionts	0	0	0	0	0	0	0	0	0	0	0	0	0	0	0
Bacteria;__Proteobacteria;__Gammaproteobacteria;__Thiomicrospirales;__Thiomicrospiraceae;__Hydrogenovibrio	0	0	0	0	0	0	0	0	0	0	0	0	0	0	0
Bacteria;__Proteobacteria;__Gammaproteobacteria;__Thiomicrospirales;__Thiomicrospiraceae;__Thiomicrospira1	2.21628	0.532996	0	0.00470389	0.0395452	0	0	0	0	0	0	0.087184	0.00766577	0	0
Bacteria;__Proteobacteria;__Gammaproteobacteria;__Thiomicrospirales;__Thiomicrospiraceae;Other	0	0.0117789	0	0	0	0	0	0	0	0	0	0	0	0	0
Bacteria;__Proteobacteria;__Gammaproteobacteria;__Thiotrichales;__Thiotrichaceae1;__Cocleimonas	0	0	0	0	0.0148295	0	0	0	0	0	0	0	0	0	0
Bacteria;__Proteobacteria;__Gammaproteobacteria;__Thiotrichales;__Thiotrichaceae1;__uncultured	0	0	0	0	0	0	0	0	0	0	0	0	0	0	0
Bacteria;__Proteobacteria;__Gammaproteobacteria;__Thiotrichales;__Thiotrichaceae1;Other	0	0.00294473	0	0	0.0148295	0	0	0	0	0	0	0	0	0	0
Bacteria;__Proteobacteria;__Gammaproteobacteria;__Thiotrichales;__Thiotrichaceae2;__Candidatus_Navis	0	0	0	0	0	0	0	0	0	0	0	0	0	0	0
Bacteria;__Proteobacteria;__Gammaproteobacteria;__Thiotrichales;__Thiotrichaceae2;__Thiothrix	0	0	0	0	0	0	0	0	0	0	0	0	0	0	0
Bacteria;__Proteobacteria;__Gammaproteobacteria;__Thiotrichales;__Thiotrichaceae2;__uncultured	0	0.00588945	0	0	0	0	0	0	0	0	0	0	0	0	0
Bacteria;__Proteobacteria;__Gammaproteobacteria;__UBA10353_marine_group;__f;__g	0	0	0	0	0	0	0	0	0	0	0	0	0	0	0
Bacteria;__Proteobacteria;__Gammaproteobacteria;__uncultured;__f;__g	0	0	0	0	0	0	0	0	0	0	0	0	0	0	0
Bacteria;__Proteobacteria;__Gammaproteobacteria;__Vibrionales;__Vibrionaceae;__Catenococcus	0	0	0	0	0	0	0	0	0	0	0	0	0	0	0
Bacteria;__Proteobacteria;__Gammaproteobacteria;__Vibrionales;__Vibrionaceae;__Photobacterium4	0	0	0	0	0	0	0	0	0	0	0	0	0	0	0
Bacteria;__Proteobacteria;__Gammaproteobacteria;__Vibrionales;__Vibrionaceae;__uncultured	0	0	0	0	0	0	0	0	0	0	0	0	0	0	0
Bacteria;__Proteobacteria;__Gammaproteobacteria;__Vibrionales;__Vibrionaceae;__Vibrio1	0	0	0	0	0	0	0	0	0	0	0	0	0	0	0
Bacteria;__Proteobacteria;__Gammaproteobacteria;__Vibrionales;__Vibrionaceae;__Vibrio2	0	0	0	0	0	0	0.00863185	0	0	0	0	0	0	0	0
Bacteria;__Proteobacteria;__Gammaproteobacteria;__Vibrionales;__Vibrionaceae;Other	0	0	0	0	0	0	0	0	0	0	0	0	0.00383289	0	0
Bacteria;__Proteobacteria;__Gammaproteobacteria;__Xanthomonadales;__Rhodanobacteraceae;__Chujaibacter	0	0	0	0	0	0	0	0	0	0	0	0	0	0	0
Bacteria;__Proteobacteria;__Gammaproteobacteria;__Xanthomonadales;__Rhodanobacteraceae;__Dokdonella	0	0	0	0	0	0	0	0	0	0	0	0	0	0	0
Bacteria;__Proteobacteria;__Gammaproteobacteria;__Xanthomonadales;__Rhodanobacteraceae;__Rhodanobacter1	0	0	0	0	0	0	0	0	0	0	0	0	0	0	0
Bacteria;__Proteobacteria;__Gammaproteobacteria;__Xanthomonadales;__Xanthomonadaceae1;__Arenimonas1	0	0	0	0	0	0	0	0	0	0	0	0	0	0	0
Bacteria;__Proteobacteria;__Gammaproteobacteria;__Xanthomonadales;__Xanthomonadaceae1;__Lysobacter2	0	0	0	0	0	0	0	0	0	0	0	0	0	0	0
Bacteria;__Proteobacteria;__Gammaproteobacteria;__Xanthomonadales;__Xanthomonadaceae1;__Pseudoxanthomonas	0	0	0	0	0	0	0	0	0	0	0	0	0	0	0
Bacteria;__Proteobacteria;__Gammaproteobacteria;__Xanthomonadales;__Xanthomonadaceae1;__Stenotrophomonas	0	0	0	0	0	0	0	0	0.0766675	0	0	0	0	0	0
Bacteria;__Proteobacteria;__Gammaproteobacteria;__Xanthomonadales;__Xanthomonadaceae1;__Thermomonas2	0	0	0	0	0	0	0	0	0	0	0	0	0	0	0
Bacteria;__Proteobacteria;__Gammaproteobacteria;__Xanthomonadales;__Xanthomonadaceae1;__Xanthomonas2	0	0	0	0	0	0	0	0	0	0	0	0	0	0	0
Bacteria;__Proteobacteria;__Gammaproteobacteria;__Xanthomonadales;__Xanthomonadaceae1;Other	0	0	0	0	0	0	0	0	0	0	0	0	0	0	0
Bacteria;__Proteobacteria;__Gammaproteobacteria;__Xanthomonadales;Other;Other	0	0	0	0	0	0	0	0	0	0	0	0	0	0	0
Bacteria;__Proteobacteria;__Gammaproteobacteria;Other;Other;Other	0.0764234	0.59778	0.0231107	0.0376311	0.064261	0	0	0	0	0	0	0.261552	0.00383289	0	0
Bacteria;__Proteobacteria;__Zetaproteobacteria;__Mariprofundales;__Mariprofundaceae;__Mariprofundus	0	0	0	0	0	0	0	0	0	0	0	0	0	0	0
Bacteria;__Proteobacteria;Other;Other;Other;Other	0	0	0	0	0	0	0	0	0	0	0	0	0.00766577	0	0
Bacteria;__SAR324_cladeMarine_group_B;__c;__o;__f;__g	0	0	0	0	0	0	0	0	0	0	0	0	0	0	0
Bacteria;__Schekmanbacteria;__c;__o;__f;__g	0	0	0	0	0	0	0	0	0	0	0	0	0	0	0
Bacteria;__Spirochaetota;__Brachyspirae;__Brachyspirales;__Brachyspirales_Incertae_Sedis;__Exilispira	0.191058	0.353367	0	0	0.00494315	0	0	0	0	0	0	0	0.00383289	0	0
Bacteria;__Spirochaetota;__Brevinematia;__Brevinematales;__Brevinemataceae;__Brevinema	0	0	0	0	0	0	0	0	0	0	0	0	0	0	0
Bacteria;__Spirochaetota;__Leptospirae;__Leptospirales;__Leptospiraceae;__RBG_16_49_21	0	0	0	0	0	0	0	0	0	0	0	0	0	0	0
Bacteria;__Spirochaetota;__Spirochaetia;__Spirochaetales;__Spirochaetaceae;__GWE2_31_10	0	0.00294473	0	0	0	0	0	0	0	0	0	0	0	0	0
Bacteria;__Spirochaetota;__Spirochaetia;__Spirochaetales;__Spirochaetaceae;__Sediminispirochaeta	0.152847	0.0412262	0.0192589	0.0188156	0.108749	0.482372	0.457488	0.0229684	0.030667	0.083702	0	0.43592	0.0421617	0.0261318	0.0387322
Bacteria;__Spirochaetota;__Spirochaetia;__Spirochaetales;__Spirochaetaceae;__Sphaerochaeta	0	0.00588945	0.373623	0.324568	0.405339	2.41186	2.34786	0.914144	1.29824	0.282993	1.86659	1.30776	3.76006	1.68877	3.82803
Bacteria;__Spirochaetota;__Spirochaetia;__Spirochaetales;__Spirochaetaceae;__Spirochaeta_2	0	0	0	0	0.00988631	0	0	0	0	0	0	0	0	0	0
Bacteria;__Spirochaetota;__Spirochaetia;__Spirochaetales;__Spirochaetaceae;__Spirochaeta2	0.0382117	0.300362	0.0231107	0.0235195	0.0395452	0	0	0	0	0.0119574	0	0	0.00383289	0	0
Bacteria;__Spirochaetota;__Spirochaetia;__Spirochaetales;__Spirochaetaceae;__Termite_Treponema_cluster	0	0	0	0	0	0	0	0	0	0	0	0	0	0	0
Bacteria;__Spirochaetota;__Spirochaetia;__Spirochaetales;__Spirochaetaceae;__Treponema1	0	0	0	0	0	0	0	0	0	0	0	0	0	0	0
Bacteria;__Spirochaetota;__Spirochaetia;__Spirochaetales;__Spirochaetaceae;__Treponema3	0	0	0	0	0	0	0	0	0	0	0	0	0	0	0
Bacteria;__Spirochaetota;__Spirochaetia;__Spirochaetales;__Spirochaetaceae;__uncultured	0.114635	0.117789	0	0.00470389	0	0	0	0	0	0	0	0	0	0	0
Bacteria;__Spirochaetota;__Spirochaetia;__Spirochaetales;__Spirochaetaceae;Other	0.305694	0.0912866	0.0462214	0.00940778	0.064261	0.351139	0.586966	0.0275621	0.0511117	0.0358723	0	0.087184	0.164814	0.081662	0.0645536
Bacteria;__Sumerlaeota;__Sumerlaeia;__Sumerlaeales;__Sumerlaeaceae;__Sumerlaea	0.0382117	0.00294473	0	0	0	0	0	0	0	0	0	0	0	0	0
Bacteria;__Sumerlaeota;__Sumerlaeia;__uncultured;__f;__g	0	0	0	0	0	0	0	0	0	0	0	0	0	0	0
Bacteria;__Sva0485;__c;__o;__f;__g	0	0.0117789	0	0	0.0148295	0	0	0	0	0	0	0.174368	0	0	0.0258214
Bacteria;__Synergistota;__Synergistia;__Synergistales;__Synergistaceae;__Fretibacterium	0	0	0	0	0	0	0	0	0	0	0	0	0	0	0
Bacteria;__Synergistota;__Synergistia;__Synergistales;__Synergistaceae;__g	0	0	0	0	0	0	0	0	0	0	0	0	0	0	0
Bacteria;__Synergistota;__Synergistia;__Synergistales;__Synergistaceae;__Thermovirga	0	0	17.9878	19.9445	4.89867	8.6295	11.7005	4.78662	5.50984	10.3033	0.00646998	1.83086	6.41625	18.7463	4.49293
Bacteria;__Synergistota;__Synergistia;__Synergistales;__Synergistaceae;__uncultured	0	0	0	0	0	0	0	0	0	0	0	0	0.00383289	0	0
Bacteria;__Synergistota;__Synergistia;__Synergistales;__Synergistaceae;Other	0	0	0	0	0	0	0	0	0	0	0	0	0.00383289	0	0
Bacteria;__TA06;__c;__o;__f;__g	0.0382117	0.194352	0.0115554	0.00470389	0.0148295	0.00354685	0.00863185	0	0	0	0	0.174368	0.0498275	0	0
Bacteria;__Thermosulfidibacterota;__Thermosulfidibacteria;__Thermosulfidibacterales;__Thermosulfidibacteraceae;__Thermosulfidibacter	0	0	0	0	0	0	0	0	0	0	0	0	0	0	0
Bacteria;__Thermotogota;__Thermotogae;__Kosmotogales;__Kosmotogaceae;__Kosmotoga	0	0	0	0	0	0	0	0	0	0	0	0	0	0	0
Bacteria;__Thermotogota;__Thermotogae;__Kosmotogales;__Kosmotogaceae;__Mesotoga	0	0	0	0	0	0	0	0	0	0	0	0	0	0	0
Bacteria;__Thermotogota;__Thermotogae;__Kosmotogales;__Kosmotogaceae;Other	0	0	0	0	0	0	0	0	0	0	0	0	0	0	0
Bacteria;__Thermotogota;__Thermotogae;__Mesoaciditogales;__Mesoaciditogaceae;__uncultured	0	0.0235578	0	0.00470389	0	0	0	0	0	0	0	0	0	0	0
Bacteria;__Thermotogota;__Thermotogae;__o;__f;__g	0	0.00588945	0	0	0	0	0	0.00459369	0	0.0119574	0	0	0	0	0
Bacteria;__Thermotogota;__Thermotogae;__Petrotogales;__Petrotogaceae;__g	0	0	0	0	0	0.0319217	0.0906344	0	0.0102223	0	0	0	0	0	0
Bacteria;__Thermotogota;__Thermotogae;__Petrotogales;__Petrotogaceae;__Marinitoga	0	0	0.28118	0.258714	0	0.773214	0.694864	3.93679	4.65116	2.81	0.00323499	0.174368	0.00766577	0	0
Bacteria;__Thermotogota;__Thermotogae;__Petrotogales;__Petrotogaceae;__SC103	0	0	0	0	0	0	0	0	0	0	0	0	0	0	0
Bacteria;__Thermotogota;__Thermotogae;__Thermotogales;__Fervidobacteriaceae;__Fervidobacterium	0	0	0	0	0	0	0	0	0	0	0	0	0	0	0
Bacteria;__Thermotogota;__Thermotogae;__Thermotogales;__Fervidobacteriaceae;__Thermosipho	0	0	0	0	0.0395452	0	0	0	0	0	0	0	0	0.0228654	0.387322
Bacteria;__Thermotogota;__Thermotogae;__Thermotogales;__Thermotogaceae;__Pseudothermotoga	0	0	0.00385178	0	0.0988631	0	0	0	0	0.00797162	0	0	0	0.0163324	1.48473
Bacteria;__Thermotogota;__Thermotogae;__Thermotogales;__Thermotogaceae;__Thermotoga	0.0382117	0.350423	0	0.00940778	0.00494315	0	0	0	0	0	0	0	0	0	0
Bacteria;__Thermotogota;__Thermotogae;__Thermotogales;__Thermotogaceae;Other	0	0	0	0	0	0	0	0	0	0	0	0	0	0	0
Bacteria;__Thermotogota;__Thermotogae;__Thermotogales;Other;Other	0	0	0	0	0.148295	0	0.00431593	0.00459369	0	0.0119574	0	0.087184	0	0.0326648	2.20773
Bacteria;__Thermotogota;__Thermotogae;__uncultured;__f;__g	0	0	0	0	0	0	0	0	0	0	0	0	0	0	0
Bacteria;__Thermotogota;__Thermotogae;Other;Other;Other	0	0.147236	0	0.0235195	0.0296589	0	0	0	0	0.0159432	0	0	0	0	0
Bacteria;__Verrucomicrobiota;__Chlamydiae;__Chlamydiales;__cvE6;__g	0	0	0	0	0	0	0	0	0	0	0	0	0	0	0
Bacteria;__Verrucomicrobiota;__Chlamydiae;__Chlamydiales;__Parachlamydiaceae;__g	0	0	0	0	0	0	0	0	0	0	0	0	0	0	0
Bacteria;__Verrucomicrobiota;__Chlamydiae;__Chlamydiales;__Parachlamydiaceae;Other	0	0	0	0	0	0	0	0	0	0	0	0	0	0	0
Bacteria;__Verrucomicrobiota;__Chlamydiae;__Chlamydiales;__Simkaniaceae;__uncultured	0	0	0	0	0	0	0	0	0	0	0	0	0	0	0
Bacteria;__Verrucomicrobiota;__Chlamydiae;__Chlamydiales;__Simkaniaceae;Other	0	0	0	0	0	0	0	0	0	0	0	0	0	0	0
Bacteria;__Verrucomicrobiota;__Chlamydiae;__Chlamydiales;Other;Other	0	0	0	0	0	0	0	0	0	0	0	0	0	0	0
Bacteria;__Verrucomicrobiota;__Chlamydiae;__LD1_PA32;__f;__g	0	0	0	0	0	0	0	0	0	0	0	0	0	0	0
Bacteria;__Verrucomicrobiota;__Kiritimatiellae;__Kiritimatiellales;__Kiritimatiellaceae;__MSBL3	0	0	0	0	0	0	0	0	0	0	0	0	0	0	0
Bacteria;__Verrucomicrobiota;__Kiritimatiellae;__Kiritimatiellales;__Kiritimatiellaceae;__R76_B128	0	0	0	0	0	0	0	0	0	0	0	0	0	0	0
Bacteria;__Verrucomicrobiota;__Kiritimatiellae;__WCHB1_41;__f;__g	0	0	0	0	0	0	0	0	0	0	0	0	0	0	0
Bacteria;__Verrucomicrobiota;__Lentisphaeria;__Oligosphaerales;__Lenti_02;__g	0	0	0	0	0	0	0	0	0	0	0	0	0	0	0
Bacteria;__Verrucomicrobiota;__Lentisphaeria;__Oligosphaerales;Other;Other	0	0	0	0	0	0	0	0	0	0	0	0	0	0	0
Bacteria;__Verrucomicrobiota;__Lentisphaeria;__P_palmC41;__f;__g	0	0	0	0	0	0	0	0	0	0	0	0	0	0	0
Bacteria;__Verrucomicrobiota;__Lentisphaeria;Other;Other;Other	0	0	0	0	0	0	0	0	0	0	0	0	0	0	0
Bacteria;__Verrucomicrobiota;__Omnitrophia;__Omnitrophales;__f;__g	0	0	0	0	0	0	0	0	0	0	0	0	0	0	0
Bacteria;__Verrucomicrobiota;__Omnitrophia;__Omnitrophales;__Omnitrophaceae;__Candidatus_Omnitrophus	0	0	0	0	0.00494315	0	0	0	0	0	0	0	0	0	0
Bacteria;__Verrucomicrobiota;__Omnitrophia;__Omnitrophales;Other;Other	0	0	0	0	0	0	0	0	0	0	0	0	0	0	0
Bacteria;__Verrucomicrobiota;__Verrucomicrobiae;__Chthoniobacterales;__Chthoniobacteraceae;__Chthoniobacter	0	0	0	0	0	0	0	0	0	0	0	0	0	0	0
Bacteria;__Verrucomicrobiota;__Verrucomicrobiae;__Chthoniobacterales;__Chthoniobacteraceae;Other	0	0	0	0	0	0	0	0	0	0	0	0	0	0	0
Bacteria;__Verrucomicrobiota;__Verrucomicrobiae;__LD1_PB3;__f;__g	0	0	0	0	0	0	0	0	0	0	0	0	0	0	0
Bacteria;__Verrucomicrobiota;__Verrucomicrobiae;__Opitutales;__Puniceicoccaceae;__Lentimonas	0	0	0	0	0	0	0	0	0	0	0	0	0	0	0
Bacteria;__Verrucomicrobiota;__Verrucomicrobiae;__Opitutales;__uncultured;__g	0	0	0	0	0	0	0	0	0	0	0	0	0	0	0
Bacteria;__Verrucomicrobiota;__Verrucomicrobiae;__Opitutales;Other;Other	0	0	0	0	0	0	0	0	0	0	0	0	0	0	0
Bacteria;__Verrucomicrobiota;__Verrucomicrobiae;__Pedosphaerales;__Pedosphaeraceae;Other	0	0	0	0	0	0	0	0	0	0	0	0	0	0	0
Bacteria;__Verrucomicrobiota;__Verrucomicrobiae;__Verrucomicrobiales;__Akkermansiaceae;__Akkermansia	0	0	0	0	0	0	0	0	0	0	0	0	0	0	0
Bacteria;__Verrucomicrobiota;__Verrucomicrobiae;__Verrucomicrobiales;__DEV007;__g	0	0	0	0	0	0	0	0	0	0	0	0	0	0	0
Bacteria;__Verrucomicrobiota;__Verrucomicrobiae;__Verrucomicrobiales;__Rubritaleaceae;__Persicirhabdus	0	0	0	0	0	0	0	0	0	0	0	0	0	0	0
Bacteria;__Verrucomicrobiota;__Verrucomicrobiae;__Verrucomicrobiales;__Rubritaleaceae;__Roseibacillus	0	0	0	0	0	0	0	0	0	0	0	0	0	0	0
Bacteria;__Verrucomicrobiota;__Verrucomicrobiae;__Verrucomicrobiales;__Rubritaleaceae;__Rubritalea	0	0	0	0	0	0	0	0	0	0	0	0	0	0	0
Bacteria;__Verrucomicrobiota;__Verrucomicrobiae;__Verrucomicrobiales;__Rubritaleaceae;Other	0	0	0	0	0	0	0	0	0	0	0	0	0	0	0
Bacteria;__Verrucomicrobiota;__Verrucomicrobiae;Other;Other;Other	0	0	0	0	0	0	0	0	0	0	0	0	0	0	0
Bacteria;__WPS_2;__c;__o;__f;__g	0	0	0	0	0	0	0	0	0	0	0	0	0	0	0
Bacteria;__WS1;__c;__o;__f;__g	0.191058	0.0530051	0.0115554	0	0.0148295	0	0	0	0	0.0119574	0	0.087184	0	0	0
Bacteria;__WS2;__c;__o;__f;__g	0	0	0	0	0	0	0	0	0	0	0	0	0	0	0
Bacteria;__Zixibacteria;__c;__o;__f;__g	0.802446	0	0.261921	0.141117	0.0494315	0.0461091	0.0776867	0.00918738	0	0.00797162	0	0.087184	0.0613262	0	0.568072
Bacteria;Other;Other;Other;Other;Other	2.33091	4.90297	0.184886	0.244602	0.850222	0.872526	0.759603	0.666085	0.511117	1.04428	0.203804	0.348736	0.410119	2.09055	1.10387
Eukaryota;__SAR;__Stramenopiles;__Ochrophyta;__Chrysophyceae;Other	0	0	0	0	0	0	0	0	0	0	0	0	0	0	0
Unassigned;Other;Other;Other;Other;Other	11.922	5.6686	17.7144	23.9334	7.80524	12.9105	7.63487	17.1712	9.61922	12.4477	0.384964	5.49259	75.2894	11.939	11.4389

## Sheet: TS2
Generation 1
Year	2018	2018	2018	2018	2018	2018	2019	2019	2019	2019	2019	2019	2019	2019	2019
Month	11	11	12	12	12	12	1	1	1	2	2	3	4	4	12
Date	8	26	5	11	12	17	3	8	23	3	11	6	3	19	15
T days	0	18	27	33	34	39	56	61	76	87	95	117	145	161	402
FW10006 (uM sulfide)	9.492	664.44	2068.78	5080.99	N.A.	3716.51	16326.2	N.A.	6599.31	6054.31	5667.31	4865	7532.69	2151.41	N.A.
Other handling	inoculated				Passaged			Passaged							DNA extracted for amplicon and metagenomic sequencing
					Refreshed			Refreshed
Generation 2
Year	2018	2018	2019	2019	2019	2019	2019	2019	2019
Month	12	12	1	1	2	2	3	4	6
Date	12	17	3	23	3	11	7	3	14
T days	0	5	22	42	53	61	85	112	184
FW10025 (uM Sulfide)	N.A.	52.7861	1570.53	5269.64	8582.35	8959.62	9946.03	8483	N.A.
	inoculated								DNA extracted for amplicon and metagenomic sequencing
	1:100 dilution

## Sheet: TS3
Sequence	Kingdom	Phylum	Class	Order	Family	Genus	Sequence count
ACCTGGGTGCTATCGGGCTTGCTAAAGACATGCAAGTCTAATGTCTCTTCGGAGGCATGGCGAAAGGCTCAGTAACACGTCGCCAATCTGCCCTGTGGACGGGGATAAACTCGGGAAACTGAGGCTAATACCCGATAGGTATGGAATCCTGGAAGGGGCCAATACCGAAAGGTCTTAGGACGCCACAGGATGAGACCGCGGCCGATTAGCTAGTAAGTGATGTAAAGGATCACTTAGGCAATGATCGGTAGGGGCTATGAGAGTAGGCGCCCCGAGAAGGACACTGAGACACTGGTCCTAGCACTACGGTGTGCAGCAGTCGGGAATCGTGACCAATGCACGAAAGTGTGAGCCCGCGAGCCCGAGTGTTAGGGATACCCCTAACTGTGATGGAGTGTA…	Archaea	Asgardarchaeota	Heimdallarchaeia	NA	NA	NA	2823
AGGTTGCTGCTATTAGGATTCGACTAAGCCATGCAAGTTCAGGGGTTCTTCGGAACACCGGCGAAATGCTCAGTAACACGTTGATAATCTGCCCTTAGGCACAGGATAACCTTGGTAAACTGAGGCTAATACTGTATAGGAGAAATGTTCTGGGATGACTTTTCTCTGAAACGTAAGGCCTAAGGATGAGTCAGCGGCGGATTAGGTTGTTGGCAGGGTAATGGCCTACCAAGCCGAAGATCCGTACGGGCCTTGAGAGAGGTAGCCCGGAGAGGGACACTGAGATACTGGTCCCAGCCCTACGGGGTGCAGCAGGCGCGAAACCTTTACAATGCACGAAAGTGTGATAAGGGAATCCTAAGTGCTCATGCAATGCATGGGCTTTTGCCAAGTGTAAAA…	Archaea	Nanoarchaeota	Nanoarchaeia	Woesearchaeales	NA	NA	2817
AGGCTACTGCTATTGGAATCCGATTAAGCCATGCGAGTCTAAAGGACTTCGGTCCTTGGCGGACGGCTCAGTAACACGTGGAGAACCTGCCCTCAGGAGGGGGATAACCCCGGGAAACTGGGAATAATACCCCATAGGTCTAGGATGCTGGAATGCTTCTAGGCTGAAAGCTCCGGCGCCTGAGGATGGCTCTGCGGCTTATCAGGTTGTAGTGAGGGTAACGTCCTCACTAGCCTATGACGGGTACGGGCCCTGAGAGGGGAAGCCCGGAGATGGACTCTGAGACACGAGTCCAGGCCCTACGGGGCGCAGCAGGCGCGAAAACTCCGCAATGCTCGAAAGAGTGACGGGGGGATTCCAAGTGCCTACGCTCAGCGTAGGCTGTTCAGATGCCTAAAA…	Archaea	Thermoplasmatota	Thermoplasmata	JdFR-43	NA	NA	1181
ATCCGACTGCTATCCGGGTAAGACTAAGCCATGCAAGTCGAATGGAGTGGCTGCACTCCATGGCATACTGCTCAGTAACAAGTGATCAACTTACCCTTTAGTGGAGCATAACCTCGGGAAACTGAGGCTAATACTCCATAGTTGAAAATGCCTGGAATGGTTTTTCATCGAAAGATACATTGAAATGTCAATGATTCGCTAAAGGATAGGATCGCTCTCGATTATGGTTGTTGGCGAGGTAATGGCTCACCAAGCCTATGATCGATAAGGGCCGTGAGAGCGGGAGCCCTGAGATGGACACTGAGACAATGGTCCAGGCCTTACGAGGCGCAGCAGGCGCGAAACCTTTACCATGCACGAAAGTGTGATAAGGTTACCCGGAGTGCCCAGAGAAAAACT…	Archaea	Asgardarchaeota	Lokiarchaeia	NA	NA	NA	253
CGGTCACCGCTCTTGGAATCCGATTAAGCCATGTGAGTCGAGAGGGTTCGGCCCTCGGCAGACTGCTCAGTAACACGTGGATAACCTACCCTAAGGTGGGGGATAATCTCGGAAAACTGAGGATAATACCCCATAGATCTGGATGACTGGAATGTCTTCAGGTTGAAAACCACGGTGCCTTAGGATGGGTCTGCGGCTTATCAGGTTGTAGTTAGTGTAAAGGACTAACTAGCCGACGACGGGTACGGGCCATGGGAGTGGTAGCCCGGAGATGGACTCTGAGACACGAGTCCAGGCCCTACGGGGCGCAGCAGGCGCGAAAACTTCGCAATGCGCGAAAGCGCGACGAGGGGATTCCAAGTGCATGCACTAAGTGTATGCTTTTCGTGAGTTTAAAAC…	Archaea	Thermoplasmatota	Thermoplasmata	NA	NA	NA	67
AGGTCACTGCTATCGGTGTTCGATTAAGCCATGCGAGTCAAATGTTCTTCGTGAACATGGCGAACTGCTCAGTAACACGTGGACAATCTGCCCTTGGGATCGGTATAACCCCGGGAAACTGGGGATAATCCCGAATAGGCCATTGAAGCTGGAATGCTCTTTGGTTCAAAGCTTTAGCGCCCAAGGATGAGTCTGCGGCCTATCAGGTAGTAGTGGGTGTAACGTACCTACTAGCCTACGACGGGTACGGGTTGTGAGAGCAAGAGCCCGGAGATGGATTCTGAGACATGAATCCAGGCCCTACGGGGCGCAGCAGGCGCGAAACCTTTACAATGCGGGAAACCGCGATAAGGGGACACCGAGTGCCAGCATACTATGTTGGCTGTCCACATGTGTAAA…	Archaea	Halobacterota	Methanosarcinia	Methanosarciniales	Methanosarcinaceae	Methanohalophilus	52

## Sheet: TS4
Incubation_SN	PDMud0-3 (initial)	DRS67 (N2 control)	DRS70 (C2H4)	DRS71 (C2H4)
date	20190314	20191210	20191210	20191210
DNA_Sample_SN	FW2596	FW3965b	FW3968b	FW3969b
Archaea;__Aenigmarchaeota;__Aenigmarchaeia;__Aenigmarchaeales;__f;__g	0	0.014497	0	0
Archaea;__Aenigmarchaeota;__Deep_Sea_Euryarchaeotic_GroupDSEG;__o;__f;__g	0.0119489	0	0	0
Archaea;__Altiarchaeota;__Altiarchaeia;__Altiarchaeales;__Altiarchaeaceae;__Candidatus_Altiarchaeum	0	0	0	0
Archaea;__Asgardarchaeota;__Heimdallarchaeia;__o;__f;__g (Ca. Avitoarchaeum auka)	0.0298721	3.55175	5.42438	6.65281
Archaea;__Asgardarchaeota;__Lokiarchaeia;__o;__f;__g	0.137412	0.4784	0.0957243	0.935551
Archaea;__Asgardarchaeota;__Odinarchaeia;__o;__f;__g	0.00597443	0	0	0
Archaea;__Asgardarchaeota;Other;Other;Other;Other	0.0477954	0.0434909	0.0638162	0
Archaea;__Crenarchaeota;__Bathyarchaeia;__o;__f;__g	0.0716932	0.652363	0.159541	0
Archaea;__Crenarchaeota;__Nitrososphaeria;__Caldiarchaeales;__Caldiarchaeaceae;__Candidatus_Caldiarchaeum	0.00597443	0	0.0319081	0
Archaea;__Crenarchaeota;__Nitrososphaeria;__Caldiarchaeales;__Geothermarchaeaceae;__g	0	0	0	0
Archaea;__Crenarchaeota;__Nitrososphaeria;__Caldiarchaeales;__Terrestrial_Hot_Spring_GpTHSCG;__g	0	0	0	0
Archaea;__Crenarchaeota;__Nitrososphaeria;__Group_1_1c;__f;__g	0	0	0	0
Archaea;__Crenarchaeota;__Nitrososphaeria;__Nitrosopumilales;__Nitrosopumilaceae;__Candidatus_Nitrosopumilus	0.0119489	0	0	0.4158
Archaea;__Crenarchaeota;__Nitrososphaeria;__Nitrosopumilales;__Nitrosopumilaceae;__g	0	0	0	0
Archaea;__Crenarchaeota;__Nitrososphaeria;__Nitrosopumilales;__Nitrosopumilaceae;Other	0	0	0	0
Archaea;__Crenarchaeota;__Nitrososphaeria;__Nitrososphaerales;__Nitrososphaeraceae;__Candidatus_Nitrocosmicus	0	0	0	0
Archaea;__Crenarchaeota;__Nitrososphaeria;__Nitrososphaerales;__Nitrososphaeraceae;__Candidatus_Nitrososphaera	0	0	0	0
Archaea;__Crenarchaeota;__Nitrososphaeria;__Nitrososphaerales;__Nitrososphaeraceae;__g	0	0	0	0
Archaea;__Crenarchaeota;__Nitrososphaeria;__Nitrososphaerales;__Nitrososphaeraceae;Other	0	0	0	0
Archaea;__Crenarchaeota;__Nitrososphaeria;__uncultured;__f;__g	0	0	0	0
Archaea;__Crenarchaeota;__Nitrososphaeria;Other;Other;Other	0	0	0	0
Archaea;__Crenarchaeota;__Thermoprotei1;__Desulfurococcales;__Desulfurococcaceae;__g	0	0	0	0
Archaea;__Crenarchaeota;__Thermoprotei1;__Desulfurococcales;__Desulfurococcaceae;__Thermosphaera	0	0	0	0
Archaea;__Crenarchaeota;__Thermoprotei1;__Desulfurococcales;__Desulfurococcaceae;Other	0	0	0	0
Archaea;__Crenarchaeota;__Thermoprotei1;__Desulfurococcales;__Ignicoccaceae;__Ignicoccus	0	0	0	0
Archaea;__Crenarchaeota;__Thermoprotei1;__Desulfurococcales;__Ignisphaeraceae;__Ignisphaera	0	0	0	0
Archaea;__Crenarchaeota;__Thermoprotei1;__Desulfurococcales;__Ignisphaeraceae;__uncultured	0	0	0	0
Archaea;__Crenarchaeota;__Thermoprotei1;__Desulfurococcales;__Ignisphaeraceae;Other	0	0	0	0
Archaea;__Crenarchaeota;__Thermoprotei1;__Desulfurococcales;__Pyrodictiaceae;__Hyperthermus	0	0	0	0
Archaea;__Crenarchaeota;__Thermoprotei1;__Desulfurococcales;__Pyrodictiaceae;__uncultured	0	0	0	0
Archaea;__Crenarchaeota;__Thermoprotei1;__Desulfurococcales;__Pyrodictiaceae;Other	0	0	0	0
Archaea;__Crenarchaeota;__Thermoprotei1;__Desulfurococcales;Other;Other	0.00597443	0	0	0
Archaea;__Crenarchaeota;__Thermoprotei1;__Sulfolobales;__Sulfolobaceae;__Acidianus2	0	0	0	0
Archaea;__Crenarchaeota;__Thermoprotei1;__Sulfolobales;__Sulfolobaceae;__Stygiolobus	0	0	0	0
Archaea;__Crenarchaeota;__Thermoprotei1;__Sulfolobales;__Sulfolobaceae;__uncultured	0	0	0	0
Archaea;__Crenarchaeota;__Thermoprotei1;__Terrestrial_Miscellaneous_GpTMCG;__f;__g	0	0	0	0
Archaea;__Crenarchaeota;__Thermoprotei1;__Thermoproteales;__Thermofilaceae;__Thermofilum	0	0	0	0
Archaea;__Crenarchaeota;__Thermoprotei1;__Thermoproteales;__Thermoproteaceae;__g	0	0	0	0
Archaea;__Crenarchaeota;__Thermoprotei1;__Thermoproteales;Other;Other	0	0	0	0
Archaea;__Crenarchaeota;__Thermoprotei1;__uncultured;__f;__g	0	0	0	0
Archaea;__Crenarchaeota;__Thermoprotei1;Other;Other;Other	0.00597443	0	0.0957243	0
Archaea;__Crenarchaeota;__Thermoprotei2;__Geoarchaeales;__f;__g	0	0	0	0
Archaea;__Crenarchaeota;Other;Other;Other;Other	0	0	0	0
Archaea;__Euryarchaeota;__Methanobacteria;__Methanobacteriales;__Methanobacteriaceae;__Methanobrevibacter	0	0	0	0
Archaea;__Euryarchaeota;__Methanobacteria;__Methanobacteriales;__Methanothermaceae;__Methanothermus	0	0	0	0
Archaea;__Euryarchaeota;__Methanococci;__Methanococcales;__Methanocaldococcaceae;__Methanocaldococcus	0	0	0	0
Archaea;__Euryarchaeota;__Methanococci;__Methanococcales;__Methanococcaceae;__g	0	0	0	0
Archaea;__Euryarchaeota;__Methanococci;__Methanococcales;__Methanococcaceae;__Methanococcus2	0	0	0	0
Archaea;__Euryarchaeota;__Methanococci;__Methanococcales;__Methanococcaceae;__Methanothermococcus1	0	0	0	0
Archaea;__Euryarchaeota;__Methanococci;__Methanococcales;__Methanococcaceae;__uncultured	0	0	0	0
Archaea;__Euryarchaeota;__Methanococci;__Methanococcales;__Methanococcaceae;Other	0	0	0.127632	0.519751
Archaea;__Euryarchaeota;__Methanococci;__Methanococcales;Other;Other	0	0	0	0
Archaea;__Euryarchaeota;__Methanopyri;__Methanopyrales;__Methanopyraceae;__Methanopyrus	0	0	0	0
Archaea;__Euryarchaeota;__Thermococci;__Methanofastidiosales;__f;__g	0.0238977	0	0	0
Archaea;__Euryarchaeota;__Thermococci;__Methanofastidiosales;__uncultured;__g	0.250926	0.304436	1.08488	1.0395
Archaea;__Euryarchaeota;__Thermococci;__Thermococcales;__Thermococcaceae;__Palaeococcus	0	0	0	0
Archaea;__Euryarchaeota;__Thermococci;__Thermococcales;__Thermococcaceae;__Thermococcus	0	0	0	0
Archaea;__Euryarchaeota;__Thermococci;__Thermococcales;__Thermococcaceae;Other	0	0	0	0
Archaea;__Euryarchaeota;__Thermococci;Other;Other;Other	0	0	0	0
Archaea;__Euryarchaeota;Other;Other;Other;Other	0	0	0	0
Archaea;__Hadarchaeota;__Hadarchaeia;__Hadarchaeales;__f;__g	0	0	0	0
Archaea;__Halobacterota;__ANME_1;__ANME_1a;__f;__g	0.388338	0.18846	1.78685	0
Archaea;__Halobacterota;__ANME_1;__ANME_1b;__f;__g	0	0	0	0
Archaea;__Halobacterota;__ANME_1;__o;__f;__g	0.00597443	0	0	0
Archaea;__Halobacterota;__ANME_1;Other;Other;Other	0.0119489	0	0	0
Archaea;__Halobacterota;__Archaeoglobi;__Archaeoglobales;__Archaeoglobaceae;__Archaeoglobus2	0	0	0	0
Archaea;__Halobacterota;__Archaeoglobi;__Archaeoglobales;__Archaeoglobaceae;__Archaeoglobus3	0	0	0	0
Archaea;__Halobacterota;__Archaeoglobi;__Archaeoglobales;__Archaeoglobaceae;__Archaeoglobus4	0	0	0	0
Archaea;__Halobacterota;__Archaeoglobi;__Archaeoglobales;__Archaeoglobaceae;__g	0	0	0	0
Archaea;__Halobacterota;__Archaeoglobi;__Archaeoglobales;__Archaeoglobaceae;__JdFR_20	0	0	0	0
Archaea;__Halobacterota;__Archaeoglobi;__Archaeoglobales;__Archaeoglobaceae;__uncultured	0	0	0	0
Archaea;__Halobacterota;__Archaeoglobi;__Archaeoglobales;__Archaeoglobaceae;Other	0	0	0	0
Archaea;__Halobacterota;__Halobacteria;__Halobacterales;__Haloferacaceae3;__uncultured	0	0	0	0
Archaea;__Halobacterota;__Halobacteria;__Halobacterales;__Halomicrobiaceae1;__Halomarina	0	0	0	0
Archaea;__Halobacterota;__Halobacteria;__Halobacterales;__Halomicrobiaceae1;__uncultured	0	0	0	0
Archaea;__Halobacterota;__Halobacteria;__Halobacterales;__Halomicrobiaceae1;Other	0	0	0	0
Archaea;__Halobacterota;__Halobacteria;__Halobacterales;Other;Other	0	0	0	0
Archaea;__Halobacterota;__Methanomicrobia;__Methanomicrobiales;__Methanomicrobiaceae;__Methanogenium	0	0	0	0
Archaea;__Halobacterota;__Methanomicrobia;__Methanomicrobiales;__Methanomicrobiaceae;__uncultured	0	0	0	0
Archaea;__Halobacterota;__Methanomicrobia;__Methanomicrobiales;__Methanomicrobiaceae;Other	0	0	0	0
Archaea;__Halobacterota;__Methanosarcinia;__Methanosarciniales;__ANME_2a_2b;__ANME_2b	0	0	0	0
Archaea;__Halobacterota;__Methanosarcinia;__Methanosarciniales;__ANME_2a_2b;__g	0	0	0.0319081	0
Archaea;__Halobacterota;__Methanosarcinia;__Methanosarciniales;__ANME_2a_2b;Other	0	0	0	0
Archaea;__Halobacterota;__Methanosarcinia;__Methanosarciniales;__ANME_2c;__g	37.8241	1.72514	0.606254	0
Archaea;__Halobacterota;__Methanosarcinia;__Methanosarciniales;__Methanoperedenaceae;__Candidatus_Methanoperedens	0	0	0	0
Archaea;__Halobacterota;__Methanosarcinia;__Methanosarciniales;__Methanoperedenaceae;__g	1.42191	0.101479	0.0319081	0.10395
Archaea;__Halobacterota;__Methanosarcinia;__Methanosarciniales;__Methanosarcinaceae;__ANME_3	0	0	0	0
Archaea;__Halobacterota;__Methanosarcinia;__Methanosarciniales;__Methanosarcinaceae;__Methanococcoides	0	0	0	0
Archaea;__Halobacterota;__Methanosarcinia;__Methanosarciniales;__Methanosarcinaceae;__Methanohalophilus	0	0	0.159541	0
Archaea;__Halobacterota;__Methanosarcinia;__Methanosarciniales;__Methanosarcinaceae;__Methanolobus	0	0	0	0
Archaea;__Halobacterota;__Methanosarcinia;__Methanosarciniales;__Methanosarcinaceae;__Methanosarcina	0	0	0	0
Archaea;__Halobacterota;__Methanosarcinia;__Methanosarciniales;__Methanosarcinaceae;__uncultured	0	0	0	0
Archaea;__Halobacterota;__Methanosarcinia;__Methanosarciniales;__Methanosarcinaceae;Other	0	0	0	0
Archaea;__Halobacterota;__Methanosarcinia;__Methanosarciniales;__Methermicoccaceae;__g	0	0	0	0
Archaea;__Halobacterota;__Methanosarcinia;__Methanosarciniales;__Methermicoccaceae;__Methermicoccus	0	0	0	0
Archaea;__Halobacterota;__Methanosarcinia;__Methanosarciniales;__Methermicoccaceae;Other	0	0	0	0
Archaea;__Halobacterota;__Methanosarcinia;__Methanosarciniales;__Syntrophoarchaeaceae;__Candidatus_Syntrophoarchaeum	0	0	0	0
Archaea;__Halobacterota;__Methanosarcinia;__Methanosarciniales;Other;Other	1.37412	0.014497	0.0957243	0
Archaea;__Halobacterota;Other;Other;Other;Other	0.149361	0	0	0
Archaea;__Hydrothermarchaeota;__Hydrothermarchaeia;__Hydrothermarchaeales;__f;__g	0	0	0	0
Archaea;__Iainarchaeota;__Iainarchaeia;__Iainarchaeales;__f;__g	0	0	0	0
Archaea;__Korarchaeota;__Korarchaeia;__Korarchaeales;__Korarchaeaceae;__Candidatus_Korarchaeum	0.0119489	0	0	0
Archaea;__Micrarchaeota;__Micrarchaeia;__Micrarchaeales;__CG1;__025541	0	0	0	0
Archaea;__Micrarchaeota;__Micrarchaeia;__Micrarchaeales;__f;__g	0	0	0	0
Archaea;__Nanoarchaeota;__Nanoarchaeia;__Woesearchaeales;__CG1_02_57_44;__g	0	0	0	0
Archaea;__Nanoarchaeota;__Nanoarchaeia;__Woesearchaeales;__f;__g	0.0179233	0	0	0
Archaea;__Nanoarchaeota;__Nanoarchaeia;__Woesearchaeales;__GW2011;__AR15	0.00597443	0	0	0
Archaea;__Nanoarchaeota;__Nanoarchaeia;__Woesearchaeales;__SCGC_AAA011_D5;__g	0	0	0	0.10395
Archaea;__Nanoarchaeota;__Nanoarchaeia;__Woesearchaeales;Other;Other	0.0955909	0	0.574346	0.2079
Archaea;__Thermoplasmatota;__Thermoplasmata;__Acidiprofundales;__Aciduliprofundaceae;__Aciduliprofundum	0	0	0	0
Archaea;__Thermoplasmatota;__Thermoplasmata;__Acidiprofundales;__Aciduliprofundaceae;__JdFR_45	0	0	0	0
Archaea;__Thermoplasmatota;__Thermoplasmata;__Acidiprofundales;__Aciduliprofundaceae;Other	0	0	0	0
Archaea;__Thermoplasmatota;__Thermoplasmata;__JdFR_43;__f;__g	0	0.0579878	0	0
Archaea;__Thermoplasmatota;__Thermoplasmata;__Marine_Benthic_Group_D_and_DHVEG_1;__f;__g	0.173258	0.130473	0	0.10395
Archaea;__Thermoplasmatota;__Thermoplasmata;__Marine_Group_II;__f;__g	0	0	0	0
Archaea;__Thermoplasmatota;__Thermoplasmata;__Marine_Group_III;__f;__g	0	0	0	0
Archaea;__Thermoplasmatota;__Thermoplasmata;__Methanomassiliicoccales;__Methanomassiliicoccaceae;__uncultured	0.00597443	0	0	0
Archaea;__Thermoplasmatota;__Thermoplasmata;__Methanomassiliicoccales;__Methanomassiliicoccaceae;Other	0	0	0	0
Archaea;__Thermoplasmatota;__Thermoplasmata;__SG8_5;__f;__g	0.0298721	0	0	0
Archaea;__Thermoplasmatota;__Thermoplasmata;__Thermoplasmatales;__Thermoplasmataceae;__Thermoplasma	0	0	0	0
Archaea;__Thermoplasmatota;__Thermoplasmata;__uncultured;__f;__g	0.137412	1.58017	2.68028	0.519751
Archaea;__Thermoplasmatota;__Thermoplasmata;Other;Other;Other	0.00597443	0	0	0
Archaea;__Thermoplasmatota;__uncultured;__o;__f;__g	0	0	0	0
Archaea;__Thermoplasmatota;Other;Other;Other;Other	0	0	0	0
Archaea;__uncultured;__c;__o;__f;__g	0	0	0	0
Archaea;Other;Other;Other;Other;Other	0.0955909	0.014497	0	0
Bacteria;__Abditibacteriota;__Abditibacteria;__Abditibacteriales;__Abditibacteriaceae;__Abditibacterium	0.00597443	0	0	0
Bacteria;__Acetothermia;__Acetothermiia;__o;__f;__g	0.00597443	0	0.0957243	0.10395
Bacteria;__Acidobacteriota;__Acidobacteriae;__Acidobacteriales;__uncultured;__g	0	0	0	0
Bacteria;__Acidobacteriota;__Acidobacteriae;__Acidobacteriales;Other;Other	0	0	0	0
Bacteria;__Acidobacteriota;__Acidobacteriae;__Bryobacterales;__Bryobacteraceae;__Bryobacter	0	0	0	0
Bacteria;__Acidobacteriota;__Acidobacteriae;__Paludibaculum;__f;__g	0	0	0	0
Bacteria;__Acidobacteriota;__Acidobacteriae;__PAUC26f;__f;__g	0	0	0	0
Bacteria;__Acidobacteriota;__Acidobacteriae;__Subgroup_13;__f;__g	0	0	0	0
Bacteria;__Acidobacteriota;__Acidobacteriae;Other;Other;Other	0.0119489	0	0	0
Bacteria;__Acidobacteriota;__Aminicenantia;__Aminicenantales;__f;__g	0.388338	2.44999	2.58456	3.5343
Bacteria;__Acidobacteriota;__AT_s3_28;__o;__f;__g	0	0	0	0.10395
Bacteria;__Acidobacteriota;__Blastocatellia;__11_24;__f;__g	0	0	0	0
Bacteria;__Acidobacteriota;__Blastocatellia;__Blastocatellales;__Blastocatellaceae;__Blastocatella	0	0	0	0
Bacteria;__Acidobacteriota;__Blastocatellia;__Blastocatellales;__Blastocatellaceae;__Stenotrophobacter2	0	0	0	0
Bacteria;__Acidobacteriota;__Blastocatellia;__Blastocatellales;__Blastocatellaceae;Other	0	0	0	0
Bacteria;__Acidobacteriota;__Blastocatellia;__Pyrinomonadales;__Pyrinomonadaceae;__Pyrinomonas	0	0	0	0
Bacteria;__Acidobacteriota;__Blastocatellia;__Pyrinomonadales;__Pyrinomonadaceae;__RB41	0	0	0	0
Bacteria;__Acidobacteriota;__Blastocatellia;__Pyrinomonadales;__Pyrinomonadaceae;Other	0	0	0	0
Bacteria;__Acidobacteriota;__c5LKS83;__o;__f;__g	0	0	0	0
Bacteria;__Acidobacteriota;__Holophagae;__Acanthopleuribacterales;__Acanthopleuribacteraceae;__Acanthopleuribacter	0	0	0	0
Bacteria;__Acidobacteriota;__Holophagae;__Acanthopleuribacterales;__Acanthopleuribacteraceae;__Thermotomaculum	0.0477954	0	0	0
Bacteria;__Acidobacteriota;__Holophagae;__Subgroup_7;__f;__g	0	0	0.0319081	0
Bacteria;__Acidobacteriota;__Subgroup_18;__o;__f;__g	0	0	0	0
Bacteria;__Acidobacteriota;__Subgroup_21;__o;__f;__g	0	0	0	0
Bacteria;__Acidobacteriota;__Subgroup_22;__o;__f;__g	0	0	0.0319081	0
Bacteria;__Acidobacteriota;__Subgroup_25;__o;__f;__g	0	0	0	0
Bacteria;__Acidobacteriota;__Subgroup_26;__o;__f;__g	0	0	0	0
Bacteria;__Acidobacteriota;__Thermoanaerobaculia;__Thermoanaerobaculales;__Thermoanaerobaculaceae;__Subgroup_10	0	0	0	0
Bacteria;__Acidobacteriota;__Thermoanaerobaculia;__Thermoanaerobaculales;__Thermoanaerobaculaceae;__Subgroup_23	0.113514	0.130473	0	0.2079
Bacteria;__Acidobacteriota;__Thermoanaerobaculia;__Thermoanaerobaculales;__Thermoanaerobaculaceae;__Thermoanaerobaculum	0	0	0	0
Bacteria;__Acidobacteriota;__Thermoanaerobaculia;__Thermoanaerobaculales;__Thermoanaerobaculaceae;Other	0	0	0	0
Bacteria;__Acidobacteriota;__Vicinamibacteria;__Subgroup_17;__f;__g	0	0	0	0
Bacteria;__Acidobacteriota;__Vicinamibacteria;__Subgroup_9;__f;__g	0	0	0	0
Bacteria;__Acidobacteriota;__Vicinamibacteria;__Vicinamibacterales;__Vicinamibacteraceae;__g	0	0	0	0
Bacteria;__Acidobacteriota;Other;Other;Other;Other	0	0	0	0
Bacteria;__Actinobacteriota;__Acidimicrobiia;__Actinomarinales;__uncultured;__g	0.179233	0.217454	0.287173	0
Bacteria;__Actinobacteriota;__Acidimicrobiia;__IMCC26256;__f;__g	0	0	0	0
Bacteria;__Actinobacteriota;__Acidimicrobiia;__Microtrichales;__f;__g	0	0	0	0
Bacteria;__Actinobacteriota;__Acidimicrobiia;__Microtrichales;__Iamiaceae;__Iamia	0	0	0	0
Bacteria;__Actinobacteriota;__Acidimicrobiia;__Microtrichales;__Ilumatobacteraceae;__CL500_29_marine_group	0	0	0	0
Bacteria;__Actinobacteriota;__Acidimicrobiia;__Microtrichales;__Ilumatobacteraceae;__Ilumatobacter	0.00597443	0	0	0
Bacteria;__Actinobacteriota;__Acidimicrobiia;__Microtrichales;__Ilumatobacteraceae;Other	0	0	0	0
Bacteria;__Actinobacteriota;__Acidimicrobiia;__Microtrichales;__Microtrichaceae;__IMCC26207	0	0	0	0
Bacteria;__Actinobacteriota;__Acidimicrobiia;__Microtrichales;__Microtrichaceae;__Sva0996_marine_group	0	0	0	0
Bacteria;__Actinobacteriota;__Acidimicrobiia;__Microtrichales;__Microtrichaceae;__uncultured	0	0	0	0
Bacteria;__Actinobacteriota;__Acidimicrobiia;__Microtrichales;__uncultured;__g	0	0	0	0
Bacteria;__Actinobacteriota;__Acidimicrobiia;__Microtrichales;Other;Other	0	0	0	0
Bacteria;__Actinobacteriota;__Acidimicrobiia;Other;Other;Other	0	0	0	0
Bacteria;__Actinobacteriota;__Actinobacteria;__Actinomycetales;__Actinomycetaceae;__Actinomyces1	0	0	0	0
Bacteria;__Actinobacteriota;__Actinobacteria;__Actinomycetales;__Actinomycetaceae2;__Actinotignum	0	0	0	0
Bacteria;__Actinobacteriota;__Actinobacteria;__Corynebacteriales;__Corynebacteriaceae;__Corynebacterium1	0	0	0	0
Bacteria;__Actinobacteriota;__Actinobacteria;__Corynebacteriales;__Corynebacteriaceae;__Corynebacterium4	0	0	0	0
Bacteria;__Actinobacteriota;__Actinobacteria;__Corynebacteriales;__Corynebacteriaceae;__Lawsonella	0	0	0	0
Bacteria;__Actinobacteriota;__Actinobacteria;__Corynebacteriales;__Corynebacteriaceae;Other	0	0	0	0
Bacteria;__Actinobacteriota;__Actinobacteria;__Corynebacteriales;__Dietziaceae;__Dietzia	0	0	0	0
Bacteria;__Actinobacteriota;__Actinobacteria;__Corynebacteriales;__Mycobacteriaceae;__Mycobacterium	0	0	0	0
Bacteria;__Actinobacteriota;__Actinobacteria;__Corynebacteriales;__Nocardiaceae1;__Gordonia	0	0	0	0
Bacteria;__Actinobacteriota;__Actinobacteria;__Corynebacteriales;__Nocardiaceae2;__Rhodococcus2	0	0	0	0
Bacteria;__Actinobacteriota;__Actinobacteria;__Corynebacteriales;Other;Other	0	0	0	0
Bacteria;__Actinobacteriota;__Actinobacteria;__Euzebyales;__Euzebyaceae;__uncultured	0	0	0	0
Bacteria;__Actinobacteriota;__Actinobacteria;__Frankiales1;__Geodermatophilaceae;__Blastococcus1	0	0	0	0
Bacteria;__Actinobacteriota;__Actinobacteria;__Frankiales1;__Geodermatophilaceae;__Modestobacter	0	0	0	0
Bacteria;__Actinobacteriota;__Actinobacteria;__Frankiales1;__Geodermatophilaceae;Other	0	0	0	0
Bacteria;__Actinobacteriota;__Actinobacteria;__Frankiales1;__uncultured;__g	0	0	0	0
Bacteria;__Actinobacteriota;__Actinobacteria;__Micrococcales;__Beutenbergiaceae;Other	0	0	0	0
Bacteria;__Actinobacteriota;__Actinobacteria;__Micrococcales1;__Brevibacteriaceae;__Brevibacterium	0	0	0	0
Bacteria;__Actinobacteriota;__Actinobacteria;__Micrococcales1;__Micrococcaceae;__Kocuria2	0	0	0	0
Bacteria;__Actinobacteriota;__Actinobacteria;__Micrococcales1;__Micrococcaceae;__Micrococcus1	0	0	0	0
Bacteria;__Actinobacteriota;__Actinobacteria;__Micrococcales1;__Micrococcaceae;Other	0	0	0	0
Bacteria;__Actinobacteriota;__Actinobacteria;__Micrococcales3;__Cellulomonadaceae;__Cellulomonas1	0	0	0	0
Bacteria;__Actinobacteriota;__Actinobacteria;__Micrococcales3;__Cellulomonadaceae;Other	0	0	0	0
Bacteria;__Actinobacteriota;__Actinobacteria;__Micrococcales3;__Microbacteriaceae;__Leifsonia1	0	0	0	0
Bacteria;__Actinobacteriota;__Actinobacteria;__Micrococcales3;__Microbacteriaceae;__Microbacterium	0	0	0	0
Bacteria;__Actinobacteriota;__Actinobacteria;__Micrococcales3;__Microbacteriaceae;Other	0	0	0	0
Bacteria;__Actinobacteriota;__Actinobacteria;__Micrococcales4;__Intrasporangiaceae1;Other	0	0	0	0
Bacteria;__Actinobacteriota;__Actinobacteria;__Micrococcales4;Other;Other	0	0	0	0
Bacteria;__Actinobacteriota;__Actinobacteria;__Micromonosporales;__Micromonosporaceae;__Actinoplanes1	0	0	0	0
Bacteria;__Actinobacteriota;__Actinobacteria;__Micromonosporales;__Micromonosporaceae;Other	0	0	0	0
Bacteria;__Actinobacteriota;__Actinobacteria;__PeM15;__f;__g	0	0	0	0
Bacteria;__Actinobacteriota;__Actinobacteria;__Propionibacteriales;__Nocardioidaceae1;__Nocardioides1	0	0	0	0
Bacteria;__Actinobacteriota;__Actinobacteria;__Propionibacteriales;__Nocardioidaceae1;Other	0	0	0	0
Bacteria;__Actinobacteriota;__Actinobacteria;__Propionibacteriales;__Propionibacteriaceae;__Cutibacterium1	0.0119489	0.0724848	0	0.2079
Bacteria;__Actinobacteriota;__Actinobacteria;__Propionibacteriales;__Propionibacteriaceae;__Friedmanniella	0	0	0	0
Bacteria;__Actinobacteriota;__Actinobacteria;__Propionibacteriales;__Propionibacteriaceae;__uncultured	0	0	0	0
Bacteria;__Actinobacteriota;__Actinobacteria;__Propionibacteriales;__Propionibacteriaceae;Other	0	0	0	0
Bacteria;__Actinobacteriota;__Actinobacteria;__Pseudonocardiales;__Pseudonocardiaceae2;__Pseudonocardia	0	0	0	0
Bacteria;__Actinobacteriota;__Actinobacteria;__Streptomycetales;__Streptomycetaceae;__Streptomyces1	0	0.0579878	0.0638162	0
Bacteria;__Actinobacteriota;__Actinobacteria;__Streptomycetales;__Streptomycetaceae;Other	0	0	0	0
Bacteria;__Actinobacteriota;__Actinobacteria;__Streptosporangiales;__Thermomonosporaceae2;__Actinomadura6	0	0	0	0
Bacteria;__Actinobacteriota;__Actinobacteria;__Streptosporangiales;__Thermomonosporaceae2;Other	0	0	0	0
Bacteria;__Actinobacteriota;__Actinobacteria;Other;Other;Other	0	0	0	0
Bacteria;__Actinobacteriota;__Coriobacteriia;__OPB41;__f;__g	0.00597443	0	0	0
Bacteria;__Actinobacteriota;__RBG_16_55_12;__o;__f;__g	0	0	0	0
Bacteria;__Actinobacteriota;__Thermoleophilia;__Gaiellales;__uncultured;__g	0.00597443	0	0	0
Bacteria;__Actinobacteriota;__Thermoleophilia;__Solirubrobacterales;__67_14;__g	0	0	0	0
Bacteria;__Actinobacteriota;__Thermoleophilia;__Solirubrobacterales;__Solirubrobacteraceae;__Solirubrobacter	0	0	0	0
Bacteria;__Actinobacteriota;__Thermoleophilia;__Solirubrobacterales;__Solirubrobacteraceae;Other	0	0	0	0
Bacteria;__Actinobacteriota;__Thermoleophilia;__Solirubrobacterales;Other;Other	0	0	0	0
Bacteria;__Actinobacteriota;__WCHB1_81;__o;__f;__g	0.0238977	0.173963	0.223357	0
Bacteria;__Actinobacteriota;Other;Other;Other;Other	0	0	0	0
Bacteria;__Aerophobota;__Aerophobia;__Aerophobales;__f;__g	0.0179233	0.014497	0.191449	0.2079
Bacteria;__AncK6;__c;__o;__f;__g	0	0	0	0
Bacteria;__Aquificota;__Aquificae;__Aquificales;__Aquificaceae;__g	0	0	0	0
Bacteria;__Aquificota;__Aquificae;__Aquificales;__Aquificaceae;__Hydrogenobacter2	0	0	0	0
Bacteria;__Aquificota;__Aquificae;__Aquificales;__Aquificaceae;Other	0	0	0	0
Bacteria;__Aquificota;__Aquificae;__Hydrogenothermales;__Hydrogenothermaceae;__Persephonella1	0	0	0	0
Bacteria;__Aquificota;__Desulfurobacteriia;__Desulfurobacteriales;__Desulfurobacteriaceae;Other	0	0	0	0
Bacteria;__Armatimonadota;__DG_56;__o;__f;__g	0	0	0	0
Bacteria;__Armatimonadota;__Fimbriimonadia;__Fimbriimonadales;__Fimbriimonadaceae;__g	0	0	0	0
Bacteria;__Armatimonadota;__uncultured;__o;__f;__g	0	0	0	0
Bacteria;__Bacteroidota;__Bacteroidia;__Bacteroidales1;__009E01_B_SD_P15;__g	0	0	0	0
Bacteria;__Bacteroidota;__Bacteroidia;__Bacteroidales1;__Bacteroidaceae;__Bacteroides	0	0	0	0
Bacteria;__Bacteroidota;__Bacteroidia;__Bacteroidales1;__Dysgonomonadaceae2;Other	0	0	0	0
Bacteria;__Bacteroidota;__Bacteroidia;__Bacteroidales1;__Marinifilaceae1;__Marinifilum	0	0	0	0
Bacteria;__Bacteroidota;__Bacteroidia;__Bacteroidales1;__Marinifilaceae1;__uncultured	0.00597443	0	0	0
Bacteria;__Bacteroidota;__Bacteroidia;__Bacteroidales1;__Marinilabiliaceae;__Carboxylicivirga	0.0179233	0	0	0
Bacteria;__Bacteroidota;__Bacteroidia;__Bacteroidales1;__Marinilabiliaceae;__Labilibacter	0	0	0	0
Bacteria;__Bacteroidota;__Bacteroidia;__Bacteroidales1;__Marinilabiliaceae;__uncultured	0.0179233	0.304436	0.0957243	0
Bacteria;__Bacteroidota;__Bacteroidia;__Bacteroidales1;__ML635J_40_aquatic_group;__g	0	0	0	0
Bacteria;__Bacteroidota;__Bacteroidia;__Bacteroidales1;__Prevotellaceae;__Prevotella10	0	0	0	0
Bacteria;__Bacteroidota;__Bacteroidia;__Bacteroidales1;__Prevotellaceae;__Prevotella7	0	0	0	0
Bacteria;__Bacteroidota;__Bacteroidia;__Bacteroidales1;__Salinivirgaceae;Other	0	0	0	0
Bacteria;__Bacteroidota;__Bacteroidia;__Bacteroidales1;__Williamwhitmaniaceae;__Blvii28_wastewater_sludge_group	0	0	0	0
Bacteria;__Bacteroidota;__Bacteroidia;__Bacteroidales1;Other;Other	0	0	0	0
Bacteria;__Bacteroidota;__Bacteroidia;__Bacteroidales2;__Bacteroidetes_BD2_2;__g	0.233003	0.0724848	0.159541	1.0395
Bacteria;__Bacteroidota;__Bacteroidia;__Bacteroidales2;__Bacteroidetes_vadinHA17;__g	0.0119489	0	0	0
Bacteria;__Bacteroidota;__Bacteroidia;__Bacteroidales2;__Ika33;__g	0	0	0	0
Bacteria;__Bacteroidota;__Bacteroidia;__Bacteroidales2;__Prolixibacteraceae;__Draconibacterium	0.0238977	0.014497	0	0
Bacteria;__Bacteroidota;__Bacteroidia;__Bacteroidales2;__Prolixibacteraceae;__Sunxiuqinia	0	0	0	0
Bacteria;__Bacteroidota;__Bacteroidia;__Bacteroidales2;__Prolixibacteraceae;__uncultured	0	0.0579878	0	0
Bacteria;__Bacteroidota;__Bacteroidia;__Bacteroidales2;__Prolixibacteraceae;__WCHB1_32	0	0	0	0
Bacteria;__Bacteroidota;__Bacteroidia;__Bacteroidales2;__Prolixibacteraceae;Other	0	0	0	0
Bacteria;__Bacteroidota;__Bacteroidia;__Bacteroidales2;__SB_5;__g	0.143386	8.06031	3.50989	4.26195
Bacteria;__Bacteroidota;__Bacteroidia;__Bacteroidales2;Other;Other	0.167284	0.115976	0.191449	0.10395
Bacteria;__Bacteroidota;__Bacteroidia;__Bacteroidetes_VC2_1_Bac22;__f;__g	0.675111	0	0	0
Bacteria;__Bacteroidota;__Bacteroidia;__Chitinophagales;__Chitinophagaceae;__Chitinophaga	0	0	0	0
Bacteria;__Bacteroidota;__Bacteroidia;__Chitinophagales;__Chitinophagaceae;__Edaphobaculum	0	0	0	0
Bacteria;__Bacteroidota;__Bacteroidia;__Chitinophagales;__Chitinophagaceae;__Lacibacter	0	0	0	0
Bacteria;__Bacteroidota;__Bacteroidia;__Chitinophagales;__Chitinophagaceae;__Sediminibacterium	0	0	0	0
Bacteria;__Bacteroidota;__Bacteroidia;__Chitinophagales;__Chitinophagaceae;__uncultured	0	0	0	0
Bacteria;__Bacteroidota;__Bacteroidia;__Chitinophagales;__Chitinophagaceae;Other	0	0	0	0
Bacteria;__Bacteroidota;__Bacteroidia;__Chitinophagales;__Saprospiraceae;__Portibacter	0	0	0	0
Bacteria;__Bacteroidota;__Bacteroidia;__Chitinophagales;__Saprospiraceae;__uncultured	0	0	0	0
Bacteria;__Bacteroidota;__Bacteroidia;__Chitinophagales;__Saprospiraceae;Other	0	0	0	0
Bacteria;__Bacteroidota;__Bacteroidia;__Chitinophagales;__uncultured;__g	0.00597443	0	0	0
Bacteria;__Bacteroidota;__Bacteroidia;__Cytophagales1;__Amoebophilaceae;__uncultured	0	0	0	0
Bacteria;__Bacteroidota;__Bacteroidia;__Cytophagales1;__Cyclobacteriaceae1;__uncultured	0.0657187	0	0	0
Bacteria;__Bacteroidota;__Bacteroidia;__Cytophagales1;__Cyclobacteriaceae3;Other	0	0	0	0
Bacteria;__Bacteroidota;__Bacteroidia;__Cytophagales1;__Hymenobacteraceae;__Hymenobacter	0	0	0	0
Bacteria;__Bacteroidota;__Bacteroidia;__Cytophagales1;__Spirosomaceae;__Larkinella	0	0	0	0
Bacteria;__Bacteroidota;__Bacteroidia;__Cytophagales1;Other;Other	0	0	0	0
Bacteria;__Bacteroidota;__Bacteroidia;__Flavobacteriales;__Crocinitomicaceae;__uncultured	0.0238977	0	0	0
Bacteria;__Bacteroidota;__Bacteroidia;__Flavobacteriales;__Cryomorphaceae1;__Cryomorpha	0	0	0	0
Bacteria;__Bacteroidota;__Bacteroidia;__Flavobacteriales;__Cryomorphaceae3;__Vicingus	0	0	0	0
Bacteria;__Bacteroidota;__Bacteroidia;__Flavobacteriales;__Cryomorphaceae3;Other	0	0	0	0
Bacteria;__Bacteroidota;__Bacteroidia;__Flavobacteriales;__Flavobacteriaceae1;__Aestuariimonas	0	0	0	0
Bacteria;__Bacteroidota;__Bacteroidia;__Flavobacteriales;__Flavobacteriaceae1;__Aquibacter	0	0	0	0
Bacteria;__Bacteroidota;__Bacteroidia;__Flavobacteriales;__Flavobacteriaceae1;__Arenibacter	0	0	0	0
Bacteria;__Bacteroidota;__Bacteroidia;__Flavobacteriales;__Flavobacteriaceae1;__Lutibacter	0	0	0	0
Bacteria;__Bacteroidota;__Bacteroidia;__Flavobacteriales;__Flavobacteriaceae1;__Lutimonas	0	0	0	0
Bacteria;__Bacteroidota;__Bacteroidia;__Flavobacteriales;__Flavobacteriaceae1;__Maribacter	0	0	0	0
Bacteria;__Bacteroidota;__Bacteroidia;__Flavobacteriales;__Flavobacteriaceae1;__Maritimimonas	0.00597443	0.14497	0	0
Bacteria;__Bacteroidota;__Bacteroidia;__Flavobacteriales;__Flavobacteriaceae1;__Mesonia1	0	0	0	0
Bacteria;__Bacteroidota;__Bacteroidia;__Flavobacteriales;__Flavobacteriaceae1;__Muricauda	0	0	0	0
Bacteria;__Bacteroidota;__Bacteroidia;__Flavobacteriales;__Flavobacteriaceae1;__Olleya	0	0	0	0
Bacteria;__Bacteroidota;__Bacteroidia;__Flavobacteriales;__Flavobacteriaceae1;__Pseudofulvibacter	0	0	0	0
Bacteria;__Bacteroidota;__Bacteroidia;__Flavobacteriales;__Flavobacteriaceae1;__uncultured	0.0119489	0.014497	0.0957243	0
Bacteria;__Bacteroidota;__Bacteroidia;__Flavobacteriales;__Flavobacteriaceae1;__Xanthomarina	0	0	0	0
Bacteria;__Bacteroidota;__Bacteroidia;__Flavobacteriales;__Flavobacteriaceae1;Other	0.113514	0.0434909	0.127632	0
Bacteria;__Bacteroidota;__Bacteroidia;__Flavobacteriales;__Flavobacteriales_Incertae_Sedis;__Ichthyobacterium	0	0	0	0
Bacteria;__Bacteroidota;__Bacteroidia;__Flavobacteriales;__NS9_marine_group;__g	0	0	0	0
Bacteria;__Bacteroidota;__Bacteroidia;__Flavobacteriales;__Schleiferiaceae;__Schleiferia	0	0	0	0
Bacteria;__Bacteroidota;__Bacteroidia;__Flavobacteriales;__Weeksellaceae;__Chryseobacterium1	0	0	0	0
Bacteria;__Bacteroidota;__Bacteroidia;__Flavobacteriales;__Weeksellaceae;__Cloacibacterium	0	0	0	0
Bacteria;__Bacteroidota;__Bacteroidia;__Flavobacteriales;__Weeksellaceae;Other	0	0	0	0
Bacteria;__Bacteroidota;__Bacteroidia;__Flavobacteriales;Other;Other	0	0	0	0
Bacteria;__Bacteroidota;__Bacteroidia;__ML602M_17;__f;__g	0	0	0.0319081	0
Bacteria;__Bacteroidota;__Bacteroidia;__Sphingobacteriales;__ADurb_Bin408;__g	0.0179233	0.0724848	0	0
Bacteria;__Bacteroidota;__Bacteroidia;__Sphingobacteriales;__Lentimicrobiaceae;__g	0.16131	0	0.255265	0.2079
Bacteria;__Bacteroidota;__Bacteroidia;__Sphingobacteriales;__Lentimicrobiaceae;__Lentimicrobium	0	0	0	0
Bacteria;__Bacteroidota;__Bacteroidia;__Sphingobacteriales;__NS11_12_marine_group;__g	0	0	0	0
Bacteria;__Bacteroidota;__Bacteroidia;__Sphingobacteriales;__Sphingobacteriaceae;__Mucilaginibacter1	0	0	0	0
Bacteria;__Bacteroidota;__Bacteroidia;__Sphingobacteriales;__Sphingobacteriaceae;__Pedobacter3	0	0	0	0
Bacteria;__Bacteroidota;__Bacteroidia;__Sphingobacteriales;__Sphingobacteriaceae;__Pedobacter4	0	0	0	0
Bacteria;__Bacteroidota;__Bacteroidia;__Sphingobacteriales;__Sphingobacteriaceae;Other	0	0	0	0
Bacteria;__Bacteroidota;__Bacteroidia;__Sphingobacteriales;__ST_12K33;__g	0	0	0	0
Bacteria;__Bacteroidota;__Bacteroidia;__Sphingobacteriales;Other;Other	0.0238977	0	0	0
Bacteria;__Bacteroidota;__Bacteroidia;Other;Other;Other	0.149361	0.0434909	0	0
Bacteria;__Bacteroidota;__Ignavibacteria;__Ignavibacteriales;__Melioribacteraceae;__IheB3_7	0.0776676	0	0	0
Bacteria;__Bacteroidota;__Ignavibacteria;__Ignavibacteriales;__Melioribacteraceae;Other	0.0238977	0	0	0
Bacteria;__Bacteroidota;__Ignavibacteria;__Ignavibacteriales;__PHOS_HE36;__g	0.00597443	0	0	0
Bacteria;__Bacteroidota;__Ignavibacteria;__Ignavibacteriales;Other;Other	0	0	0	0
Bacteria;__Bacteroidota;__Kapabacteria;__Kapabacteriales;__f;__g	0	0	0	0
Bacteria;__Bacteroidota;__Kryptonia;__Kryptoniales;__Kryptoniaceae;__Candidatus_Kryptonium	0	0	0	0
Bacteria;__Bacteroidota;__Kryptonia;__Kryptoniales;__MSB_3C8;__g	0	0	0	0
Bacteria;__Bacteroidota;__Rhodothermia;__Balneolales;__Balneolaceae;Other	0	0	0	0
Bacteria;__Bacteroidota;__Rhodothermia;__Rhodothermales;__Rhodothermaceae;__Salinibacter	0	0	0	0
Bacteria;__Bacteroidota;__Rhodothermia;__Rhodothermales;__Rhodothermaceae;__uncultured	0	0	0	0
Bacteria;__Bacteroidota;__Rhodothermia;__Rhodothermales;__Rhodothermaceae;Other	0	0	0	0
Bacteria;__Bacteroidota;__SJA_28;__o;__f;__g	0	0	0	0
Bacteria;__Bdellovibrionota1;__Bdellovibrionia;__Bacteriovoracales;__Bacteriovoracaceae;Other	0	0	0	0
Bacteria;__Bdellovibrionota1;__Bdellovibrionia;__Bdellovibrionales;__Bdellovibrionaceae;__Bdellovibrio	0	0	0	0
Bacteria;__Bdellovibrionota1;__Bdellovibrionia;__Bdellovibrionales;__Bdellovibrionaceae;__OM27_clade	0	0	0	0
Bacteria;__Bdellovibrionota2;__Oligoflexia;__0319_6G20;__f;__g	0	0	0	0
Bacteria;__Bdellovibrionota2;__Oligoflexia;__Oligoflexales;__uncultured;__g	0	0	0	0
Bacteria;__Caldatribacteriota;__Caldatribacteriia;__Caldatribacteriales;__Caldatribacteriaceae;__Candidatus_Caldatribacterium	0	0	0	0
Bacteria;__Caldatribacteriota;__JS1;__o;__f;__g	5.41881	11.1772	8.07275	4.9896
Bacteria;__Caldatribacteriota;Other;Other;Other;Other	0	0	0	0
Bacteria;__Caldisericota;__Caldisericia;__Caldisericales;__Caldisericaceae;__Caldisericum	0	0.014497	0.159541	0
Bacteria;__Caldisericota;__Caldisericia;__Caldisericales;__LF045;__g	0.0119489	0	0	0
Bacteria;__Caldisericota;__Caldisericia;__Caldisericales;__TTA_B1;__g	0.00597443	0	0	0
Bacteria;__Caldisericota;__Caldisericia;__Caldisericales;Other;Other	0	0	0	0
Bacteria;__Calditrichota;__Calditrichia;__Calditrichales;__Calditrichaceae;__Caldithrix	0.0238977	0	0	0
Bacteria;__Calditrichota;__Calditrichia;__Calditrichales;__Calditrichaceae;__Calorithrix	0	0	0	0
Bacteria;__Calditrichota;__Calditrichia;__Calditrichales;__Calditrichaceae;__g	0.0716932	0.231951	0	0.2079
Bacteria;__Calditrichota;__Calditrichia;__Calditrichales;__Calditrichaceae;__JdFR_76	0	0	0	0
Bacteria;__Calditrichota;__Calditrichia;__Calditrichales;__Calditrichaceae;__SM23_31	0	0	0	0
Bacteria;__Calditrichota;__Calditrichia;__Calditrichales;__Calditrichaceae;Other	0.0119489	0	0	0.10395
Bacteria;__Campilobacterota;__Campylobacteria;__Campylobacterales;__Arcobacteraceae;__Malaciobacter1	0	0	0	0
Bacteria;__Campilobacterota;__Campylobacteria;__Campylobacterales;__Arcobacteraceae;__uncultured	0	0	0	0
Bacteria;__Campilobacterota;__Campylobacteria;__Campylobacterales;__Arcobacteraceae;Other	0	0	0	0
Bacteria;__Campilobacterota;__Campylobacteria;__Campylobacterales;__Campylobacteraceae;__Campylobacter	0	0	0	0
Bacteria;__Campilobacterota;__Campylobacteria;__Campylobacterales;__Hydrogenimonadaceae;__Hydrogenimonas	0	0	0	0
Bacteria;__Campilobacterota;__Campylobacteria;__Campylobacterales;__Nitratiruptoraceae;__Nitratiruptor	0	0	0	0
Bacteria;__Campilobacterota;__Campylobacteria;__Campylobacterales;__Sulfurimonadaceae;__Sulfurimonas	0.382363	0.101479	0.0957243	0
Bacteria;__Campilobacterota;__Campylobacteria;__Campylobacterales;__Sulfurospirillaceae;__Sulfurospirillum	0	0	0	0
Bacteria;__Campilobacterota;__Campylobacteria;__Campylobacterales;__Sulfurovaceae;__Nitratifractor	0	0	0	0
Bacteria;__Campilobacterota;__Campylobacteria;__Campylobacterales;__Sulfurovaceae;__Sulfurovum	1.49361	0.463903	0.67007	0.10395
Bacteria;__Campilobacterota;__Campylobacteria;__Campylobacterales;__Sulfurovaceae;Other	0	0	0	0
Bacteria;__Campilobacterota;__Campylobacteria;__Campylobacterales;Other;Other	0	0	0	0
Bacteria;__Campilobacterota;__Campylobacteria;__Nautiliales;__Nautiliaceae;__Caminibacter	0	0	0	0
Bacteria;__Campilobacterota;__Campylobacteria;Other;Other;Other	0	0	0	0
Bacteria;__Campilobacterota;__Desulfurellia;__Desulfurellales;__Desulfurellaceae;__Desulfurella	0.752778	8.36474	7.40268	3.5343
Bacteria;__Campilobacterota;__Desulfurellia;__Desulfurellales;__Hippeaceae;__Hippea	0	0	0	0
Bacteria;__Campilobacterota;__Desulfurellia;__Desulfurellales;__uncultured;__g	0	0	0	0
Bacteria;__Campilobacterota;__Desulfurellia;__Desulfurellales;Other;Other	0	0	0	0
Bacteria;__Chloroflexi;__Anaerolineae;__ADurb_Bin180;__f;__g	0	0	0	0
Bacteria;__Chloroflexi;__Anaerolineae;__Anaerolineales;__Anaerolineaceae;__ADurb_Bin120	0.0955909	0.362424	0	0
Bacteria;__Chloroflexi;__Anaerolineae;__Anaerolineales;__Anaerolineaceae;__Anaerolineaceae_UCG_001	0.0298721	0.115976	0.287173	0
Bacteria;__Chloroflexi;__Anaerolineae;__Anaerolineales;__Anaerolineaceae;__g	0	0	0	0
Bacteria;__Chloroflexi;__Anaerolineae;__Anaerolineales;__Anaerolineaceae;__Levilinea	0	0	0	0
Bacteria;__Chloroflexi;__Anaerolineae;__Anaerolineales;__Anaerolineaceae;__Pelolinea	0.083642	0.826326	0.606254	1.6632
Bacteria;__Chloroflexi;__Anaerolineae;__Anaerolineales;__Anaerolineaceae;__Thermomarinilinea	0	0	0	0
Bacteria;__Chloroflexi;__Anaerolineae;__Anaerolineales;__Anaerolineaceae;__uncultured	0.967858	1.47869	1.30823	1.8711
Bacteria;__Chloroflexi;__Anaerolineae;__Anaerolineales;__Anaerolineaceae;Other	0.0238977	0.0579878	0	0
Bacteria;__Chloroflexi;__Anaerolineae;__Ardenticatenales;__uncultured;__g	0.0119489	0	0	0
Bacteria;__Chloroflexi;__Anaerolineae;__Caldilineales;__Caldilineaceae;__uncultured	0.0119489	0	0.127632	0
Bacteria;__Chloroflexi;__Anaerolineae;__KZNMV_5_B42;__f;__g	0.0119489	0	0	0
Bacteria;__Chloroflexi;__Anaerolineae;__MSB_5B2;__f;__g	0	0	0	0
Bacteria;__Chloroflexi;__Anaerolineae;__MSB_5E12;__f;__g	0	0	0	0
Bacteria;__Chloroflexi;__Anaerolineae;__o;__f;__g	0	0	0	0
Bacteria;__Chloroflexi;__Anaerolineae;__RBG_13_54_9;__f;__g	0.0597443	0.927805	1.14869	0.727651
Bacteria;__Chloroflexi;__Anaerolineae;__SBR1031;__A4b;__g	0	0	0	0
Bacteria;__Chloroflexi;__Anaerolineae;__SBR1031;__f;__g	0.00597443	0.130473	0.255265	0
Bacteria;__Chloroflexi;__Anaerolineae;__SJA_15;__f;__g	0.083642	0	0	0
Bacteria;__Chloroflexi;__Anaerolineae;__Thermoflexales;__Thermoflexaceae;__Thermoflexus	0.0537699	0.0434909	0.319081	0
Bacteria;__Chloroflexi;__Anaerolineae;__uncultured;__f;__g	0.0238977	0.231951	0.0957243	0
Bacteria;__Chloroflexi;__Anaerolineae;Other;Other;Other	0.0119489	0.0724848	0.0957243	0.2079
Bacteria;__Chloroflexi;__Chloroflexia;__Thermomicrobiales;__JG30_KF_CM45;__g	0	0	0	0
Bacteria;__Chloroflexi;__Dehalococcoidia;__661239;__f;__g	0	0	0	0
Bacteria;__Chloroflexi;__Dehalococcoidia;__Dehalococcoidales;__Dehalococcoidales_Incertae_Sedis;__Dehalobium	0	0	0	0
Bacteria;__Chloroflexi;__Dehalococcoidia;__DscP2;__f;__g	0	0.014497	0	0
Bacteria;__Chloroflexi;__Dehalococcoidia;__FW22;__f;__g	0	0	0.127632	0
Bacteria;__Chloroflexi;__Dehalococcoidia;__GIF3;__f;__g	0.00597443	0.376921	0.414805	1.6632
Bacteria;__Chloroflexi;__Dehalococcoidia;__GIF9;__AB_539_J10;__g	0.0657187	0.231951	0.701978	0
Bacteria;__Chloroflexi;__Dehalococcoidia;__GIF9;__AB_539_J10;__SCGC_AB_539_J10	0.0179233	0.101479	0	0
Bacteria;__Chloroflexi;__Dehalococcoidia;__GIF9;__AB_539_J10;Other	0.00597443	0.0434909	0.287173	0
Bacteria;__Chloroflexi;__Dehalococcoidia;__GIF9;__f;__g	0.00597443	0	0	0
Bacteria;__Chloroflexi;__Dehalococcoidia;__H3_93;__f;__g	0	0	0	0
Bacteria;__Chloroflexi;__Dehalococcoidia;__MSBL5;__f;__g	0.0119489	0	0	0
Bacteria;__Chloroflexi;__Dehalococcoidia;__Napoli_4B_65;__f;__g	0.00597443	0.217454	0	0
Bacteria;__Chloroflexi;__Dehalococcoidia;__o;__f;__g	0	0	0	0
Bacteria;__Chloroflexi;__Dehalococcoidia;__S085;__f;__g	0	0	0	0
Bacteria;__Chloroflexi;__Dehalococcoidia;__SAR202_clade;__f;__g	0	0	0	0
Bacteria;__Chloroflexi;__Dehalococcoidia;__Sh765B_AG_111;__f;__g	0	0.0579878	0	0
Bacteria;__Chloroflexi;__Dehalococcoidia;__t0_6_f;__f;__g	0	0	0	0
Bacteria;__Chloroflexi;__Dehalococcoidia;__vadinBA26;__f;__g	0	0.0724848	0.191449	0.10395
Bacteria;__Chloroflexi;__Dehalococcoidia;Other;Other;Other	0.0896164	1.01479	0.382897	0.10395
Bacteria;__Chloroflexi;__JG30_KF_CM66;__o;__f;__g	0	0	0	0
Bacteria;__Chloroflexi;__KD4_96;__o;__f;__g	0.0119489	0	0	0
Bacteria;__Chloroflexi;Other;Other;Other;Other	0	0	0	0
Bacteria;__CK_2C2_2;__c;__o;__f;__g	0.00597443	0.202957	0	0
Bacteria;__Cloacimonadota;__Cloacimonadia;__Cloacimonadales;__LK_44f;__g	0	0	0	0
Bacteria;__Cloacimonadota;__Cloacimonadia;__Cloacimonadales;__MSBL8;__g	0.316645	0	0.0319081	0
Bacteria;__Cloacimonadota;__Cloacimonadia;__Cloacimonadales;Other;Other	0.0179233	0	0	0
Bacteria;__Cloacimonadota;__Cloacimonadia;__MSBL2;__f;__g	0.0179233	0	0	0
Bacteria;__Cyanobacteria;__Cyanobacteriia;__Chloroplast;__f;__g	0	0	0	0
Bacteria;__Cyanobacteria;__Cyanobacteriia;__Cyanobacteriales1;Other;Other	0	0	0	0
Bacteria;__Cyanobacteria;__Cyanobacteriia;__Cyanobacteriales2;__Phormidiaceae;__Arthrospira_PCC_7345	0	0	0	0
Bacteria;__Cyanobacteria;__Cyanobacteriia;__Cyanobacteriales2;__Rubidibacteraceae;__Dactylococcopsis_PCC_8305	0	0	0	0
Bacteria;__Cyanobacteria;__Cyanobacteriia;__Eurycoccales;Other;Other	0	0	0	0
Bacteria;__Cyanobacteria;__Cyanobacteriia;__Phormidesmiales;__Nodosilineaceae;Other	0	0	0	0
Bacteria;__Cyanobacteria;__Cyanobacteriia;__Phormidesmiales;__Phormidesmiaceae;__Phormidium_MBIC10003	0	0	0	0
Bacteria;__Cyanobacteria;__Cyanobacteriia;__Phormidesmiales;Other;Other	0	0	0	0
Bacteria;__Cyanobacteria;__Cyanobacteriia;__Synechococcales;__Cyanobiaceae;__Cyanobium_PCC_6307	0	0	0	0
Bacteria;__Cyanobacteria;__Cyanobacteriia;__Synechococcales;__Cyanobiaceae;__Prochlorococcus_MIT9313	0	0	0	0
Bacteria;__Cyanobacteria;__Cyanobacteriia;__Synechococcales;__Cyanobiaceae;__Synechococcus_CC9902	0.00597443	0	0	0
Bacteria;__Cyanobacteria;__Cyanobacteriia;__Synechococcales;__Cyanobiaceae;Other	0	0	0.0319081	0
Bacteria;__Cyanobacteria;__Cyanobacteriia;Other;Other;Other	0	0	0	0
Bacteria;__Cyanobacteria;__Vampirivibrionia1;__Gastranaerophilales;__f;__g	0	0	0	0
Bacteria;__Cyanobacteria;__Vampirivibrionia2;__Obscuribacterales;__Obscuribacteraceae;__Candidatus_Obscuribacter	0	0	0	0
Bacteria;__Cyanobacteria;__Vampirivibrionia2;__Obscuribacterales;__Obscuribacteraceae;__g	0	0	0	0
Bacteria;__Cyanobacteria;__Vampirivibrionia2;__Obscuribacterales;__Obscuribacteraceae;Other	0	0	0	0
Bacteria;__Dadabacteria;__Dadabacteriia;__Dadabacteriales;__f;__g	0	0	0	0
Bacteria;__Deferribacterota;__Deferribacteres;__Deferribacterales;__Deferribacteraceae;__Deferribacter	0	0	0	0
Bacteria;__Deferribacterota;__Deferribacteres;__Deferribacterales;__Deferribacteraceae;__uncultured	0	0	0	0
Bacteria;__Deferrisomatota;__Defferrisomatia;__Defferrisomatales;__Defferrisomataceae;__Deferrisoma	0	0.014497	0	0
Bacteria;__Deinococcota;__Deinococci;__Deinococcales;__Deinococcaceae;__Deinococcus1	0	0	0	0
Bacteria;__Deinococcota;__Deinococci;__Deinococcales;__Trueperaceae;__Truepera	0	0	0	0
Bacteria;__Deinococcota;__Deinococci;__Thermales;__Thermaceae;__Meiothermus	0	0	0	0
Bacteria;__Deinococcota;__Deinococci;__Thermales;__Thermaceae;__Oceanithermus	0	0	0	0
Bacteria;__Deinococcota;__Deinococci;__Thermales;__Thermaceae;Other	0	0	0	0
Bacteria;__Deinococcota;__Deinococci;Other;Other;Other	0	0	0	0
Bacteria;__Dependentiae;__Babeliae;__Babeliales;__Babeliaceae;__g	0	0	0	0
Bacteria;__Dependentiae;__Babeliae;__Babeliales;__f;__g	0.00597443	0	0	0
Bacteria;__Dependentiae;__Babeliae;__Babeliales;__UBA12409;__g	0	0	0	0
Bacteria;__Dependentiae;__Babeliae;__Babeliales;__UBA12411;__g	0	0	0	0
Bacteria;__Dependentiae;__Babeliae;__Babeliales;__Vermiphilaceae;__g	0	0	0	0
Bacteria;__Dependentiae;__Babeliae;__Babeliales;Other;Other	0	0	0	0
Bacteria;__Desulfobacterota1;__Desulfarculia;__Desulfarculales;__Desulfarculaceae;__Desulfocarbo	0	0	0.0638162	0.31185
Bacteria;__Desulfobacterota1;__Desulfarculia;__Desulfarculales;__Desulfarculaceae;__g	0	0	0	0
Bacteria;__Desulfobacterota1;__Desulfarculia;__Desulfarculales;__Desulfarculaceae;__uncultured	0	0	0	0
Bacteria;__Desulfobacterota1;__Desulfarculia;__Desulfarculales;__Desulfarculaceae;Other	0	0	0	0
Bacteria;__Desulfobacterota1;__Desulfobaccia;__Desulfobaccales;__Desulfobaccaceae;__Desulfobacca	0	0	0	0
Bacteria;__Desulfobacterota1;__Desulfobacteria1;__Desulfobacterales;__Desulfatiferula;__g	0	0	0	0
Bacteria;__Desulfobacterota1;__Desulfobacteria1;__Desulfobacterales;__Desulfobacteraceae;__Desulfobacter	0	0	0	0
Bacteria;__Desulfobacterota1;__Desulfobacteria1;__Desulfobacterales;__Desulfobacteraceae;__Desulfobacterium	0.00597443	0	0	0
Bacteria;__Desulfobacterota1;__Desulfobacteria1;__Desulfobacterales;__Desulfobacteraceae;__Desulfobacula	0	0	0	0
Bacteria;__Desulfobacterota1;__Desulfobacteria1;__Desulfobacterales;__Desulfobacteraceae;__Desulfobotulus	0	0	0	0
Bacteria;__Desulfobacterota1;__Desulfobacteria1;__Desulfobacterales;__Desulfobacteraceae;__Desulfoconvexum	0	0	0	0
Bacteria;__Desulfobacterota1;__Desulfobacteria1;__Desulfobacterales;__Desulfobacteraceae;__Desulfotignum	0	0	0	0
Bacteria;__Desulfobacterota1;__Desulfobacteria1;__Desulfobacterales;__Desulfobacteraceae;__uncultured	0.0238977	0	0.0638162	0
Bacteria;__Desulfobacterota1;__Desulfobacteria1;__Desulfobacterales;__Desulfobacteraceae;Other	0.0179233	0	0	0
Bacteria;__Desulfobacterota1;__Desulfobacteria1;__Desulfobacterales;__Desulfococcaceae;__Desulfococcus	0	0	0	0
Bacteria;__Desulfobacterota1;__Desulfobacteria1;__Desulfobacterales;__Desulfococcaceae;__Desulfonema	0.0179233	0	0	0
Bacteria;__Desulfobacterota1;__Desulfobacteria1;__Desulfobacterales;__Desulfococcaceae;__g	0	0	0	0
Bacteria;__Desulfobacterota1;__Desulfobacteria1;__Desulfobacterales;__Desulfococcaceae;__uncultured	0	0	0	0
Bacteria;__Desulfobacterota1;__Desulfobacteria1;__Desulfobacterales;__Desulfococcaceae;Other	0	0	0	0
Bacteria;__Desulfobacterota1;__Desulfobacteria1;__Desulfobacterales;__Desulfolunaceae;__Desulfofrigus	0	0	0	0
Bacteria;__Desulfobacterota1;__Desulfobacteria1;__Desulfobacterales;__Desulfolunaceae;Other	0	0	0	0
Bacteria;__Desulfobacterota1;__Desulfobacteria1;__Desulfobacterales;__Desulfosarcinaceae;__Desulfatibacillum	0	0	0	0
Bacteria;__Desulfobacterota1;__Desulfobacteria1;__Desulfobacterales;__Desulfosarcinaceae;__Desulfatirhabdium	0	0	0	0
Bacteria;__Desulfobacterota1;__Desulfobacteria1;__Desulfobacterales;__Desulfosarcinaceae;__Desulfatitalea	0	0	0	0
Bacteria;__Desulfobacterota1;__Desulfobacteria1;__Desulfobacterales;__Desulfosarcinaceae;__Desulfosarcina	0	0	0	0
Bacteria;__Desulfobacterota1;__Desulfobacteria1;__Desulfobacterales;__Desulfosarcinaceae;__g	0	0	0	0
Bacteria;__Desulfobacterota1;__Desulfobacteria1;__Desulfobacterales;__Desulfosarcinaceae;__Incertae_Sedis	0	0	0	0
Bacteria;__Desulfobacterota1;__Desulfobacteria1;__Desulfobacterales;__Desulfosarcinaceae;__LCP_80	0	0	0	0
Bacteria;__Desulfobacterota1;__Desulfobacteria1;__Desulfobacterales;__Desulfosarcinaceae;__SEEP_SRB1	0.2569	0.275442	0.0638162	0.31185
Bacteria;__Desulfobacterota1;__Desulfobacteria1;__Desulfobacterales;__Desulfosarcinaceae;__Sva0081_sediment_group	0.0238977	0	0	0
Bacteria;__Desulfobacterota1;__Desulfobacteria1;__Desulfobacterales;__Desulfosarcinaceae;__uncultured	0.0358466	0.289939	0	0
Bacteria;__Desulfobacterota1;__Desulfobacteria1;__Desulfobacterales;__Desulfosarcinaceae;Other	0.101565	5.68281	1.1806	3.43035
Bacteria;__Desulfobacterota1;__Desulfobacteria1;__Desulfobacterales;__f;__g	0	0	0	0
Bacteria;__Desulfobacterota1;__Desulfobacteria1;__Desulfobacterales;__uncultured;__g	0.31067	0	0.0638162	0
Bacteria;__Desulfobacterota1;__Desulfobacteria1;__Desulfobacterales;Other;Other	0.137412	0.130473	0.159541	0
Bacteria;__Desulfobacterota1;__Desulfobacteria2;__Desulfatiglandales;__Desulfatiglandaceae;__Desulfatiglans	0.848369	0.449406	0.765795	0.2079
Bacteria;__Desulfobacterota1;__Desulfomonilia;__Desulfomonilales;__Desulfomonilaceae;__Desulfomonile	0	0	0	0
Bacteria;__Desulfobacterota1;__Desulfuromonadia;__Bradymonadales;__f;__g	0	0	0	0
Bacteria;__Desulfobacterota1;__Desulfuromonadia;__Desulfuromonadaceae1;__Desulfuromonas1;__g	0	0	0	0.10395
Bacteria;__Desulfobacterota1;__Desulfuromonadia;__Desulfuromonadaceae1;Other;Other	0	0	0	0
Bacteria;__Desulfobacterota1;__Desulfuromonadia;__Geobacterales;__Geobacteraceae;__Geobacter1	0	0.0289939	0	0
Bacteria;__Desulfobacterota1;__Desulfuromonadia;__Geobacterales;__Geobacteraceae;__Geobacter5	0	0	0	0
Bacteria;__Desulfobacterota1;__Desulfuromonadia;__Geobacterales;__Geobacteraceae;__uncultured	0	0	0	0
Bacteria;__Desulfobacterota1;__Desulfuromonadia;__Geopsychrobacteraceae;__Desulfuromusa1;__g	0.041821	0	0.0638162	0
Bacteria;__Desulfobacterota1;__Desulfuromonadia;__Geopsychrobacteraceae;Other;Other	0.191182	0	0.0319081	0
Bacteria;__Desulfobacterota1;__Desulfuromonadia;__o;__f;__g	0	0	0	0
Bacteria;__Desulfobacterota1;__Desulfuromonadia;__PB19;__f;__g	0	0	0	0
Bacteria;__Desulfobacterota1;__Desulfuromonadia;__Sva1033;__f;__g	0	0.014497	0	0
Bacteria;__Desulfobacterota1;__Desulfuromonadia;__Syntrophotaleaceae;__Syntrophotalea;__g	0	0	0	0
Bacteria;__Desulfobacterota1;__Desulfuromonadia;Other;Other;Other	0.0119489	0	0	0
Bacteria;__Desulfobacterota1;__Syntrophia;__Syntrophales;__uncultured;__g	0.0716932	0.173963	0.159541	0
Bacteria;__Desulfobacterota1;__Syntrophia;__Syntrophales;Other;Other	0.119489	0.159467	0.0638162	0
Bacteria;__Desulfobacterota1;__Syntrophobacteria;__Syntrophobacterales;__Syntrophobacteraceae;__Desulfosoma	0	0	0	0
Bacteria;__Desulfobacterota1;__Syntrophobacteria;__Syntrophobacterales;__Syntrophobacteraceae;Other	0	0	0	0
Bacteria;__Desulfobacterota1;__Syntrophobacteria;__Syntrophobacterales;__Thermodesulforhabdaceae;__Thermodesulforhabdus	0	0	0	0
Bacteria;__Desulfobacterota1;__Syntrophobacteria;__Syntrophobacterales;__uncultured;__g	0	0	0	0
Bacteria;__Desulfobacterota1;__Syntrophobacteria;__Syntrophobacterales;Other;Other	0.00597443	0	0	0
Bacteria;__Desulfobacterota1;__uncultured;__o;__f;__g	0	0	0	0
Bacteria;__Desulfobacterota1;Other;Other;Other;Other	0	0	0	0
Bacteria;__Desulfobacterota2;__Desulfobulbia;__Desulfobulbales;__Desulfobulbaceae;__Desulfobulbus	0.501852	0	1.05297	0
Bacteria;__Desulfobacterota2;__Desulfobulbia;__Desulfobulbales;__Desulfobulbaceae;__uncultured	0	0.0289939	0.0638162	0.10395
Bacteria;__Desulfobacterota2;__Desulfobulbia;__Desulfobulbales;__Desulfobulbaceae;Other	0	0	0	0
Bacteria;__Desulfobacterota2;__Desulfobulbia;__Desulfobulbales;__Desulfocapsaceae;__Desulfobacterium_catecholicum_group	0	0	0	0
Bacteria;__Desulfobacterota2;__Desulfobulbia;__Desulfobulbales;__Desulfocapsaceae;__Desulfocapsa1	0	0	0	0
Bacteria;__Desulfobacterota2;__Desulfobulbia;__Desulfobulbales;__Desulfocapsaceae;__Desulfocapsa2	0.209105	0	0.127632	0
Bacteria;__Desulfobacterota2;__Desulfobulbia;__Desulfobulbales;__Desulfocapsaceae;__Desulfofustis	0	0	0	0
Bacteria;__Desulfobacterota2;__Desulfobulbia;__Desulfobulbales;__Desulfocapsaceae;__Desulfopila	0	0	0	0
Bacteria;__Desulfobacterota2;__Desulfobulbia;__Desulfobulbales;__Desulfocapsaceae;__Desulfoprunum	0	0	0	0
Bacteria;__Desulfobacterota2;__Desulfobulbia;__Desulfobulbales;__Desulfocapsaceae;__Desulforhopalus	0	0	0	0
Bacteria;__Desulfobacterota2;__Desulfobulbia;__Desulfobulbales;__Desulfocapsaceae;__Desulfotalea	0	0	0	0
Bacteria;__Desulfobacterota2;__Desulfobulbia;__Desulfobulbales;__Desulfocapsaceae;__g	0	0	0	0
Bacteria;__Desulfobacterota2;__Desulfobulbia;__Desulfobulbales;__Desulfocapsaceae;__SEEP_SRB4	0.340542	0.101479	0.127632	1.2474
Bacteria;__Desulfobacterota2;__Desulfobulbia;__Desulfobulbales;__Desulfocapsaceae;__uncultured	0	0	0	0
Bacteria;__Desulfobacterota2;__Desulfobulbia;__Desulfobulbales;__Desulfocapsaceae;Other	0.0955909	0	0	0
Bacteria;__Desulfobacterota2;__Desulfobulbia;__Desulfobulbales;__Desulfurivibrionaceae;__MSBL7	0.0776676	0	0	0
Bacteria;__Desulfobacterota2;__Desulfobulbia;__Desulfobulbales;__Desulfurivibrionaceae;Other	0	0	0	0
Bacteria;__Desulfobacterota2;__Desulfobulbia;__Desulfobulbales;__uncultured;__g	0	0	0	0
Bacteria;__Desulfobacterota2;__Desulfobulbia;__Desulfobulbales;Other;Other	0.00597443	0	0.0638162	0
Bacteria;__Desulfobacterota2;__Dissulfuribacteria;__Dissulfuribacterales;__Dissulfuribacteraceae;__Dissulfuribacter	0	0	0	0
Bacteria;__Desulfobacterota2;__Dissulfuribacteria;__Dissulfuribacterales;__Dissulfuribacteraceae;__Dissulfurimicrobium	0	0	0	0
Bacteria;__Desulfobacterota2;__Dissulfuribacteria;__Dissulfuribacterales;__Dissulfuribacteraceae;__g	0.0179233	0	0	0
Bacteria;__Desulfobacterota2;__Dissulfuribacteria;__Dissulfuribacterales;__Dissulfuribacteraceae;__SEEP_SRB2	4.206	0.0289939	0	0
Bacteria;__Desulfobacterota2;__Dissulfuribacteria;__Dissulfuribacterales;__Dissulfuribacteraceae;__uncultured	0.0119489	0	0	0
Bacteria;__Desulfobacterota2;__Dissulfuribacteria;__Dissulfuribacterales;__Dissulfuribacteraceae;Other	28.1336	0.52189	0	0
Bacteria;__Desulfobacterota2;__Incertae_Sedis;__o;__f;__g	0	0.0434909	0	0
Bacteria;__Desulfobacterota2;Other;Other;Other;Other	0.083642	0	0	0
Bacteria;__Desulfobacterota4;__Desulfovibrionia;__Desulfovibrionales;__Desulfohalobiaceae;__Desulfovermiculus	0.00597443	0	0.0319081	0.10395
Bacteria;__Desulfobacterota4;__Desulfovibrionia;__Desulfovibrionales;__Desulfohalobiaceae;Other	0	0	0	0
Bacteria;__Desulfobacterota4;__Desulfovibrionia;__Desulfovibrionales;__Desulfonatronaceae;__Desulfonatronum	0	0	0	0
Bacteria;__Desulfobacterota4;__Desulfovibrionia;__Desulfovibrionales;__Desulfonatronovibrionaceae;__Desulfonatronospira	0	0	0	0
Bacteria;__Desulfobacterota4;__Desulfovibrionia;__Desulfovibrionales;__Desulfonatronovibrionaceae;__Desulfonatronovibrio	0	0	0	0
Bacteria;__Desulfobacterota4;__Desulfovibrionia;__Desulfovibrionales;__Desulfonatronovibrionaceae;Other	0	0	0	0
Bacteria;__Desulfobacterota4;__Desulfovibrionia;__Desulfovibrionales;__Desulfonauticaceae;__Desulfonauticus	0	0	0	0
Bacteria;__Desulfobacterota4;__Desulfovibrionia;__Desulfovibrionales;__Desulfonauticaceae;__Desulfothermus	0	0	0	0
Bacteria;__Desulfobacterota4;__Desulfovibrionia;__Desulfovibrionales;__Desulfonauticaceae;Other	0	0	0	0
Bacteria;__Desulfobacterota4;__Desulfovibrionia;__Desulfovibrionales;__Desulfovibrionaceae;__Bilophila	0	0	0	0
Bacteria;__Desulfobacterota4;__Desulfovibrionia;__Desulfovibrionales;__Desulfovibrionaceae;__Desulfovibrio1	0	0	0	0
Bacteria;__Desulfobacterota4;__Desulfovibrionia;__Desulfovibrionales;__Desulfovibrionaceae;__Desulfovibrio2	0	0	0	0
Bacteria;__Desulfobacterota4;__Desulfovibrionia;__Desulfovibrionales;__Desulfovibrionaceae;__Desulfovibrio5	0	0	0	0
Bacteria;__Desulfobacterota4;__Desulfovibrionia;__Desulfovibrionales;__Desulfovibrionaceae;__Desulfovibrio7	0	0	0	0
Bacteria;__Desulfobacterota4;__Desulfovibrionia;__Desulfovibrionales;__Desulfovibrionaceae;__Desulfovibrio8	0	0	0	0
Bacteria;__Desulfobacterota4;__Desulfovibrionia;__Desulfovibrionales;__Desulfovibrionaceae;__Halodesulfovibrio	0	0	0	0
Bacteria;__Desulfobacterota4;__Desulfovibrionia;__Desulfovibrionales;__Desulfovibrionaceae;__uncultured	0	0	0	0
Bacteria;__Desulfobacterota4;__Desulfovibrionia;__Desulfovibrionales;__Desulfovibrionaceae;Other	0	0	0	0
Bacteria;__Desulfobacterota4;__Desulfovibrionia;__Desulfovibrionales;Other;Other	0	0	0	0
Bacteria;__Desulfobacterota5;__Desulfofervidia;__Desulfofervidales;__Desulfofervidaceae;__Candidatus_Desulfofervidus	0	0.0289939	0	0
Bacteria;__Desulfobacterota5;__Thermodesulfobacteria;__Thermodesulfobacteriales;__Thermodesulfobacteriaceae;__Caldimicrobium	0.00597443	0	0	0
Bacteria;__Desulfobacterota5;__Thermodesulfobacteria;__Thermodesulfobacteriales;__Thermodesulfobacteriaceae;__g	0	0	0	0
Bacteria;__Desulfobacterota5;__Thermodesulfobacteria;__Thermodesulfobacteriales;__Thermodesulfobacteriaceae;__Thermodesulfatator1	0	0	0	0
Bacteria;__Desulfobacterota5;__Thermodesulfobacteria;__Thermodesulfobacteriales;__Thermodesulfobacteriaceae;__Thermodesulfobacterium2	0	0	0	0
Bacteria;__Desulfobacterota5;__Thermodesulfobacteria;__Thermodesulfobacteriales;__Thermodesulfobacteriaceae;__Thermosulfurimonas	0	0	0	0
Bacteria;__Desulfobacterota5;__Thermodesulfobacteria;__Thermodesulfobacteriales;__Thermodesulfobacteriaceae;__uncultured	0	0	0	0
Bacteria;__Desulfobacterota5;__Thermodesulfobacteria;__Thermodesulfobacteriales;__Thermodesulfobacteriaceae;Other	0	0	0	0
Bacteria;__Desulfobacterota5;Other;Other;Other;Other	0	0	0	0
Bacteria;__DTB120;__c;__o;__f;__g	0	0	0	0
Bacteria;__Elusimicrobiota;__Elusimicrobia;__Lineage_IV;__f;__g	0.0119489	0	0	0
Bacteria;__Elusimicrobiota;__Elusimicrobia;__MD2894_B20;__f;__g	0	0	0	0
Bacteria;__Elusimicrobiota;__Rs_M47;__o;__f;__g	0	0	0	0
Bacteria;__FCPU426;__c;__o;__f;__g	0	0	0	0
Bacteria;__Fermentibacterota;__Fermentibacteria;__Fermentibacterales;__Fermentibacteraceae;__g	0.316645	0	0	0
Bacteria;__Fibrobacterota;__Chitinivibrionia;__uncultured;__f;__g	0.00597443	0	0	0
Bacteria;__Firmicutes;__Bacilli;__Acholeplasmatales;__Acholeplasmataceae;__Acholeplasma3	0	0	0	0
Bacteria;__Firmicutes;__Bacilli;__Acholeplasmatales;__Acholeplasmataceae;__Acholeplasma4	0	0	0	0
Bacteria;__Firmicutes;__Bacilli;__Alicyclobacillales;__Alicyclobacillaceae;__Alicyclobacillus1	0	0	0	0
Bacteria;__Firmicutes;__Bacilli;__Alicyclobacillales;__Alicyclobacillaceae;__Effusibacillus	0	0	0	0
Bacteria;__Firmicutes;__Bacilli;__Bacillales1;__Bacillaceae1;__Bacillus1	0	0	0	0
Bacteria;__Firmicutes;__Bacilli;__Bacillales11;__Bacillaceae14;__Bacillus13	0	0	0	0
Bacteria;__Firmicutes;__Bacilli;__Bacillales11;__Bacillaceae14;__Sinibacillus	0	0	0	0
Bacteria;__Firmicutes;__Bacilli;__Bacillales11;__Bacillaceae14;__Ureibacillus	0	0	0	0
Bacteria;__Firmicutes;__Bacilli;__Bacillales13;__Bacillaceae16;__g	0	0	0	0
Bacteria;__Firmicutes;__Bacilli;__Bacillales13;__Bacillaceae16;__uncultured	0	0	0	0
Bacteria;__Firmicutes;__Bacilli;__Bacillales14;__Salisediminibacteriaceae;__Salipaludibacillus	0	0	0	0
Bacteria;__Firmicutes;__Bacilli;__Bacillales15;__Planococcaceae1;__Jeotgalibacillus	0	0	0	0
Bacteria;__Firmicutes;__Bacilli;__Bacillales16;__Planococcaceae2;__Lysinibacillus1	0	0	0	0
Bacteria;__Firmicutes;__Bacilli;__Bacillales16;__Planococcaceae2;__Paenisporosarcina	0	0	0	0
Bacteria;__Firmicutes;__Bacilli;__Bacillales16;__Planococcaceae2;__Sporosarcina	0	0	0	0
Bacteria;__Firmicutes;__Bacilli;__Bacillales16;__Planococcaceae2;Other	0	0	0	0
Bacteria;__Firmicutes;__Bacilli;__Bacillales2;__Bacillaceae2;__Bacillus2	0	0.0434909	0	0
Bacteria;__Firmicutes;__Bacilli;__Bacillales4;__Bacillaceae4;__Bacillus4	0	0	0	0
Bacteria;__Firmicutes;__Bacilli;__Bacillales4;__Bacillaceae4;__Bacillus5	0	0	0	0
Bacteria;__Firmicutes;__Bacilli;__Bacillales4;__Bacillaceae4;__Fictibacillus	0	0	0	0
Bacteria;__Firmicutes;__Bacilli;__Bacillales4;__Bacillaceae4;Other	0	0	0	0
Bacteria;__Firmicutes;__Bacilli;__Bacillales4;__Bacillaceae5;__Anaerobacillus	0	0	0	0
Bacteria;__Firmicutes;__Bacilli;__Bacillales4;__Bacillaceae5;__Bacillus6	0	0	0	0
Bacteria;__Firmicutes;__Bacilli;__Bacillales4;__Bacillaceae5;__g	0	0	0	0
Bacteria;__Firmicutes;__Bacilli;__Bacillales4;__Bacillaceae5;__Vulcanibacillus	0	0	0	0
Bacteria;__Firmicutes;__Bacilli;__Bacillales4;__Bacillaceae5;Other	0	0	0	0
Bacteria;__Firmicutes;__Bacilli;__Bacillales4;__Bacillaceae6;__Bacillus7	0	0	0	0
Bacteria;__Firmicutes;__Bacilli;__Bacillales4;__Sporolactobacillaceae1;__Scopulibacillus	0	0	0	0
Bacteria;__Firmicutes;__Bacilli;__Bacillales4;__Sporolactobacillaceae1;__Sporolactobacillus	0	0	0	0
Bacteria;__Firmicutes;__Bacilli;__Bacillales4;__Sporolactobacillaceae1;Other	0	0	0	0
Bacteria;__Firmicutes;__Bacilli;__Bacillales4;Other;Other	0	0	0	0
Bacteria;__Firmicutes;__Bacilli;__Bacillales6;__Bacillaceae9;__Anoxybacillus	0	0	0	0
Bacteria;__Firmicutes;__Bacilli;__Bacillales6;__Bacillaceae9;__Calditerricola	0	0	0	0
Bacteria;__Firmicutes;__Bacilli;__Bacillales6;__Bacillaceae9;__Geobacillus	0	0	0	0
Bacteria;__Firmicutes;__Bacilli;__Brevibacillales;__Brevibacillaceae;__Brevibacillus	0	0	0	0
Bacteria;__Firmicutes;__Bacilli;__Erysipelotrichales1;__Erysipelatoclostridiaceae;__UCG_004	0	0	0	0
Bacteria;__Firmicutes;__Bacilli;__Erysipelotrichales1;__Erysipelotrichaceae1;__Anaerorhabdus_furcosa_group	0	0.014497	0	0
Bacteria;__Firmicutes;__Bacilli;__Erysipelotrichales2;__Erysipelotrichaceae3;__Turicibacter	0	0	0	0
Bacteria;__Firmicutes;__Bacilli;__Erysipelotrichales2;__Erysipelotrichaceae3;__ZOR0006	0	0	0	0
Bacteria;__Firmicutes;__Bacilli;__Erysipelotrichales2;__Erysipelotrichaceae3;Other	0	0	0	0
Bacteria;__Firmicutes;__Bacilli;__Exiguobacterales;__Exiguobacteraceae;__Exiguobacterium	0	0	0	0
Bacteria;__Firmicutes;__Bacilli;__Haloplasmatales;__Haloplasmataceae;__Haloplasma	0	0	0	0
Bacteria;__Firmicutes;__Bacilli;__Izemoplasmatales;__f;__g	0	0	0	0
Bacteria;__Firmicutes;__Bacilli;__Izemoplasmatales;__Izemoplasmataceae;__g	0	0	0	0
Bacteria;__Firmicutes;__Bacilli;__Izemoplasmatales;__Izemoplasmataceae;__Izimaplasma	0	0	0	0
Bacteria;__Firmicutes;__Bacilli;__Izemoplasmatales;__Izemoplasmataceae;Other	0	0	0	0
Bacteria;__Firmicutes;__Bacilli;__Izemoplasmatales;Other;Other	0	0	0	0
Bacteria;__Firmicutes;__Bacilli;__Lactobacillales;__Aerococcaceae1;__Aerococcus	0	0	0	0
Bacteria;__Firmicutes;__Bacilli;__Lactobacillales;__Aerococcaceae2;__Aerosphaera	0	0	0	0
Bacteria;__Firmicutes;__Bacilli;__Lactobacillales;__Aerococcaceae2;Other	0	0	0	0
Bacteria;__Firmicutes;__Bacilli;__Lactobacillales;__Carnobacteriaceae;__Granulicatella	0	0	0	0
Bacteria;__Firmicutes;__Bacilli;__Lactobacillales;__Carnobacteriaceae;Other	0	0	0	0
Bacteria;__Firmicutes;__Bacilli;__Lactobacillales;__Enterococcaceae;__Enterococcus1	0	0	0.159541	0
Bacteria;__Firmicutes;__Bacilli;__Lactobacillales;__Enterococcaceae;__Enterococcus4	0	0	0	0
Bacteria;__Firmicutes;__Bacilli;__Lactobacillales;__Enterococcaceae;__Enterococcus6	0	0	0	0
Bacteria;__Firmicutes;__Bacilli;__Lactobacillales;__Enterococcaceae;__Enterococcus8	0	0	0	0
Bacteria;__Firmicutes;__Bacilli;__Lactobacillales;__Enterococcaceae;Other	0	0	0	0
Bacteria;__Firmicutes;__Bacilli;__Lactobacillales;__Enterococcaceae1;__Enterococcus1	0	0	0	0
Bacteria;__Firmicutes;__Bacilli;__Lactobacillales;__Lactobacillaceae;__Lactobacillus1	0	0	0	0
Bacteria;__Firmicutes;__Bacilli;__Lactobacillales;__Lactobacillaceae;Other	0	0	0	0
Bacteria;__Firmicutes;__Bacilli;__Lactobacillales;__Leuconostocaceae;__Leuconostoc	0	0	0	0
Bacteria;__Firmicutes;__Bacilli;__Lactobacillales;__Leuconostocaceae;__Weissella1	0	0	0	0
Bacteria;__Firmicutes;__Bacilli;__Lactobacillales;__Listeriaceae;__Brochothrix	0	0	0	0
Bacteria;__Firmicutes;__Bacilli;__Lactobacillales;__Streptococcaceae;__Lactococcus	0	0	0	0
Bacteria;__Firmicutes;__Bacilli;__Lactobacillales;__Streptococcaceae;__Streptococcus	0	0	0	0
Bacteria;__Firmicutes;__Bacilli;__Lactobacillales;__Vagococcaceae;__Vagococcus	0	0	0	0
Bacteria;__Firmicutes;__Bacilli;__Lactobacillales;Other;Other	0	0	0	0
Bacteria;__Firmicutes;__Bacilli;__Mycoplasmatales;__Mycoplasmataceae;__Candidatus_Bacilloplasma	0	0	0	0
Bacteria;__Firmicutes;__Bacilli;__Mycoplasmatales;__Mycoplasmataceae;Other	0	0	0	0
Bacteria;__Firmicutes;__Bacilli;__Paenibacillales;__Paenibacillaceae;__Paenibacillus12	0	0	0	0
Bacteria;__Firmicutes;__Bacilli;__Paenibacillales;__Paenibacillaceae;__Paenibacillus13	0	0	0	0
Bacteria;__Firmicutes;__Bacilli;__Paenibacillales;__Paenibacillaceae;__Paenibacillus8	0	0	0	0
Bacteria;__Firmicutes;__Bacilli;__Paenibacillales;__Paenibacillaceae;__Paenibacillus9	0	0	0	0
Bacteria;__Firmicutes;__Bacilli;__Paenibacillales;__Paenibacillaceae;Other	0	0	0	0
Bacteria;__Firmicutes;__Bacilli;__Paenibacillales2;__Paenibacillaceae2;Other	0	0	0	0
Bacteria;__Firmicutes;__Bacilli;__RF39;__f;__g	0	0	0	0
Bacteria;__Firmicutes;__Bacilli;__Staphylococcales;__Gemellaceae;__Gemella	0	0	0	0
Bacteria;__Firmicutes;__Bacilli;__Staphylococcales;__Staphylococcaceae;__Nosocomiicoccus	0	0	0	0
Bacteria;__Firmicutes;__Bacilli;__Staphylococcales;__Staphylococcaceae;__Staphylococcus1	0	0.81183	1.11678	6.02911
Bacteria;__Firmicutes;__Bacilli;__Staphylococcales;__Staphylococcaceae;Other	0	0	0	0
Bacteria;__Firmicutes;__Bacilli;__Thermoactinomycetales;__Thermoactinomycetaceae;__Melghirimyces	0	0	0	0
Bacteria;__Firmicutes;__Bacilli;__Thermoactinomycetales;__Thermoactinomycetaceae;__Thermoactinomyces	0	0	0	0
Bacteria;__Firmicutes;__Bacilli;Other;Other;Other	0	0.159467	0.0319081	0.10395
Bacteria;__Firmicutes;__BRH_c20a;__o;__f;__g	0	0	0	0
Bacteria;__Firmicutes;__Clostridia1;__Caldicoprobacterales;__Caldicoprobacteraceae;__Caldicoprobacter	0	0	0	0
Bacteria;__Firmicutes;__Clostridia1;__Christensenellales;__Christensenellaceae;__Christensenellaceae_R_7_group	0	0	0	0
Bacteria;__Firmicutes;__Clostridia1;__Christensenellales;__Christensenellaceae;__uncultured	0	0	0.0957243	0
Bacteria;__Firmicutes;__Clostridia1;__Christensenellales;__Christensenellaceae;Other	0	0	0	0
Bacteria;__Firmicutes;__Clostridia1;__Clostridia_UCG_014;__f;__g	0	0	0	0
Bacteria;__Firmicutes;__Clostridia1;__Clostridia_vadinBB60_group;__f;__g	0	0	0	0
Bacteria;__Firmicutes;__Clostridia1;__Clostridiales;__Clostridiaceae;__Clostridium_sensu_stricto_1	0	0	0	0
Bacteria;__Firmicutes;__Clostridia1;__Clostridiales;__Clostridiaceae;__Clostridium_sensu_stricto_11	0	0	0	0
Bacteria;__Firmicutes;__Clostridia1;__Clostridiales;__Clostridiaceae;__Clostridium_sensu_stricto_12	0	0	0	0
Bacteria;__Firmicutes;__Clostridia1;__Clostridiales;__Clostridiaceae;__Clostridium_sensu_stricto_13	0	0	0	0
Bacteria;__Firmicutes;__Clostridia1;__Clostridiales;__Clostridiaceae;__Clostridium_sensu_stricto_16	0	0	0	0
Bacteria;__Firmicutes;__Clostridia1;__Clostridiales;__Clostridiaceae;__Clostridium_sensu_stricto_17	0	0	0	0
Bacteria;__Firmicutes;__Clostridia1;__Clostridiales;__Clostridiaceae;__Clostridium_sensu_stricto_18	0	0	0	0
Bacteria;__Firmicutes;__Clostridia1;__Clostridiales;__Clostridiaceae;__Clostridium_sensu_stricto_3	0	0	0	0
Bacteria;__Firmicutes;__Clostridia1;__Clostridiales;__Clostridiaceae;__Clostridium_sensu_stricto_5	0	0	0	0
Bacteria;__Firmicutes;__Clostridia1;__Clostridiales;__Clostridiaceae;__Clostridium_sensu_stricto_7	0	0	0	0
Bacteria;__Firmicutes;__Clostridia1;__Clostridiales;__Clostridiaceae;__Clostridium_sensu_stricto_8	0	0	0	0
Bacteria;__Firmicutes;__Clostridia1;__Clostridiales;__Clostridiaceae;__Clostridium_sensu_stricto_9	0	0	0	0
Bacteria;__Firmicutes;__Clostridia1;__Clostridiales;__Clostridiaceae;__g	0	0	0	0
Bacteria;__Firmicutes;__Clostridia1;__Clostridiales;__Clostridiaceae;__Haloimpatiens	0	0	0	0
Bacteria;__Firmicutes;__Clostridia1;__Clostridiales;__Clostridiaceae;__Hathewaya	0	0	0	0
Bacteria;__Firmicutes;__Clostridia1;__Clostridiales;__Clostridiaceae;__Oceanirhabdus	0	0	0	0
Bacteria;__Firmicutes;__Clostridia1;__Clostridiales;__Clostridiaceae;__uncultured	0	0.0434909	0	0
Bacteria;__Firmicutes;__Clostridia1;__Clostridiales;__Clostridiaceae;Other	0	0	0	0
Bacteria;__Firmicutes;__Clostridia1;__Clostridiales;__Oxobacteraceae;__Oxobacter	0	0	0	0
Bacteria;__Firmicutes;__Clostridia1;__Clostridiales;__uncultured;__g	0	0.173963	0	0
Bacteria;__Firmicutes;__Clostridia1;__Clostridiales;Other;Other	0	0	0	0
Bacteria;__Firmicutes;__Clostridia1;__Eubacteriales;__Alkalibacteraceae;__Alkalibacter	0	0	0	0
Bacteria;__Firmicutes;__Clostridia1;__Eubacteriales;__Eubacteriaceae;__Acetobacterium	0	0	0	0
Bacteria;__Firmicutes;__Clostridia1;__Eubacteriales;__Garciellaceae;__g	0	0	0	0
Bacteria;__Firmicutes;__Clostridia1;__Eubacteriales;__Garciellaceae;__Irregularibacter	0	0	0	0
Bacteria;__Firmicutes;__Clostridia1;__Eubacteriales;Other;Other	0	0	0	0
Bacteria;__Firmicutes;__Clostridia1;__Gracilibacteraceae;__Gracilibacter;__g	0	0	0	0
Bacteria;__Firmicutes;__Clostridia1;__Gracilibacteraceae;__Lutispora;__g	0	0	0	0
Bacteria;__Firmicutes;__Clostridia1;__Gracilibacteraceae;__uncultured;__g	0	0	0	0
Bacteria;__Firmicutes;__Clostridia1;__Gracilibacteraceae;Other;Other	0	0	0	0
Bacteria;__Firmicutes;__Clostridia1;__Hungateiclostridiaceae;__Ruminiclostridium;__g	0	0	0	0
Bacteria;__Firmicutes;__Clostridia1;__Hungateiclostridiaceae;__UCG_012;__g	0	0	0	0
Bacteria;__Firmicutes;__Clostridia1;__Hungateiclostridiaceae;__uncultured;__g	0.00597443	0	0	0
Bacteria;__Firmicutes;__Clostridia1;__Hungateiclostridiaceae;Other;Other	0	0.246448	0.159541	0
Bacteria;__Firmicutes;__Clostridia1;__Lachnospirales;__Defluviitaleaceae;__Defluviitalea	0	0	0	0
Bacteria;__Firmicutes;__Clostridia1;__Lachnospirales;__Defluviitaleaceae;__Defluviitaleaceae_UCG_011	0	0	0	0
Bacteria;__Firmicutes;__Clostridia1;__Lachnospirales;__Defluviitaleaceae;Other	0	0	0	0
Bacteria;__Firmicutes;__Clostridia1;__Lachnospirales;__f;__g	0	0	0	0
Bacteria;__Firmicutes;__Clostridia1;__Lachnospirales;__Lachnospiraceae1;__Abyssivirga	0	0	0	0
Bacteria;__Firmicutes;__Clostridia1;__Lachnospirales;__Lachnospiraceae1;__Anaerosporobacter	0	0	0	0
Bacteria;__Firmicutes;__Clostridia1;__Lachnospirales;__Lachnospiraceae1;__Anaerostipes1	0	0	0	0
Bacteria;__Firmicutes;__Clostridia1;__Lachnospirales;__Lachnospiraceae1;__Anaerostipes2	0	0	0	0
Bacteria;__Firmicutes;__Clostridia1;__Lachnospirales;__Lachnospiraceae1;__Blautia2	0	0	0	0
Bacteria;__Firmicutes;__Clostridia1;__Lachnospirales;__Lachnospiraceae1;__Epulopiscium	0	0	0	0
Bacteria;__Firmicutes;__Clostridia1;__Lachnospirales;__Lachnospiraceae1;__Eubacterium_ruminantium_group	0	0	0	0
Bacteria;__Firmicutes;__Clostridia1;__Lachnospirales;__Lachnospiraceae1;__Eubacterium_xylanophilum_group	0	0	0	0
Bacteria;__Firmicutes;__Clostridia1;__Lachnospirales;__Lachnospiraceae1;__g	0	0	0	0
Bacteria;__Firmicutes;__Clostridia1;__Lachnospirales;__Lachnospiraceae1;__Lachnospiraceae_NK4A136_group	0	0	0	0
Bacteria;__Firmicutes;__Clostridia1;__Lachnospirales;__Lachnospiraceae1;__Lachnospiraceae_NK4B4_group	0	0	0	0
Bacteria;__Firmicutes;__Clostridia1;__Lachnospirales;__Lachnospiraceae1;__Lachnospiraceae_UCG_001	0	0	0	0
Bacteria;__Firmicutes;__Clostridia1;__Lachnospirales;__Lachnospiraceae1;__Lachnospiraceae_UCG_007	0	0	0	0
Bacteria;__Firmicutes;__Clostridia1;__Lachnospirales;__Lachnospiraceae1;__Natranaerovirga	0	0	0	0
Bacteria;__Firmicutes;__Clostridia1;__Lachnospirales;__Lachnospiraceae1;__Roseburia2	0	0	0	0
Bacteria;__Firmicutes;__Clostridia1;__Lachnospirales;__Lachnospiraceae1;__uncultured	0	0	0	0
Bacteria;__Firmicutes;__Clostridia1;__Lachnospirales;__Lachnospiraceae1;__Vallitalea	0	0	0	0
Bacteria;__Firmicutes;__Clostridia1;__Lachnospirales;__Lachnospiraceae1;Other	0	0	0	0
Bacteria;__Firmicutes;__Clostridia1;__Lachnospirales;__Lachnospiraceae2;__Anaerostignum	0	0	0	0
Bacteria;__Firmicutes;__Clostridia1;__Lachnospirales;__Lachnospiraceae2;__Tyzzerella3	0	0	0	0
Bacteria;__Firmicutes;__Clostridia1;__Lachnospirales;__Lachnospiraceae2;Other	0	0	0	0
Bacteria;__Firmicutes;__Clostridia1;__Lachnospirales;Other;Other	0	0	0.319081	0
Bacteria;__Firmicutes;__Clostridia1;__MAT_CR_H4_C10;__f;__g	0	0	0	0
Bacteria;__Firmicutes;__Clostridia1;__Monoglobales;__Monoglobaceae;__Monoglobus	0	0	0	0
Bacteria;__Firmicutes;__Clostridia1;__Oscillospirales;__Eubacterium_coprostanoligenes_group;__g	0	0	0	0
Bacteria;__Firmicutes;__Clostridia1;__Oscillospirales;__Oscillospiraceae;__Colidextribacter	0	0	0	0
Bacteria;__Firmicutes;__Clostridia1;__Oscillospirales;__Oscillospiraceae;__NK4A214_group	0	0	0	0
Bacteria;__Firmicutes;__Clostridia1;__Oscillospirales;__Oscillospiraceae;__Oscillibacter1	0	0	0	0
Bacteria;__Firmicutes;__Clostridia1;__Oscillospirales;__Oscillospiraceae;__Papillibacter	0	0	0	0
Bacteria;__Firmicutes;__Clostridia1;__Oscillospirales;__Oscillospiraceae;__UCG_002	0	0	0	0
Bacteria;__Firmicutes;__Clostridia1;__Oscillospirales;__Oscillospiraceae;__UCG_005	0	0	0	0
Bacteria;__Firmicutes;__Clostridia1;__Oscillospirales;__Oscillospiraceae;__uncultured	0	0	0	0
Bacteria;__Firmicutes;__Clostridia1;__Oscillospirales;__Oscillospiraceae;Other	0	0	0	0
Bacteria;__Firmicutes;__Clostridia1;__Oscillospirales;__Ruminococcaceae1;__Candidatus_Soleaferrea	0	0	0	0
Bacteria;__Firmicutes;__Clostridia1;__Oscillospirales;__Ruminococcaceae1;Other	0	0	0	0
Bacteria;__Firmicutes;__Clostridia1;__Oscillospirales;__Ruminococcaceae2;__Ruminococcus1	0	0	0	0
Bacteria;__Firmicutes;__Clostridia1;__Oscillospirales;__Ruminococcaceae3;__Ruminococcus2	0	0	0	0
Bacteria;__Firmicutes;__Clostridia1;__Oscillospirales;__Ruminococcaceae3;Other	0	0	0	0
Bacteria;__Firmicutes;__Clostridia1;__Oscillospirales;__UCG_010;__g	0	0	0	0
Bacteria;__Firmicutes;__Clostridia1;__Oscillospirales;__uncultured;__g	0	0	0	0
Bacteria;__Firmicutes;__Clostridia1;__Oscillospirales;Other;Other	0	0	0	0
Bacteria;__Firmicutes;__Clostridia1;__Peptostreptococcales_Tissierellales;__Acidaminobacteraceae;__Acidaminobacter	0	0	0	0
Bacteria;__Firmicutes;__Clostridia1;__Peptostreptococcales_Tissierellales;__Alkaliphilus1;__g	0	0	0	0
Bacteria;__Firmicutes;__Clostridia1;__Peptostreptococcales_Tissierellales;__Alkaliphilus2;__g	0	0	0	0
Bacteria;__Firmicutes;__Clostridia1;__Peptostreptococcales_Tissierellales;__Anaerococcus1;__g	0	0	0	0
Bacteria;__Firmicutes;__Clostridia1;__Peptostreptococcales_Tissierellales;__Anaeromicrobium;__g	0	0	0	0
Bacteria;__Firmicutes;__Clostridia1;__Peptostreptococcales_Tissierellales;__Anaerosalibacter;__g	0	0	0	0
Bacteria;__Firmicutes;__Clostridia1;__Peptostreptococcales_Tissierellales;__Anaerovirgula;__g	0	0	0	0
Bacteria;__Firmicutes;__Clostridia1;__Peptostreptococcales_Tissierellales;__Anaerovoracaceae;__Amnipila	0	0	0	0
Bacteria;__Firmicutes;__Clostridia1;__Peptostreptococcales_Tissierellales;__Anaerovoracaceae;__Anaerovorax1	0	0	0	0
Bacteria;__Firmicutes;__Clostridia1;__Peptostreptococcales_Tissierellales;__Anaerovoracaceae;__Anaerovorax2	0	0	0	0
Bacteria;__Firmicutes;__Clostridia1;__Peptostreptococcales_Tissierellales;__Anaerovoracaceae;__Eubacterium_brachy_group	0	0	0	0
Bacteria;__Firmicutes;__Clostridia1;__Peptostreptococcales_Tissierellales;__Anaerovoracaceae;__uncultured	0	0	0	0
Bacteria;__Firmicutes;__Clostridia1;__Peptostreptococcales_Tissierellales;__Anaerovoracaceae;Other	0	0	0	0
Bacteria;__Firmicutes;__Clostridia1;__Peptostreptococcales_Tissierellales;__Anoxynatronum;__g	0	0	0	0
Bacteria;__Firmicutes;__Clostridia1;__Peptostreptococcales_Tissierellales;__Brassicibacter;__g	0	0	0	0
Bacteria;__Firmicutes;__Clostridia1;__Peptostreptococcales_Tissierellales;__Caloranaerobacter;__g	0	0	0	0
Bacteria;__Firmicutes;__Clostridia1;__Peptostreptococcales_Tissierellales;__Caminicellaceae;__Caminicella	0	0	0	0
Bacteria;__Firmicutes;__Clostridia1;__Peptostreptococcales_Tissierellales;__Caminicellaceae;__Paramaledivibacter	0	0	0	0
Bacteria;__Firmicutes;__Clostridia1;__Peptostreptococcales_Tissierellales;__Caminicellaceae;Other	0	0	0.0319081	0
Bacteria;__Firmicutes;__Clostridia1;__Peptostreptococcales_Tissierellales;__Clostridiisalibacter;__g	0	0.0289939	0	0
Bacteria;__Firmicutes;__Clostridia1;__Peptostreptococcales_Tissierellales;__Clostridium_sensu_stricto;__g	0	0	0	0
Bacteria;__Firmicutes;__Clostridia1;__Peptostreptococcales_Tissierellales;__Dethiosulfatibacteraceae;__Dethiosulfatibacter	0	0	0	0
Bacteria;__Firmicutes;__Clostridia1;__Peptostreptococcales_Tissierellales;__f;__g	0	0	0	0
Bacteria;__Firmicutes;__Clostridia1;__Peptostreptococcales_Tissierellales;__Finegoldia1;__g	0	0	0	0
Bacteria;__Firmicutes;__Clostridia1;__Peptostreptococcales_Tissierellales;__Fusibacteraceae;__Fusibacter	0	0	0	0.31185
Bacteria;__Firmicutes;__Clostridia1;__Peptostreptococcales_Tissierellales;__GoM_GC232_4463_Bac1;__g	0	0	0	0
Bacteria;__Firmicutes;__Clostridia1;__Peptostreptococcales_Tissierellales;__Gottschalkia;__g	0	0	0	0
Bacteria;__Firmicutes;__Clostridia1;__Peptostreptococcales_Tissierellales;__JTB215;__g	0	0	0	0
Bacteria;__Firmicutes;__Clostridia1;__Peptostreptococcales_Tissierellales;__MCWD3;__g	0	0	0	0
Bacteria;__Firmicutes;__Clostridia1;__Peptostreptococcales_Tissierellales;__Natronincola2;__g	0	0	0	0
Bacteria;__Firmicutes;__Clostridia1;__Peptostreptococcales_Tissierellales;__Peptostreptococcaceae;__Clostridioides1	0	0	0	0
Bacteria;__Firmicutes;__Clostridia1;__Peptostreptococcales_Tissierellales;__Peptostreptococcaceae;__Clostridioides2	0	0	0	0
Bacteria;__Firmicutes;__Clostridia1;__Peptostreptococcales_Tissierellales;__Peptostreptococcaceae;__Intestinibacter	0	0	0	0
Bacteria;__Firmicutes;__Clostridia1;__Peptostreptococcales_Tissierellales;__Peptostreptococcaceae;__Paeniclostridium1	0	0	0	0
Bacteria;__Firmicutes;__Clostridia1;__Peptostreptococcales_Tissierellales;__Peptostreptococcaceae;__Paraclostridium	0	0	0	0
Bacteria;__Firmicutes;__Clostridia1;__Peptostreptococcales_Tissierellales;__Peptostreptococcaceae;__Peptoclostridium3	0	0	0	0
Bacteria;__Firmicutes;__Clostridia1;__Peptostreptococcales_Tissierellales;__Peptostreptococcaceae;__Peptoclostridium7	0	0	0	0
Bacteria;__Firmicutes;__Clostridia1;__Peptostreptococcales_Tissierellales;__Peptostreptococcaceae;__Romboutsia	0	0	0	0
Bacteria;__Firmicutes;__Clostridia1;__Peptostreptococcales_Tissierellales;__Peptostreptococcaceae;__Sporacetigenium	0	0	0	0
Bacteria;__Firmicutes;__Clostridia1;__Peptostreptococcales_Tissierellales;__Peptostreptococcaceae;__Tepidibacter	0	0	0	0
Bacteria;__Firmicutes;__Clostridia1;__Peptostreptococcales_Tissierellales;__Peptostreptococcaceae;__Terrisporobacter	0	0	0	0
Bacteria;__Firmicutes;__Clostridia1;__Peptostreptococcales_Tissierellales;__Peptostreptococcaceae;__uncultured	0	0	0	0
Bacteria;__Firmicutes;__Clostridia1;__Peptostreptococcales_Tissierellales;__Peptostreptococcaceae;Other	0	0	0	0
Bacteria;__Firmicutes;__Clostridia1;__Peptostreptococcales_Tissierellales;__Proteiniboraceae;__Proteiniborus	0	0	0	0
Bacteria;__Firmicutes;__Clostridia1;__Peptostreptococcales_Tissierellales;__Sedimentibacteraceae;__Sedimentibacter	0	0	0	0
Bacteria;__Firmicutes;__Clostridia1;__Peptostreptococcales_Tissierellales;__Sporanaerobacter;__g	0	0	0	0
Bacteria;__Firmicutes;__Clostridia1;__Peptostreptococcales_Tissierellales;__Sporosalibacterium;__g	0	0	0	0
Bacteria;__Firmicutes;__Clostridia1;__Peptostreptococcales_Tissierellales;__Tepidimicrobium1;__g	0	0	0	0
Bacteria;__Firmicutes;__Clostridia1;__Peptostreptococcales_Tissierellales;__Thermotaleaceae;__Crassaminicella	0	0	0	0
Bacteria;__Firmicutes;__Clostridia1;__Peptostreptococcales_Tissierellales;__Thermotaleaceae;__Geosporobacter	0	0	0	0
Bacteria;__Firmicutes;__Clostridia1;__Peptostreptococcales_Tissierellales;__Thermotaleaceae;__Salimesophilobacter	0	0	0	0
Bacteria;__Firmicutes;__Clostridia1;__Peptostreptococcales_Tissierellales;__Thermotaleaceae;Other	0	0	0	0
Bacteria;__Firmicutes;__Clostridia1;__Peptostreptococcales_Tissierellales;__Tissierella3;__g	0	0	0	0
Bacteria;__Firmicutes;__Clostridia1;__Peptostreptococcales_Tissierellales;__uncultured;__g	0	0	0	0
Bacteria;__Firmicutes;__Clostridia1;__Peptostreptococcales_Tissierellales;Other;Other	0	0.4784	0.0319081	0.623701
Bacteria;__Firmicutes;__Clostridia1;__uncultured;__f;__g	0	0	0	0
Bacteria;__Firmicutes;__Clostridia1;Other;Other;Other	0	0	0.0319081	0
Bacteria;__Firmicutes;__Clostridia2;__Peptococcales;__Peptococcaceae;__Desulfonispora	0	0	0	0
Bacteria;__Firmicutes;__Clostridia2;__Peptococcales;__Peptococcaceae;__Peptococcus	0	0.0434909	0.350989	2.079
Bacteria;__Firmicutes;__Clostridia2;__Peptococcales;__Peptococcaceae;__uncultured	0.00597443	0.0724848	0	0
Bacteria;__Firmicutes;__Clostridia2;__Peptococcales;__Peptococcaceae;Other	0	0	0	0
Bacteria;__Firmicutes;__Clostridia2;__Thermincolales;__Thermincolaceae;__Thermincola	0	0	0	0
Bacteria;__Firmicutes;__Clostridia2;Other;Other;Other	0	0	0	0
Bacteria;__Firmicutes;__D8A_2;__o;__f;__g	0	0.246448	0	0
Bacteria;__Firmicutes;__Desulfitobacteriia;__Desulfitobacteriales;__Candidatus_Dichloromethanomonas;__g	0	0	0	0
Bacteria;__Firmicutes;__Desulfitobacteriia;__Desulfitobacteriales;__Desulfitobacteriaceae;__Desulfitobacterium	0	0	0	0
Bacteria;__Firmicutes;__Desulfitobacteriia;__Desulfitobacteriales;__Desulfitobacteriaceae;__Desulfosporosinus	0	0	0	0
Bacteria;__Firmicutes;__Desulfitobacteriia;__Desulfitobacteriales;__Desulfitobacteriaceae;Other	0	0	0	0
Bacteria;__Firmicutes;__Desulfitobacteriia;__Desulfitobacteriales;__Heliobacteriaceae;__uncultured	0	0	0	0
Bacteria;__Firmicutes;__Desulfitobacteriia;__Desulfitobacteriales;__Syntrophobotulaceae;__Dehalobacter	0	0	0	0
Bacteria;__Firmicutes;__Desulfitobacteriia;__Desulfitobacteriales;__Syntrophobotulaceae;Other	0	0	0	0
Bacteria;__Firmicutes;__Desulfitobacteriia;__Desulfitobacteriales;__uncultured;__g	0	0	0	0
Bacteria;__Firmicutes;__Desulfitobacteriia;__Desulfitobacteriales;Other;Other	0	0	0	0
Bacteria;__Firmicutes;__Desulfotomaculia;__Desulfotomaculales;__Cryptanaerobacter;__g	0	0	0	0
Bacteria;__Firmicutes;__Desulfotomaculia;__Desulfotomaculales;__Desulfallas_Sporotomaculum;__BRH_c8a	0	0.0724848	0.319081	0
Bacteria;__Firmicutes;__Desulfotomaculia;__Desulfotomaculales;__Desulfallas_Sporotomaculum;__g	0	0.101479	0	0
Bacteria;__Firmicutes;__Desulfotomaculia;__Desulfotomaculales;__Desulfallas_Sporotomaculum;Other	0	0.0869817	0	0
Bacteria;__Firmicutes;__Desulfotomaculia;__Desulfotomaculales;__Desulfofarcimen;__g	0	0	0	0
Bacteria;__Firmicutes;__Desulfotomaculia;__Desulfotomaculales;__Desulfofundulus;__g	0	0	0	0
Bacteria;__Firmicutes;__Desulfotomaculia;__Desulfotomaculales;__Desulfohalotomaculum;__g	0	0	0	0
Bacteria;__Firmicutes;__Desulfotomaculia;__Desulfotomaculales;__Desulfotomaculum;__g	0	0	0	0
Bacteria;__Firmicutes;__Desulfotomaculia;__Desulfotomaculales;__Desulfurispora;__g	0	0	0	0
Bacteria;__Firmicutes;__Desulfotomaculia;__Desulfotomaculales;__Pelotomaculum1;__g	0	0	0	0
Bacteria;__Firmicutes;__Desulfotomaculia;__Desulfotomaculales;__Pelotomaculum2;__g	0	0	0	0
Bacteria;__Firmicutes;__Desulfotomaculia;__Desulfotomaculales;__Pelotomaculum3;__g	0	0	0	0
Bacteria;__Firmicutes;__Desulfotomaculia;__Desulfotomaculales;__SCADC1_2_3;__g	0	0	0	0
Bacteria;__Firmicutes;__Desulfotomaculia;__Desulfotomaculales;__uncultured;__g	0	0	0	0
Bacteria;__Firmicutes;__Desulfotomaculia;__Desulfotomaculales;Other;Other	0	0.347927	0.574346	1.8711
Bacteria;__Firmicutes;__Desulfotomaculia1;__Ammonifexales;__Ammonificaceae;__g	0	0	0	0
Bacteria;__Firmicutes;__Desulfotomaculia1;__Ammonifexales;__Ammonificaceae;__Thermodesulfitimonas	0	0	0	0
Bacteria;__Firmicutes;__Desulfotomaculia1;__Ammonifexales;__Ammonificaceae;Other	0	0	0	0.2079
Bacteria;__Firmicutes;__Desulfotomaculia1;__Ammonifexales;__Desulforudaceae;__Candidatus_Desulforudis	0	0.724848	1.59541	0.31185
Bacteria;__Firmicutes;__Desulfotomaculia1;__Ammonifexales;Other;Other	0	0	0	0
Bacteria;__Firmicutes;__Desulfotomaculia2;__Carboxydothermales;__Carboxydothermaceae;__Carboxydothermus	0	0	0	0
Bacteria;__Firmicutes;__Dethiobacteria;Dethiobacterales;Dethiobacteraceae;__Candidatus_Contubernalis	0	0	0	0
Bacteria;__Firmicutes;__Dethiobacteria;Dethiobacterales;Dethiobacteraceae;__Dethiobacter	0	0.014497	0	0
Bacteria;__Firmicutes;__Dethiobacteria;Dethiobacterales;Dethiobacteraceae;__o	0	0.0724848	0	0
Bacteria;__Firmicutes;__Dethiobacteria;Dethiobacterales;Dethiobacteraceae;__uncultured	0	0	0	0
Bacteria;__Firmicutes;__Dethiobacteria;Dethiobacterales;Dethiobacteraceae;Other	0	0.304436	0.159541	0
Bacteria;__Firmicutes;__Incertae_Sedis;__DTU014;__f;__g	0	0	0	0
Bacteria;__Firmicutes;__Incertae_Sedis;__Gelria;__f;__g	0	0	0	0
Bacteria;__Firmicutes;__Limnochordia;__Hydrogenispora;__f;__g	0	0	0	0
Bacteria;__Firmicutes;__Limnochordia;__Limnochordales;__uncultured;__g	0	0	0	0
Bacteria;__Firmicutes;__Limnochordia;__uncultured;__f;__g	0	0	0	0
Bacteria;__Firmicutes;__Limnochordia;Other;Other;Other	0	0	0	0
Bacteria;__Firmicutes;__Moorellia;__Desulfitibacterales;__Desulfitibacteraceae;__Desulfitibacter	0	0	0.287173	0
Bacteria;__Firmicutes;__Moorellia;__Moorellales;__Moorellaceae;__Moorella	0	0	0	0
Bacteria;__Firmicutes;__Moorellia;__NRB23;__f;__g	0	0	0	0
Bacteria;__Firmicutes;__Moorellia;Other;Other;Other	0	0	0	0
Bacteria;__Firmicutes;__Natranaerobiia;__Natranaerobiales;__Natranaerobiaceae;__Natranaerobius	0	0	0	0
Bacteria;__Firmicutes;__Natranaerobiia;__Natranaerobiales;__Natranaerobiaceae;__uncultured	0	0	0	0
Bacteria;__Firmicutes;__Negativicutes;__Veillonellales_Selenomonadales;__Selenomonadaceae;__Selenomonas1	0	0	0	0
Bacteria;__Firmicutes;__Negativicutes;__Veillonellales_Selenomonadales;__Selenomonadaceae;__uncultured	0	0	0	0
Bacteria;__Firmicutes;__Negativicutes;__Veillonellales_Selenomonadales;__Selenomonadaceae;Other	0	0	0	0
Bacteria;__Firmicutes;__Negativicutes;__Veillonellales_Selenomonadales;__Sporomusaceae1;__Pelosinus1	0	0	0	0
Bacteria;__Firmicutes;__Negativicutes;__Veillonellales_Selenomonadales;__Veillonellaceae;__Veillonella	0	0	0	0
Bacteria;__Firmicutes;__Negativicutes;__Veillonellales_Selenomonadales;Other;Other	0	0	0	0
Bacteria;__Firmicutes;__Sulfobacillia;__Sulfobacillales;__Sulfobacillaceae;__uncultured	0	0.0289939	0	0
Bacteria;__Firmicutes;__Symbiobacteriia;__Symbiobacteriales;__uncultured;__g	0	0	0	0
Bacteria;__Firmicutes;__Syntrophomonadia;__Syntrophomonadales;__Syntrophomonadaceae;__Pelospora	0	0	0	0
Bacteria;__Firmicutes;__Syntrophomonadia;__Syntrophomonadales;__Syntrophomonadaceae;__Syntrophomonas2	0	0	0	0
Bacteria;__Firmicutes;__Syntrophomonadia;__Syntrophomonadales;__Syntrophomonadaceae;__Syntrophomonas3	0	0	0	0
Bacteria;__Firmicutes;__Syntrophomonadia;__Syntrophomonadales;__Syntrophomonadaceae;__uncultured	0	0	0	0
Bacteria;__Firmicutes;__Syntrophomonadia;__Syntrophomonadales;__Syntrophomonadaceae;Other	0	0	0	0
Bacteria;__Firmicutes;__Thermaerobacteria;__Thermaerobacterales;__Thermaerobacteraceae;__Thermaerobacter	0	0	0	0
Bacteria;__Firmicutes;__Thermoanaerobacteria1;__Thermoanaerobacterales1;__Family_IV;__Mahella	0	0	0	0
Bacteria;__Firmicutes;__Thermoanaerobacteria1;__Thermoanaerobacterales1;__SRB2;__g	0	0	0	0
Bacteria;__Firmicutes;__Thermoanaerobacteria2;__Thermoanaerobacterales2;__Thermoanaerobacteraceae2;__g	0	0	0	0
Bacteria;__Firmicutes;__Thermoanaerobacteria2;__Thermoanaerobacterales2;__Thermoanaerobacteraceae2;__Thermanaeromonas	0	0	0	0
Bacteria;__Firmicutes;__Thermoanaerobacteria2;__Thermoanaerobacterales2;__Thermoanaerobacteraceae2;__Thermoanaerobacter	0	0	0	0
Bacteria;__Firmicutes;__TSAC18;__o;__f;__g	0	0	0	0
Bacteria;__Firmicutes;__uncultured;__o;__f;__g	0	0	0	0
Bacteria;__Firmicutes;Other;Other;Other;Other	0	0.217454	0.606254	0
Bacteria;__Fusobacteriota;__Fusobacteriia;__Fusobacteriales;__Fusobacteriaceae;__Psychrilyobacter	0	0	0	0
Bacteria;__Fusobacteriota;__Fusobacteriia;__Fusobacteriales;__Leptotrichiaceae;__Leptotrichia	0	0	0	0
Bacteria;__Gemmatimonadota;__BD2_11_terrestrial_group;__o;__f;__g	0.00597443	0.014497	0	0
Bacteria;__Gemmatimonadota;__Gemmatimonadetes;__Gemmatimonadales;__Gemmatimonadaceae;__uncultured	0	0	0	0
Bacteria;__Gemmatimonadota;__Gemmatimonadetes;__Gemmatimonadales;__Gemmatimonadaceae;Other	0	0	0	0
Bacteria;__Gemmatimonadota;__MD2902_B12;__o;__f;__g	0	0.289939	0	0
Bacteria;__Gemmatimonadota;__PAUC43f_marine_benthic_group;__o;__f;__g	0.00597443	0	0	0
Bacteria;__Gemmatimonadota;Other;Other;Other;Other	0	0	0	0
Bacteria;__GN01;__c;__o;__f;__g	0.00597443	0	0	0
Bacteria;__Halanaerobiaeota;__Halanaerobiia;__Halanaerobiales;__Halanaerobiaceae;__Halanaerobium	0	0	0	0
Bacteria;__Halanaerobiaeota;__Halanaerobiia;__Halanaerobiales;__Halanaerobiaceae;__Halocella	0	0.0724848	0.287173	0
Bacteria;__Halanaerobiaeota;__Halanaerobiia;__Halanaerobiales;__Halanaerobiaceae;__Halothermothrix	0	0	0	0
Bacteria;__Halanaerobiaeota;__Halanaerobiia;__Halanaerobiales;__Halanaerobiaceae;Other	0	0.014497	0	0
Bacteria;__Halanaerobiaeota;__Halanaerobiia;__Halanaerobiales;__Halobacteroidaceae;__Orenia	0	0	0	0
Bacteria;__Halanaerobiaeota;__Halanaerobiia;__Halanaerobiales;__Halobacteroidaceae;__uncultured	0	0.0724848	0	0
Bacteria;__Hydrogenedentes;__Hydrogenedentia;__Hydrogenedentiales;__Hydrogenedensaceae;__g	0.0119489	0	0	0
Bacteria;__Hydrogenedentes;__Hydrogenedentia;__Hydrogenedentiales;__Hydrogenedensaceae;Other	0	0	0.223357	0.2079
Bacteria;__Hydrothermae;__c;__o;__f;__g	0.00597443	0.014497	0	0
Bacteria;__Latescibacterota;__c;__o;__f;__g	0.173258	0	0	0
Bacteria;__Latescibacterota;__Latescibacteria;__Latescibacterales;__Latescibacteraceae;__Candidatus_Latescibacter	0.0179233	0.0434909	0	0
Bacteria;__Latescibacterota;__Latescibacteria;__Latescibacterales;__Latescibacteraceae;__g	0.609392	0.0434909	0	0
Bacteria;__Latescibacterota;__Latescibacteria;__Latescibacterales;__Latescibacteraceae;Other	0.00597443	0.0869817	0	0
Bacteria;__Latescibacterota;Other;Other;Other;Other	0.0896164	0	0	0
Bacteria;__LCP_89;__c;__o;__f;__g	0.185207	0.492896	0	1.14345
Bacteria;__Margulisbacteria;__c;__o;__f;__g	0	0	0	0
Bacteria;__Marinimicrobia_SAR406_clade;__c;__o;__f;__g	0.0955909	0.52189	0.893427	0
Bacteria;__MAT_CR_M4_B07;__c;__o;__f;__g	0.041821	0.565381	1.30823	0.935551
Bacteria;__MBNT15;__c;__o;__f;__g	0	0	0	0
Bacteria;__Methylomirabilota;__Methylomirabilia;__Methylomirabilales;__Methylomirabilaceae;__Sh765B_TzT_35	0	0	0	0
Bacteria;__Methylomirabilota;__Methylomirabilia;__Rokubacteriales;__f;__g	0	0	0	0
Bacteria;__Modulibacteria;__Moduliflexia;__Moduliflexales;__Moduliflexaceae;__g	0	0	0	0
Bacteria;__Myxococcota;__bacteriap25;__o;__f;__g	0	0	0	0
Bacteria;__Myxococcota;__Myxococcia;__Myxococcales;__Anaeromyxobacteraceae;__Anaeromyxobacter	0	0	0	0
Bacteria;__Myxococcota;__Myxococcia;__Myxococcales;__Myxococcaceae;__P3OB_42	0	0	0	0
Bacteria;__Myxococcota;__Polyangia;__Haliangiales;__Haliangiaceae;__Haliangium	0	0	0	0
Bacteria;__Myxococcota;__Polyangia;__MidBa8;__f;__g	0	0	0	0
Bacteria;__Myxococcota;__Polyangia;__Polyangiales1;__Polyangiaceae;__uncultured	0	0	0	0
Bacteria;__Myxococcota;__Polyangia;__Polyangiales1;__Polyangiaceae;Other	0	0	0	0
Bacteria;__Myxococcota;__Polyangia;__Polyangiales1;Other;Other	0	0	0	0
Bacteria;__Myxococcota;__Polyangia;__Polyangiales2;__Sandaracinaceae;__Sandaracinus	0	0	0	0
Bacteria;__Myxococcota;__Polyangia;__Polyangiales2;__Sandaracinaceae;__uncultured	0.0179233	0.565381	0.159541	0
Bacteria;__Myxococcota;__Polyangia;__Polyangiales2;__Sandaracinaceae;Other	0	0	0	0
Bacteria;__Myxococcota;__Polyangia;__PS_B29;__f;__g	0	0	0	0
Bacteria;__Myxococcota;__Polyangia;__UASB_TL25;__f;__g	0	0	0	0
Bacteria;__Myxococcota;__Polyangia;__VHS_B3_70;__f;__g	0.0119489	0	0	0
Bacteria;__Myxococcota;__Polyangia;__VHS_B4_70;__f;__g	0	0	0	0
Bacteria;__Myxococcota;__Polyangia;Other;Other;Other	0.00597443	0	0	0
Bacteria;__NB1_j;__c;__o;__f;__g	0	0.014497	0	0.10395
Bacteria;__Nitrospinota;__Nitrospinia;__Nitrospinales;__Nitrospinaceae;__LS_NOB	0	0	0	0
Bacteria;__Nitrospinota;__Nitrospinia;__Nitrospinales;__Nitrospinaceae;__Nitrospina	0	0	0	0
Bacteria;__Nitrospinota;__P9X2b3D02;__o;__f;__g	0.00597443	0.0289939	0.127632	0
Bacteria;__Nitrospirota;__BMS9AB35;__o;__f;__g	0	0	0	0
Bacteria;__Nitrospirota;__Leptospirillia;__Leptospirillales;__Leptospirillaceae;__Leptospirillum	0	0	0	0
Bacteria;__Nitrospirota;__Thermodesulfovibrionia;__uncultured;__f;__g	0	0	0	0
Bacteria;__Nitrospirota;__Thermodesulfovibrionia;Other;Other;Other	0	0	0	0
Bacteria;__NKB15;__c;__o;__f;__g	0	0	0	0
Bacteria;__Patescibacteria;__ABY1;__Candidatus_Falkowbacteria;__f;__g	0	0	0	0
Bacteria;__Patescibacteria;__ABY1;__Candidatus_Kerfeldbacteria;__f;__g	0	0	0	0
Bacteria;__Patescibacteria;__ABY1;__Candidatus_Komeilibacteria;__f;__g	0	0	0	0
Bacteria;__Patescibacteria;__ABY1;__Candidatus_Kuenenbacteria;__f;__g	0	0	0	0
Bacteria;__Patescibacteria;__ABY1;__Candidatus_Uhrbacteria;__f;__g	0	0	0	0
Bacteria;__Patescibacteria;__Berkelbacteria;__o;__f;__g	0	0	0	0
Bacteria;__Patescibacteria;__CPR2;__o;__f;__g	0	0	0	0.2079
Bacteria;__Patescibacteria;__Gracilibacteria;__Absconditabacteriales_SR1;__f;__g	0	0	0	0
Bacteria;__Patescibacteria;__Gracilibacteria;__Candidatus_Peregrinibacteria;__f;__g	0.00597443	0	0	0
Bacteria;__Patescibacteria;__Gracilibacteria;__Candidatus_Peribacteria;__f;__g	0	0	0	0
Bacteria;__Patescibacteria;__Gracilibacteria;__JGI_0000069_P22;__f;__g	0	0	0	0
Bacteria;__Patescibacteria;__Gracilibacteria;__o;__f;__g	0.00597443	0	0	0
Bacteria;__Patescibacteria;__Kazania;__o;__f;__g	0	0	0	0
Bacteria;__Patescibacteria;__Microgenomatia;__Candidatus_Beckwithbacteria;__f;__g	0	0	0	0
Bacteria;__Patescibacteria;__Microgenomatia;__Candidatus_Pacebacteria;__f;__g	0	0	0	0
Bacteria;__Patescibacteria;__Microgenomatia;__Candidatus_Roizmanbacteria;__f;__g	0	0	0	0
Bacteria;__Patescibacteria;__Microgenomatia;__Candidatus_Shapirobacteria;__f;__g	0	0	0.0319081	0
Bacteria;__Patescibacteria;__Microgenomatia;__Candidatus_Woesebacteria;__f;__g	0.0238977	0.115976	0.191449	0.519751
Bacteria;__Patescibacteria;__Microgenomatia;__Candidatus_Woykebacteria;__f;__g	0	0.0579878	0	0
Bacteria;__Patescibacteria;__Microgenomatia;__o;__f;__g	0	0.14497	0.0957243	0
Bacteria;__Patescibacteria;__Parcubacteria;__Candidatus_Moranbacteria;__f;__g	0	0	0	0
Bacteria;__Patescibacteria;__Parcubacteria;__Candidatus_Portnoybacteria;__f;__g	0	0	0	0
Bacteria;__Patescibacteria;__Parcubacteria;__Candidatus_Yanofskybacteria;__f;__g	0	0	0	0
Bacteria;__Patescibacteria;__Parcubacteria;__CG1_02_40_25;__f;__g	0	0	0	0
Bacteria;__Patescibacteria;__Parcubacteria;__CG1_02_42_13;__f;__g	0	0	0	0
Bacteria;__Patescibacteria;__Parcubacteria;__GWA2_38_13b;__f;__g	0	0.0724848	0	0
Bacteria;__Patescibacteria;__Parcubacteria;__o;__f;__g	0.0358466	0.130473	0.0957243	0
Bacteria;__Patescibacteria;__Saccharimonadia;__Saccharimonadales;__f;__g	0.0119489	0	0	0
Bacteria;__Patescibacteria;__Saccharimonadia;__Saccharimonadales;Other;Other	0	0	0	0
Bacteria;__Patescibacteria;__WWE3;__o;__f;__g	0.00597443	0.0434909	0	0
Bacteria;__PAUC34f;__c;__o;__f;__g	0	0	0	0
Bacteria;__Planctomycetota;__BD7_11;__o;__f;__g	0	0	0	0
Bacteria;__Planctomycetota;__Brocadiae;__SM23_32;__f;__g	0.00597443	0.0434909	0	0
Bacteria;__Planctomycetota;__ODP123;__o;__f;__g	0	0	0.159541	0
Bacteria;__Planctomycetota;__OM190;__o;__f;__g	0	0	0	0.935551
Bacteria;__Planctomycetota;__Phycisphaerae;__C86;__f;__g	0	0	0	0
Bacteria;__Planctomycetota;__Phycisphaerae;__DG_20;__f;__g	0.0597443	4.08814	1.94639	0.4158
Bacteria;__Planctomycetota;__Phycisphaerae;__mle1_8;__f;__g	0	0	0	0
Bacteria;__Planctomycetota;__Phycisphaerae;__MSBL9;__4572_13;__g	0.0537699	0	0	0
Bacteria;__Planctomycetota;__Phycisphaerae;__MSBL9;__L21_RPul_D3;__g	0	0	0	0
Bacteria;__Planctomycetota;__Phycisphaerae;__MSBL9;__SG8_4;__g	0.173258	6.30618	4.97766	2.7027
Bacteria;__Planctomycetota;__Phycisphaerae;__MSBL9;__SM23_30;__g	0	0	0.319081	0
Bacteria;__Planctomycetota;__Phycisphaerae;__MSBL9;Other;Other	0	0	0	0
Bacteria;__Planctomycetota;__Phycisphaerae;__Phycisphaerales;__AKAU3564_sediment_group;__g	0.185207	1.65265	0.861519	0
Bacteria;__Planctomycetota;__Phycisphaerae;__Phycisphaerales;__Phycisphaeraceae;__Algisphaera	0	0	0	0
Bacteria;__Planctomycetota;__Phycisphaerae;__Phycisphaerales;__Phycisphaeraceae;__CL500_3	0	0	0	0
Bacteria;__Planctomycetota;__Phycisphaerae;__Phycisphaerales;__Phycisphaeraceae;__FS140_16B_02_marine_group	0	0	0	0
Bacteria;__Planctomycetota;__Phycisphaerae;__Phycisphaerales;__Phycisphaeraceae;__JL_ETNP_F27	0	0	0	0
Bacteria;__Planctomycetota;__Phycisphaerae;__Phycisphaerales;__Phycisphaeraceae;__SM1A02	0	0	0	0
Bacteria;__Planctomycetota;__Phycisphaerae;__Phycisphaerales;__Phycisphaeraceae;__uncultured	0	0	0	0
Bacteria;__Planctomycetota;__Phycisphaerae;__Phycisphaerales;__Phycisphaeraceae;__Urania_1B_19_marine_sediment_group	0	0	0	0
Bacteria;__Planctomycetota;__Phycisphaerae;__Phycisphaerales;__Phycisphaeraceae;Other	0	0	0	0
Bacteria;__Planctomycetota;__Phycisphaerae;__Pla1_lineage;__f;__g	0.00597443	0.0289939	0	0
Bacteria;__Planctomycetota;__Phycisphaerae;__Tepidisphaerales;__WD2101_soil_group;__g	0	0	0	0
Bacteria;__Planctomycetota;__Phycisphaerae;Other;Other;Other	0	0	0	0
Bacteria;__Planctomycetota;__Pla3_lineage;__o;__f;__g	0	0	0	0
Bacteria;__Planctomycetota;__Pla4_lineage;__o;__f;__g	0.0776676	0.347927	0.542438	0
Bacteria;__Planctomycetota;__Planctomycetes;__Isosphaerales;__Isosphaeraceae;Other	0	0	0	0
Bacteria;__Planctomycetota;__Planctomycetes;__Pirellulales;__Pirellulaceae;__Blastopirellula	0.00597443	0	0	0.31185
Bacteria;__Planctomycetota;__Planctomycetes;__Pirellulales;__Pirellulaceae;__Bythopirellula	0	0	0	0
Bacteria;__Planctomycetota;__Planctomycetes;__Pirellulales;__Pirellulaceae;__Pir4_lineage	0.0716932	0.130473	0.287173	0
Bacteria;__Planctomycetota;__Planctomycetes;__Pirellulales;__Pirellulaceae;__Pirellula	0	0	0	0
Bacteria;__Planctomycetota;__Planctomycetes;__Pirellulales;__Pirellulaceae;__Rhodopirellula	0	0	0	0
Bacteria;__Planctomycetota;__Planctomycetes;__Pirellulales;__Pirellulaceae;__Rubripirellula	0	0	0	0
Bacteria;__Planctomycetota;__Planctomycetes;__Pirellulales;__Pirellulaceae;__uncultured	0.083642	0.362424	0.893427	1.35135
Bacteria;__Planctomycetota;__Planctomycetes;__Pirellulales;__Pirellulaceae;Other	0.0358466	0.159467	0.191449	1.4553
Bacteria;__Planctomycetota;__Planctomycetes;__Planctomycetales;__Gimesiaceae;__uncultured	0	0	0	0
Bacteria;__Planctomycetota;__Planctomycetes;__Planctomycetales;__Rubinisphaeraceae;__Planctomicrobium	0	0	0	0
Bacteria;__Planctomycetota;__Planctomycetes;__Planctomycetales;__Rubinisphaeraceae;__SH_PL14	0	0	0	0
Bacteria;__Planctomycetota;__Planctomycetes;__Planctomycetales;__Rubinisphaeraceae;__uncultured	0	0	0	0
Bacteria;__Planctomycetota;__Planctomycetes;__Planctomycetales;__Rubinisphaeraceae;Other	0	0	0	0
Bacteria;__Planctomycetota;__Planctomycetes;__Planctomycetales;__uncultured;__g	0	0.0289939	0	0
Bacteria;__Planctomycetota;__Planctomycetes;__Planctomycetales;Other;Other	0	0	0	0
Bacteria;__Planctomycetota;__Planctomycetes;__uncultured;__f;__g	0	0	0	0
Bacteria;__Planctomycetota;__Planctomycetes;Other;Other;Other	0	0	0	0
Bacteria;__Planctomycetota;__SGST604;__o;__f;__g	0	0	0	0
Bacteria;__Planctomycetota;__SPG12_343_353_B69;__o;__f;__g	0	0	0	0
Bacteria;__Planctomycetota;__vadinHA49;__o;__f;__g	0.0119489	0.130473	0.287173	0
Bacteria;__Planctomycetota;Other;Other;Other;Other	0	0.18846	0	0
Bacteria;__Poribacteria;__c;__o;__f;__g	0	0	0	0
Bacteria;__Proteobacteria;__Alphaproteobacteria;__Acetobacterales;__Acetobacteraceae;__Craurococcus_Caldovatus	0	0	0	0
Bacteria;__Proteobacteria;__Alphaproteobacteria;__Acetobacterales;__Acetobacteraceae;__Roseomonas1	0	0	0	0
Bacteria;__Proteobacteria;__Alphaproteobacteria;__Acetobacterales;__Acetobacteraceae;Other	0	0	0	0
Bacteria;__Proteobacteria;__Alphaproteobacteria;__Alphaproteobacteria_Incertae_Sedis;__Unknown_Family;__uncultured	0	0	0	0
Bacteria;__Proteobacteria;__Alphaproteobacteria;__Alphaproteobacteria_Incertae_Sedis;__Unknown_Family;Other	0	0	0	0
Bacteria;__Proteobacteria;__Alphaproteobacteria;__AT_s3_44;__f;__g	0	0	0	0
Bacteria;__Proteobacteria;__Alphaproteobacteria;__Azospirillales;__Azospirillaceae;__Skermanella	0	0	0	0
Bacteria;__Proteobacteria;__Alphaproteobacteria;__Caulobacterales;__Caulobacteraceae;__Brevundimonas1	0	0	0	0
Bacteria;__Proteobacteria;__Alphaproteobacteria;__Caulobacterales;__Caulobacteraceae;__Caulobacter1	0	0	0	0
Bacteria;__Proteobacteria;__Alphaproteobacteria;__Caulobacterales;__Caulobacteraceae;__Phenylobacterium	0	0	0	0
Bacteria;__Proteobacteria;__Alphaproteobacteria;__Caulobacterales;__Caulobacteraceae;Other	0	0	0	0
Bacteria;__Proteobacteria;__Alphaproteobacteria;__Caulobacterales;__Hyphomonadaceae;__Hyphomonas	0	0	0	0
Bacteria;__Proteobacteria;__Alphaproteobacteria;__Caulobacterales;__Hyphomonadaceae;__Robiginitomaculum	0	0	0	0
Bacteria;__Proteobacteria;__Alphaproteobacteria;__Caulobacterales;__Hyphomonadaceae;__uncultured	0	0	0	0
Bacteria;__Proteobacteria;__Alphaproteobacteria;__Caulobacterales;__Parvularculaceae;__Parvularcula	0	0	0	0
Bacteria;__Proteobacteria;__Alphaproteobacteria;__Caulobacterales;__Parvularculaceae;Other	0	0	0	0
Bacteria;__Proteobacteria;__Alphaproteobacteria;__Defluviicoccales;__uncultured;__g	0	0	0	0
Bacteria;__Proteobacteria;__Alphaproteobacteria;__Dongiales;__Dongiaceae;__Dongia	0	0	0	0
Bacteria;__Proteobacteria;__Alphaproteobacteria;__Elsterales;__uncultured;__g	0	0	0	0
Bacteria;__Proteobacteria;__Alphaproteobacteria;__Elsterales;Other;Other	0	0	0	0
Bacteria;__Proteobacteria;__Alphaproteobacteria;__Holosporales;__Holosporaceae;__uncultured	0	0	0	0
Bacteria;__Proteobacteria;__Alphaproteobacteria;__Kiloniellales;__Kiloniellaceae;__uncultured	0	0.0869817	0	0.2079
Bacteria;__Proteobacteria;__Alphaproteobacteria;__Kiloniellales;__Kiloniellaceae;Other	0	0	0	0
Bacteria;__Proteobacteria;__Alphaproteobacteria;__Kordiimonadales;__uncultured;__g	0	0	0	0
Bacteria;__Proteobacteria;__Alphaproteobacteria;__Kordiimonadales;Other;Other	0	0	0	0
Bacteria;__Proteobacteria;__Alphaproteobacteria;__Micavibrionales;__Micavibrionaceae;__uncultured	0	0	0	0
Bacteria;__Proteobacteria;__Alphaproteobacteria;__Micavibrionales;__uncultured;__g	0	0	0	0
Bacteria;__Proteobacteria;__Alphaproteobacteria;__Micropepsales;__Micropepsaceae;__uncultured	0	0	0	0
Bacteria;__Proteobacteria;__Alphaproteobacteria;__Paracaedibacterales;__Paracaedibacteraceae;__uncultured	0	0	0	0
Bacteria;__Proteobacteria;__Alphaproteobacteria;__Parvibaculales;__Parvibaculaceae;__Parvibaculum	0	0	0	0
Bacteria;__Proteobacteria;__Alphaproteobacteria;__Parvibaculales;__Parvibaculaceae;__uncultured	0	0	0	0
Bacteria;__Proteobacteria;__Alphaproteobacteria;__Parvibaculales2;__PS1_clade;__g	0	0	0	0
Bacteria;__Proteobacteria;__Alphaproteobacteria;__Reyranellales;__Reyranellaceae;__Reyranella	0	0	0	0
Bacteria;__Proteobacteria;__Alphaproteobacteria;__Rhizobiales;__Methyloligellaceae;__Methyloceanibacter1	0	0.0724848	0	0
Bacteria;__Proteobacteria;__Alphaproteobacteria;__Rhizobiales;__Methyloligellaceae;__Methyloceanibacter2	0	0	0	0
Bacteria;__Proteobacteria;__Alphaproteobacteria;__Rhizobiales;__Methyloligellaceae;__Rhodobium	0	0	0	0
Bacteria;__Proteobacteria;__Alphaproteobacteria;__Rhizobiales;__Methyloligellaceae;__uncultured	0	0	0	0
Bacteria;__Proteobacteria;__Alphaproteobacteria;__Rhizobiales;__Methyloligellaceae;Other	0	0	0	0
Bacteria;__Proteobacteria;__Alphaproteobacteria;__Rhizobiales;__Thermopetrobacteraceae;__Thermopetrobacter	0	0	0	0
Bacteria;__Proteobacteria;__Alphaproteobacteria;__Rhizobiales;Other;Other	0	0	0	0
Bacteria;__Proteobacteria;__Alphaproteobacteria;__Rhizobiales1;__Devosiaceae;__Devosia1	0	0	0	0
Bacteria;__Proteobacteria;__Alphaproteobacteria;__Rhizobiales1;__Devosiaceae;__uncultured	0	0	0	0
Bacteria;__Proteobacteria;__Alphaproteobacteria;__Rhizobiales1;__Devosiaceae;Other	0	0	0	0
Bacteria;__Proteobacteria;__Alphaproteobacteria;__Rhizobiales1;__Rhizobiaceae1;__Ahrensia	0	0	0	0
Bacteria;__Proteobacteria;__Alphaproteobacteria;__Rhizobiales1;__Rhizobiaceae1;__Allorhizobium_Neorhizobium_Pararhizobium_Rhizobium	0	0	0	0
Bacteria;__Proteobacteria;__Alphaproteobacteria;__Rhizobiales1;__Rhizobiaceae1;__Chelativorans1	0	0	0	0
Bacteria;__Proteobacteria;__Alphaproteobacteria;__Rhizobiales1;__Rhizobiaceae1;__Cohaesibacter	0	0	0	0
Bacteria;__Proteobacteria;__Alphaproteobacteria;__Rhizobiales1;__Rhizobiaceae1;__Martelella	0	0	0	0
Bacteria;__Proteobacteria;__Alphaproteobacteria;__Rhizobiales1;__Rhizobiaceae1;__Ochrobactrum1	0	0	0	0
Bacteria;__Proteobacteria;__Alphaproteobacteria;__Rhizobiales1;__Rhizobiaceae1;__Phyllobacterium	0	0	0	0
Bacteria;__Proteobacteria;__Alphaproteobacteria;__Rhizobiales1;__Rhizobiaceae1;__Pseudahrensia	0	0	0	0
Bacteria;__Proteobacteria;__Alphaproteobacteria;__Rhizobiales1;__Rhizobiaceae1;Other	0	0	0	0
Bacteria;__Proteobacteria;__Alphaproteobacteria;__Rhizobiales2;__Rhizobiales_Incertae_Sedis;__Bauldia	0	0	0	0
Bacteria;__Proteobacteria;__Alphaproteobacteria;__Rhizobiales3;__Beijerinckiaceae1;__Methylosinus1	0	0	0	0
Bacteria;__Proteobacteria;__Alphaproteobacteria;__Rhizobiales3;__Beijerinckiaceae1;Other	0	0	0	0
Bacteria;__Proteobacteria;__Alphaproteobacteria;__Rhizobiales3;__Beijerinckiaceae2;__Bosea	0	0	0	0
Bacteria;__Proteobacteria;__Alphaproteobacteria;__Rhizobiales3;__Beijerinckiaceae2;__Methylobacterium_Methylorubrum	0	0	0	0
Bacteria;__Proteobacteria;__Alphaproteobacteria;__Rhizobiales3;__Beijerinckiaceae2;__Microvirga	0	0	0	0
Bacteria;__Proteobacteria;__Alphaproteobacteria;__Rhizobiales3;__Rhizobiales_Incertae_Sedis;__Phreatobacter	0	0	0	0
Bacteria;__Proteobacteria;__Alphaproteobacteria;__Rhizobiales3;__Rhodomicrobiaceae;__Rhodomicrobium	0	0	0	0
Bacteria;__Proteobacteria;__Alphaproteobacteria;__Rhizobiales3;__Xanthobacteraceae1;__Afipia1	0	0	0	0
Bacteria;__Proteobacteria;__Alphaproteobacteria;__Rhizobiales3;__Xanthobacteraceae1;__Bradyrhizobium1	0	0	0	0
Bacteria;__Proteobacteria;__Alphaproteobacteria;__Rhizobiales3;__Xanthobacteraceae1;__Bradyrhizobium2	0	0	0	0
Bacteria;__Proteobacteria;__Alphaproteobacteria;__Rhizobiales3;__Xanthobacteraceae1;__Rhodopseudomonas	0	0	0	0
Bacteria;__Proteobacteria;__Alphaproteobacteria;__Rhizobiales3;__Xanthobacteraceae1;Other	0	0	0	0
Bacteria;__Proteobacteria;__Alphaproteobacteria;__Rhizobiales5;__Hyphomicrobiaceae;__Hyphomicrobium2	0	0	0	0
Bacteria;__Proteobacteria;__Alphaproteobacteria;__Rhizobiales5;__Hyphomicrobiaceae;__Pedomicrobium	0	0	0	0
Bacteria;__Proteobacteria;__Alphaproteobacteria;__Rhizobiales5;__Hyphomicrobiaceae;Other	0	0.130473	0.255265	0
Bacteria;__Proteobacteria;__Alphaproteobacteria;__Rhodobacterales;__Rhodobacteraceae1;__Cognatishimia	0	0.0579878	0	0
Bacteria;__Proteobacteria;__Alphaproteobacteria;__Rhodobacterales;__Rhodobacteraceae1;__Defluviimonas1	0	0	0	0
Bacteria;__Proteobacteria;__Alphaproteobacteria;__Rhodobacterales;__Rhodobacteraceae1;__Halodurantibacterium	0	0	0	0
Bacteria;__Proteobacteria;__Alphaproteobacteria;__Rhodobacterales;__Rhodobacteraceae1;__Limibaculum	0	0.550884	0.765795	1.55925
Bacteria;__Proteobacteria;__Alphaproteobacteria;__Rhodobacterales;__Rhodobacteraceae1;__Litoreibacter2	0	0	0	0
Bacteria;__Proteobacteria;__Alphaproteobacteria;__Rhodobacterales;__Rhodobacteraceae1;__Oceanicella	0	0	0	0
Bacteria;__Proteobacteria;__Alphaproteobacteria;__Rhodobacterales;__Rhodobacteraceae1;__Paracoccus1	0	0	0	0
Bacteria;__Proteobacteria;__Alphaproteobacteria;__Rhodobacterales;__Rhodobacteraceae1;__Phaeobacter3	0	0	0	0
Bacteria;__Proteobacteria;__Alphaproteobacteria;__Rhodobacterales;__Rhodobacteraceae1;__Pseudooceanicola1	0	0	0	0
Bacteria;__Proteobacteria;__Alphaproteobacteria;__Rhodobacterales;__Rhodobacteraceae1;__Pseudophaeobacter1	0	0	0	0
Bacteria;__Proteobacteria;__Alphaproteobacteria;__Rhodobacterales;__Rhodobacteraceae1;__Rhodobacter1	0	0	0	0
Bacteria;__Proteobacteria;__Alphaproteobacteria;__Rhodobacterales;__Rhodobacteraceae1;__Rhodovulum2	0	0	0	0
Bacteria;__Proteobacteria;__Alphaproteobacteria;__Rhodobacterales;__Rhodobacteraceae1;__Roseobacter_clade_CHAB_I_5_lineage	0	0	0	0
Bacteria;__Proteobacteria;__Alphaproteobacteria;__Rhodobacterales;__Rhodobacteraceae1;__Roseobacter_clade_NAC11_7_lineage	0	0	0	0
Bacteria;__Proteobacteria;__Alphaproteobacteria;__Rhodobacterales;__Rhodobacteraceae1;__Ruegeria1	0	0	0	0
Bacteria;__Proteobacteria;__Alphaproteobacteria;__Rhodobacterales;__Rhodobacteraceae1;__Sedimentitalea	0	0	0	0
Bacteria;__Proteobacteria;__Alphaproteobacteria;__Rhodobacterales;__Rhodobacteraceae1;__Sulfitobacter1	0	0	0	0
Bacteria;__Proteobacteria;__Alphaproteobacteria;__Rhodobacterales;__Rhodobacteraceae1;__Sulfitobacter4	0	0	0	0
Bacteria;__Proteobacteria;__Alphaproteobacteria;__Rhodobacterales;__Rhodobacteraceae1;__uncultured	0	0	0.191449	0
Bacteria;__Proteobacteria;__Alphaproteobacteria;__Rhodobacterales;__Rhodobacteraceae1;Other	0	0.18846	0.0638162	0.10395
Bacteria;__Proteobacteria;__Alphaproteobacteria;__Rhodospirillales;__Magnetospiraceae;__uncultured	0	0	0	0
Bacteria;__Proteobacteria;__Alphaproteobacteria;__Rhodospirillales;__Rhodospirillaceae;__Caenispirillum	0	0	0	0
Bacteria;__Proteobacteria;__Alphaproteobacteria;__Rhodospirillales;__Terasakiellaceae;__Terasakiella	0	0	0	0
Bacteria;__Proteobacteria;__Alphaproteobacteria;__Rhodospirillales;__Thalassospiraceae;__Thalassospira	0	0	0	0
Bacteria;__Proteobacteria;__Alphaproteobacteria;__Rhodospirillales;__uncultured;__g	0	0	0	0
Bacteria;__Proteobacteria;__Alphaproteobacteria;__Rickettsiales;__AB1;__g	0	0	0	0
Bacteria;__Proteobacteria;__Alphaproteobacteria;__Rickettsiales;__Mitochondria;__g	0	0	0	0
Bacteria;__Proteobacteria;__Alphaproteobacteria;__Rickettsiales;__SM2D12;__g	0	0	0	0
Bacteria;__Proteobacteria;__Alphaproteobacteria;__SAR11_clade;__Clade_II;__g	0	0	0	0
Bacteria;__Proteobacteria;__Alphaproteobacteria;__Sneathiellales;__Sneathiellaceae;__Sneathiella	0	0	0	0
Bacteria;__Proteobacteria;__Alphaproteobacteria;__Sphingomonadales;__Sphingomonadaceae;__Erythrobacter1	0	0	0	0
Bacteria;__Proteobacteria;__Alphaproteobacteria;__Sphingomonadales;__Sphingomonadaceae;__Novosphingobium2	0	0	0	0
Bacteria;__Proteobacteria;__Alphaproteobacteria;__Sphingomonadales;__Sphingomonadaceae;__Porphyrobacter1	0	0	0	0
Bacteria;__Proteobacteria;__Alphaproteobacteria;__Sphingomonadales;__Sphingomonadaceae;__Sphingobium1	0	0	0	0
Bacteria;__Proteobacteria;__Alphaproteobacteria;__Sphingomonadales;__Sphingomonadaceae;__Sphingomonas1	0	0	0	0
Bacteria;__Proteobacteria;__Alphaproteobacteria;__Sphingomonadales;__Sphingomonadaceae;__Sphingomonas5	0	0.202957	0.0638162	0
Bacteria;__Proteobacteria;__Alphaproteobacteria;__Sphingomonadales;__Sphingomonadaceae;__Sphingorhabdus3	0	0	0	0
Bacteria;__Proteobacteria;__Alphaproteobacteria;__Sphingomonadales;__Sphingomonadaceae;Other	0	0	0	0
Bacteria;__Proteobacteria;__Alphaproteobacteria;__Thalassobaculales;__uncultured;__g	0	0	0	0
Bacteria;__Proteobacteria;__Alphaproteobacteria;__Tistrellales;__Geminicoccaceae;__Candidatus_Alysiosphaera	0	0	0	0
Bacteria;__Proteobacteria;__Alphaproteobacteria;__Tistrellales;__Geminicoccaceae;__uncultured	0	0	0	0
Bacteria;__Proteobacteria;__Alphaproteobacteria;__uncultured;__f;__g	0	0	0	0
Bacteria;__Proteobacteria;__Alphaproteobacteria;Other;Other;Other	0	0	0.159541	1.76715
Bacteria;__Proteobacteria;__Gammaproteobacteria;__1013_28_CG33;__f;__g	0	0	0	0
Bacteria;__Proteobacteria;__Gammaproteobacteria;__Aeromonadales;__Aeromonadaceae;__Aeromonas1	0	0	0	0
Bacteria;__Proteobacteria;__Gammaproteobacteria;__Aeromonadales;__Aeromonadaceae;Other	0	0	0	0
Bacteria;__Proteobacteria;__Gammaproteobacteria;__Aeromonadales;__Succinivibrionaceae;__Succinivibrionaceae_UCG_001	0	0	0	0
Bacteria;__Proteobacteria;__Gammaproteobacteria;__Alteromonadales;__Marinobacteraceae;__Marinobacter	0.00597443	0.014497	0	0
Bacteria;__Proteobacteria;__Gammaproteobacteria;__Alteromonadales;__Shewanellaceae;__Shewanella	0	0	0	0
Bacteria;__Proteobacteria;__Gammaproteobacteria;__Alteromonadales1;__Moritellaceae;__Moritella	0	0	0	0
Bacteria;__Proteobacteria;__Gammaproteobacteria;__Alteromonadales2;__Alteromonadaceae1;__Alteromonas1	0	0	0	0
Bacteria;__Proteobacteria;__Gammaproteobacteria;__Alteromonadales2;__Alteromonadaceae1;Other	0	0	0	0
Bacteria;__Proteobacteria;__Gammaproteobacteria;__Alteromonadales2;__Colwelliaceae;__Colwellia1	0	0	0	0
Bacteria;__Proteobacteria;__Gammaproteobacteria;__Alteromonadales2;__Colwelliaceae;Other	0	0	0	0
Bacteria;__Proteobacteria;__Gammaproteobacteria;__Alteromonadales2;__Idiomarinaceae;__Idiomarina	0	0	0	0
Bacteria;__Proteobacteria;__Gammaproteobacteria;__Alteromonadales2;__Pseudoalteromonadaceae1;__Pseudoalteromonas	0	0	0	0
Bacteria;__Proteobacteria;__Gammaproteobacteria;__Alteromonadales2;__Psychromonadaceae;__Psychromonas	0	0	0.0319081	0
Bacteria;__Proteobacteria;__Gammaproteobacteria;__Alteromonadales2;Other;Other	0	0	0	0
Bacteria;__Proteobacteria;__Gammaproteobacteria;__Arenicellales;__Arenicellaceae;__Candidatus_Thiosymbion	0	0	0	0
Bacteria;__Proteobacteria;__Gammaproteobacteria;__Arenicellales;__Arenicellaceae;__HTCC5015	0	0	0	0
Bacteria;__Proteobacteria;__Gammaproteobacteria;__Arenicellales;__Arenicellaceae;__Thiolapillus	0	0	0	0
Bacteria;__Proteobacteria;__Gammaproteobacteria;__Arenicellales;__Arenicellaceae;__uncultured	0	0	0	0
Bacteria;__Proteobacteria;__Gammaproteobacteria;__Arenicellales;__Arenicellaceae;Other	0	0	0	0
Bacteria;__Proteobacteria;__Gammaproteobacteria;__AT_s2_59;__f;__g	0	0	0	0
Bacteria;__Proteobacteria;__Gammaproteobacteria;__B2M28;__f;__g	0.041821	0	0	0
Bacteria;__Proteobacteria;__Gammaproteobacteria;__Beggiatoales;__Beggiatoaceae;Other	0	0	0	0
Bacteria;__Proteobacteria;__Gammaproteobacteria;__Burkholderiales;__Alcaligenaceae1;__Achromobacter3	0	0	0	0
Bacteria;__Proteobacteria;__Gammaproteobacteria;__Burkholderiales;__Alcaligenaceae1;Other	0	0	0	0
Bacteria;__Proteobacteria;__Gammaproteobacteria;__Burkholderiales;__Aquaspirillaceae;__Microvirgula	0	0	0	0
Bacteria;__Proteobacteria;__Gammaproteobacteria;__Burkholderiales;__Burkholderiaceae1;__Burkholderia_Caballeronia_Paraburkholderia	0	0	0	0
Bacteria;__Proteobacteria;__Gammaproteobacteria;__Burkholderiales;__Burkholderiaceae1;__Limnobacter	0	0	0	0
Bacteria;__Proteobacteria;__Gammaproteobacteria;__Burkholderiales;__Burkholderiaceae2;__Cupriavidus	0	0	0	0
Bacteria;__Proteobacteria;__Gammaproteobacteria;__Burkholderiales;__Burkholderiaceae2;__Polynucleobacter	0	0	0	0
Bacteria;__Proteobacteria;__Gammaproteobacteria;__Burkholderiales;__Burkholderiaceae2;__Ralstonia	0	0	0	0
Bacteria;__Proteobacteria;__Gammaproteobacteria;__Burkholderiales;__Burkholderiaceae3;__Lautropia	0	0	0	0
Bacteria;__Proteobacteria;__Gammaproteobacteria;__Burkholderiales;__Comamonadaceae;__Acidovorax1	0	0	0	0
Bacteria;__Proteobacteria;__Gammaproteobacteria;__Burkholderiales;__Comamonadaceae;__Alicycliphilus	0	0	0	0
Bacteria;__Proteobacteria;__Gammaproteobacteria;__Burkholderiales;__Comamonadaceae;__Aquabacterium	0	0	0	0
Bacteria;__Proteobacteria;__Gammaproteobacteria;__Burkholderiales;__Comamonadaceae;__Delftia	0	0	0	0
Bacteria;__Proteobacteria;__Gammaproteobacteria;__Burkholderiales;__Comamonadaceae;__Hydrogenophaga1	0	0	0	0
Bacteria;__Proteobacteria;__Gammaproteobacteria;__Burkholderiales;__Comamonadaceae;__Limnohabitans	0	0	0	0
Bacteria;__Proteobacteria;__Gammaproteobacteria;__Burkholderiales;__Comamonadaceae;__Pelomonas	0	0	0	0
Bacteria;__Proteobacteria;__Gammaproteobacteria;__Burkholderiales;__Comamonadaceae;__Polaromonas	0	0	0	0
Bacteria;__Proteobacteria;__Gammaproteobacteria;__Burkholderiales;__Comamonadaceae;__Roseateles3	0	0	0	0
Bacteria;__Proteobacteria;__Gammaproteobacteria;__Burkholderiales;__Comamonadaceae;__Schlegelella	0	0	0	0
Bacteria;__Proteobacteria;__Gammaproteobacteria;__Burkholderiales;__Comamonadaceae;__uncultured	0	0	0	0
Bacteria;__Proteobacteria;__Gammaproteobacteria;__Burkholderiales;__Comamonadaceae;__Variovorax2	0	0	0	0
Bacteria;__Proteobacteria;__Gammaproteobacteria;__Burkholderiales;__Comamonadaceae;__Zhizhongheella	0	0	0	0
Bacteria;__Proteobacteria;__Gammaproteobacteria;__Burkholderiales;__Comamonadaceae;Other	0	0.376921	0	0.519751
Bacteria;__Proteobacteria;__Gammaproteobacteria;__Burkholderiales;__Gallionellaceae;__uncultured	0	0	0	0
Bacteria;__Proteobacteria;__Gammaproteobacteria;__Burkholderiales;__Hydrogenophilaceae1;__Thiobacillus	0	0	0	0
Bacteria;__Proteobacteria;__Gammaproteobacteria;__Burkholderiales;__Hydrogenophilaceae1;__uncultured	0	0.014497	0.0319081	0.31185
Bacteria;__Proteobacteria;__Gammaproteobacteria;__Burkholderiales;__Hydrogenophilaceae1;Other	0	0	0	0
Bacteria;__Proteobacteria;__Gammaproteobacteria;__Burkholderiales;__Neisseriaceae;__Neisseria2	0	0	0	0
Bacteria;__Proteobacteria;__Gammaproteobacteria;__Burkholderiales;__Neisseriaceae;Other	0	0	0	0
Bacteria;__Proteobacteria;__Gammaproteobacteria;__Burkholderiales;__Nitrosomonadaceae;__DSSD61	0	0	0	0
Bacteria;__Proteobacteria;__Gammaproteobacteria;__Burkholderiales;__Nitrosomonadaceae;__Nitrosomonas	0	0	0	0
Bacteria;__Proteobacteria;__Gammaproteobacteria;__Burkholderiales;__Nitrosomonadaceae;__Nitrosospira	0	0	0	0
Bacteria;__Proteobacteria;__Gammaproteobacteria;__Burkholderiales;__Nitrosomonadaceae;__oc32	0	0	0	0
Bacteria;__Proteobacteria;__Gammaproteobacteria;__Burkholderiales;__Nitrosomonadaceae;Other	0	0	0	0
Bacteria;__Proteobacteria;__Gammaproteobacteria;__Burkholderiales;__Oxalobacteraceae;__Herbaspirillum1	0	0	0	0
Bacteria;__Proteobacteria;__Gammaproteobacteria;__Burkholderiales;__Oxalobacteraceae;__Massilia1	0	0	0	0
Bacteria;__Proteobacteria;__Gammaproteobacteria;__Burkholderiales;__Oxalobacteraceae;__Noviherbaspirillum1	0	0	0	0
Bacteria;__Proteobacteria;__Gammaproteobacteria;__Burkholderiales;__Oxalobacteraceae;Other	0	0	0	0
Bacteria;__Proteobacteria;__Gammaproteobacteria;__Burkholderiales;__Rhodocyclaceae1;__Methyloversatilis	0	0	0	0
Bacteria;__Proteobacteria;__Gammaproteobacteria;__Burkholderiales;__Rhodocyclaceae1;__uncultured	0	0	0	0
Bacteria;__Proteobacteria;__Gammaproteobacteria;__Burkholderiales;__Rhodocyclaceae1;Other	0	0	0	0.31185
Bacteria;__Proteobacteria;__Gammaproteobacteria;__Burkholderiales;__Rhodocyclaceae2;__Thauera	0	0	0	0
Bacteria;__Proteobacteria;__Gammaproteobacteria;__Burkholderiales;__Rhodocyclaceae3;__Azospira	0	0	0	0
Bacteria;__Proteobacteria;__Gammaproteobacteria;__Burkholderiales;__Rhodocyclaceae3;__Dechloromonas1	0	0	0	0
Bacteria;__Proteobacteria;__Gammaproteobacteria;__Burkholderiales;__Rhodocyclaceae3;__uncultured	0	0	0	0
Bacteria;__Proteobacteria;__Gammaproteobacteria;__Burkholderiales;__Rhodocyclaceae3;Other	0	0.724848	3.35035	7.48441
Bacteria;__Proteobacteria;__Gammaproteobacteria;__Burkholderiales;__Sutterellaceae;__uncultured	0	0	0	0
Bacteria;__Proteobacteria;__Gammaproteobacteria;__Burkholderiales;Other;Other	0	0	0	0
Bacteria;__Proteobacteria;__Gammaproteobacteria;__Cellvibrionales;__Halieaceae;__Halioglobus1	0	0	0	0
Bacteria;__Proteobacteria;__Gammaproteobacteria;__Cellvibrionales;__Halieaceae;__OM60NOR5_clade	0	0	0	0
Bacteria;__Proteobacteria;__Gammaproteobacteria;__Cellvibrionales;__Halieaceae;Other	0	0	0	0
Bacteria;__Proteobacteria;__Gammaproteobacteria;__Cellvibrionales;__Porticoccaceae;__SAR92_clade	0	0	0	0
Bacteria;__Proteobacteria;__Gammaproteobacteria;__Cellvibrionales;__Spongiibacteraceae;__BD1_7_clade	0	0	0	0
Bacteria;__Proteobacteria;__Gammaproteobacteria;__Cellvibrionales;__Spongiibacteraceae;Other	0	0.0289939	0	0
Bacteria;__Proteobacteria;__Gammaproteobacteria;__Cellvibrionales;Other;Other	0	0	0	0
Bacteria;__Proteobacteria;__Gammaproteobacteria;__CH2b56;__f;__g	0	0	0	0
Bacteria;__Proteobacteria;__Gammaproteobacteria;__Chromatiales;__Chromatiaceae;__uncultured	0	0	0	0
Bacteria;__Proteobacteria;__Gammaproteobacteria;__Chromatiales;__Chromatiaceae;Other	0	0	0	0
Bacteria;__Proteobacteria;__Gammaproteobacteria;__Chromatiales;__Sedimenticolaceae;__Sedimenticola	0.0896164	0	0	0
Bacteria;__Proteobacteria;__Gammaproteobacteria;__Chromatiales;__Sedimenticolaceae;__uncultured	0.0896164	0.18846	0.159541	0
Bacteria;__Proteobacteria;__Gammaproteobacteria;__Chromatiales;__Sedimenticolaceae;Other	0	0	0	0
Bacteria;__Proteobacteria;__Gammaproteobacteria;__Coxiellales;__Coxiellaceae;__Coxiella	0	0	0	0
Bacteria;__Proteobacteria;__Gammaproteobacteria;__Diplorickettsiales;__Diplorickettsiaceae;__uncultured	0	0	0	0
Bacteria;__Proteobacteria;__Gammaproteobacteria;__EC3;__f;__g	0	0	0	0
Bacteria;__Proteobacteria;__Gammaproteobacteria;__Ectothiorhodospirales;__Ectothiorhodospiraceae1;__Thioalkalivibrio1	0	0	0	0
Bacteria;__Proteobacteria;__Gammaproteobacteria;__Ectothiorhodospirales;__Ectothiorhodospiraceae1;__Thioalkalivibrio3	0	0	0	0
Bacteria;__Proteobacteria;__Gammaproteobacteria;__Ectothiorhodospirales;__Ectothiorhodospiraceae1;Other	0	0	0	0
Bacteria;__Proteobacteria;__Gammaproteobacteria;__Ectothiorhodospirales;__Ectothiorhodospiraceae2;__Thiogranum	0	0.0579878	0	0
Bacteria;__Proteobacteria;__Gammaproteobacteria;__Ectothiorhodospirales;__Ectothiorhodospiraceae2;__uncultured	0	0	0	0
Bacteria;__Proteobacteria;__Gammaproteobacteria;__Ectothiorhodospirales;__Ectothiorhodospiraceae3;__uncultured	0	0	0	0
Bacteria;__Proteobacteria;__Gammaproteobacteria;__Ectothiorhodospirales;__Thioalkalispiraceae;__Thioalkalispira_Sulfurivermis	0	0	0	0
Bacteria;__Proteobacteria;__Gammaproteobacteria;__Ectothiorhodospirales;__Thioalkalispiraceae;__Thiohalophilus	0.00597443	0	0	0
Bacteria;__Proteobacteria;__Gammaproteobacteria;__Ectothiorhodospirales;__Thioalkalispiraceae;Other	0	0	0	0
Bacteria;__Proteobacteria;__Gammaproteobacteria;__Ectothiorhodospirales;Other;Other	0	0	0	0
Bacteria;__Proteobacteria;__Gammaproteobacteria;__Enterobacterales;__Enterobacteriaceae1;__Enterobacter2	0	0	0	0
Bacteria;__Proteobacteria;__Gammaproteobacteria;__Enterobacterales;__Enterobacteriaceae1;__Escherichia_Shigella1	0	0	0	0
Bacteria;__Proteobacteria;__Gammaproteobacteria;__Enterobacterales;__Enterobacteriaceae1;Other	0	0	0	0
Bacteria;__Proteobacteria;__Gammaproteobacteria;__Enterobacterales;__Enterobacteriaceae2;__Buttiauxella	0	0	0	0
Bacteria;__Proteobacteria;__Gammaproteobacteria;__Enterobacterales;__Enterobacteriaceae7;__Cedecea	0	0	0	0
Bacteria;__Proteobacteria;__Gammaproteobacteria;__Enterobacterales;__Erwiniaceae1;__Pantoea4	0	0	0	0
Bacteria;__Proteobacteria;__Gammaproteobacteria;__Enterobacterales;Other;Other	0	0	0	0
Bacteria;__Proteobacteria;__Gammaproteobacteria;__EPR3968_O8a_Bc78;__f;__g	0	0.0289939	0	0
Bacteria;__Proteobacteria;__Gammaproteobacteria;__EV818SWSAP88;__f;__g	0	0	0	0
Bacteria;__Proteobacteria;__Gammaproteobacteria;__Ga0077536;__f;__g	0	0	0	0
Bacteria;__Proteobacteria;__Gammaproteobacteria;__Gammaproteobacteria_Incertae_Sedis;__Unknown_Family;__Acidibacter	0	0	0	0
Bacteria;__Proteobacteria;__Gammaproteobacteria;__Gammaproteobacteria_Incertae_Sedis;__Unknown_Family;__Candidatus_Berkiella	0	0	0	0
Bacteria;__Proteobacteria;__Gammaproteobacteria;__Gammaproteobacteria_Incertae_Sedis;__Unknown_Family;__Marinicella	0	0	0	0
Bacteria;__Proteobacteria;__Gammaproteobacteria;__Gammaproteobacteria_Incertae_Sedis;__Unknown_Family;__uncultured	0.0716932	0.463903	0.574346	0.10395
Bacteria;__Proteobacteria;__Gammaproteobacteria;__Gammaproteobacteria_Incertae_Sedis;__Unknown_Family;Other	0	0	0	0
Bacteria;__Proteobacteria;__Gammaproteobacteria;__Halothiobacillales;__Halothiobacillaceae2;__Thiovirga	0	0	0	0
Bacteria;__Proteobacteria;__Gammaproteobacteria;__HOC36;__f;__g	0	0	0	0
Bacteria;__Proteobacteria;__Gammaproteobacteria;__JTB23;__f;__g	0	0	0	0
Bacteria;__Proteobacteria;__Gammaproteobacteria;__KI89A_clade;__f;__g	0	0	0	0
Bacteria;__Proteobacteria;__Gammaproteobacteria;__Legionellales;__Legionellaceae;__Legionella	0	0	0	0
Bacteria;__Proteobacteria;__Gammaproteobacteria;__Legionellales;__Legionellaceae;__uncultured	0	0	0	0
Bacteria;__Proteobacteria;__Gammaproteobacteria;__Legionellales;__Legionellaceae;Other	0	0	0	0
Bacteria;__Proteobacteria;__Gammaproteobacteria;__MBAE14;__f;__g	0	0	0	0
Bacteria;__Proteobacteria;__Gammaproteobacteria;__MBMPE27;__f;__g	0	0	0	0
Bacteria;__Proteobacteria;__Gammaproteobacteria;__Methylococcales;__Cycloclasticaceae;__Cycloclasticus	0	0	0	0
Bacteria;__Proteobacteria;__Gammaproteobacteria;__Methylococcales;__Methylococcaceae;__Methylococcus	0	0	0	0
Bacteria;__Proteobacteria;__Gammaproteobacteria;__Methylococcales;__Methylohalobiaceae;__Methylohalobius	0	0	0	0
Bacteria;__Proteobacteria;__Gammaproteobacteria;__Methylococcales;__Methylohalobiaceae;Other	0	0	0	0
Bacteria;__Proteobacteria;__Gammaproteobacteria;__Methylococcales;__Methylomonadaceae;__ET_SHO	0	0	0	0
Bacteria;__Proteobacteria;__Gammaproteobacteria;__Methylococcales;__Methylomonadaceae;__IheB2_23	0	0	0	0
Bacteria;__Proteobacteria;__Gammaproteobacteria;__Methylococcales;__Methylomonadaceae;__Marine_Methylotrophic_Group_2	0.0119489	0	0	0
Bacteria;__Proteobacteria;__Gammaproteobacteria;__Methylococcales;__Methylomonadaceae;__Methyloprofundus	0.0119489	0	0	0
Bacteria;__Proteobacteria;__Gammaproteobacteria;__Methylococcales;__Methylomonadaceae;Other	0	0	0	0
Bacteria;__Proteobacteria;__Gammaproteobacteria;__Methylococcales;Other;Other	0	0	0	0
Bacteria;__Proteobacteria;__Gammaproteobacteria;__Milano_WF1B_44;__f;__g	0.041821	0	0	0
Bacteria;__Proteobacteria;__Gammaproteobacteria;__Nitrosococcales;__Methylophagaceae;__Marine_Methylotrophic_Group_3	0.0119489	0	0.0319081	0
Bacteria;__Proteobacteria;__Gammaproteobacteria;__Nitrosococcales;__Methylophagaceae;__Methylophaga	0	0	0	0
Bacteria;__Proteobacteria;__Gammaproteobacteria;__Nitrosococcales;__Methylophagaceae;__uncultured	0	0	0.0319081	0
Bacteria;__Proteobacteria;__Gammaproteobacteria;__Nitrosococcales;__Methylophagaceae;Other	0.00597443	0	0.0319081	0
Bacteria;__Proteobacteria;__Gammaproteobacteria;__Nitrosococcales;__Nitrosococcaceae;__AqS1	0	0	0	0
Bacteria;__Proteobacteria;__Gammaproteobacteria;__Nitrosococcales;__Nitrosococcaceae;Other	0	0	0	0
Bacteria;__Proteobacteria;__Gammaproteobacteria;__Oceanospirillales1;__Oceanospirillaceae;__Oceanospirillum	0	0	0	0
Bacteria;__Proteobacteria;__Gammaproteobacteria;__Oceanospirillales10;__Hahellaceae;__Hahella	0	0	0	0
Bacteria;__Proteobacteria;__Gammaproteobacteria;__Oceanospirillales11;__Pseudohongiellaceae;__Pseudohongiella	0	0	0	0
Bacteria;__Proteobacteria;__Gammaproteobacteria;__Oceanospirillales12;__Alcanivoracaceae1;__Alcanivorax	0	0	0	0
Bacteria;__Proteobacteria;__Gammaproteobacteria;__Oceanospirillales3;__Halomonadaceae;__Cobetia	0	0	0	0
Bacteria;__Proteobacteria;__Gammaproteobacteria;__Oceanospirillales3;__Halomonadaceae;__Halomonas1	0.00597443	0	0	0
Bacteria;__Proteobacteria;__Gammaproteobacteria;__Oceanospirillales3;__Halomonadaceae;Other	0	0	0	0
Bacteria;__Proteobacteria;__Gammaproteobacteria;__Oceanospirillales4;__Marinomonadaceae;__Marinomonas	0	0	0	0
Bacteria;__Proteobacteria;__Gammaproteobacteria;__Oceanospirillales4;__Nitrincolaceae;__Amphritea	0	0	0	0
Bacteria;__Proteobacteria;__Gammaproteobacteria;__Oceanospirillales4;__Nitrincolaceae;__g	0	0	0	0
Bacteria;__Proteobacteria;__Gammaproteobacteria;__Oceanospirillales4;__Nitrincolaceae;__Marinobacterium2	0	0	0	0
Bacteria;__Proteobacteria;__Gammaproteobacteria;__Oceanospirillales4;__Nitrincolaceae;__Marinobacterium4	0	0	0	0
Bacteria;__Proteobacteria;__Gammaproteobacteria;__Oceanospirillales4;__Nitrincolaceae;__Neptuniibacter	0	0	0	0
Bacteria;__Proteobacteria;__Gammaproteobacteria;__Oceanospirillales4;__Nitrincolaceae;__uncultured	0	0	0	0
Bacteria;__Proteobacteria;__Gammaproteobacteria;__Oceanospirillales4;__Nitrincolaceae;Other	0	0	0	0
Bacteria;__Proteobacteria;__Gammaproteobacteria;__Oceanospirillales4;Other;Other	0	0	0	0
Bacteria;__Proteobacteria;__Gammaproteobacteria;__Oceanospirillales5;__Saccharospirillaceae;__g	0	0	0	0
Bacteria;__Proteobacteria;__Gammaproteobacteria;__Oceanospirillales5;__Saccharospirillaceae;__Oceanobacter	0	0	0	0
Bacteria;__Proteobacteria;__Gammaproteobacteria;__Oceanospirillales5;__Saccharospirillaceae;__Oleibacter	0	0	0	0
Bacteria;__Proteobacteria;__Gammaproteobacteria;__Oceanospirillales5;__Saccharospirillaceae;__Thalassolituus	0	0	0	0
Bacteria;__Proteobacteria;__Gammaproteobacteria;__Oceanospirillales5;__Saccharospirillaceae;__Thalassolituus2	0	0	0	0
Bacteria;__Proteobacteria;__Gammaproteobacteria;__Oceanospirillales5;__Saccharospirillaceae;Other	0	0	0	0
Bacteria;__Proteobacteria;__Gammaproteobacteria;__Pasteurellales;__Pasteurellaceae;Other	0	0	0	0
Bacteria;__Proteobacteria;__Gammaproteobacteria;__Pseudomonadales;__Moraxellaceae;__Acinetobacter	0	0.18846	0	4.5738
Bacteria;__Proteobacteria;__Gammaproteobacteria;__Pseudomonadales;__Moraxellaceae;__Enhydrobacter1	0	0	0	0
Bacteria;__Proteobacteria;__Gammaproteobacteria;__Pseudomonadales;__Moraxellaceae;__Psychrobacter	0	0	0	0
Bacteria;__Proteobacteria;__Gammaproteobacteria;__Pseudomonadales;__Moraxellaceae;Other	0	0	0	0
Bacteria;__Proteobacteria;__Gammaproteobacteria;__Pseudomonadales;__Pseudomonadaceae;__Azotobacter2	0	0	0	0
Bacteria;__Proteobacteria;__Gammaproteobacteria;__Pseudomonadales;__Pseudomonadaceae;__Pseudomonas1	0	1.63816	1.24442	5.30146
Bacteria;__Proteobacteria;__Gammaproteobacteria;__Pseudomonadales;__Pseudomonadaceae;Other	0	0	0	0
Bacteria;__Proteobacteria;__Gammaproteobacteria;__Salinisphaerales;__Solimonadaceae;__Nevskia	0	0	0	0
Bacteria;__Proteobacteria;__Gammaproteobacteria;__Steroidobacterales;__Woeseiaceae;__JTB255_marine_benthic_group	0	0	0	0
Bacteria;__Proteobacteria;__Gammaproteobacteria;__Steroidobacterales;__Woeseiaceae;__Woeseia	0	0	0.0319081	0.10395
Bacteria;__Proteobacteria;__Gammaproteobacteria;__Thiomicrospirales;__Thioglobaceae;__SUP05_cluster	0	0	0	0
Bacteria;__Proteobacteria;__Gammaproteobacteria;__Thiomicrospirales;__Thiomicrospiraceae;__endosymbionts	0.0597443	0.0289939	0	0
Bacteria;__Proteobacteria;__Gammaproteobacteria;__Thiomicrospirales;__Thiomicrospiraceae;__Hydrogenovibrio	0	0	0	0
Bacteria;__Proteobacteria;__Gammaproteobacteria;__Thiomicrospirales;__Thiomicrospiraceae;__Thiomicrospira1	0	0	0	0
Bacteria;__Proteobacteria;__Gammaproteobacteria;__Thiomicrospirales;__Thiomicrospiraceae;Other	0	0	0	0
Bacteria;__Proteobacteria;__Gammaproteobacteria;__Thiotrichales;__Thiotrichaceae1;__Cocleimonas	0	0	0	0
Bacteria;__Proteobacteria;__Gammaproteobacteria;__Thiotrichales;__Thiotrichaceae1;__uncultured	0.0179233	0	0.0319081	0
Bacteria;__Proteobacteria;__Gammaproteobacteria;__Thiotrichales;__Thiotrichaceae1;Other	0	0	0	0
Bacteria;__Proteobacteria;__Gammaproteobacteria;__Thiotrichales;__Thiotrichaceae2;__Candidatus_Navis	0	0	0	0
Bacteria;__Proteobacteria;__Gammaproteobacteria;__Thiotrichales;__Thiotrichaceae2;__Thiothrix	0	0	0	0
Bacteria;__Proteobacteria;__Gammaproteobacteria;__Thiotrichales;__Thiotrichaceae2;__uncultured	0	0	0	0
Bacteria;__Proteobacteria;__Gammaproteobacteria;__UBA10353_marine_group;__f;__g	0	0	0	0
Bacteria;__Proteobacteria;__Gammaproteobacteria;__uncultured;__f;__g	0	0	0	0
Bacteria;__Proteobacteria;__Gammaproteobacteria;__Vibrionales;__Vibrionaceae;__Catenococcus	0	0	0	0
Bacteria;__Proteobacteria;__Gammaproteobacteria;__Vibrionales;__Vibrionaceae;__Photobacterium4	0	0	0	0
Bacteria;__Proteobacteria;__Gammaproteobacteria;__Vibrionales;__Vibrionaceae;__uncultured	0	0	0	0
Bacteria;__Proteobacteria;__Gammaproteobacteria;__Vibrionales;__Vibrionaceae;__Vibrio1	0	0	0	0
Bacteria;__Proteobacteria;__Gammaproteobacteria;__Vibrionales;__Vibrionaceae;__Vibrio2	0	0	0	0
Bacteria;__Proteobacteria;__Gammaproteobacteria;__Vibrionales;__Vibrionaceae;Other	0	0	0	0
Bacteria;__Proteobacteria;__Gammaproteobacteria;__Xanthomonadales;__Rhodanobacteraceae;__Chujaibacter	0	0	0	0
Bacteria;__Proteobacteria;__Gammaproteobacteria;__Xanthomonadales;__Rhodanobacteraceae;__Dokdonella	0	0	0	0
Bacteria;__Proteobacteria;__Gammaproteobacteria;__Xanthomonadales;__Rhodanobacteraceae;__Rhodanobacter1	0	0	0	0
Bacteria;__Proteobacteria;__Gammaproteobacteria;__Xanthomonadales;__Xanthomonadaceae1;__Arenimonas1	0	0	0	0
Bacteria;__Proteobacteria;__Gammaproteobacteria;__Xanthomonadales;__Xanthomonadaceae1;__Lysobacter2	0	0	0	0
Bacteria;__Proteobacteria;__Gammaproteobacteria;__Xanthomonadales;__Xanthomonadaceae1;__Pseudoxanthomonas	0	0	0	0
Bacteria;__Proteobacteria;__Gammaproteobacteria;__Xanthomonadales;__Xanthomonadaceae1;__Stenotrophomonas	0	0	0	0
Bacteria;__Proteobacteria;__Gammaproteobacteria;__Xanthomonadales;__Xanthomonadaceae1;__Thermomonas2	0	0	0	0
Bacteria;__Proteobacteria;__Gammaproteobacteria;__Xanthomonadales;__Xanthomonadaceae1;__Xanthomonas2	0	0	0	0
Bacteria;__Proteobacteria;__Gammaproteobacteria;__Xanthomonadales;__Xanthomonadaceae1;Other	0	0	0	0
Bacteria;__Proteobacteria;__Gammaproteobacteria;__Xanthomonadales;Other;Other	0	0	0	0
Bacteria;__Proteobacteria;__Gammaproteobacteria;Other;Other;Other	0.0955909	0	0.127632	0.10395
Bacteria;__Proteobacteria;__Zetaproteobacteria;__Mariprofundales;__Mariprofundaceae;__Mariprofundus	0	0	0	0
Bacteria;__Proteobacteria;Other;Other;Other;Other	0	0.0289939	0	0
Bacteria;__SAR324_cladeMarine_group_B;__c;__o;__f;__g	0.0298721	0	0.159541	0
Bacteria;__Schekmanbacteria;__c;__o;__f;__g	0	0	0	0
Bacteria;__Spirochaetota;__Brachyspirae;__Brachyspirales;__Brachyspirales_Incertae_Sedis;__Exilispira	0	0	0	0
Bacteria;__Spirochaetota;__Brevinematia;__Brevinematales;__Brevinemataceae;__Brevinema	0	0	0	0
Bacteria;__Spirochaetota;__Leptospirae;__Leptospirales;__Leptospiraceae;__RBG_16_49_21	0	0	0	0
Bacteria;__Spirochaetota;__Spirochaetia;__Spirochaetales;__Spirochaetaceae;__GWE2_31_10	0	0	0	0
Bacteria;__Spirochaetota;__Spirochaetia;__Spirochaetales;__Spirochaetaceae;__Sediminispirochaeta	0	0	0.0319081	0
Bacteria;__Spirochaetota;__Spirochaetia;__Spirochaetales;__Spirochaetaceae;__Sphaerochaeta	0.0119489	0.0289939	0.191449	0.4158
Bacteria;__Spirochaetota;__Spirochaetia;__Spirochaetales;__Spirochaetaceae;__Spirochaeta_2	0.298721	0.159467	0.478622	0
Bacteria;__Spirochaetota;__Spirochaetia;__Spirochaetales;__Spirochaetaceae;__Spirochaeta2	0.137412	0.304436	0	1.2474
Bacteria;__Spirochaetota;__Spirochaetia;__Spirochaetales;__Spirochaetaceae;__Termite_Treponema_cluster	0	0	0	0
Bacteria;__Spirochaetota;__Spirochaetia;__Spirochaetales;__Spirochaetaceae;__Treponema1	0	0	0	0
Bacteria;__Spirochaetota;__Spirochaetia;__Spirochaetales;__Spirochaetaceae;__Treponema3	0	0	0	0
Bacteria;__Spirochaetota;__Spirochaetia;__Spirochaetales;__Spirochaetaceae;__uncultured	0.0179233	0.130473	0	0
Bacteria;__Spirochaetota;__Spirochaetia;__Spirochaetales;__Spirochaetaceae;Other	0.0597443	0	0.255265	0
Bacteria;__Sumerlaeota;__Sumerlaeia;__Sumerlaeales;__Sumerlaeaceae;__Sumerlaea	0	0	0.319081	0
Bacteria;__Sumerlaeota;__Sumerlaeia;__uncultured;__f;__g	0	0	0	0
Bacteria;__Sva0485;__c;__o;__f;__g	0.0298721	0.115976	0.0319081	0
Bacteria;__Synergistota;__Synergistia;__Synergistales;__Synergistaceae;__Fretibacterium	0	0	0	0
Bacteria;__Synergistota;__Synergistia;__Synergistales;__Synergistaceae;__g	0	0	0	0
Bacteria;__Synergistota;__Synergistia;__Synergistales;__Synergistaceae;__Thermovirga	0.0238977	0	0.127632	0
Bacteria;__Synergistota;__Synergistia;__Synergistales;__Synergistaceae;__uncultured	0	0	0	0
Bacteria;__Synergistota;__Synergistia;__Synergistales;__Synergistaceae;Other	0	0	0	0
Bacteria;__TA06;__c;__o;__f;__g	0.125463	0.0434909	0.0319081	0
Bacteria;__Thermosulfidibacterota;__Thermosulfidibacteria;__Thermosulfidibacterales;__Thermosulfidibacteraceae;__Thermosulfidibacter	0	0	0	0
Bacteria;__Thermotogota;__Thermotogae;__Kosmotogales;__Kosmotogaceae;__Kosmotoga	0.0238977	6.87156	13.88	7.90021
Bacteria;__Thermotogota;__Thermotogae;__Kosmotogales;__Kosmotogaceae;__Mesotoga	0	0	0	0
Bacteria;__Thermotogota;__Thermotogae;__Kosmotogales;__Kosmotogaceae;Other	0	0	0	0
Bacteria;__Thermotogota;__Thermotogae;__Mesoaciditogales;__Mesoaciditogaceae;__uncultured	0	0	0	0
Bacteria;__Thermotogota;__Thermotogae;__o;__f;__g	0	0	0	0
Bacteria;__Thermotogota;__Thermotogae;__Petrotogales;__Petrotogaceae;__g	0	0	0	0
Bacteria;__Thermotogota;__Thermotogae;__Petrotogales;__Petrotogaceae;__Marinitoga	0	0	0	0
Bacteria;__Thermotogota;__Thermotogae;__Petrotogales;__Petrotogaceae;__SC103	0	0	0	0
Bacteria;__Thermotogota;__Thermotogae;__Thermotogales;__Fervidobacteriaceae;__Fervidobacterium	0	0	0	0
Bacteria;__Thermotogota;__Thermotogae;__Thermotogales;__Fervidobacteriaceae;__Thermosipho	0	0.130473	0.0638162	0
Bacteria;__Thermotogota;__Thermotogae;__Thermotogales;__Thermotogaceae;__Pseudothermotoga	0	0	0.0638162	0
Bacteria;__Thermotogota;__Thermotogae;__Thermotogales;__Thermotogaceae;__Thermotoga	0.0298721	0	0	0
Bacteria;__Thermotogota;__Thermotogae;__Thermotogales;__Thermotogaceae;Other	0	0	0	0
Bacteria;__Thermotogota;__Thermotogae;__Thermotogales;Other;Other	0	0.0289939	0.51053	0
Bacteria;__Thermotogota;__Thermotogae;__uncultured;__f;__g	0.00597443	0	0	0
Bacteria;__Thermotogota;__Thermotogae;Other;Other;Other	0.00597443	0.014497	0	0
Bacteria;__Verrucomicrobiota;__Chlamydiae;__Chlamydiales;__cvE6;__g	0	0	0	0
Bacteria;__Verrucomicrobiota;__Chlamydiae;__Chlamydiales;__Parachlamydiaceae;__g	0	0	0	0
Bacteria;__Verrucomicrobiota;__Chlamydiae;__Chlamydiales;__Parachlamydiaceae;Other	0	0	0	0
Bacteria;__Verrucomicrobiota;__Chlamydiae;__Chlamydiales;__Simkaniaceae;__uncultured	0	0	0	0
Bacteria;__Verrucomicrobiota;__Chlamydiae;__Chlamydiales;__Simkaniaceae;Other	0	0	0	0
Bacteria;__Verrucomicrobiota;__Chlamydiae;__Chlamydiales;Other;Other	0	0	0	0
Bacteria;__Verrucomicrobiota;__Chlamydiae;__LD1_PA32;__f;__g	0.00597443	0	0	0
Bacteria;__Verrucomicrobiota;__Kiritimatiellae;__Kiritimatiellales;__Kiritimatiellaceae;__MSBL3	0.00597443	0	0	0
Bacteria;__Verrucomicrobiota;__Kiritimatiellae;__Kiritimatiellales;__Kiritimatiellaceae;__R76_B128	0.0119489	0	0	0
Bacteria;__Verrucomicrobiota;__Kiritimatiellae;__WCHB1_41;__f;__g	0.0119489	0	0	0
Bacteria;__Verrucomicrobiota;__Lentisphaeria;__Oligosphaerales;__Lenti_02;__g	0	0	0	0
Bacteria;__Verrucomicrobiota;__Lentisphaeria;__Oligosphaerales;Other;Other	0	0	0	0
Bacteria;__Verrucomicrobiota;__Lentisphaeria;__P_palmC41;__f;__g	0	0	0	0
Bacteria;__Verrucomicrobiota;__Lentisphaeria;Other;Other;Other	0	0	0	0
Bacteria;__Verrucomicrobiota;__Omnitrophia;__Omnitrophales;__f;__g	0	0	0	0
Bacteria;__Verrucomicrobiota;__Omnitrophia;__Omnitrophales;__Omnitrophaceae;__Candidatus_Omnitrophus	0.0358466	0.0724848	0.191449	0
Bacteria;__Verrucomicrobiota;__Omnitrophia;__Omnitrophales;Other;Other	0	0	0.0638162	0
Bacteria;__Verrucomicrobiota;__Verrucomicrobiae;__Chthoniobacterales;__Chthoniobacteraceae;__Chthoniobacter	0	0	0	0
Bacteria;__Verrucomicrobiota;__Verrucomicrobiae;__Chthoniobacterales;__Chthoniobacteraceae;Other	0	0	0	0
Bacteria;__Verrucomicrobiota;__Verrucomicrobiae;__LD1_PB3;__f;__g	0	0	0	0
Bacteria;__Verrucomicrobiota;__Verrucomicrobiae;__Opitutales;__Puniceicoccaceae;__Lentimonas	0	0	0	0
Bacteria;__Verrucomicrobiota;__Verrucomicrobiae;__Opitutales;__uncultured;__g	0	0	0	0
Bacteria;__Verrucomicrobiota;__Verrucomicrobiae;__Opitutales;Other;Other	0	0.0289939	0	0
Bacteria;__Verrucomicrobiota;__Verrucomicrobiae;__Pedosphaerales;__Pedosphaeraceae;Other	0	0.115976	0	0
Bacteria;__Verrucomicrobiota;__Verrucomicrobiae;__Verrucomicrobiales;__Akkermansiaceae;__Akkermansia	0	0	0	0
Bacteria;__Verrucomicrobiota;__Verrucomicrobiae;__Verrucomicrobiales;__DEV007;__g	0.00597443	0	0.127632	0
Bacteria;__Verrucomicrobiota;__Verrucomicrobiae;__Verrucomicrobiales;__Rubritaleaceae;__Persicirhabdus	0.00597443	0	0	0
Bacteria;__Verrucomicrobiota;__Verrucomicrobiae;__Verrucomicrobiales;__Rubritaleaceae;__Roseibacillus	0	0	0	0
Bacteria;__Verrucomicrobiota;__Verrucomicrobiae;__Verrucomicrobiales;__Rubritaleaceae;__Rubritalea	0	0	0	0
Bacteria;__Verrucomicrobiota;__Verrucomicrobiae;__Verrucomicrobiales;__Rubritaleaceae;Other	0	0	0.0319081	0
Bacteria;__Verrucomicrobiota;__Verrucomicrobiae;Other;Other;Other	0	0	0	0
Bacteria;__WPS_2;__c;__o;__f;__g	0.00597443	0	0	0
Bacteria;__WS1;__c;__o;__f;__g	0.10754	0.739345	0.765795	0.10395
Bacteria;__WS2;__c;__o;__f;__g	0.0657187	0	0.0957243	0
Bacteria;__Zixibacteria;__c;__o;__f;__g	0.280798	1.15976	2.23357	1.2474
Bacteria;Other;Other;Other;Other;Other	0.902139	0.739345	0.606254	0
Eukaryota;__SAR;__Stramenopiles;__Ochrophyta;__Chrysophyceae;Other	0	0	0	0
Unassigned;Other;Other;Other;Other;Other	3.35165	7.20499	4.81812	3.1185

## Sheet: TS5
Numbers are mM sulfide
date	headspace	20190623	20190729	20190923
days since inoculation		9	45	100
DRS67	ctrl	3.1119	4.1574	4.82
DRS70	C2H6	2.8003	3.8622	4.08
DRS71	C2H6	2.3493	3.6736	4.61

## Sheet: TS6
DNA SN	MAGs in this study	Incubation SN	Condition	DNA extraction method	16S Amplicon	FL 16S PacBio	Illumina SE	Illumina PE	Illumina library kit	Nanopore	Nanopore Platforms	Nanopore library approach	Assembly methods	Pilon polishing
FW3395	Ca.H. endolithica; Thor FW25	FW10025	Lactate/sulfate	Phenol/Chloroform	+	+	+	+	NEBNext Ultra kit	+	MinION	direct PCR-amplification library prep.	Canu v2.1 / metaspades	+
FW3993	Ca.H. endolithica	FW10006	Lactate/sulfate	Zymo MagBead	+	-	-	+	Nextera DNA flex	-			N.A. only used for read mapping, as shown in Extended Data Figure 4a.
FW3397	Loki FW102	FW10102	Lactate/sulfate	Phenol/Chloroform	+	+	+	+	NEBNext Ultra kit	+	MinION	direct PCR-amplification library prep.	Canu v2.1	+
FW4147	Gerd AC18	AC18	Methane/sulfate	Zymo MagBead	+	-	-	+	NEBNext Ultra kit	-			Metaspades	-
FW4380	Gerd AC18	AC18	Methane/sulfate	Zymo MagBead	-	-	-	+	NEBNext Ultra kit	-			Metaspades	-
FW4382	Gerd AC18	AC19	Methane/sulfate	Zymo MagBead	-	-	-	+	NEBNext Ultra kit	-			Metaspades	-
FW4588	Ca.H. aukensis	DRS71	Ethane/sulfate	ZymoBIOMICS DNA kit	+	-	-	+	NEBNext Ultra kit	+	MinION	run1 (low yield): MDA-preamplified, then PCR-free library prep; run 2 (high-yield): MDA-amplified, then PCR-amplification library prep.	Metaspades + Lrscaf	+

## Sheet: TS7
1. Identity Matrix based on 16S rRNA gene identity values (%) between MAGs.
	Thor BC	Odin LCB4	Ca. P. syntrophicum	Ca. H. endolithica	Thor FW25	Loki FW102	Gerd AC18	Ca. H. aukensis
Thor BC
Odin LCB4	74.1
Ca. P. syntrophicum	71.5	79.1
Ca. H. endolithica	65.1	69.9	70.1
Thor FW25	86.5	73.6	70.5	69
Loki FW102	72.1	79.2-79.3	93.9-94.0	70.1-70.2	71.3-71.4
Gerd AC18	71.8	76.8	72.1	68.1	70	72.7-72.8
Ca. H. aukensis	64.8	70	70.2	97.9	69.2	70.1-70.2	68.1
2. Identity Matrix based on ANI/AF values between MAGs, focusing on subset of non-coding genes. Values shown are averages of pairwise comparisons.
	Thor BC	Odin LCB4	Ca. P. syntrophicum	Ca. H. endolithica	Thor FW25	Loki FW102	Gerd AC18	Ca. H. aukensis
Thor BC
Odin LCB4	73.86/0.45
Ca. P. syntrophicum	65.695/0.485	73.865/0.505
Ca. H. endolithica	68.485/0.14	68.935/0.325	71.3/0.385
Thor FW25	86.78/0.29	77.21/0.205	70.23/0.22	70.53/0.27
Loki FW102	68.1/0.415	72.355/0.45	89.235/0.555	0/0	73.915/0.105
Gerd AC18	67.37/0.445	73.355/0.535	69.6/0.49	67.715/0.38	70.555/0.23	71.97/0.415
Ca. H. aukensis	67.275/0.2	68.275/0.355	71.05/0.3	97.74/0.87	71.73/0.225	71.56/0.41	68.16/0.49
3. Identity Matrix based on ANI/AF values between MAGs (focusing on protein-coding genes). Values shown are averages of pairwise comparisons. Light shade of red indicates potential order/family relationship. More intense shade of red indicates potential genus relationship.
	Thor BC	Odin LCB4	Ca. P. syntrophicum	Ca. H. endolithica	Thor FW25	Loki FW102	Gerd AC18	Ca. H. aukensis
Thor BC
Odin LCB4	0/0
Ca. P. syntrophicum	0/0	66.515/0.005
Ca. H. endolithica	0/0	0/0	67.325/0.015
Thor FW25	68.56/0.175	0/0	0/0	0/0
Loki FW102	0/0	0/0	70.205/0.175	67.67/0.02	0/0
Gerd AC18	65.52/0.01	0/0	67.2/0.01	65.975/0.02	0/0	66.17/0.01
Ca. H. aukensis	0/0	0/0	68.16/0.015	88.095/0.82	0/0	68.18/0.015	66.09/0.02
4. Identity Matrix based on two-way AAI values between MAGs. More intense shade of red indicates potential genus relationship while the lighter shade indicates potential family relationship.
	Thor BC	Odin LCB4	Ca. P. syntrophicum	Ca. H. endolithica	Thor FW25	Loki FW102	Gerd AC18	Ca. H. aukensis
Thor BC
Odin LCB4	39.07
Ca. P. syntrophicum	35.95	36.82
Ca. H. endolithica	37.04	37.59	36.45
Thor FW25	58.46	39.03	36.07	37.33
Loki FW102	35.63	36.8	53.04	36.94	36.22
Gerd AC18	38.02	38.96	36.85	39.98	38.19	36.92
Ca. H. aukensis	37.14	38.09	36.84	89.83	37.68	36.96	40.39

## Sheet: TS8
Clade	Bin Id	Reference	Original file	coverage	redundancy	Ncontigs	Lcontig_mean	Genome size (bp)	CheckM_Completeness	CheckM_Contamination	CheckM_Strain_heterogeneity	# ambiguous bases	# scaffolds	N50 (scaffolds)	N50 (contigs)	Mean scaffold length (bp)	Longest scaffold (bp)	Longest contig (bp)	GC	GC std (scaffolds > 1kbp)	Coding density	Translation table	# predicted genes	0	1	2	3	4	5+
Baldr	ASG042_Baldrarchaeota129	Liu Y et al., 2021	GCA_016840485.1_ASM1684048v1_genomic.fna	96.4539	11.3475	333	9632	3207774	95.74	7.09	0	0	333	16442	16442	9632	87536	87536	36.7	1.65	85.51	11	3653	6	125	10	0	0	0
Baldr	ASG043_Baldrarchaeota130	Liu Y et al., 2021	GCA_016840465.1_ASM1684046v1_genomic.fna	98.5816	4.25532	100	22677	2267786	98.58	3.55	0	0	100	31500	31500	22677	120762	120762	45.9	2.85	87.21	11	2518	2	134	5	0	0	0
Baldr	ASG209_GEM11595	Nayfach et al Nature Biotechnology 2020	OTU-11595.fa	95.7447	3.5461	132	16662	2199487	97.16	3.55	0	0	132	30998	30998	16662	199101	199101	45.5	2.53	86.94	11	2483	4	132	5	0	0	0
Baldr	ASG235_GEM7007	Nayfach et al Nature Biotechnology 2020	OTU-7007.fa	95.0355	4.96454	88	17255	1518486	95.74	2.84	0	0	88	27038	27038	17255	101615	101615	37	1.51	86.52	11	1612	6	131	4	0	0	0
Baldr	ASG204_AsgAHVG01	Sun J et al., 2021	P266365_95.fa	100	7.80142	27	71155	1922513	100	4.96	0	1325	18	253646	116146	106806	612202	389100	35.5	1	86.65	11	1915	0	134	7	0	0	0
Baldr	ASG205_AsgAHVG02	Sun J et al., 2021	SRR6301445.bin_128.fa	100	12.0567	348	7548	2627034	100	9.22	7.14	0	348	10691	10691	7548	57853	57853	36.6	1.44	84.97	11	3035	0	129	11	1	0	0
Gerd	ASG272_GCA004524125	Bulzu P-A et al., 2019	GCA_004524125.fa	12.766	0	80	5404	432340	12.77	0	0	0	80	5482	5482	5404	14526	14526	33.5	1.35	87.29	11	429	123	18	0	0	0	0
Gerd	ASG314_GCA011364945	Cai M et al., 2020	GCA_011364945.1.fa	98.5816	12.766	74	46497	3440844	98.58	9.22	0	60	68	69100	66399	50600	368342	241343	30.5	0.92	89.1	11	3197	2	127	11	1	0	0
Gerd	ASG317_GCA011366225	Cai M et al., 2020	GCA_011366225.1.fa	80.8511	12.766	599	4331	2594820	81.56	12.06	23.53	0	599	4852	4852	4331	19972	19972	34.1	1.54	89.75	11	2863	26	98	17	0	0	0
Gerd	ASG318_GCA011366235	Cai M et al., 2020	GCA_011366235.1.fa	96.4539	17.0213	441	10874	4795456	97.16	15.6	0	0	441	20832	20832	10874	84933	84933	31.7	1.57	89.8	11	4595	4	121	12	2	2	0
Gerd	ASG319_GCA011366245	Cai M et al., 2020	GCA_011366245.1.fa	99.2908	8.51064	223	19132	4266520	99.29	8.51	0	0	223	31585	31585	19132	153231	153231	32.2	1.35	90.91	11	4040	1	128	12	0	0	0
Gerd	ASG320_GCA011366285	Cai M et al., 2020	GCA_011366285.1.fa	78.7234	11.3475	240	15223	3653525	78.01	8.51	0	0	240	25159	25159	15223	99421	99421	31.1	1.15	89.58	11	3581	31	99	10	1	0	0
Gerd	ASG321_GCA011366295	Cai M et al., 2020	GCA_011366295.1.fa	92.1986	9.92908	580	5603	3250158	92.91	9.22	21.43	0	580	6724	6724	5603	25494	25494	30.1	1.78	89.8	11	3384	10	119	11	1	0	0
Gerd	ASG322_HMAbin283	Cai M et al., 2020	Gerdarchaeota_HMA_bin2.83.fa	94.3262	7.80142	260	13684	3557936	93.62	6.38	11.11	0	260	24705	24705	13684	86910	86910	33.7	1.56	89.3	11	3514	9	123	9	0	0	0
Gerd	ASG266_GCA004376455	Dong X et al., 2019	GCA_004376455.fa	88.6525	10.6383	246	10880	2676663	88.65	10.64	0	0	246	20573	20573	10880	75674	75674	33.8	1.59	89.68	11	2587	16	110	15	0	0	0
Gerd	ASG047_Gerdarchaeota024	Liu Y et al., 2021	GCA_016839405.1_ASM1683940v1_genomic.fna	86.5248	5.67376	464	6504	3017933	86.52	4.96	12.5	0	464	8209	8209	6504	40267	40267	30	1.54	89.91	11	3112	19	116	5	1	0	0
Gerd	ASG048_Gerdarchaeota061	Liu Y et al., 2021	GCA_016840945.1_ASM1684094v1_genomic.fna	92.9078	3.5461	419	10543	4417709	93.62	1.42	0	0	419	19362	19362	10543	84933	84933	31.7	1.6	89.73	11	4244	9	130	2	0	0	0
Gerd	ASG049_Gerdarchaeota063	Liu Y et al., 2021	GCA_016840905.1_ASM1684090v1_genomic.fna	70.2128	2.12766	321	7183	2305923	70.21	0.71	0	0	321	10460	10460	7183	44210	44210	32.1	1.71	89.1	11	2421	42	98	1	0	0	0
Gerd	ASG014_HeimB18G1	Seitz KW et al., 2019	GCA_003662935	92.1986	8.51064	261	11263	2939760	91.49	7.09	0	0	261	18449	18449	11263	59751	59751	38.9	2.15	88.04	11	2981	12	119	10	0	0	0
Gerd	ASG032_HeimGCA2885	Seitz KW et al., 2019	GCA_003662885.fa	73.0496	2.12766	440	4671	2055492	73.05	1.42	0	0	440	4984	4984	4671	16709	16709	39.3	2.77	89.28	11	2219	38	101	2	0	0	0
Gerd	ASG262_GCA003662875	Seitz KW et al., 2019	GCA_003662875.fa	61.7021	4.25532	390	4279	1669071	60.28	2.13	66.67	0	390	4487	4487	4279	15814	15814	38.5	2.35	88.14	11	1843	56	82	3	0	0	0
Gerd	ASG131_Heimdallarchaeia01	Sun J et al., 2021	hikurangi1519_12R2_mb2_bin1_280.17m.fa	100	7.80142	16	276366	4421869	100	7.8	0	0	16	2258244	2258244	276366	2258244	2258244	32.4	1.18	86.91	11	4381	0	131	9	1	0	0
Gerd	ASG133_Heimdallarchaeia03	Sun J et al., 2021	SRR6301445.bin_147.fa	91.4894	6.38298	102	28163	2872711	91.49	5.67	12.5	0	102	66020	66020	28163	198491	198491	38.6	1.41	87.86	11	2723	12	121	8	0	0	0
Gerd	ASG134_Heimdallarchaeia04	Sun J et al., 2021	hikurangi1519_12F4_80.64m_bin9.fa	100	7.80142	118	34926	4121384	100	7.09	0	0	118	78540	78540	34926	294780	294780	32.5	1.71	87.03	11	4171	0	132	8	1	0	0
Gerd	ASG137_Heimdallarchaeia07	Sun J et al., 2021	hikurangi1519_12R2_mb2_bin15_280.17m.fa	93.617	6.38298	253	13272	3357971	94.33	5.67	0	0	253	19774	19774	13272	95379	95379	33.8	1.19	89.05	11	3328	8	125	8	0	0	0
Gerd	ASG138_Heimdallarchaeia08	Sun J et al., 2021	P326769_299.fa	85.8156	10.6383	311	6928	2154652	86.52	12.06	15.79	0	311	8284	8284	6928	28980	28980	33.9	1.43	88.73	11	2226	19	107	13	2	0	0
Gerd	ASG139_Heimdallarchaeia09	Sun J et al., 2021	SRR3715733.bin.66.fa	93.617	8.51064	390	7630	2975966	93.62	7.09	18.18	0	390	8896	8896	7630	31635	31635	34.2	1.44	89.86	11	3073	9	123	8	1	0	0
Gerd	FWG037_HeimGerdAC018Hv3	This study		100	6.38298	11	289527	3184976	99.29	4.96	0	171	10	442732	442732	318497	876162	876162	38.7	0.8	88	11	2804	1	133	7	0	0	0
Heimdall	ASG300_GCA004524685	Bulzu P-A et al., 2019	GCA_004524685.fa	34.7518	0.70922	112	4765	533755	33.33	0	0	0	112	4878	4878	4765	9507	9507	33.8	1.11	90.75	11	603	94	47	0	0	0	0
Heimdall	ASG268_GCA004376735	Dong X et al., 2019	GCA_004376735.fa	75.8865	10.6383	679	2990	2030371	75.18	8.51	16.67	0	679	3077	3077	2990	18242	18242	33.5	1.71	91.86	11	2357	35	94	12	0	0	0
Heimdall	ASG050_Heimdallarchaeota087	Liu Y et al., 2021	GCA_016839875.1_ASM1683987v1_genomic.fna	88.6525	4.25532	418	8986	3756232	89.36	2.84	0	0	418	13044	13044	8986	97534	97534	33.6	1.24	92.33	11	3770	15	123	2	1	0	0
Heimdall	ASG051_Heimdallarchaeota099	Liu Y et al., 2021	GCA_016840095.1_ASM1684009v1_genomic.fna	97.1631	2.83688	165	20875	3444408	97.87	2.13	0	0	165	46061	46061	20875	224937	224937	33.2	1.03	92.19	11	3371	3	136	1	1	0	0
Heimdall	ASG052_Heimdallarchaeota104	Liu Y et al., 2021	GCA_016839945.1_ASM1683994v1_genomic.fna	90.0709	2.12766	186	16145	3003036	90.07	0	0	0	186	25949	25949	16145	179798	179798	32.2	1.07	92.04	11	2942	14	127	0	0	0	0
Heimdall	ASG053_Heimdallarchaeota107	Liu Y et al., 2021	GCA_016839985.1_ASM1683998v1_genomic.fna	77.305	2.12766	418	6020	2516512	79.43	0	0	0	418	7154	7154	6020	32931	32931	31.9	1.28	91.76	11	2760	29	112	0	0	0	0
Heimdall	ASG250_GCA002505645	Rasigraf O et al., 2019	GCA_002505645.1_genomic.fa	74.4681	4.25532	317	8847	2834249	72.34	2.84	0	29538	219	20195	18780	12941	143669	108444	33.4	1.2	87.96	11	2811	39	98	4	0	0	0
Heimdall	ASG132_Heimdallarchaeia02	Sun J et al., 2021	hikurangi1520D_18H4_mb2_bin34_160.76m.fa	100	5.67376	48	77827	3735735	100	4.26	0	0	48	137731	137731	77827	304232	304232	32.8	0.87	88.76	11	3337	0	136	4	1	0	0
Heimdall	ASG135_Heimdallarchaeia05	Sun J et al., 2021	ERR1299386.bin.8.fa	99.2908	6.38298	159	21811	3468051	99.29	2.84	0	0	159	36733	36733	21811	145582	145582	33.1	1.31	90.27	11	3395	1	136	4	0	0	0
Heimdall	ASG140_Heimdallarchaeia10	Sun J et al., 2021	superspecific.25.fa	97.1631	6.38298	416	8081	3390900	97.16	3.55	20	28928	317	14806	13441	10696	77967	70081	33.2	1.42	87.94	11	3458	4	132	5	0	0	0
Heimdall	FWG001_HeimAAGFW025Hv6	This study		100	3.5461	1	3326783	3326783	100	2.13	0	0	1	3326783	3326783	3326783	3326783	3326783	30.8	0	88.63	11	2848	0	138	3	0	0	0
Heimdall	FWG166_Heimauk	This study		100	4.25532	1	3081793	3081793	99.29	2.84	25	0	1	3081793	3081793	3081793	3081793	3081793	31.2	0	89.56	11	2679	1	136	4	0	0	0
Heimdall	ASG010_HeimAAGAB125	Zaremba-Niedzwiedzka K et al., 2017	GCA_001940755	83.6879	5.67376	225	10127	2278690	85.11	2.13	0	0	225	10774	10774	10127	40319	40319	33.4	1.42	91.13	11	2365	21	117	3	0	0	0
Hel	ASG277_GCA004524205	Bulzu P-A et al., 2019	GCA_004524205.fa	18.4397	0.70922	216	5467	1181003	18.44	0.71	0	0	216	5531	5531	5467	22345	22345	29.9	2.42	87.01	11	1143	115	25	1	0	0	0
Hel	ASG275_GCA004524165	Bulzu P-A et al., 2019	GCA_004524165.fa	21.2766	0.70922	91	12317	1120860	20.57	0	0	0	91	18783	18783	12317	58347	58347	31.7	1.17	88.79	11	1018	112	29	0	0	0	0
Hel	ASG005_HelSZ384	Cai M et al., 2020	GCA_011365055.1	98.5816	7.80142	55	85039	4677395	99.29	4.96	0	216	53	215580	172547	88252	480944	480944	30.1	1.44	88.24	11	4327	1	133	7	0	0	0
Hel	ASG054_Helarchaeota059	Liu Y et al., 2021	GCA_016840985.1_ASM1684098v1_genomic.fna	83.6879	11.3475	910	4344	3953574	85.82	7.8	0	0	910	4756	4756	4344	17740	17740	30.6	2.27	89.61	11	4449	20	110	11	0	0	0
Hel	ASG055_Helarchaeota098	Liu Y et al., 2021	GCA_016840125.1_ASM1684012v1_genomic.fna	97.8723	10.6383	682	11038	7528376	97.16	7.09	9.09	0	682	24536	24536	11038	108739	108739	38.5	2.18	88.35	11	7148	4	128	8	1	0	0
Hel	ASG033_HelGCA4455	Seitz KW et al., 2019	GCA_004524455.fa	20.5674	0.70922	53	20807	1102801	19.86	0.71	0	0	53	31250	31250	20807	86030	86030	40.6	1.81	90	11	1061	113	27	1	0	0	0
Hel	ASG034_HelGBA	Seitz KW et al., 2019	GCA_005191415.fa	87.234	6.38298	409	9346	3840020	86.52	2.84	0	17467	333	15161	12678	11531	52512	52512	35.5	1.93	88	11	3763	19	118	4	0	0	0
Hel	ASG306_GCA005191425	Seitz KW et al., 2019	GCA_005191425.fa	92.1986	4.96454	182	19467	3543077	92.91	1.42	0	0	182	28908	28908	19467	72379	72379	28	1.85	83.38	11	3286	10	129	2	0	0	0
Hel	ASG142_Helarchaeales01	Sun J et al., 2021	lw55_2018reseq_mb2_61.fa	100	12.0567	22	263345	5794606	99.29	7.09	0	1000	12	843982	525816	482883	1484684	877809	30.5	0.98	89.37	11	5121	1	131	8	1	0	0
Hel	ASG143_Helarchaeales02	Sun J et al., 2021	GCA_013375455.1.fa	95.7447	5.67376	219	24240	5309269	95.74	2.13	0	610	212	51451	51052	25043	172737	172737	38.6	3.82	89.68	11	4959	6	133	1	1	0	0
Hel	ASG144_Helarchaeales03	Sun J et al., 2021	GCA_013375405.1.fa	87.234	9.21986	476	9774	4652685	86.52	4.96	0	10	475	16908	16908	9795	91019	91019	36.4	2.53	88.73	11	4591	19	115	7	0	0	0
Hel	ASG145_Helarchaeales04	Sun J et al., 2021	GCA_013375355.1.fa	96.4539	12.0567	589	7797	4592678	96.45	6.38	20	0	589	13188	13188	7797	83466	83466	30.7	1.63	87.45	11	4805	5	128	7	1	0	0
Hermod	ASG056_Hermodarchaeota022	Liu Y et al., 2021	GCA_016839365.1_ASM1683936v1_genomic.fna	96.4539	3.5461	93	23925	2225025	96.45	0.71	0	0	93	44087	44087	23925	153526	153526	45.9	1.48	89.93	11	2302	5	135	1	0	0	0
Hermod	ASG057_Hermodarchaeota080	Liu Y et al., 2021	GCA_016840585.1_ASM1684058v1_genomic.fna	90.7801	5.67376	156	17433	2719647	90.78	3.55	60	0	156	25059	25059	17433	94017	94017	44.6	1.41	88.93	11	2777	13	123	5	0	0	0
Hermod	ASG058_Hermodarchaeota086	Liu Y et al., 2021	GCA_016840405.1_ASM1684040v1_genomic.fna	98.5816	3.5461	77	35143	2706031	98.58	1.42	0	0	77	63064	63064	35143	158819	158819	44.7	1.29	88.72	11	2702	2	137	2	0	0	0
Hermod	ASG059_Hermodarchaeota095	Liu Y et al., 2021	GCA_016840185.1_ASM1684018v1_genomic.fna	91.4894	7.0922	329	7731	2543514	91.49	3.55	80	0	329	10242	10242	7731	64275	64275	45.3	1.81	89.85	11	2666	12	124	5	0	0	0
Hermod	ASG060_Hermodarchaeota097	Liu Y et al., 2021	GCA_016840135.1_ASM1684013v1_genomic.fna	88.6525	2.12766	217	8372	1816882	88.65	0	0	0	217	11878	11878	8372	62036	62036	47.1	2.01	89.77	11	1973	16	125	0	0	0	0
Hermod	ASG061_Hermodarchaeota101	Liu Y et al., 2021	GCA_016840065.1_ASM1684006v1_genomic.fna	95.0355	2.12766	131	19757	2588242	94.33	0	0	0	131	27952	27952	19757	131885	131885	46.9	1.6	90.24	11	2625	8	133	0	0	0	0
Hermod	ASG062_Hermodarchaeota103	Liu Y et al., 2021	GCA_016839995.1_ASM1683999v1_genomic.fna	83.6879	2.12766	148	11231	1662189	83.69	0	0	0	148	13328	13328	11231	60350	60350	45.2	1.38	90.72	11	1766	23	118	0	0	0	0
Hermod	ASG063_Hermodarchaeota114	Liu Y et al., 2021	GCA_016839805.1_ASM1683980v1_genomic.fna	99.2908	2.12766	50	46189	2309456	99.29	1.42	0	0	50	73274	73274	46189	270724	270724	43.8	1.37	88.8	11	2315	1	138	2	0	0	0
Hermod	ASG064_Hermodarchaeota177	Liu Y et al., 2021	GCA_016840765.1_ASM1684076v1_genomic.fna	79.4326	4.96454	266	8698	2313914	79.43	4.26	50	0	266	10468	10468	8698	61809	61809	44.4	1.39	88.87	11	2467	29	106	6	0	0	0
Hermod	ASG065_Hermodarchaeota179	Liu Y et al., 2021	GCA_016840595.1_ASM1684059v1_genomic.fna	60.9929	2.12766	347	6356	2205555	60.99	1.42	0	0	347	8516	8516	6356	36392	36392	44.5	1.76	88.84	11	2395	55	84	2	0	0	0
Hermod	ASG237_GEM12955	Nayfach et al Nature Biotechnology 2020	OTU-12955.fa	83.6879	1.41844	152	9830	1494188	84.4	0.71	0	0	152	13924	13924	9830	44353	44353	44.2	1.69	89.57	11	1590	22	118	1	0	0	0
Hod	ASG004_HeimMHVGSZ246	Cai M et al., 2020	GCA_011364965.1	91.4894	2.83688	21	141443	2973942	91.49	1.42	0	3634	16	525507	265952	185871	646264	631812	34.9	1.16	86.88	11	2715	12	127	2	0	0	0
Hod	ASG013_HeimMHVGB3	Huang JM et al., 2019	GCA_003144275	95.0355	4.25532	107	36899	3948260	95.04	1.42	0	40	103	75254	75254	38332	193901	193901	36.1	1.28	86.84	11	3621	7	132	2	0	0	0
Hod	ASG066_Hodarchaeota018	Liu Y et al., 2021	GCA_016839505.1_ASM1683950v1_genomic.fna	78.7234	3.5461	1051	3809	4003379	78.72	2.84	0	0	1051	4000	4000	3809	31420	31420	36.7	1.8	88.33	11	4687	30	107	4	0	0	0
Hod	ASG067_Hodarchaeota027	Liu Y et al., 2021	GCA_016839515.1_ASM1683951v1_genomic.fna	95.7447	2.12766	348	11514	4006905	95.74	0.71	0	0	348	22952	22952	11514	92527	92527	32.9	1.66	87.36	11	3805	6	134	1	0	0	0
Hod	ASG068_Hodarchaeota089	Liu Y et al., 2021	GCA_016840305.1_ASM1684030v1_genomic.fna	78.0142	4.25532	784	6251	4901500	77.3	2.13	0	0	784	9710	9710	6251	39510	39510	34.9	1.69	87.96	11	4967	32	106	3	0	0	0
Hod	ASG069_Hodarchaeota090	Liu Y et al., 2021	GCA_016840265.1_ASM1684026v1_genomic.fna	68.7943	9.21986	1009	4134	4171669	68.79	7.09	0	0	1009	4375	4375	4134	15847	15847	44.3	2.01	85.54	11	4542	44	87	10	0	0	0
Hod	ASG070_Hodarchaeota091	Liu Y et al., 2021	GCA_016840285.1_ASM1684028v1_genomic.fna	92.1986	4.25532	174	26782	4660121	92.91	0.71	0	0	174	60265	60265	26782	150512	150512	36	1.39	86.9	11	4413	10	130	1	0	0	0
Hod	ASG071_Hodarchaeota102	Liu Y et al., 2021	GCA_016840035.1_ASM1684003v1_genomic.fna	90.0709	2.12766	293	14685	4302992	90.07	0	0	0	293	26822	26822	14685	147174	147174	36.1	1.32	89.09	11	4032	14	127	0	0	0	0
Hod	ASG072_Hodarchaeota105	Liu Y et al., 2021	GCA_016840025.1_ASM1684002v1_genomic.fna	85.8156	6.38298	554	11750	6509507	85.82	1.42	0	0	554	17895	17895	11750	98028	98028	36.9	1.64	85.47	11	6358	20	119	2	0	0	0
Hod	ASG073_Hodarchaeota109	Liu Y et al., 2021	GCA_016839955.1_ASM1683995v1_genomic.fna	73.7589	1.41844	816	6327	5162862	73.05	0.71	0	0	816	7738	7738	6327	53982	53982	34.7	1.88	87.42	11	5328	38	102	1	0	0	0
Hod	ASG074_Hodarchaeota112	Liu Y et al., 2021	GCA_016839815.1_ASM1683981v1_genomic.fna	89.3617	2.83688	206	20604	4244502	90.07	1.42	0	0	206	45218	45218	20604	130878	130878	36	1.16	89.04	11	3922	14	125	2	0	0	0
Hod	ASG075_Hodarchaeota117	Liu Y et al., 2021	GCA_016839785.1_ASM1683978v1_genomic.fna	79.4326	5.67376	248	16297	4041893	80.14	4.26	16.67	0	248	27523	27523	16297	110131	110131	36.1	1.13	87.98	11	3837	28	107	6	0	0	0
Hod	ASG076_Hodarchaeota122	Liu Y et al., 2021	GCA_016839665.1_ASM1683966v1_genomic.fna	66.6667	2.12766	399	9082	3623906	65.25	0.71	0	0	399	12683	12683	9082	58338	58338	36.5	1.43	88.39	11	3552	49	91	1	0	0	0
Hod	ASG077_Hodarchaeota126	Liu Y et al., 2021	GCA_016839625.1_ASM1683962v1_genomic.fna	81.5603	4.25532	494	9782	4832412	80.85	0.71	100	0	494	14826	14826	9782	60501	60501	36.2	1.58	86.74	11	4643	27	113	1	0	0	0
Hod	ASG078_Hodarchaeota131	Liu Y et al., 2021	GCA_016839295.1_ASM1683929v1_genomic.fna	97.1631	3.5461	71	55867	3966622	97.16	2.13	0	0	71	136887	136887	55867	472702	472702	34.7	1.3	87.91	11	3588	4	134	3	0	0	0
Hod	ASG136_Heimdallarchaeia06	Sun J et al., 2021	P326769_bin8.fa	91.4894	5.67376	214	14890	3186536	91.49	2.13	0	0	214	25188	25188	14890	128582	128582	36.2	1.09	87.07	11	3165	12	126	3	0	0	0
Hod	ASG141_Heimdallarchaeia11	Sun J et al., 2021	P326769_bin385.fa	68.7943	6.38298	567	4760	2699368	68.79	5.67	75	0	567	4929	4929	4760	46535	46535	35.1	1.3	88.66	11	2877	44	89	8	0	0	0
Hod	ASG012_HeimMHVGLC3	Zaremba-Niedzwiedzka K et al., 2017	GCA_001940645	95.0355	7.0922	157	36204	5684038	95.04	4.26	14.29	2	157	59313	59313	36204	224298	224298	29.7	2.11	82.78	11	5526	7	129	4	1	0	0
Jord	ASG208_GEM3708	Nayfach et al Nature Biotechnology 2020	OTU-3708.fa	81.5603	2.12766	175	8697	1522047	80.14	1.42	0	0	175	11930	11930	8697	35365	35365	47.3	2.45	84.7	11	1707	28	111	2	0	0	0
Jord	ASG232_GEM17703	Nayfach et al Nature Biotechnology 2020	OTU-17703.fa	93.617	5.67376	204	10619	2166276	92.91	2.84	0	0	204	14640	14640	10619	69717	69717	41	1.94	80.76	11	2117	10	127	4	0	0	0
Jord	ASG233_GEM11553	Nayfach et al Nature Biotechnology 2020	OTU-11553.fa	67.3759	4.25532	301	5864	1765128	67.38	2.13	0	0	301	6152	6152	5864	25049	25049	48.1	2.51	82.24	11	1974	46	92	3	0	0	0
Jord	ASG242_GEM3060	Nayfach et al Nature Biotechnology 2020	OTU-3060.fa	47.5177	0	89	9273	825373	48.94	0	0	0	89	11277	11277	9273	41863	41863	46.3	1.46	86.42	11	918	72	69	0	0	0	0
Jord	ASG243_GEM32931	Nayfach et al Nature Biotechnology 2020	OTU-32931.fa	97.1631	2.12766	154	15051	2317900	99.29	1.42	0	0	154	22716	22716	15051	92587	92587	47.6	3.23	86.44	11	2477	1	138	2	0	0	0
Jord	ASG146_Jordarchaeia01	Sun J et al., 2021	LHC_bin_1308.fa	82.9787	3.5461	120	15815	1897842	82.98	2.13	0	0	120	22881	22881	15815	75765	75765	48.1	2.89	85.1	11	1964	24	114	3	0	0	0
Jord	ASG147_Jordarchaeia02	Sun J et al., 2021	JZ_bin_1113.fa	69.5035	2.83688	219	8378	1834843	70.21	2.84	0	0	219	9815	9815	8378	42855	42855	47.5	2.41	86.03	11	1998	42	95	4	0	0	0
Jord	ASG148_Jordarchaeia03	Sun J et al., 2021	ERP013176_bin.4.fa	48.9362	2.12766	238	5074	1207821	47.52	0.71	0	0	238	5366	5366	5074	18284	18284	37.9	1.73	80.74	11	1473	74	66	1	0	0	0
Jord	ASG149_Jordarchaeia04	Sun J et al., 2021	EB_bin_7.fa	95.7447	9.92908	537	6861	3684889	96.45	3.55	0	0	537	8275	8275	6861	34298	34298	40.8	2.83	83.86	11	3658	5	132	3	1	0	0
Jord	ASG150_Jordarchaeia05	Sun J et al., 2021	SRR6301444.bin_183.fa	78.7234	3.5461	552	4110	2268756	77.3	2.84	0	0	552	4682	4682	4110	21961	21961	47.8	3.19	81.83	11	2706	32	106	2	1	0	0
Jord	ASG206_AsgALCG01	Sun J et al., 2021	lc30_2019_mb2_34.fa	96.4539	6.38298	312	9234	2881860	97.16	2.84	25	820	284	13290	13004	10147	127059	127059	46.3	1.21	83.69	11	3157	4	133	4	0	0	0
Jord	ASG207_AsgALCG02	Sun J et al., 2021	lc20_2019reseq_max107_027.fa	86.5248	6.38298	534	5400	2895412	85.11	2.84	25	11390	412	8743	6564	7027	88760	39432	45.7	1.55	81.77	11	3377	21	116	4	0	0	0
Kai	ASG079_Kariarchaeota017	Liu Y et al., 2021	GCA_016839545.1_ASM1683954v1_genomic.fna	85.1064	1.41844	624	4626	2887009	82.98	0.71	0	0	624	5246	5246	4626	20814	20814	44.1	2.64	91.65	11	3341	24	116	1	0	0	0
Kai	ASG251_GCA002728275	Tully BJ et al., 2018	GCA_002728275.fa	90.0709	2.12766	76	18428	1406929	90.78	1.42	50	6336	76	26372	26297	18512	70478	70234	30.1	1.33	92.32	11	1390	13	126	2	0	0	0
Kai	ASG011_HeimLC2	Zaremba-Niedzwiedzka K et al., 2017	GCA_001940725	80.1418	4.96454	177	27362	4843591	80.14	3.55	40	492	177	38721	38721	27364	152089	152089	32.6	1.08	85.42	11	4702	28	108	5	0	0	0
Loki	ASG279_GCA004524255	Bulzu P-A et al., 2019	GCA_004524255.fa	36.8794	2.12766	510	4656	2374651	36.17	0.71	0	0	510	4605	4605	4656	15093	15093	33.2	3.22	88.85	11	2362	90	50	1	0	0	0
Loki	ASG280_GCA004524265	Bulzu P-A et al., 2019	GCA_004524265.fa	39.0071	0	205	8422	1726522	36.88	0	0	0	205	11094	11094	8422	80720	80720	30.4	1.83	85.96	11	1675	89	52	0	0	0	0
Loki	ASG283_GCA004524325	Bulzu P-A et al., 2019	GCA_004524325.fa	37.5887	2.12766	253	5386	1362677	38.3	0.71	0	0	253	5602	5602	5386	16263	16263	37.2	2.11	89.25	11	1487	87	53	1	0	0	0
Loki	ASG284_GCA004524355	Bulzu P-A et al., 2019	GCA_004524355.fa	58.8652	1.41844	216	9521	2056690	57.45	1.42	0	0	216	15218	15218	9521	89261	89261	32.1	2.3	89.2	11	1986	60	79	2	0	0	0
Loki	ASG285_GCA004524365	Bulzu P-A et al., 2019	GCA_004524365.fa	72.3404	2.83688	166	11415	1894998	70.21	0.71	0	0	166	13510	13510	11415	55831	55831	31	1.92	86.3	11	1831	42	98	1	0	0	0
Loki	ASG286_GCA004524385	Bulzu P-A et al., 2019	GCA_004524385.fa	68.0851	1.41844	310	5924	1836571	70.21	0.71	0	0	310	6355	6355	5924	20785	20785	30.5	2.26	88.02	11	1979	42	98	1	0	0	0
Loki	ASG287_GCA004524425	Bulzu P-A et al., 2019	GCA_004524425.fa	76.5957	2.83688	288	10310	2969355	77.3	2.84	0	0	288	13008	13008	10310	53047	53047	32.5	1.77	87.81	11	2982	32	105	4	0	0	0
Loki	ASG290_GCA004524495	Bulzu P-A et al., 2019	GCA_004524495.fa	23.4043	0.70922	193	10412	2009600	24.11	0	0	0	193	28772	28772	10412	91514	91514	31.9	2.95	88.05	11	1906	107	34	0	0	0	0
Loki	ASG291_GCA004524515	Bulzu P-A et al., 2019	GCA_004524515.fa	81.5603	4.96454	264	11787	3111768	79.43	2.84	0	0	264	18414	18414	11787	82073	82073	30.4	1.69	86.63	11	3142	29	108	4	0	0	0
Loki	ASG292_GCA004524535	Bulzu P-A et al., 2019	GCA_004524535.fa	91.4894	1.41844	198	18508	3664620	90.07	0.71	0	0	198	28083	28083	18508	110353	110353	30.4	1.75	87.34	11	3607	14	126	1	0	0	0
Loki	ASG293_GCA004524545	Bulzu P-A et al., 2019	GCA_004524545.fa	88.6525	2.83688	154	16542	2547497	89.36	1.42	0	0	154	24063	24063	16542	87269	87269	35.7	1.33	90.18	11	2496	15	124	2	0	0	0
Loki	ASG296_GCA004524615	Bulzu P-A et al., 2019	GCA_004524615.fa	12.0567	0	7	56395	394765	12.06	0	0	0	7	86910	86910	56395	132463	132463	31.5	0.36	90.05	11	401	124	17	0	0	0	0
Loki	ASG297_GCA004524635	Bulzu P-A et al., 2019	GCA_004524635.fa	23.4043	2.83688	72	4456	320847	23.4	2.13	0	0	72	4383	4383	4456	10600	10600	34.2	1.32	88.06	11	375	108	30	3	0	0	0
Loki	ASG298_GCA004524645	Bulzu P-A et al., 2019	GCA_004524645.fa	53.1915	0	210	6224	1307073	52.48	0	0	0	210	6483	6483	6224	21483	21483	30.4	1.63	87.43	11	1365	67	74	0	0	0	0
Loki	ASG301_GCA004524705	Bulzu P-A et al., 2019	GCA_004524705.fa	55.3191	4.25532	374	5060	1892624	53.19	2.13	0	0	374	5017	5017	5060	18488	18488	32.5	1.65	89.75	11	2033	66	72	3	0	0	0
Loki	ASG302_GCA004524725	Bulzu P-A et al., 2019	GCA_004524725.fa	78.7234	0.70922	183	13151	2406751	78.72	0.71	0	0	183	17542	17542	13151	84359	84359	32.1	1.61	89.28	11	2460	30	110	1	0	0	0
Loki	ASG269_GCA004524035	Bulzu P-A et al., 2019	GCA_004524035.fa	11.3475	0	86	4827	415163	11.35	0	0	0	86	4773	4773	4827	13447	13447	32	1.05	88.27	11	442	125	16	0	0	0	0
Loki	ASG271_GCA004524075	Bulzu P-A et al., 2019	GCA_004524075.fa	12.766	0	70	6045	423195	12.77	0	0	0	70	5882	5882	6045	22125	22125	28.3	1.65	85.73	11	470	123	18	0	0	0	0
Loki	ASG274_GCA004524155	Bulzu P-A et al., 2019	GCA_004524155.fa	16.3121	0	29	21455	622199	15.6	0	0	0	29	24267	24267	21455	122304	122304	31.5	1.2	89.43	11	618	119	22	0	0	0	0
Loki	ASG276_GCA004524185	Bulzu P-A et al., 2019	GCA_004524185.fa	21.9858	2.12766	184	4372	804460	21.99	2.13	0	0	184	4315	4315	4372	11626	11626	29.7	1.59	86.58	11	900	110	28	3	0	0	0
Loki	ASG006_LokiL04	Caceres EF et al., 2019	SR-L04.mtw.269	96.4539	5.67376	4	1016973	4067993	96.45	3.55	0	100	3	2146130	2140485	1355997	2146130	2140485	32.7	0.46	88.22	11	3826	5	132	3	1	0	0
Loki	ASG007_LokiL05	Caceres EF et al., 2019	loki05mtb2	95.0355	10.6383	27	139581	3769294	94.33	8.51	6.67	600	21	314162	270040	179490	609122	393370	29.9	0.71	84.67	11	3821	8	123	9	0	1	0
Loki	ASG008_LokiL11	Caceres EF et al., 2019	loki11mtb2	95.7447	12.0567	7	589750	4128351	95.74	7.8	33.33	100	6	693839	693839	688058	1173416	1061796	32.6	0.59	87.77	11	3939	6	125	9	1	0	0
Loki	ASG009_LokiL15	Caceres EF et al., 2019	loki15mtb2	95.7447	8.51064	11	404564	4450257	96.45	4.26	0	52	9	446705	401335	494473	1496208	1496208	31.4	0.65	87.41	11	4206	5	131	4	1	0	0
Loki	ASG037_LokiSZ338	Cai M et al., 2020	GCA_011364975.1.fa	92.9078	4.96454	204	18348	3743160	93.62	3.55	0	40	200	33457	33457	18715	112706	112706	30.6	1.4	88.34	11	3602	9	128	3	1	0	0
Loki	ASG313_GCA011364925	Cai M et al., 2020	GCA_011364925.1.fa	93.617	4.96454	121	32388	3919328	93.62	4.26	0	294	112	66139	58180	34994	209599	193043	33	1.38	89.17	11	3734	9	126	6	0	0	0
Loki	ASG263_GCA004375715	Dong X et al., 2019	GCA_004375715.fa	84.3972	2.83688	320	9605	3073626	84.4	2.13	33.33	0	320	16299	16299	9605	111287	111287	32.3	1.75	87.95	11	3063	22	116	3	0	0	0
Loki	ASG267_GCA004376705	Dong X et al., 2019	GCA_004376705.fa	92.9078	4.96454	310	8619	2672110	92.2	3.55	0	0	310	13057	13057	8619	42174	42174	29.5	1.74	87.93	11	2754	11	125	5	0	0	0
Loki	ASG035_LokiB31	Huang JM et al., 2019	GCA_005222975.fa	87.234	0.70922	99	35545	3518981	87.23	0.71	0	0	99	51249	51249	35545	155530	155530	31.5	1.39	87.15	11	3424	18	122	1	0	0	0
Loki	ASG307_GCA005223125	Huang JM et al., 2019	GCA_005223125.fa	96.4539	4.96454	72	57357	4129784	95.74	4.26	0	10	71	97598	97598	58165	244494	244494	29.9	1.3	86.03	11	4072	6	130	4	1	0	0
Loki	ASG003_LokibMKD1	Imachi H et al., 2020	GCA_008000775	100	6.38298	1	4427796	4427796	98.58	5.67	10	0	1	4427796	4427796	4427796	4427796	4427796	31.2	0	89.04	11	3949	2	133	4	2	0	0
Loki	ASG080_Lokiarchaeota023	Liu Y et al., 2021	GCA_016839425.1_ASM1683942v1_genomic.fna	73.7589	2.12766	603	6760	4076570	70.92	1.42	0	0	603	8957	8957	6760	35941	35941	33.6	2.16	86.94	11	4237	41	98	2	0	0	0
Loki	ASG081_Lokiarchaeota025	Liu Y et al., 2021	GCA_016839385.1_ASM1683938v1_genomic.fna	79.4326	2.83688	751	4976	3737438	78.72	2.84	0	0	751	5920	5920	4976	30286	30286	34.2	1.51	90.57	11	4042	30	107	4	0	0	0
Loki	ASG082_Lokiarchaeota073	Liu Y et al., 2021	GCA_016840745.1_ASM1684074v1_genomic.fna	82.9787	9.21986	571	5692	3250384	80.85	7.8	9.09	0	571	6665	6665	5692	35664	35664	35.4	1.79	90.23	11	3443	27	103	11	0	0	0
Loki	ASG083_Lokiarchaeota076	Liu Y et al., 2021	GCA_016840695.1_ASM1684069v1_genomic.fna	72.3404	2.12766	558	4808	2683146	69.5	1.42	0	0	558	5097	5097	4808	21845	21845	35.5	1.93	90.24	11	2906	43	96	2	0	0	0
Loki	ASG084_Lokiarchaeota077	Liu Y et al., 2021	GCA_016840655.1_ASM1684065v1_genomic.fna	98.5816	4.96454	123	39525	4861696	97.87	3.55	16.67	0	123	60102	60102	39525	469617	469617	31	1.27	88.03	11	4821	3	134	3	1	0	0
Loki	ASG085_Lokiarchaeota081	Liu Y et al., 2021	GCA_016840545.1_ASM1684054v1_genomic.fna	82.2695	2.12766	220	13100	2882073	82.27	1.42	0	0	220	17704	17704	13100	54789	54789	29.6	1.44	88.72	11	2912	25	114	2	0	0	0
Loki	ASG086_Lokiarchaeota088	Liu Y et al., 2021	GCA_016839585.1_ASM1683958v1_genomic.fna	91.4894	2.83688	91	37950	3453515	90.07	1.42	0	0	91	65529	65529	37950	193947	193947	29.2	1.3	87.41	11	3367	14	125	2	0	0	0
Loki	ASG087_Lokiarchaeota094	Liu Y et al., 2021	GCA_016840165.1_ASM1684016v1_genomic.fna	95.0355	2.12766	105	34360	3607813	95.04	1.42	0	0	105	80330	80330	34360	334565	334565	31.6	1.38	89.35	11	3392	7	132	2	0	0	0
Loki	ASG088_Lokiarchaeota100	Liu Y et al., 2021	GCA_016840085.1_ASM1684008v1_genomic.fna	93.617	7.0922	89	52633	4684387	92.2	2.13	0	0	89	98410	98410	52633	315956	315956	29.5	1.69	85.62	11	4497	11	127	3	0	0	0
Loki	ASG089_Lokiarchaeota108	Liu Y et al., 2021	GCA_016839915.1_ASM1683991v1_genomic.fna	97.1631	7.80142	221	16505	3647657	96.45	2.13	0	0	221	28275	28275	16505	89706	89706	29.9	1.41	87.88	11	3624	5	133	3	0	0	0
Loki	ASG090_Lokiarchaeota110	Liu Y et al., 2021	GCA_016839905.1_ASM1683990v1_genomic.fna	92.9078	7.0922	508	9404	4777635	94.33	6.38	22.22	0	508	14410	14410	9404	54980	54980	29.6	1.9	86.39	11	4561	8	124	9	0	0	0
Loki	ASG091_Lokiarchaeota111	Liu Y et al., 2021	GCA_016839845.1_ASM1683984v1_genomic.fna	89.3617	5.67376	548	9582	5251404	90.07	4.26	0	0	548	13874	13874	9582	79892	79892	33.4	1.54	89.61	11	4996	14	123	2	2	0	0
Loki	ASG092_Lokiarchaeota113	Liu Y et al., 2021	GCA_016839865.1_ASM1683986v1_genomic.fna	72.3404	0.70922	557	6510	3626096	72.34	0.71	0	0	557	7742	7742	6510	35886	35886	35.3	1.33	90.93	11	3753	39	101	1	0	0	0
Loki	ASG093_Lokiarchaeota115	Liu Y et al., 2021	GCA_016839765.1_ASM1683976v1_genomic.fna	91.4894	4.96454	96	34591	3320821	90.07	2.84	0	0	96	57043	57043	34591	198784	198784	29.7	1.18	88.07	11	3220	14	124	2	1	0	0
Loki	ASG094_Lokiarchaeota119	Liu Y et al., 2021	GCA_016839705.1_ASM1683970v1_genomic.fna	91.4894	1.41844	97	34603	3356501	90.78	1.42	0	0	97	97143	97143	34603	141658	141658	31.4	0.92	88.09	11	3189	13	126	2	0	0	0
Loki	ASG095_Lokiarchaeota120	Liu Y et al., 2021	GCA_016839745.1_ASM1683974v1_genomic.fna	87.234	3.5461	192	18375	3528046	87.23	0.71	0	0	192	36280	36280	18375	94285	94285	32.3	1.5	89.09	11	3429	18	122	1	0	0	0
Loki	ASG096_Lokiarchaeota123	Liu Y et al., 2021	GCA_016839635.1_ASM1683963v1_genomic.fna	79.4326	3.5461	314	13062	4101703	78.72	1.42	0	0	314	25853	25853	13062	105648	105648	29.6	1.56	87.72	11	4145	30	110	0	1	0	0
Loki	ASG097_Lokiarchaeota124	Liu Y et al., 2021	GCA_016839655.1_ASM1683965v1_genomic.fna	90.0709	8.51064	402	10379	4172617	89.36	6.38	0	0	402	17814	17814	10379	84655	84655	30.2	1.52	88.33	11	4255	15	120	5	0	0	1
Loki	ASG098_Lokiarchaeota127	Liu Y et al., 2021	GCA_016839555.1_ASM1683955v1_genomic.fna	96.4539	4.25532	12	312017	3744205	97.16	2.84	0	0	12	381755	381755	312017	603911	603911	29.6	0.42	85.3	11	3476	4	134	2	1	0	0
Loki	ASG099_Lokiarchaeota132	Liu Y et al., 2021	GCA_016839315.1_ASM1683931v1_genomic.fna	96.4539	4.96454	342	12765	4365918	95.74	4.96	12.5	77	340	17308	17130	12840	90747	90747	30.6	1.51	88.14	11	4394	6	129	5	1	0	0
Loki	ASG100_Lokiarchaeota182	Liu Y et al., 2021	GCA_016840345.1_ASM1684034v1_genomic.fna	55.3191	4.25532	274	5864	1606788	56.74	2.84	100	0	274	6658	6658	5864	19946	19946	31.6	1.62	88.71	11	1696	61	76	4	0	0	0
Loki	ASG036_LokiGCA0765	Manoharan L et al., 2019	GCA_008080765.fa	78.7234	2.12766	277	14157	3921599	78.01	1.42	0	30	274	20187	19989	14312	69370	69370	33.2	1.61	82.65	11	3544	31	108	2	0	0	0
Loki	ASG309_GCA008080735	Manoharan L et al., 2019	GCA_008080735.fa	94.3262	4.96454	163	25428	4145068	93.62	3.55	0	230	140	42570	38188	29607	143576	124570	33.6	3.5	86.89	11	4011	9	127	5	0	0	0
Loki	ASG310_GCA008080755	Manoharan L et al., 2019	GCA_008080755.fa	89.3617	11.3475	121	31189	3773906	89.36	9.22	6.25	30	118	44367	44367	31982	119378	119378	32.6	1.2	85.5	11	3504	15	116	7	3	0	0
Loki	ASG311_GCA009724705	Penev PI et al., 2020	GCA_009724705.fa	2.12766	0	24	8915	213980	2.13	0	0	0	24	11245	11245	8915	28104	28104	33.3	1.9	82.43	11	236	138	3	0	0	0	0
Loki	ASG305_GCA004526085	Rasigraf O et al., 2019	GCA_004526085.fa	42.5532	0	521	3061	1594785	42.55	0.71	0	0	521	2945	2945	3061	8812	8812	39.6	2.46	88.59	11	1707	81	59	1	0	0	0
Loki	ASG031_LokiGCA2865	Seitz KW et al., 2016	GCA_003662865.fa	71.6312	7.0922	309	10184	3147059	71.63	7.8	0	0	309	11024	11024	10184	48055	48055	34	2.33	90	11	2926	40	91	9	1	0	0
Loki	ASG244_GCA000986845	Spang et al Nature 2015	GCA_000986845.fa	97.8723	54.6099	504	10205	5143417	97.87	53.9	84.42	0	504	15403	15403	10205	71539	71539	31.1	2.02	84.46	11	5386	3	63	74	1	0	0
Loki	ASG151_Lokiarchaeia01	Sun J et al., 2021	lw40_2019reseq_gm2_45.fa	91.4894	4.25532	15	307419	4611789	91.49	3.55	0	500	10	700034	582309	461178	1276219	1132842	31	1.15	87.61	11	4165	12	125	3	1	0	0
Loki	ASG152_Lokiarchaeia02	Sun J et al., 2021	lw60_2018reseq_gm2_5.fa	82.9787	2.83688	41	75257	3086466	80.85	0.71	0	910	31	132582	115084	99563	470288	461123	29	0.61	85.88	11	2899	27	113	1	0	0	0
Loki	ASG153_Lokiarchaeia03	Sun J et al., 2021	lw60_2018_gm2_4.fa	75.1773	2.12766	50	63979	3200869	74.47	0.71	0	1910	30	143766	101477	106695	289140	289140	30.8	0.76	88.98	11	2854	36	104	1	0	0	0
Loki	ASG154_Lokiarchaeia04	Sun J et al., 2021	lw40_2019reseq_mb2_87.fa	98.5816	5.67376	58	81713	4739778	98.58	2.84	0	400	54	126760	126760	87773	473737	473737	29.5	1.23	86.38	11	4340	2	135	4	0	0	0
Loki	ASG155_Lokiarchaeia05	Sun J et al., 2021	SRR1964815.bin.17.fa	99.2908	9.21986	71	55886	3967970	97.87	3.55	0	0	71	117986	117986	55886	291651	291651	29.2	1.53	86.69	11	3904	3	134	3	1	0	0
Loki	ASG156_Lokiarchaeia06	Sun J et al., 2021	hikurangi1519_9R3_mb2_bin44_253.01m.fa	98.5816	4.96454	87	49007	4263694	97.16	2.13	0	0	87	86224	86224	49007	242667	242667	29.1	1.79	86.03	11	4165	4	134	3	0	0	0
Loki	ASG157_Lokiarchaeia07	Sun J et al., 2021	hikurangi1520D_33X4_265.73m.fa	97.8723	4.96454	87	56944	4954131	99.29	3.55	0	0	87	100154	100154	56944	202856	202856	31.4	2.28	86.49	11	4735	1	135	5	0	0	0
Loki	ASG158_Lokiarchaeia08	Sun J et al., 2021	lw40_2019reseq_max40_040.fa	92.9078	12.0567	136	46916	6382533	92.91	7.8	0	1900	117	318336	218063	54551	991380	989424	34	1.54	85.96	11	6000	10	125	3	1	2	0
Loki	ASG159_Lokiarchaeia09	Sun J et al., 2021	hikurangi1519_2H5_10.35m_bin5.fa	99.2908	5.67376	174	24066	4187652	98.58	3.55	20	0	174	38013	38013	24066	88388	88388	29.2	1.54	85.84	11	4240	2	134	5	0	0	0
Loki	ASG160_Lokiarchaeia10	Sun J et al., 2021	lw30_2019_mb2_13.fa	97.1631	7.80142	195	23809	4643675	95.74	4.26	0	880	143	45002	35615	32473	125880	108572	29.8	1.16	88.09	11	4513	6	129	6	0	0	0
Loki	ASG161_Lokiarchaeia11	Sun J et al., 2021	hikurangi1519_6Rcc_mb2_bin78_144.3m.fa	65.9574	2.83688	200	6302	1260593	65.96	2.13	33.33	0	200	7524	7524	6302	25166	25166	28.8	1.49	87.8	11	1333	48	90	3	0	0	0
Loki	ASG162_Lokiarchaeia12	Sun J et al., 2021	lw_60_reseq_max40.042.fa	93.617	8.51064	227	24088	5468192	94.33	4.96	0	0	227	38276	38276	24088	155062	155062	33.5	1.53	86.06	11	5450	8	129	2	1	1	0
Loki	ASG163_Lokiarchaeia13	Sun J et al., 2021	hikurangi1519_12R2_mb2_bin37_280.17m.fa	65.9574	4.25532	228	7872	1794876	64.54	2.84	0	0	228	10041	10041	7872	47252	47252	29.5	1.57	87.94	11	1831	50	87	4	0	0	0
Loki	ASG164_Lokiarchaeia14	Sun J et al., 2021	hikurangi1519_6Rcc_mb2_bin15_144.3m.fa	92.9078	2.83688	258	11948	3082648	92.91	2.13	33.33	0	258	19156	19156	11948	134036	134036	31.5	1.63	88	11	3062	10	128	3	0	0	0
Loki	ASG165_Lokiarchaeia15	Sun J et al., 2021	hikurangi1520D_6H6_mb2_bin35_51.39m.fa	65.9574	0	264	5057	1335054	65.96	0	0	0	264	4857	4857	5057	44967	44967	31.5	2.45	88.81	11	1448	48	93	0	0	0	0
Loki	ASG166_Lokiarchaeia16	Sun J et al., 2021	hikurangi1520D_18H4_gm2_bin11_160.76m.fa	80.1418	4.25532	280	15587	4364632	79.43	4.26	0	0	280	24394	24394	15587	118294	118294	29.2	1.88	84.72	11	4246	29	106	6	0	0	0
Loki	ASG167_Lokiarchaeia17	Sun J et al., 2021	hikurangi1519_12R2_mb2_bin26_280.17m.fa	48.9362	0.70922	281	5832	1638888	49.65	0.71	0	0	281	6346	6346	5832	45279	45279	32.4	1.73	88.6	11	1749	71	69	1	0	0	0
Loki	ASG168_Lokiarchaeia18	Sun J et al., 2021	hikurangi1519_6H3_42.77m_bin1.fa	95.7447	9.92908	283	13573	3841276	95.74	5.67	22.22	0	283	25082	25082	13573	98255	98255	29.4	2.4	85.8	11	3890	6	128	6	1	0	0
Loki	ASG169_Lokiarchaeia19	Sun J et al., 2021	hikurangi1520D_3H3_gm2_bin9_18.52m.fa	96.4539	5.67376	320	19128	6121161	95.74	3.55	0	0	320	34453	34453	19128	141825	141825	31.4	3.7	85.87	11	5764	6	130	5	0	0	0
Loki	ASG170_Lokiarchaeia20	Sun J et al., 2021	ERP013176_bin.77.fa	77.305	4.96454	331	5189	1717875	76.6	2.13	33.33	0	331	5554	5554	5189	19571	19571	29.4	1.99	87.59	11	1874	33	105	3	0	0	0
Loki	ASG171_Lokiarchaeia21	Sun J et al., 2021	P290197_bin.14.fa	68.7943	4.25532	352	4222	1486221	69.5	3.55	60	0	352	4179	4179	4222	19492	19492	35.9	1.54	91.38	11	1639	43	93	5	0	0	0
Loki	ASG172_Lokiarchaeia22	Sun J et al., 2021	hikurangi1519_12F4_80.64m_bin17.fa	96.4539	11.3475	371	12016	4457983	95.04	8.51	35.71	0	371	16959	16959	12016	99787	99787	29.3	2.19	85.68	11	4517	7	124	8	2	0	0
Loki	ASG173_Lokiarchaeia23	Sun J et al., 2021	hikurangi1519_3H5_20.83m_bin17.fa	93.617	10.6383	377	10364	3907259	92.91	7.09	18.18	0	377	16065	16065	10364	76851	76851	29.2	2.29	85.61	11	4077	10	122	8	1	0	0
Loki	ASG174_Lokiarchaeia24	Sun J et al., 2021	SRR5210996.bin.23.fa	60.2837	2.12766	399	4932	1968148	58.16	2.13	0	0	399	5035	5035	4932	46982	46982	31.3	2.45	87.92	11	2145	59	79	3	0	0	0
Loki	ASG175_Lokiarchaeia25	Sun J et al., 2021	lw40_2019reseq_max40_021.fa	67.3759	4.25532	420	10599	4462873	66.67	4.26	0	10900	311	96111	96111	14350	1826018	953003	30.8	1.44	86.62	11	4254	47	88	6	0	0	0
Loki	ASG176_Lokiarchaeia26	Sun J et al., 2021	lw55_2018_mb2_21.fa	55.3191	1.41844	434	4802	2084872	56.03	0.71	0	640	406	5325	5172	5135	31690	31690	30.1	2.41	88.05	11	2369	62	78	1	0	0	0
Loki	ASG177_Lokiarchaeia27	Sun J et al., 2021	hikurangi1519_3H5_20.83m_bin20.fa	93.617	7.0922	444	6464	2870287	92.91	3.55	50	0	444	7790	7790	6464	26645	26645	29.1	1.96	86.76	11	3198	10	127	3	1	0	0
Loki	ASG178_Lokiarchaeia28	Sun J et al., 2021	hikurangi1519_8H4_61.01m_bin10.fa	80.8511	5.67376	480	5362	2573932	80.14	2.84	0	0	480	6077	6077	5362	25628	25628	28.8	1.97	86.44	11	2953	28	109	4	0	0	0
Loki	ASG179_Lokiarchaeia29	Sun J et al., 2021	ERR1299386.bin.6.fa	81.5603	2.83688	497	4615	2293893	81.56	1.42	50	0	497	4727	4727	4615	18189	18189	29	2.11	86.57	11	2609	26	113	2	0	0	0
Loki	ASG180_Lokiarchaeia30	Sun J et al., 2021	hikurangi1519_9R3_mb2_bin14_253.01m.fa	84.3972	5.67376	508	6870	3490429	83.69	4.26	0	0	508	8607	8607	6870	90033	90033	29.2	2.18	86.09	11	3549	23	113	4	1	0	0
Loki	ASG181_Lokiarchaeia31	Sun J et al., 2021	hikurangi1519_2R3_110.34m_bin1.fa	91.4894	4.25532	519	5986	3106804	90.78	2.13	33.33	0	519	6938	6938	5986	35828	35828	29.4	2.17	86.76	11	3393	13	125	3	0	0	0
Loki	ASG182_Lokiarchaeia32	Sun J et al., 2021	PRJDB_12.fa	89.3617	3.5461	522	5865	3061646	90.07	1.42	0	0	522	6356	6356	5865	36077	36077	32.5	3.07	86.52	11	2947	14	125	2	0	0	0
Loki	ASG183_Lokiarchaeia33	Sun J et al., 2021	hikurangi1520D_6H6_mb2_bin9_51.39m.fa	89.3617	4.25532	523	6029	3153508	89.36	3.55	20	0	523	6645	6645	6029	64008	64008	32.6	1.86	88.49	11	3210	15	121	5	0	0	0
Loki	ASG184_Lokiarchaeia34	Sun J et al., 2021	hikurangi1519_2R3_110.34m_bin4.fa	93.617	8.51064	547	6543	3579478	92.2	4.96	11.11	0	547	8101	8101	6543	31978	31978	29.2	2.36	85.34	11	3942	11	125	3	2	0	0
Loki	ASG185_Lokiarchaeia35	Sun J et al., 2021	ERP013176_bin.73.fa	82.2695	7.80142	556	8065	4484401	82.98	4.26	11.11	0	556	10627	10627	8065	75563	75563	30.6	2.17	86.35	11	4653	24	113	3	0	1	0
Loki	ASG186_Lokiarchaeia36	Sun J et al., 2021	hikurangi1519_9R3_mb2_bin28_253.01m.fa	85.1064	6.38298	586	5468	3204566	84.4	4.96	0	0	586	6069	6069	5468	32814	32814	31.8	2.23	86.33	11	3394	22	113	5	1	0	0
Loki	ASG187_Lokiarchaeia37	Sun J et al., 2021	hikurangi1519_6Rcc_mb2_bin29_144.3m.fa	84.3972	8.51064	672	7977	5360919	83.69	7.09	9.09	0	672	11000	11000	7977	56036	56036	30.2	2.51	86.43	11	5373	23	109	8	1	0	0
Loki	ASG188_Lokiarchaeia38	Sun J et al., 2021	lw55_2018_mb2_83.fa	92.1986	17.7305	806	8019	6464827	92.2	14.18	25	970	772	10878	10373	8374	125532	125532	30.9	2.13	89.43	11	6490	11	113	15	1	1	0
Loki	ASG189_Lokiarchaeia39	Sun J et al., 2021	hikurangi1519_6Rcc_mb2_bin62_144.3m.fa	97.1631	13.4752	1357	6667	9047666	94.33	7.09	0	0	1357	7889	7889	6667	76154	76154	29.7	2.74	85.32	11	9276	8	123	10	0	0	0
Loki	FWG169_LokiFW102v12	This study		100	2.12766	2	2180737	4361485	100	2.13	0	10	1	4361485	4226757	4361485	4361485	4226757	31	0	85.53	11	3706	0	138	3	0	0	0
Loki	ASG308_GCA007133855	Vavourakis CD et al., 2019	GCA_007133855.fa	61.7021	0.70922	544	4285	2331489	59.57	0	0	0	544	4323	4323	4285	15808	15808	41.8	1.71	91.95	11	2352	57	84	0	0	0	0
Loki	ASG038_LokiMgm01	Wong HL et al., 2018	mgm4762901.fa	92.1986	7.0922	975	5334	5201117	90.78	5.67	0	0	975	8071	8071	5334	49142	49142	30.7	2.03	85.55	11	5454	13	120	8	0	0	0
Odin	ASG101_Odinarchaeota143	Liu Y et al., 2021	GCA_016839265.1_ASM1683926v1_genomic.fna	99.2908	4.25532	8	168799	1350507	99.29	1.42	0	110	6	1047345	889102	225084	1047345	889102	36.3	0.85	90.63	11	1412	1	138	2	0	0	0
Odin	ASG002_OdinLCB4	Zaremba-Niedzwiedzka K et al., 2017	GCA_001940665	99.2908	2.83688	9	162301	1460710	100	0.71	0	1	9	1181447	1181446	162301	1181447	1181446	38.1	4.12	90.38	11	1586	0	140	1	0	0	0
Sif	ASG194_Sifarchaeia05	Farag IF et al., 2021	GCA_016292335.1.fa	89.3617	3.5461	300	6720	2016049	87.23	0.71	0	0	300	7961	7961	6720	38150	38150	36.3	1.9	79.05	11	2112	18	122	1	0	0	0
Sif	ASG195_Sifarchaeia06	Farag IF et al., 2021	GCA_016294945.1.fa	68.0851	7.80142	786	3363	2643843	66.67	2.13	0	0	786	4577	4577	3363	38150	38150	35.9	1.77	77.34	11	3140	47	91	3	0	0	0
Sif	ASG196_Sifarchaeia07	Farag IF et al., 2021	GCA_016294985.1.fa	74.4681	4.25532	303	5976	1810839	74.47	0.71	0	20	301	9003	9003	6016	38446	38446	37.9	2.52	85.86	11	1843	36	104	1	0	0	0
Sif	ASG044_Borrarchaeota178	Liu Y et al., 2021	GCA_016840645.1_ASM1684064v1_genomic.fna	88.6525	3.5461	731	6488	4743374	87.94	0	0	0	731	7572	7572	6488	97962	97962	38.3	1.96	85.47	11	5709	17	124	0	0	0	0
Sif	ASG045_Borrarchaeota181	Liu Y et al., 2021	GCA_016840515.1_ASM1684051v1_genomic.fna	99.2908	8.51064	124	29279	3630703	98.58	4.96	0	0	124	53701	53701	29279	208231	208231	37.1	1.2	84.74	11	3586	2	132	7	0	0	0
Sif	ASG046_Borrarchaeota183	Liu Y et al., 2021	GCA_016840315.1_ASM1684031v1_genomic.fna	82.2695	2.12766	181	9407	1702742	80.14	0.71	0	0	181	13999	13999	9407	44897	44897	38.6	1.6	84.82	11	1678	28	112	1	0	0	0
Sif	ASG190_Sifarchaeia01	Sun J et al., 2021	lw60_2018_gm2_56.fa	99.2908	7.80142	23	181627	4178934	98.58	2.84	0	1500	8	964535	447498	522366	1298538	662407	37	0.93	84.79	11	4069	2	135	4	0	0	0
Sif	ASG191_Sifarchaeia02	Sun J et al., 2021	lw_55_reseq_mb2.7.fa	98.5816	8.51064	283	13001	3679462	97.87	3.55	0	0	283	18812	18812	13001	63737	63737	36.9	1.82	85.05	11	3736	3	133	5	0	0	0
Sif	ASG192_Sifarchaeia03	Sun J et al., 2021	CR1378_bin_28.fa	56.0284	5.67376	561	2388	1394208	53.9	4.96	14.29	54116	386	3439	3089	3611	10531	10531	38	2.05	78.08	11	1489	65	69	7	0	0	0
Sif	ASG193_Sifarchaeia04	Sun J et al., 2021	lw40_2019reseq_gm2_55.fa	58.156	2.83688	576	3418	1970959	57.45	0	0	1760	427	4873	4041	4615	14362	14362	37	1.96	84.1	11	2274	60	81	0	0	0	0
Thor	ASG255_GCA003345545	Angle JC et al., 2017	GCA_003345545.fa	93.617	3.5461	87	30870	2688080	93.62	2.84	25	2318	82	71645	71645	32781	189792	189792	48.1	1.2	89.66	11	2638	9	128	4	0	0	0
Thor	ASG256_GCA003345555	Angle JC et al., 2017	GCA_003345555.fa	95.0355	2.83688	82	27771	2277301	95.04	2.84	0	0	82	43518	43518	27771	114002	114002	51.1	0.87	89.33	11	2206	7	130	4	0	0	0
Thor	ASG257_GCA003345595	Angle JC et al., 2017	GCA_003345595.fa	92.1986	5.67376	129	21180	2732298	92.91	3.55	0	0	129	30531	30531	21180	93779	93779	52.2	0.81	89.35	11	2633	10	126	5	0	0	0
Thor	ASG278_GCA004524225	Bulzu P-A et al., 2019	GCA_004524225.fa	36.1702	1.41844	17	17147	291515	35.46	0.71	0	0	17	49638	49638	17147	102564	102564	48.9	0.98	89.94	11	309	91	49	1	0	0	0
Thor	ASG281_GCA004524285	Bulzu P-A et al., 2019	GCA_004524285.fa	44.6809	2.12766	368	4973	1830139	43.97	0	0	0	368	5083	5083	4973	14413	14413	51.1	1.09	90.78	11	1921	79	62	0	0	0	0
Thor	ASG282_GCA004524305	Bulzu P-A et al., 2019	GCA_004524305.fa	35.461	0	142	7840	1113383	34.75	0	0	0	142	8543	8543	7840	53513	53513	50.8	0.64	90.97	11	1262	92	49	0	0	0	0
Thor	ASG288_GCA004524435	Bulzu P-A et al., 2019	GCA_004524435.fa	88.6525	4.96454	281	9858	2770204	90.07	1.42	0	0	281	13065	13065	9858	50856	50856	50.4	1.1	90.69	11	2792	14	125	2	0	0	0
Thor	ASG289_GCA004524445	Bulzu P-A et al., 2019	GCA_004524445.fa	96.4539	1.41844	64	43635	2792701	96.45	0.71	0	0	64	73012	73012	43635	162459	162459	44.6	0.68	89.71	11	2728	5	135	1	0	0	0
Thor	ASG294_GCA004524565	Bulzu P-A et al., 2019	GCA_004524565.fa	95.7447	2.83688	218	14370	3132667	95.74	0	0	0	218	18527	18527	14370	123680	123680	41.6	1.19	91	11	3160	6	135	0	0	0	0
Thor	ASG295_GCA004524595	Bulzu P-A et al., 2019	GCA_004524595.fa	98.5816	9.21986	219	19049	4171935	98.58	4.96	0	0	219	29981	29981	19049	82615	82615	40.7	1.29	90.6	11	4119	2	133	5	1	0	0
Thor	ASG299_GCA004524665	Bulzu P-A et al., 2019	GCA_004524665.fa	9.92908	0.70922	92	3930	361622	9.22	0	0	0	92	3853	3853	3930	7900	7900	45.6	1.39	89.72	11	413	128	13	0	0	0	0
Thor	ASG270_GCA004524055	Bulzu P-A et al., 2019	GCA_004524055.fa	12.766	0	45	7871	354226	11.35	0	0	0	45	8407	8407	7871	19342	19342	51.5	0.69	91.5	11	366	125	16	0	0	0	0
Thor	ASG273_GCA004524145	Bulzu P-A et al., 2019	GCA_004524145.fa	12.766	0	56	7576	424295	12.77	0	0	0	56	8583	8583	7576	22000	22000	51.7	0.72	92.6	11	475	123	18	0	0	0	0
Thor	ASG252_GCA002825465	Cai M et al., 2020	GCA_002825465.fa	97.1631	10.6383	148	23728	3511750	97.87	7.09	10	0	148	51492	51492	23728	242305	242305	41.6	2.04	91.57	11	3610	3	128	10	0	0	0
Thor	ASG253_GCA002825515	Cai M et al., 2020	GCA_002825515.fa	96.4539	4.96454	235	14842	3487971	95.74	3.55	0	0	235	18009	18009	14842	123792	123792	42.6	1.64	91.5	11	3694	6	130	5	0	0	0
Thor	ASG254_GCA002825535	Cai M et al., 2020	GCA_002825535.fa	92.9078	5.67376	390	11253	4389059	91.49	2.84	0	0	390	12536	12536	11253	114766	114766	41.5	1.86	91.57	11	4510	12	125	4	0	0	0
Thor	ASG312_GCA011364905	Cai M et al., 2020	GCA_011364905.1.fa	84.3972	5.67376	103	29876	3079563	82.27	3.55	0	2245	95	53238	48571	32416	194802	194802	45	1.04	90.45	11	3017	25	111	5	0	0	0
Thor	ASG315_GCA011364985	Cai M et al., 2020	GCA_011364985.1.fa	90.0709	3.5461	26	65331	1699248	89.36	2.84	0	617	22	222060	222060	77238	471486	422531	45.5	1.12	87.61	11	1733	15	122	4	0	0	0
Thor	ASG316_GCA011365025	Cai M et al., 2020	GCA_011365025.1.fa	89.3617	6.38298	109	31794	3465978	89.36	2.13	0	409	98	71888	68751	35367	274282	274282	47.2	1.15	90.75	11	3356	15	123	3	0	0	0
Thor	ASG264_GCA004376265	Dong X et al., 2019	GCA_004376265.fa	95.0355	8.51064	393	7728	3037225	94.33	5.67	12.5	0	393	11311	11311	7728	82247	82247	43.3	1.47	89.93	11	3273	8	125	8	0	0	0
Thor	ASG265_GCA004376425	Dong X et al., 2019	GCA_004376425.fa	68.7943	4.25532	345	3221	1111453	68.79	2.84	25	0	345	3292	3292	3221	15329	15329	48.5	1.34	90.78	11	1416	44	93	4	0	0	0
Thor	ASG102_Thorarchaeota019	Liu Y et al., 2021	GCA_016839485.1_ASM1683948v1_genomic.fna	85.1064	16.3121	640	4496	2877668	85.11	15.6	4.55	0	640	5000	5000	4496	28701	28701	46.2	1.37	91.11	11	3286	21	98	22	0	0	0
Thor	ASG103_Thorarchaeota020	Liu Y et al., 2021	GCA_016839465.1_ASM1683946v1_genomic.fna	90.7801	4.25532	212	14611	3097685	90.07	2.84	0	0	212	19796	19796	14611	63394	63394	44.8	1.53	91.18	11	3182	14	123	4	0	0	0
Thor	ASG104_Thorarchaeota021	Liu Y et al., 2021	GCA_016839445.1_ASM1683944v1_genomic.fna	93.617	9.21986	190	15321	2911084	93.62	9.22	38.46	0	190	27272	27272	15321	99112	99112	52.6	0.81	92.3	11	2928	9	119	13	0	0	0
Thor	ASG105_Thorarchaeota026	Liu Y et al., 2021	GCA_016839345.1_ASM1683934v1_genomic.fna	90.0709	4.96454	355	9387	3332724	89.36	1.42	50	0	355	13282	13282	9387	87915	87915	42.5	1.27	90.76	11	3511	15	124	2	0	0	0
Thor	ASG106_Thorarchaeota028	Liu Y et al., 2021	GCA_016839275.1_ASM1683927v1_genomic.fna	97.1631	2.83688	239	10785	2577824	97.16	0.71	0	0	239	15225	15225	10785	156199	156199	43.4	1.41	90.24	11	2676	4	136	1	0	0	0
Thor	ASG107_Thorarchaeota029	Liu Y et al., 2021	GCA_016839245.1.fna	99.2908	7.0922	136	24400	3318532	99.29	4.96	28.57	0	136	56894	56894	24400	125463	125463	40.1	1.41	90.18	11	3262	1	133	7	0	0	0
Thor	ASG108_Thorarchaeota058	Liu Y et al., 2021	GCA_016841005.1_ASM1684100v1_genomic.fna	72.3404	1.41844	490	9055	4437373	72.34	0.71	0	0	490	13640	13640	9055	97864	97864	41	1.42	91.04	11	4453	39	101	1	0	0	0
Thor	ASG109_Thorarchaeota060	Liu Y et al., 2021	GCA_016840965.1_ASM1684096v1_genomic.fna	77.305	4.25532	368	8404	3093005	76.6	1.42	0	0	368	10489	10489	8404	39473	39473	42.2	1.48	91.3	11	3281	33	106	2	0	0	0
Thor	ASG110_Thorarchaeota064	Liu Y et al., 2021	GCA_016840845.1_ASM1684084v1_genomic.fna	71.6312	8.51064	800	4844	3875534	71.63	4.26	83.33	0	800	5701	5701	4844	32416	32416	44.1	1.75	91.58	11	4302	40	95	6	0	0	0
Thor	ASG111_Thorarchaeota065	Liu Y et al., 2021	GCA_016840785.1_ASM1684078v1_genomic.fna	87.9433	2.83688	146	21323	3113244	88.65	0	0	0	146	45134	45134	21323	200487	200487	43.2	1.41	90.53	11	3091	16	125	0	0	0	0
Thor	ASG112_Thorarchaeota066	Liu Y et al., 2021	GCA_016840925.1_ASM1684092v1_genomic.fna	78.0142	4.25532	476	5813	2767388	77.3	0.71	0	0	476	7581	7581	5813	31050	31050	42.9	1.59	91.27	11	2941	32	108	1	0	0	0
Thor	ASG113_Thorarchaeota067	Liu Y et al., 2021	GCA_016840885.1_ASM1684088v1_genomic.fna	80.8511	9.92908	594	3777	2243881	80.14	9.22	30.77	0	594	3889	3889	3777	19671	19671	44.8	1.96	91.12	11	2764	28	100	13	0	0	0
Thor	ASG114_Thorarchaeota068	Liu Y et al., 2021	GCA_016840825.1_ASM1684082v1_genomic.fna	90.7801	2.12766	373	11395	4250437	90.78	0.71	0	0	373	20923	20923	11395	93039	93039	42.3	1.3	90.87	11	4352	13	127	1	0	0	0
Thor	ASG115_Thorarchaeota069	Liu Y et al., 2021	GCA_016840855.1_ASM1684085v1_genomic.fna	91.4894	4.25532	259	12978	3361515	90.78	1.42	0	0	259	22968	22968	12978	138951	138951	41.9	1.45	90.55	11	3386	13	126	2	0	0	0
Thor	ASG116_Thorarchaeota074	Liu Y et al., 2021	GCA_016840795.1_ASM1684079v1_genomic.fna	95.7447	6.38298	290	7462	2164057	95.04	3.55	0	0	290	8516	8516	7462	43559	43559	49.8	0.92	90.15	11	2410	7	129	5	0	0	0
Thor	ASG117_Thorarchaeota078	Liu Y et al., 2021	GCA_016840685.1_ASM1684068v1_genomic.fna	99.2908	5.67376	252	12812	3228751	99.29	3.55	0	0	252	18416	18416	12812	144944	144944	44.6	1.71	91.17	11	3349	1	135	5	0	0	0
Thor	ASG118_Thorarchaeota079	Liu Y et al., 2021	GCA_016840625.1_ASM1684062v1_genomic.fna	87.9433	10.6383	481	5768	2774658	86.52	8.51	7.69	0	481	7218	7218	5768	38241	38241	46	1.35	89.91	11	3153	19	111	10	1	0	0
Thor	ASG119_Thorarchaeota083	Liu Y et al., 2021	GCA_016840385.1_ASM1684038v1_genomic.fna	93.617	12.0567	211	18365	3875063	93.62	7.09	40	0	211	28787	28787	18365	155994	155994	42.1	1.26	90.46	11	3779	9	122	10	0	0	0
Thor	ASG120_Thorarchaeota084	Liu Y et al., 2021	GCA_016840365.1_ASM1684036v1_genomic.fna	77.305	3.5461	594	5435	3228463	77.3	2.13	33.33	0	594	5877	5877	5435	31226	31226	40.5	1.6	89.26	11	3621	32	106	3	0	0	0
Thor	ASG121_Thorarchaeota092	Liu Y et al., 2021	GCA_016840225.1_ASM1684022v1_genomic.fna	75.1773	14.8936	815	4360	3553409	75.18	11.35	25	0	815	4628	4628	4360	40680	40680	42.2	1.33	91.27	11	4049	35	90	16	0	0	0
Thor	ASG122_Thorarchaeota093	Liu Y et al., 2021	GCA_016840245.1_ASM1684024v1_genomic.fna	81.5603	3.5461	805	5094	4100966	81.56	0.71	0	0	805	5903	5903	5094	52785	52785	43.6	1.49	91.59	11	4386	26	114	1	0	0	0
Thor	ASG123_Thorarchaeota096	Liu Y et al., 2021	GCA_016840175.1_ASM1684017v1_genomic.fna	85.1064	27.6596	482	8494	4094525	86.52	24.11	45.71	0	482	12349	12349	8494	62040	62040	44.2	1.33	91.25	11	4256	19	89	32	1	0	0
Thor	ASG124_Thorarchaeota121	Liu Y et al., 2021	GCA_016839715.1_ASM1683971v1_genomic.fna	73.7589	12.0567	368	6740	2480343	73.05	9.93	28.57	0	368	8412	8412	6740	35202	35202	44.6	1.14	91.78	11	2697	38	89	14	0	0	0
Thor	ASG125_Thorarchaeota125	Liu Y et al., 2021	GCA_016839605.1_ASM1683960v1_genomic.fna	90.7801	2.12766	259	11882	3077551	89.36	2.13	0	0	259	19963	19963	11882	117540	117540	46.4	1.17	91.06	11	3171	15	123	3	0	0	0
Thor	ASG126_Thorarchaeota180	Liu Y et al., 2021	GCA_016840565.1_ASM1684056v1_genomic.fna	62.4113	13.4752	261	4880	1273780	62.41	11.35	68.75	0	261	5059	5059	4880	26083	26083	49.7	0.89	90.43	11	1498	53	72	16	0	0	0
Thor	ASG127_Thorarchaeota184	Liu Y et al., 2021	GCA_016840435.1_ASM1684043v1_genomic.fna	73.0496	1.41844	321	4282	1374547	73.05	0	0	0	321	4388	4388	4282	14135	14135	49.6	1.1	90.04	11	1660	38	103	0	0	0	0
Thor	ASG001_ThorGCA0745	Manoharan L et al., 2019	GCA_008080745	100	4.96454	19	166420	3161981	99.29	2.84	0	0	19	548263	548263	166420	668889	668889	41.2	11.45	90.68	11	2922	1	136	4	0	0	0
Thor	ASG210_GEM2659	Nayfach et al Nature Biotechnology 2020	OTU-2659.fa	77.305	2.83688	197	5722	1127340	77.3	2.84	0	0	197	5748	5748	5722	35877	35877	53.5	1.63	90.2	11	1274	32	105	4	0	0	0
Thor	ASG303_GCA004525575	Rasigraf O et al., 2019	GCA_004525575.fa	85.1064	7.0922	503	6072	3054279	83.69	4.96	30	0	503	7793	7793	6072	36095	36095	42.1	1.81	91.16	11	3480	23	113	4	0	1	0
Thor	ASG304_GCA004525645	Rasigraf O et al., 2019	GCA_004525645.fa	92.1986	12.0567	1005	4172	4193637	90.78	8.51	25	0	1005	4567	4567	4172	25146	25146	41.5	1.78	90.49	11	4667	13	116	12	0	0	0
Thor	ASG030_ThorGCA2775	Seitz KW et al., 2016	GCA_003662775.fa	99.2908	10.6383	523	8213	4295742	99.29	8.51	7.69	0	523	34039	34039	8213	200187	200187	48.8	8.35	91.39	11	4685	1	129	10	1	0	0
Thor	ASG245_GCA001563325	Seitz KW et al., 2016	GCA_001563325.fa	95.7447	9.92908	266	12270	3263991	95.04	6.38	11.11	0	266	15333	15333	12270	71522	71522	49.3	1.68	90.3	11	3403	7	125	9	0	0	0
Thor	ASG246_GCA001563335	Seitz KW et al., 2016	GCA_001563335.fa	92.1986	9.21986	119	29783	3544182	92.2	5.67	0	0	119	51214	51214	29783	179128	179128	42.2	1.35	90.86	11	3438	11	123	6	1	0	0
Thor	ASG247_GCA001563465	Seitz KW et al., 2016	GCA_001563465.fa	68.7943	5.67376	206	11442	2357191	68.09	3.55	0	0	206	11741	11741	11442	96443	96443	43.2	2.07	89.96	11	2583	45	91	5	0	0	0
Thor	ASG258_GCA003662765	Seitz KW et al., 2016	GCA_003662765.fa	92.1986	9.21986	205	11330	2322715	92.2	9.22	46.15	0	205	13275	13275	11330	63079	63079	53.8	1.5	90.56	11	2463	11	117	13	0	0	0
Thor	ASG259_GCA003662805	Seitz KW et al., 2016	GCA_003662805.fa	98.5816	7.80142	559	5411	3024846	99.29	7.09	0	0	559	6961	6961	5411	86325	86325	51.9	8.04	90.79	11	3383	1	130	10	0	0	0
Thor	ASG260_GCA003662815	Seitz KW et al., 2016	GCA_003662815.fa	87.9433	9.92908	324	7706	2496771	88.65	8.51	0	0	324	9599	9599	7706	77103	77103	52.1	4.18	91.52	11	2699	16	113	12	0	0	0
Thor	ASG197_Thorarchaeia01	Sun J et al., 2021	P326769_274.fa	80.1418	2.83688	50	15305	765254	81.56	1.42	50	0	50	19009	19009	15305	106640	106640	46.1	1.01	91.59	11	840	26	113	2	0	0	0
Thor	ASG198_Thorarchaeia02	Sun J et al., 2021	SRR1964815.bin.9.fa	98.5816	4.25532	56	59631	3339353	98.58	4.26	0	0	56	123724	123724	59631	471622	471622	48.3	1.39	88.8	11	3246	2	133	6	0	0	0
Thor	ASG199_Thorarchaeia03	Sun J et al., 2021	SRR5211005.bin.19.fa	57.4468	2.83688	182	3759	684157	57.45	2.13	0	0	182	3644	3644	3759	13157	13157	48.4	1.46	89.46	11	866	60	78	3	0	0	0
Thor	ASG200_Thorarchaeia04	Sun J et al., 2021	SRR2133847.bin.31.fa	68.0851	1.41844	204	4343	886057	69.5	1.42	0	0	204	4380	4380	4343	16767	16767	48.4	1.17	90.08	11	1036	43	96	2	0	0	0
Thor	ASG201_Thorarchaeia05	Sun J et al., 2021	SRX993395_UBA7942.fa	49.6454	1.41844	222	3506	781518	48.23	0	0	3161	212	3531	3493	3686	9619	9619	41.5	1.73	89.98	11	923	73	68	0	0	0	0
Thor	ASG202_Thorarchaeia06	Sun J et al., 2021	hikurangi1519_12R2_gm2_bin15_280.17m.fa	62.4113	4.25532	502	3247	1630382	60.28	2.13	0	0	502	3539	3539	3247	22636	22636	47.2	2.28	88.34	11	2065	56	82	3	0	0	0
Thor	ASG203_Thorarchaeia07	Sun J et al., 2021	lw_55_reseq_max40.085.fa	53.9007	1.41844	545	3979	2168728	53.19	0	0	0	545	4000	4000	3979	14013	14013	47.3	2.04	88.43	11	2499	66	75	0	0	0	0
Thor	FWG016_ThorFW025Tv5	This study		99.2908	4.96454	15	207649	3114748	99.29	2.84	0	10	14	272164	272164	222482	1553122	1553122	47.1	2.02	88.97	11	2888	1	136	4	0	0	0
Thor	ASG039_ThorMgm52	Wong HL et al., 2018	mgm4762952.fa	95.7447	9.21986	374	11869	4439071	94.33	4.26	16.67	0	374	34608	34608	11869	104278	104278	39.5	1.55	90.65	11	4410	8	127	6	0	0	0
Thor	ASG249_GCA001940705	Zaremba-Niedzwiedzka K et al., 2017	GCA_001940705.fa	94.3262	7.0922	264	10816	2855654	94.33	4.26	33.33	0	264	15359	15359	10816	89304	89304	44.6	1.38	91.37	11	2957	8	127	6	0	0	0
Unclassified	ASG261_GCA003662835	Seitz KW et al., 2016	GCA_003662835.fa	63.1206	4.96454	396	4640	1837725	62.41	4.96	0	0	396	4518	4518	4640	61847	61847	34.6	1.66	91.2	11	2237	53	81	7	0	0	0
Wukong	ASG128_Wukongarchaeota075	Liu Y et al., 2021	GCA_016840725.1_ASM1684072v1_genomic.fna	90.0709	9.21986	284	7187	2041124	90.78	8.51	16.67	0	284	8740	8740	7187	27073	27073	37.8	1.68	83.49	11	2246	13	116	12	0	0	0
Wukong	ASG129_Wukongarchaeota082	Liu Y et al., 2021	GCA_016840505.1_ASM1684050v1_genomic.fna	71.6312	12.766	311	3818	1187662	72.34	9.22	0	0	311	3898	3898	3818	16937	16937	37.6	1.73	83.83	11	1471	39	89	13	0	0	0
Wukong	ASG130_Wukongarchaeota085	Liu Y et al., 2021	GCA_016840425.1_ASM1684042v1_genomic.fna	96.4539	7.80142	277	7785	2156567	96.45	4.96	42.86	0	277	9650	9650	7785	28347	28347	38	1.65	83.5	11	2344	5	129	7	0	0	0

## Sheet: TS9
Clade	Bin Id	coverage	redundancy	Ncontigs	Lcontig_mean	Genome_size	CheckM_Completeness	CheckM_Contamination	CheckM_Strain_heterogeneity	# ambiguous bases	# scaffolds	N50 (scaffolds)	N50 (contigs)	Mean scaffold length (bp)	Longest scaffold (bp)	Longest contig (bp)	GC	GC std (scaffolds > 1kbp)	Coding density	Translation table	# predicted genes	0	1	2	3	4	5+
Baldr	ASG043_Baldrarchaeota130	98.5816	4.25532	100	22677	2267786	98.58	3.55	0	0	100	31500	31500	22677	120762	120762	45.9	2.85	87.21	11	2518	2	134	5	0	0	0
Baldr	ASG204_AsgAHVG01	100	7.80142	27	71155	1922513	100	4.96	0	1325	18	253646	116146	106806	612202	389100	35.5	1	86.65	11	1915	0	134	7	0	0	0
Gerd	ASG131_Heimdallarchaeia01	100	7.80142	16	276366	4421869	100	7.8	0	0	16	2258244	2258244	276366	2258244	2258244	32.4	1.18	86.91	11	4381	0	131	9	1	0	0
Gerd	FWG037_HeimGerdAC018Hv3	100	6.38298	11	289527	3184976	99.29	4.96	0	171	10	442732	442732	318497	876162	876162	38.7	0.8	88	11	2804	1	133	7	0	0	0
Heimdall	ASG132_Heimdallarchaeia02	100	5.67376	48	77827	3735735	100	4.26	0	0	48	137731	137731	77827	304232	304232	32.8	0.87	88.76	11	3337	0	136	4	1	0	0
Heimdall	FWG001_HeimAAGFW025Hv6	100	3.5461	1	3326783	3326783	100	2.13	0	0	1	3326783	3326783	3326783	3326783	3326783	30.8	0	88.63	11	2848	0	138	3	0	0	0
Hel	ASG005_HelSZ384	98.5816	7.80142	55	85039	4677395	99.29	4.96	0	216	53	215580	172547	88252	480944	480944	30.1	1.44	88.24	11	4327	1	133	7	0	0	0
Hermod	ASG058_Hermodarchaeota086	98.5816	3.5461	77	35143	2706031	98.58	1.42	0	0	77	63064	63064	35143	158819	158819	44.7	1.29	88.72	11	2702	2	137	2	0	0	0
Hermod	ASG063_Hermodarchaeota114	99.2908	2.12766	50	46189	2309456	99.29	1.42	0	0	50	73274	73274	46189	270724	270724	43.8	1.37	88.8	11	2315	1	138	2	0	0	0
Hod	ASG078_Hodarchaeota131	97.1631	3.5461	71	55867	3966622	97.16	2.13	0	0	71	136887	136887	55867	472702	472702	34.7	1.3	87.91	11	3588	4	134	3	0	0	0
Loki	ASG003_LokibMKD1	100	6.38298	1	4427796	4427796	98.58	5.67	10	0	1	4427796	4427796	4427796	4427796	4427796	31.2	0	89.04	11	3949	2	133	4	2	0	0
Loki	ASG006_LokiL04	96.4539	5.67376	4	1016973	4067993	96.45	3.55	0	100	3	2146130	2140485	1355997	2146130	2140485	32.7	0.46	88.22	11	3826	5	132	3	1	0	0
Loki	ASG098_Lokiarchaeota127	96.4539	4.25532	12	312017	3744205	97.16	2.84	0	0	12	381755	381755	312017	603911	603911	29.6	0.42	85.3	11	3476	4	134	2	1	0	0
Loki	FWG169_LokiFW102v12	100	2.12766	2	2180737	4361485	100	2.13	0	10	1	4361485	4226757	4361485	4361485	4226757	31	0	85.53	11	3706	0	138	3	0	0	0
Odin	ASG002_OdinLCB4	99.2908	2.83688	9	162301	1460710	100	0.71	0	1	9	1181447	1181446	162301	1181447	1181446	38.1	4.12	90.38	11	1586	0	140	1	0	0	0
Odin	ASG101_Odinarchaeota143	99.2908	4.25532	8	168799	1350507	99.29	1.42	0	110	6	1047345	889102	225084	1047345	889102	36.3	0.85	90.63	11	1412	1	138	2	0	0	0
Sif	ASG190_Sifarchaeia01	99.2908	7.80142	23	181627	4178934	98.58	2.84	0	1500	8	964535	447498	522366	1298538	662407	37	0.93	84.79	11	4069	2	135	4	0	0	0
Thor	ASG001_ThorGCA0745	100	4.96454	19	166420	3161981	99.29	2.84	0	0	19	548263	548263	166420	668889	668889	41.2	11.45	90.68	11	2922	1	136	4	0	0	0
Thor	FWG016_ThorFW025Tv5	99.2908	4.96454	15	207649	3114748	99.29	2.84	0	10	14	272164	272164	222482	1553122	1553122	47.1	2.02	88.97	11	2888	1	136	4	0	0	0
Selection filters
Coverage	> 96%
redundancy	<8%
Ncontigs	<=100

[truncated: 8 more sheets: TS10, TS11, TS12, TS13, TS14, TS15, TS16, TS17]
