# Supplementary material for: Unique mobile elements and scalable gene flow at the prokaryote–eukaryote boundary revealed by circularized Asgard archaea genomes
Source: Nat Microbiol. 2022 Jan 13;7(2):200–12. doi: 10.1038/s41564-021-01039-y (PMC8813620; doi:10.1038/s41564-021-01039-y)
Supplement: Supplementary file 6 — Sequences of mobile elements targeting Ca. Heimdallarchaeum spp. [file 41564_2021_1039_MOESM6_ESM.zip › Wuetal_SIdata2_Heimdallarchaeum_mobilome.fa]

>FWV0001
TAAACCGTATGTTTGGGCGTACAAATGTACGCCCATCCCCATAAGAATTTTTCGATTATATTTTTTTAAC
ATAAAATCCGACAAGTCGGATCTAAAAAAATACAGGGAGGGATGAATAAGTGTCCATTGATTCTTCACCT
AGACCATTCTACAACACTTCTGAGTCAGATAAGAATATTTTAAAAGAAAATCTGACAACTTTCCTGACAT
ATCAGCTTCCTAAGAAAAGACGTTCTGTGATTGAGAAGTGTGTAGATGTTATTCTCGCTTTATATAGTCG
GCAAAACTTTGAGTGGCATGCAGCTGGTATAGCTTCATATTATGGTAAGGATCGCAGGCACTATATTGAC
CACATAAATTTACTTGTTTCACTAGGTGTTGTTAGTAAAAAACAGAGAATTGACGGTTTTGTGCCTATTA
TTTTAAATCACAATGTCGTGAAACAGCTTAAAAAAATCGAACGGGGTATGGGTTCATATTCTAATACTAA
ACTTTCCCGCCGTAAAATCAATAATAAGTTGTCGGGAAAAGCTTCCAATGTTCGTTCTCATCGTATTATG
GCAACTTATTCCCATAGCCTTTCTTCCAAGCAATTTTCTTATTTAGCGAAAAGATATGGTATTGTCAATG
GTCGAGTAAAATCCGACATTGTTTTTGAAGATAAACATTTTGTTCTTCTCTGGTTCAAGGATAAAGTTCA
GATACATACTCCTGTATATTATTCTGATTTAGAAGATTTCAGTGTAATAGATGACAGAATTTCTTCCGAT
CTTGGAAGATTAACTGTATATTTAGAACGAAAGTATCTTATGCCTGGTAGGATGGAATTGAAAGATGCTG
TAAAATATGAATATGTTAATGGTAAAATCCCACAAAAAACAATACATGGGGTTAGAAAAGAAGTTGAAGT
TCAACACCCTTTTCTTGAATATGTTGCAGACTTAATACAATCACAGAATAGTGGACCAGTAATTTACCCT
GATTGGAAAAGTATGCCTAAATATCCAGGAATAGAATTTAATGGTGGATACACATATGATGGTTGTGAAA
GAGAAGGATATGGTGATCAGCTGTTTGATGAATTGCTACATTTTCCAGAAACATTTGAAAGATACTGGAA
TGAGAATAGAGCAAGTCTTTATGCTACAAATATTCATGTTGATCAAGTAGCAAATAAACTATTAATTAAA
CTTGAAAATATAGAATCAAAAGTAGATAACTACACTGATGTACTTGACGACATACAATACGAATTAGCCG
ATTTAAAACAACAAAATGATTTTTCTCATGAATACTTACGTTATCAAAACAGCAGTATAGAAAACAAACT
AGATAAAAGCTTAGAAGCAAGTACTGAAATCATAAGAGGTATTAACAGGATAGATAAGAACAACGAACTT
TACACTGAACAAAACAGAGCTGAAATTCAGCTTTTGCATTTTGCAATAGAAGTACAGAAACAGAAATTTT
ACGAATCACCATTTGAGAAAAAATGTAATGATATTTTATCGCTGCTGGAAGATGGGCCAGTTAGCTACAA
AGAGATAGCAGAATATCTAAAGCTAACTCAAGCAGCTGTTAGTAGATATCTCAATTATCTCGAAATTAAT
AGAAAAATTGAAAGCTACAGAAAGAAAATAGGGAGGGGAAGACCAAAAAGAATTTTCAAAATAAAAAAAG
GAGATGATAAAAATTAATTTAGAAGACAGAGTAGCAATTTTAGAAAAGAAATTTGATATTTTATTACGCT
ATTTAGAACAAATACGACAAGTAACTGATATTTCTATAATATCAGAAGATCAGCTACTGTCGCTTATTGA
AACTGCAGCTAAACAAGCTTTAACTGAAAAAACAAAAATGAAACAGATAGAAGAAAAAACTAAATCTTCC
TCCTCACCTGCACTTGGAGACAAGATATCTATAAGTGCTTTACAAGAAAAAACTGAATATACTTTTGTTA
TATCTGAATGGATTACTCGTAAAAAGAATTTACCTGGTAATACATTCGCAGCAAAAGTTTCTCAAATTAC
TGATAAAGCTCTCAAAGTTACTATTAATTCTCAAATAGTTTGGCTTCCTAAATCACAAATAAAGGAAGTA
TATATCTATGAAGGAGGGGAAAAATGATGGGAGAGACAGCTTTTCCTTTACCTGATAACTGTGAAGAGCG
CTGTTTAAAATGTGATAAACAAGCAATTTATCATGTAGTGAAATATGGCAGGACATATAGTCACGACTAT
TTTTATTGCGAAAAACATCTTCCAAAACGTTTCCAGAAGAGTTTAGAAGGGGGTGAGAATAATAGCTAGT
ATAAGTAAAACAAAAAACGTAGATGAATTACAAAACTGTTTTAGTAATCTATCTAGAATTGAAAAGATTA
AAGTCAAAAATTGTTTCAGAAATAGATATTTTGAATATAGATATTGTCCAATCTGCCCCTATTTCGAAAT
ATGCCAAAAATTGGAACAGAAGCAATAATGTTATAAACTTCATCTTATTTTTTTATGTGAAAATGGATAA
TGAAAAAACACAAGATAAACCTCAGTTAGATCTGAAGACAAGTATTTTTGATATGCCTGTGGGTAAAAAT
TTTCTTACTTTAATCTCTGTCTATTCTTTTTTATTAGCGGTTTTTGCTCTAACCTACGATAAAAATTGGT
TCTTGTTTCTCACTCTAACAAGTTATGTGATATTATTATATGCTGGAATAGCGTTGGTTATTATTGGTAT
AAGCCTTTTATCCTATTATAGTAACTTAATTAAAGCGAAACAGTTTGAATTTGTTACTATTAATACTATA
ATTCAATTAGTGAGTTTTTTTGCTTTTTCATATTTTCTGAATAGTATACTAGCAAAACGTTCATGGACTG
GCATAATCTCTGTTTTAATTATTGAAGCACCTCTTATTACAGTAATTATTTATCTCCATACTTTTAACAC
AGCCTTTTATTTGCATGAAAATTTTGGAAGAATTGATTTCACTAGCAGCTTAAATCATAAATTCTTGGTG
TCCCATAGTAGTAAATTTTGGCCTTGGATTTTGATCATTAATGATATTGCATTTTCTACAATATATGGTA
TTTACATGTTAAGCAATAACCTTGTAACTATTATTGATAGATTGTTTGTTGGTCAGTTAATTGCTGGTTT
ATGCTGTGTTTCACTGCTATATTGTATTGATTTACTCAAAGCATCAAAAACATCTAAAAAATCAAGGAAG
GAATGTTAAAGCTTTATATAGCATATCGTATTCTAATATTTTTTGCCTAATAAAAGAGCTCTCCGCCCAT
AAAAAAATAGACCGTAGCTCTTTGCATACTCTATTACGATCATAAAATGAAAGAAAGCTGCAATGAAGCA
ATAACATAGTGCAATAATACCCCACGTGGCGTGTCACATACGTAAGTTGTGAGTCTATGTGAGCTGAGCA
GCTTTCGAGTGTACATGTTACTTACTAATTCCTGTTTCTAATTTTCAACATACTAGAGGGACTGGGAGCT
CAGGAGCAAAAAGAAAATGAAAACAGAAAAAATGAAAATAAAAAACACATTTGTTGTTCTTGTAGTATTG
ACACTTTTTGTAACTACAAGTTTTGCTTTTATGAATGTTAAAGCTGAGTCATCTGATGATGAGTTAGCTT
TTCCTGAAATAACAGTAACTACTACTGCTACAGTCGATGTTAGAACAGATGTTGCTTTATCTCTCCAAGC
TTTGCAATCGATACCTGTTGTTCCTGAAGGACAGATAGGTATTCATGCTATTAAACCAACAAAAACTGGT
TTATCAATAACTTTGACTGGCCGAATTGGTATGACTTCTGATAGTGAATGTCTTTCTGACGTTGCAATTG
GACCTGAGATTGATCATGAGGAGAAAAAAGATAGTTGGCAGTTAGCGCTTTTTCTTGACAAAGGAACTAA
TCTTTATGAAAACACTACTGATGTTAGCGACACTTTTGCTATTTCTAATGATTTTAACAGTTTAACATAT
CAGTATTTAGCTATTAGTCGTGCTCGTAGTAGAGCTACTTCTAATAGTAGTATTGTTGTTACTTACGCTG
ATTCTCTTAGTGCTAACATAAGTGACAGTGACGATGTCACCAACGTTACTATTTACAACGACTTTTTACC
AACTCGTCAATTGCTCTGGTTCAGACTTGACCTAGAAATCAGTAATTCTAGTCGTCCATATATTTTGAAC
ATTGCTGGCGATGAATTTGATGCTGATGCTGTATATGTTTTTAGTATGCCTTCAGAGCAAGATTTTCGTG
ACACACGTTATTTAGAAGTTAAGTTAGGTACTGATTCCTGGGTTAACATCTCTGAATTAAATGCTGCAGA
AGACTGGAAAGAAATAGCGACCCATCAAACTGATTATACTGAAAAATGGACTGATAATACTGTTAAAGGG
GCTGGTTTTGAGACTGTCGATAGTTTTGAAGATAGTCTAAAAGAAGCATGGGTTGCTATAATAAATAACG
AAATAGGTGCTCTTGATGGCAGTAGTTATTCTTCTATCAGTACAGGTCAAATAGTTGATTATCGTATAAG
TTCTGCAAGTTTAGATACAATGCTCAACGCACAATTATCTTCTGCAATATATTCTTCAGTCAAAAACGCT
GCTGCACAAAGTAGTGATTTAAACACTTATACTCGAGCTGCTAGAGCTAGCACTATACGAAGATTTACAA
TAACGACTAAACTTAGCCCTAAGACAATTGAAGAAAATAACAGAGCTGAAGATGTAACAGAACAAGATAA
TCTTATTTTAGCTTCAGCAATGAAGGCGAAAGGAAAGGCAACTAGTTTCTCAACTAACATTCTTGATAAA
ATAGTAAGTGCAACAGGTAAAATTTCTAAGCCCTTAGCAGTTTGGTTAGCAAAAGAACGAACAGCATGGA
ACAACCTTGGTGTTAGTGACAACTGGTTACTTATCGGAGCTGTCGCAGGTGTAACAGCTGTAGTAGGATT
AACTGTTTTCTTTATTTCCCGAATAGCTCATAAGAGGAGATAAAAATGAATAAAAGTCACTTTTTTACTT
TTTTATTTATTTTTTCAATTATTGGTGGTGCTTTTGTTCATATTGACACATATGCTTCATCTGAAGATGA
ATTATTAGCTAAGTTAACGCCTGAAGATATAATACCTGAAGCTTTGGGTATTTTCTCTGCTGATATAGAC
GTAGAATATAGCAGAACGGGACAAACATTGCGTTCTACGTATCATATTGATACAGTGATTCAAGCTCCTG
TAATAAAATCGGATGACACAGGTAAAATAGCTCTCAACCCTCGTGATTCAACAGAGGCCGACAAAGAAGA
TTTTGGTATTCCCCAGCTCGCTGGAGACAAAGCTTATCTCGTTAAAAGCACTACAGACACAGAATATGCA
AAACTGAACATTTTAGACAACTTTGCTGTCGAAAATTATCAATATTTACTTTTAGAGAACGCTATGAGTA
TAAGCTCTAATGCAATCACTGTCAAAGTTTCTTTTGCCAATTCTCTCACAGCAGATATTAGCAATGCTAC
ACAAACAAATAATGTAACCCTGACTAGTACAATCTATGCTATTAGACAAACTCTTTGGTGGAATCTTGCA
GAAGAAACAACTAGTGCTTATCCTTATGTGATTAACATTGAGATAACTCAAGTAGATTTGTATGGTTACT
ATATTTTCAGATTTGAGAATAATCGTTATGTCATTGACACACGTTATGATATACTCTATCTTGATACTGA
TGACACACCTATTACAACTTTATCAGAGAGTATAAATACTGTAGAGCATAACTATGAGAGATATGTTAGA
CCGCATACTGATGATCTTTCTCTAAAAGCTACTGTTCTAGATAATCTCAATGAAACTAAGATGATGTCCG
TACAAACTCCGATAGAATCTACAAGCGATATGTATGTTCGTGCAGTCGGTTGGACTAGGGCTGATGATTT
AGAAGATGATCTTAAAGAAGCTTGGAGGCAACAGCTGAATCTTCCAGAAGATGCTCGCATAGTTGGATAC
AATCTAACTAAGGGCTACATACAATGGATTCTAAATTGGGGACTAGTGAAACTGCTCAAGCGTGAGCTTC
AGGAGCAAATGGAATTCTCAAGCGACTATGTCACTCTGGTCAACAACGCTCTCAGAAAAATCCTGCCACT
TTGTGCAGTTGCTAACGACGAAGACGCTTTTGATGCTGTAAAATTATTTGTTTCTGGCTATGAAACTCGA
GGTTTCTGGGATACTATCAAAAGCACTGTAAAATCTACAACAAGTGCGGTTGCAACGGTAGCAAAGAAAG
TTGTTGATTTACCAGTGAAAACTATTGATGCGCTTGGAAACGCTGCAGCTAAAGTAGTTACACCAGTTGC
ACAAACGGTGCAAAGCGTTACTCCGCATGTCACTAATATGATCAAAGATAATGTAGGACACATAACTAAT
GGTGTAGTTGGTGTAGCTGGTGCCGCTAAAGATCTGGGTAAAGGAATTATGGATAGTCTAAAAGTACCAC
TAATGATCGTAGCTGGTGTGGCAGGAGTTGGCATAGTCATTTTCTTGATTATTCGCTTTGGTCCAATGTT
GAAAAAATAAACAATATTTTTTTTCCAGGTGAAAAACGATGAAGCGAAATATAATCTTATATAGTCTAGT
AATGATGCTTATCATTTCAAATGTTATAAATATTAGTTTAAAGCAAGATGATGGAAACACACAAAAAGAA
ACAGACAACATAAATTCATTATATCCTGAAAAAGATGATGAGATTGCCGATACTCAAGAAGAGTCTTATT
TACAACAGTCAGATTCAAGTGCTTTACGACAATCTTATGCAACAACAGATAATTCTTACAAAGTTAACAT
GGCAACTCAGGTTGATACTTCAACTTGGTATCAGGGTGAAACAATCAAAACTGAAATGAAATTTAATAAA
CAAATACCAGACTACTACACATATACATCAGAGTTATATCACTCTGGTTCAACTACTCCATTTGAAGATG
TTGATATTGCAATTATTAGTCCCGGCGCATCGCTAAAAGATGATTCATCAAATACTTATATCACTTTTAG
TCCAGATTCTGATATAACTATAGCAAACTACATAAGAACAACATTTTATTCAAAGATATATGCTGGCGGA
TCAGGGGCTCTTTATGCTCAAGGATATGCTCGTTGGTATTACTCTGGTTCAAGTTACTACTCAACATCAG
TGACAAGTGATTCATATACAATTTCTACAAGTTATTTAGACGGAAGTGGATATTTACACATATATGTAAA
TATTTACGCAGACGATAGCGCTGATAAACTTACTTTTATGGTTGGATTTATGAATTATGAAACAGGAAAT
TATGAAACTGTTTTACAGATTGAAAAAACAGGTTGCGGTTCCTCAAATTTTCATTTGGCAACAGCTGTTA
TTGACTACTTATATTTTCAACGTGAAGAAATAATTGATAATGTCAGATCAACTTACAAATATACAACTCA
AACAACAAAAATACATAAATTAGAAATTTATTCAATTGCAAATGTTGAAAGTATAAGCATTTATTATCCA
AAACATATGATTTTTAGTAGTATTAGTCCTACAGCAAGTTACTCACTTAGTTCAAATATTCTTACAATTG
ATAATCCTGTTGAACTAAAATATTCTCTTTTTTTCTCTTCTAATTCATCAAATTTTCTTGCTTTGAAAGA
TGTAAGTTCTGAATTTCAGAACAATATTGGTTTTGAAAAAGGTTTGTTTTATGATTGGAAGAATGCAGAA
AATTCGCCATATGTTTTTGAAACAATAGAACACTCATCATCTATCGTATCCGAAGGGATTTTTTCTCTCA
AGTTAGCATCAACTGATACGGGTAGTGATTTGATATATTTTTATTGTAATAATTTTGAACCTGGAGAATA
TTATATCTCATTTGATTATTATATATCTAATCTTGAATATGGCTATTACAATCCTTCAGAGTTGCGTTTT
AGCTATTATAGTTCATCAAGTTGGCGGAAAACAGTGCTTGGTACATCAGATTATTATATCGCAAATAGGT
GGCAGAAAGCTTTCATATATGCGGATATTATACCTGACTCAAGTAACAGAATATTCAGAATATATTCTTA
TGGTGCAAAGGGCGAATTTTACTTCGATAATATTAAAATATGGAAAGTTTCTACAGACATCAAAACAATT
TGTTCGAATAAATATGAAATTAGCTCAACCTTCATAAGTTGGGACGGTTATAAAAATCCGTCACTTTCAA
ATCATAAAGTTAATTTTGATATATATGATGCCACTACACAAACATTAGAAGAAAGTTACTCGCTAGCAAC
TAATGAAAACGGTTTAGCAACTTGGACTTTAAATCAAGAATTAGAAGAAAAAGAGTATGAAATAAGAGCA
TATACCTATTCAAACTGGTTTGGAGACCGTATTGAGGCACAACTTGGGGATCGATGGGATTTTGAAGACT
CTGATACATGGGTTGGCAAATCAGCTGATTTATTTGAACAAAAAGAATATTACGTGCACGCATACGACGA
TGGTGATGCCGCTTGGCATGGTATGCGTACTCTTGCTGATTTTCAGATATATGATAGCGATGTATTTATT
TATCGCATCAAGGGAAGTACGTCAGATATATCTTTTAATGCTTTTTGGGTATATGATGGTAGTGTATCTT
ACTCACGAACAATTACATTTTCTACACCAGGATCATGGGAAATATATACATGGAATTGGGGTTATGATTT
TTCTGTTTCAGAAATACGTTTCGAAAGTAAATCTTCTGGTGTAGCTTTTGATATTTACATGGATTATTTG
AAAATAGTTGATGAATCATTTTTCAGTCCTTTTTACTTTACTCCTGAAATTTTTACAAGTGATCCTGTTT
TATATGAATCTTCTGATTACTTTGTTCTTTCATCAACAAATGATGATTATAATTATGAAATTTTTTCTGA
TAATCAATTCATAGGTTACTACAGTGATTTAGAGATTATTCCGAAGAATCTCACAGCAGGTAATCACAAT
CTTACAGCTGTTTTATACTCTGATTCTCAAAATCAGGCATATATTCCTTCAACTTATGAATATCTTTATA
CAATCACAGAATCTGAACTTTGCACACTGACTTTTTATGATCAACAAGGCAGATATATAGATGCGAGAAC
TTTTGTTATATTTGTTAATTCTGAACGTATATATGGAGATTCTTTCATCTGGTCTGATGTGTCGCAAACT
ATCAATTTAGAAATACAAGATATATTTGGACATGTTATTTACTCAAATTCAACAGAAGAATATGAGAGAT
TCAAAGATTTTGTTCTTGATTATTATTCTGTGAAAATACAAAATCAACAAGAGTTACCTGTTTGGGTTTC
TATATCTTCAAACGGACAAATATTCTCAAGCTGGATTTTTTCCTGGGAAGTTGAGGAGTTTCGTATCTAC
TCAGGGAGTTATACATTTACTGTGTATTATTGCTCTGATCCAACAGCAAGTTTCACACAAGTGACAACGA
ACGGAACGTATGTAAGTTATGCTTTTGACGTCAATTCTGACACAGCGCTGATTGTGACAGGATATACAAT
TGCCGATATCTTTGGAAATACAATGTCGTTGATGAATGATCTTGAACTAACAAACAGTTCTATTCATACA
CACCTTGAGAGTCAGACAAACAACATCACTATCCAAATTGATAATACTAATACAAACATTGATACTCAAA
CAAATAATATCGTTATTGAAATTACGAATACAAACAGTACATTATCTCAGCAGCTGAACACAATCACAAC
TGACATTGCTAATCTTCAAACAAATATTACGCTGCAAATTAATGATATCAGTTCGGAAATCAATAACTTA
CAAACAAATATTACTATACAAATTAACGATCTTAATCAGACTGTTTTAAATGTCCAGACTAATCAGACGT
TGCAATATAATGAATTGACTAGTTTAATCAACAACTTTGAAAGTAGTATGGACTCACAGCTTAACAGTAT
CAGTGTAAGTATTACGAACCTTCAAACTAACATGACTTTACAGTTCAATGATATAGATACAGCAATCACT
AATACTGAAAGTAATATTATTTCACAGATTAATAATCTTGAGACTATCATTAACAACTTTGAAACTTCAA
TGGATTCGCAGCTTAATTATCTATATCTGAATATTACTAACTTACAAAGCAATGTCACATTACAGTTTAA
TTCTATTAGTTCGGAAATCAATAACTTACAAACAAATATTACTATACAAATTAACGATCTTAATCAGACT
GTTTTAAATGTCCAGACTAATCAGACGTTGCAATATAATGAATTGACTAGTTTAATCAACAACTTTGAAA
GTAGTATGGACTCACAGCTTAACAGTATCAGTGTAAGTATTACGAACCTTCAAACTAACATGACTTTACA
GTTCAATGATATAGATACAGCAATCACTAATACTGAAAGTAATATTATTTCACAGATTAATAATCTTGAG
ACTATCATTAACAACTTTGAAACTTCAATGGATTCGCAGCTTAATTATCTATATCTGAATATTACTAACT
TACAAAGCAATGTCACATTACAGTTTAATTCTATTAGTTCGGAAATCAATAACTTACAAACTAATATGAC
TATACAGATAAACGATCTTAATCAGACTGTTATCAATGTTCAAACTAATCAAACGTTGCAATATAATGAA
TTAACTTCGTTAATTAATAACTTCGAGACAAATATGGATTCACAGCTGAACTCTATCAATATCTCTATTA
CGAACCTTCAAACTAACATGACTTTGCAGTTCAATGACATAAGCAACCAAATAACTAATATTAATAGCAC
TATTACAGAGCAATTAAACGAAATAGAGGTTTTAATCAACAACTTTGAGACAAGTATGGATCAACAACTT
AATTCTCTGAATGTCTCAATTTTAAACAATAGAGCAAATATAACAATGCAAATAAACGAGCTCGATATTG
AGATACAAAACGTTCACACAGAAGTGATTGCTCAAGCAAATAACATAAATGCGAATTTAGAGAATGTCAA
CGCAACAATATATACACAAACTATTGAAATACTTAATTCAATTTATAACAATAACGCGACTATTTATAAT
CAAACAGTTACTTTGTTAAACGCTATAAGTCAAACAAATAGCACACTGTATGAACAATCGATTAGTATTT
TGAATCAAATTGATTTGACTAACGCTACACAAGTCACTTTACTTTTGCAAACTTACGAATACTTACTTGA
CCAGGAAAACTATTATACAATTTATTTCATCTTGACGAATCTTCAGGGTGTTGGATTGAATTTTGAAACA
GCTGCAATATATGTAAATAACTCGCTTATCTCTGATTTTAAACAGATTTACTATAAAAACAGCTTATTGT
TTATCGAAGTTAGAGACTGGTTTAACAACACTTTGTTACTTACTAATATAACTGTAAGCATTAATAATCA
AATTATTACTCTCAATTTACCTTTAGTCGAACAAACATTTGAGAACGATTATGATGTTCCTGTAGAAGTC
ACCTTGATAAGTGTTTATAATGAAAATGAAACAGTTGGTTACACTATTTACGCTCATTCTTCAATTACTA
TACTGCTTTTTGCTAATAGTTATCATGTAAAAGTAACACCCCTTGAAGATAGTTACACTAATGCGACACA
TATTACATATTATTATCCTGAAACGAAGAAATTTCAAGATTTAGGCTACGATTCAAATAAGGTTTATAAA
ATAACCATGAGCACCAAAACAGAAGAACTCTACAGTTCTGATGAAATCGATGCTACAGCACAAGCAAGAA
ACGCAAAAATGATGCTTATTATGAGCGCAATACTGAACGCGCTATTAATCACTTTTATTGGGTTTATCTC
ACGTTACGGTATCGTTAAAACCTGGAATATCATTGCGACACCAATTTATTACTTCTTGAAATTCTTTACT
GATTTATTCGAATTACCTGCACCTAAGTTATTTATCAAAGATGAGGGGGGCATAGATTTTGTAACGGTGG
AACAACAAAGAAAGTTCCATGAAAGAAGAGCAAGAGGTTTGATATAAAATGAGTCAACAATTAACAACAT
TACAAGAATCTGATTTGAAATTTAAGTTAAAAGTTAGATATGAATCTGAACCTAATACTATACTTGAGAC
TGCACATTTGATAAGTAAGGATCTGCGAGTAAAAATCAAAGATGTTGGCATTCTTTTTGAAACTAAAGGA
AAAGCTTGGGTTGTTGAAACCCTTGAATTGAACGAGGAAAAGATGCTTTCTACTGTCATACAGCAGACTG
TTGGTGGAGCTTGGATTGCTTTTGAAGTAGTCCATGAGAAAGATGTGGCAATTGAAAAGATGTTTATTGA
AGTAGAACGTGCAAGCAGAGATTTATCAATCATGATGTATCCCATGTATTTTGTTATTGGTGTTTTAATG
GTTATTGAGTTCTTACTTATTAAAAAGACAGTTTTCGAGAAAGAGCTGATTATACTAACAAGACAAGACT
GGCAAGTAATCATGTGGATTAGCATAGCAGTCATTGGTTGGTTTGGTTTTCTGTTATATTACGTTCGTAA
GCAACGTATTCATGAAGCTTATTTTCAGTCTATAGGTCTTGATTACACTACAGAACGAACACTTGATTTT
TACTTTTTGTCTCAAACAATATTCAAGCAAAAAAAGACCCTACGTTACACCATAACTCTTCAATGTCTGA
GAGGGTATTATTATCACCCTGATCTTCCTGAAAAAGTTTTTTTTAGTCAAGACAGGACAGATATTTTAAC
TTTAGAAGACATTAAACATCAACTAAAGCTTGCTACAGATGCAATTAAAGTTCTTGAAGAAAAAGAATTT
GAAATCTATGAAGAAATAGAGACAATTAAAAGTGAAGAGAGAGAGTTACAACGAGCTTATTTACAACACG
ATGATATTGAATTAGAAGAAAGATTAAAGGAAATCAGTACTTTACTTAAACAAAAGAAAGACCAGATCGC
AGAAATACAAAAAGAGATAGCAAAAACAAAAGAAGAAAAGCTTAAACGTAAAGCAGTTTTACAAAAAGAG
TTTTTTGATATTATAAAGAATGTTTTTGGTTTAGAATTTACTACAAAACATAAAGAAAAGAAAAATGAAT
TTTTATACGCCTATGATCATATACAAAAGCTTCGTTCTGTTGTAGCAGACTTGAGAAATCAGAACATCAC
ACTCAAACAAGCTCTTGCAGGAACATATAATACTCTTACTCAATTACAGGATACATTTAATCAACAAGTT
GCAGAAGAAAGTGCCAGGAGAACATCAACAAATTATGAATATTTGATTACTGACGAAGACAAACTAGCTC
AAGCTCAAAATAACAAAAAACAGCAAAAACAGAGTTCTTCAGTTAGTGGAGATATGATTCTTAACGCATT
AATCAAACTAGCTGTATTTGCAGGAGTAATTGGCGGACTTGTATACGCAATAATTACAATTATCAAAAAC
GTTGCTGCACTTAACCCTCTTGTTGCTGTTCTAATAATTCTTGGTATGGCCATCGCTTTAACAGTTGCTT
ACAAACTGACAAACCGTTTCATTTCATTTGCTACTGATACAAATGCCAGGATAAAACTTCAGTAAAATTT
TGAGGTGAAATATTGTCAAGTACATTCAACGATTTGGAACAAATACTCGAGCTTGTAAGAGAAGAAGTAA
AAAACGCAATAGATGAATATAAGAAAACAGCTCCTGAATTTAAAAAGCAAATAGATGAATTATTCTCTTT
TAGTGTCGATTTTGAAAAAAGTACAAGTAAAATTATACAGTTAATCATGGACTATGCAGAAAAACCTCAC
AATGCTCTTCCTATTATCCCAAGCATAATGGATACTACCCAGGATTTAATCACAACACAAAAAAACTACG
ATAGAGCAAAAAGATTTCCCCATTTGTTTCCTTATAACTTAACTGCTCTACGGAGCCAATATTTACAACT
TAAACAACTATGGAACAAAAAAATTTGGATTCTTATAGTTAGAGCAAAACTTAGTACTCGTGTACAACGG
AGTATTTGGTCAGCTCTTGAAAAACTCAATCAATTTGATTTTGGAGGAGATGCAACGATATGAATAGGCA
GTTTAGGAATAATTTACTAATAATTTTTGTTATTTTTGTTATTGTTACATTCTTTATTCAGCAAGAAACA
ATTGTTGTTGAAGCTGCAAGAAATAAAACAACTGAAGGAATTTATACTGTTATTGATTATACAAGTGAGC
TTTTCCCAGATTATGAAGAATTTACAATCAGCTTTTTCATTAAGAGAACAGATTACCTTTTACTTGAAAA
AAATGAGAGTTTCTTTATTACAGGATACCGTATAGTTCTCAACACTACCTTACTAGCTTATGTTGCTTAC
CATGACGTATTTGATTATAAACCAGAGTTAGAAAAAATTACACTTACATATGACAGAAGCGACTGGAATC
TCACACAAAGTGACTATAATGCTGAACATAAACTAACAATACAAATCAGTTCAGTAGCCATTGATCCAGA
AGGTAATGAGAAAAGAATAGCTGATGATATAATAACCACTACTGTTTTTTTCGAAAGAGAAGCTACAGCT
CAAGAAGTATTGAGCATTGTATTATTTACTTTAGTTCCGCTGATTGTTCTTTCAATTATTTTTGCCATTC
ATCATAGATTGAATGAACGAACTTTTGAGAATGTTACCTACAGTAATATGCTCTACTTTATGTTCAGAAG
AATTAAAAAGAGGAGAGTCAAAAAGTATGGTAGATATTATAGAAAAAAACACATTAAAAGGAAAAAAGCT
CAAAGAATATAAAAACTATAAAGAGCATAAATACAGGCAAATAGCTGAAACTTCGAGATATATCTATGTA
CGTTCATTCTATCCCATGAATAAAGGCTCTTCTGCAGTGAGGACAATTATTGACATTCGTTTTTACAAAA
ATAACAAAGTAAAAGATATACGCAGTTATTATGTAGATAAAAAAGGAATAAAGCATCTTTTAGAGCTGAT
TTCTTTTAGTTCAAATAAAACTAAAATTTTACAAGTTGATATTCATGCAATAATGAGACTTTTCAAGGAT
TTTAAAACACATTTGGCAATTAATCAAAAAGGAGAATACATTCTTCAACATTTAAAACTAACAAATACTT
TAGAGCGATATGGTCTTTCAGCTGAACTCTACCTTAATAATAAATTAGCTGCTTCTACGAGTTATTATAA
TCCAAGACTACATAAATACAGAGAAAAAGTTGCTGAAATTAATGGCCCTGGATATAGACTTACTTTTCGA
ATATTAAATGAAGTAAAATATAACCTCCATGGGAAAAATTATCTTAAAAAGTTTTTTAGGAGTTGAAATA
AATTGAACAACTCTTTATATGCTCTTTTGGGTGCTTTTTTATCATACCAGGAAACAAGATCATATATCTC
CCAGATTATATTGCAAAGCTCTTCATTATCACTTTCTATAGGATCACTTAATTCTATTAATTCTTGTAGC
ATCTTAAAAGGAACTTTACGCTTTTTTACATCCTTTTCATATTCAAGTAAGAATTTGGCTAAAGCTGTAA
AGGATTTAGTGAAATCATCTTTTTCTTCTACCATTTTGATTTTTGCACTCATCAATTATATTTGCTACAT
GCAATCTAATAAAGGTTGTTTCTTAACATATTTATTTTTTGATAAAAACTTAAGGGGTAATATAAATGAG
TATTAATGGTTTTTCAGCTCGTCCCTCTACTTTTTACGATGTTTCTAAACTTTTCAAATCTTCAGAAACG
AAAAAAATTGTTAGAAAAAACGTTTCTTACATAATAAAGAAAGAATTTGAGTATGTAATCACTAAACAAC
TCAATATAGTCATAGATATTTTTGGACTTCCTGGTTCAGGTAAAAGTGAGAATGCTTTTGCTCTCTGGTT
CCTCTGGAAAAAAATGAATAAAGAGCTTTTAGATAGAGAAGTTCATTTACATATCTCTTTCAATCGCTAT
GAAACAATCAATGCTGTGAAAAAAGCTAAGCCTGGAGATTTGATAATTCAGGACGAAGATAGTCGGTTAA
GTGGCCATGGTTCTCAAACAGCTGTTGATCAGATGAATAACGTTATTGATCATATTAGAGAGACACAAAT
CAGTTTTATTTTTGTTAGCCCTCACCCTAAATCTACTTTAGCTTTAGCAAACTTAAAACTTGAGCAATTA
CTGAAAAATTATGATAAAAGGCAAAATTTTGCTCTTTTAAGAAATAATGCTGATAAGCTTCTTGGACATG
TAATAATCAATTTACATAATGATGAGGAATTTAGAAAACAATATAGAGCTCTAAAAACGCAAAATCTTGA
AAAATTGAAACAGAAACAAGGAAGGGATAGTGTCCAAATTTCTATTGAACAACTTGAAGAAGATTCTAAC
TGTATAATCAATGCAAGTATAGAACATAATATTTCTATAGAGCAAAAAAGAGATGTTGAGCTTTTAGCCG
CTCTAAGTGGAGTTAGCGGTCATACAAAATATATTGATTATCTTACTAACTACATCCTGAAAAAGAAAGT
TTCTCAAAACAACTTTTTTGTTGATGATGAGAAAAGTATCCCTAACATCTCAGACAGTTCTAAGTTTATT
TTGTTAAGAGATTTAATTTGTTCATATTTTACAACAAAGCTAAATGTTCCCGAACCCTTCTCAAGAGTTG
CTACTGCCATGTTACTCTGGGAAAAAGAATTATACACTCTTAAAGGTCAAAAGCTTTATCCTTCCACTGT
TAAACTTGATTTAGTTAAGCGTACAGATATAGCTAAAATGTGGGCAGATAAAGTATCAGCTCAATCAATT
TATCAAGCCATCAGTCAATATGCAGATCAATATCACGAGTGCTGGAACAAACTTACTACTCACGATTTAG
AACAAATAGGTGAATTTTATGCCTATAAATGCCTAAAGGGCGCTTTATCTAATTTTTCCCAGATTGCAAA
CCTAAACCCCCCTCTCTTTTCTTCTTCTTCTTCCCCCCTTTTTCTTTCTCTTTCTCTTTCTCTTTCTCTT
TCTCTTTCTCTTTCTCGTCAGGTTCGTGATTCTTTCAACCAGGATTCTTCTTTGAAGCCTTACGATCTTG
CTCTTTTTTCCGATCCTGATACTGCTGGTGATATTTCTGATAGTGATTCTGCTGATGCTCTTGCTCTTGA
TCATTTTGCTTTGGCCCTTTTCAATCATAAACTCCTTACTACCAAACGTAGCAGTAGTGAAAAAAGGTTT
GGTGAGAAGTTAGATTCTCATCCTGGACTCAAATTTATGTGGAAGACTGAAACTCGTCCTTTCCATGAAA
CTATTTCTTTGTTTATTCCTGGAGAAGACCAGGAAAGAAAACTTCAGGAAGCTTTTTACCGTGAAAAATA
CACCGAACTAGTCCAAAAATTACATTCTCTCCTTAGTCCTTTATTAACTGAAGAAGAGAAAACAAAAGCA
AAAGCAAAAGCAAAAGAAAAAGAAAAAGAAAAAATGAAAGAGAAAATTCCCCGGGGAATAGAAATTTTTC
TGGAAGGTTTAGGTTCTGAACTGGACTTCAACAATCTGACACTCGAACAAGTAATTATACTTACAGTAAT
ACAAGAGGAGAAGGTTAGGTCTGGAAAAGAGAACAAAAAAAAGAAGAGGTTTGATATAGATGTGTAGAAT
GTTTTCTAATCTTGAACTTGCATATATACTTAAAACTGCTAATCTTCTTTTTCTTTACCCAAATTTAGAA
GATTTATATTTCTTCAATGAACAGCTCAAAAATCCAAAAAATATTATTGAACTTGATCCAGTTCAGGATA
AAAAATTAATTGAATTTCTGTTGAATTTGGATTGATTAATATATTTCAGAATCTAATCAAGAGTAGATAG
AAATCTTTGAAATTCCTCTTTTGACTTGGGCACTTGTTTATAAACACTTTAAATTCTTGCCCGTGAAATA
GTTAATTTCTAAGTAAGAATATGCGTTTTGGTATGATTGGCTGAAGACTAACAGAAAGAAATATTAATGT
CAAGTATATTAAATAAATAATATGGAAATTAAACATTATTTATCAAAAAATTTTACTAATAAAGATTTCC
CTAGTGAATACTCTAAATGGTCATTGGATGATAAAATTAAGTTATTTATAGATAGAGTCAAATATTGGCA
GTTAGATATTGCGAATAAAGTAATTAACGGATTTGAAACAACAAAAGGACTAAAATTTACAGGAATACCA
GATTCAGGTTTTGCAACATTAAATATCTTATTTGTATATTTTGAGACGATTGGAAAATATGGCTATAGAC
CACTAGGTAAGCCAAAGGAAAAGTTTATCGCAGGTTTTAAAGCAGTACATAACGACTTAAAGTGGAACTA
TGCAACTTCTGAAAATGAATTAGTCACAATAGCTAAAAAAGTCTATGAAAAGGTGAGATGTGGTGTTTAT
CATGTAGGTATGACAGAACAAGATATTAGTTTGACAAGTGAAACAAAGAACCCCTTCGAAATAATATGGA
GTAAGGATAAAATTAAATACATTATAATAAATCCTCATGAATTAGCTAGGGATTTGTTAAAGCATTGTGA
TATTTATGAAAAGAGATTAAGAGATTCAAGTGAGGAAAAATTGAGAAAAAACTTCGAGAAAGGTTTTGAT
CTAGATAATGAACCTAAGATGGACACATAATAACTGTAATTTTACCCCTCTATTTTACCCTCTATTTATT
GTGAAAAAGCATAAAATTACTCTGTCTTGTAGCTTAAAGAGTTCAATGGAAATAATCATTTTAAAGAGCA
TATGCCCACGGAAATAAAGAATTTAGTAATGATTATAATTTTTGTCTCGTTTTTTATAACTTTCAGATGA
AAACGAAAATAATATAAAAAATTTATAAAACCACCGAAAGGTTTAAAGCTCGGCTCATCTAAGTATAACT
AAGGAGCTGGAAAGTGATTATTTTGGCAAGTAGTATTGAGAACCAACCGATATCTAAAAAGACAAAAGGG
AAAAGAAAATATATTCCAGGATTGGCAGCTTTTAAATTTAAACCTACAGATGATTGGACAGACTATCAAG
CAAAAGAATTATACAAAAAAAAGGAAAGGAAAGGTCTTAATACTATATTTTATGAAGATTGTATTAATGG
AATGGAAAAACTACCTGCTGAATCTGTTGACCTTATAATTGCTGACCCACCTTTTGGAATAGAATTTGAT
TCTATGGAAGAATTATATAATCGTGATTCAGATTTTGTAATTAACAATTATCATGAAGTTGATAAAGAGG
AATATGATCTATTTACTGAAAAATGGATTAGTAAGTTACCTAAAATAATGAAAGATACATCTTCCGCTTA
TATTTTTAGTGGTTGGAACAATTTAGAATTTGTGCTAGCAGCAGCTAGAAGAGCAGGTCTTACTTTGATA
AACCATCTAATTTGGACCTATTCTTTTGGTGTCTTTACTATGCGAAAATATGTTTCAAGTCACTATCATA
TCTTATTTTATGTTAAAGATCCAGATAAATACTATTTTAATAAAATCATACATTACCCATTAGATTCAAT
TGAAATGAAAAGAAATTATAAGAGAGGAAAAAAGAAAAACTCTACAACACTTCCTAAAGAATTGGTAAAA
AAACTAATGGATTTTAGTTCACGTCCAGGAGATATTGTTTTGGATCCTTTCATGGGTAACGGAACAACAG
CAGTCGTTGCAAAAGGGAATTATAGACATTATCTAGGCTTTGAAATTAATGAAAGATTAAAATCTGTTAT
TAATAAAAACTTGGATGATATGAAAATAGGGGCGCTTTACCAACCATATATTACTCTAAAACCCTCTCTG
CAAGAGTTAGCCAAAAAATACCCTAAGGCTTATAAAGTTATAAAAGAAGAAGGAAACCCAAAGAAATATT
GGGAGATCTAATGAATGAATCCAAAAGAAGAAGCAAAAAAGATTGTGGATTTAATTTTTGAAGAGTTAGG
TACTGCAGGTATTACTCGAGGTCCTGTACCCTATGTCGATGGTAGATATGCTATTCAAGAAATGAAAGAA
AAAGAATTACCATCATGGAAAGAAAATGAATGGCAAGGCTATTATTTGAAACATTTAGTGCGGGAACTTT
GTGATGAAAAGTGTCCAGGAATAGAATCCTATACCGAAGGAAAAAACTACTTGGTAAAAGGAGAATATCT
GTGGGATGTTAGAAATAAAACAGCAGATGAAGAAATTCCAACAATACTATTTAGTAATCAAGTAATGAAT
AAACTCTTGGATGAATTTGGAGGAATAGGAGTTATAATTGCTGATTCTGTAGCTTACTCTGATGAAAATG
GTGATTTTAGAAGGTGGCACGAGGAATTAAAAGGAGGAGAATCAGAATACACCAAGAAAAGAAAAGCTGA
AGGACGGCCACCAAGAAAAATGAAAACGGCTTTCGTGATAATTAAAGTAGGTGCATATTATTTTACTGAA
GATGATTTTAAAAAAGGAGTAGCTCAAGGATGGTTAGATCGTAGTTTTCAACGAAATATGCGACAATTTA
ATGGAAGTTCAAGAGGGGGAAAATGTGTTGTAGATTTTACTAAAGTACCAAAAAAGAATCTTCTATTTAT
TCGTAATTTTAACTATGACCGAGATGATTTTGCAGCAATATATGGAAATCCTGATATCTATGAACCAGAA
GAATAACTACTTTTTAAAAAGCATCTCGTCTTTTTTATTAAAACCACTCTTTTAGTTTTTCTTCAAATTG
TTTAGTAAATCTTTTTGTTATTTCATCTTTAGTATCAAACGTTTTAAAGACAACATCACTAAAATCGCTA
AATAATTCATTCAAGAATAGATGCACATTTTTTCCTGTAAAGTCTTTATCAATAATTATTAAGCTCCCAC
TTGTGACTCTTACTGTTTGTTTCATGCGGTCAAATAATAAAGCAGAGATACTGCGTTTTTTTTCATCATG
AGTTCTAATAGGCGTTTTATCAATGATTGTTGGTATAAAATCTGGTCGTAAGTAGGATATATATTGATAC
ATCTGCAAGATCTTTTCACGATTTTTTTGTATCCAATCTAATTGTTCAGTTCTTTTTCGTAATCTTGAAA
CATACAATAGGAATTGCTTGAAAAACTCGTAACGACTACTAAAACGGAAATAGAAAGCTTTATGGAAAAA
TTTTACACATTCATGGTCTTGTCCAATAAAAAGATTAAATATTTTAGTTTGATGGGGCTTTAATTGACTA
TAAAAGTTATCAAGTATTTTCAACAATCTTAGTTGATCTATGTTTTCTTTGCCTTTAAGATAATCATGTA
GATTCTTTCCCATATATGTGAAAGTTTCTAAATAGATATTAGGCATATCATTGATAATCTCATCTCCTGA
AAACATCAAATATGCTGGAATATCCAAAGAGTTATGTTCTAAATGAACATAACCTGGAACTTCAATTGAA
TGAACAAAAGTATTCCAACGCTGATCAATTGTTTCATGATTAAGGATATCACGAACATCAATATCTTCTA
AACTAGTTGTTGTTTTAATTATTGTACCAAGCTTAGGTAAAGGATAACCTCTCCAGACATTAATAGTTCC
TTTAAATTTGAAAAAATCATTTTGACTTAATGCTCTATAGAATTGCTTAAAAATGGGCAATCCTTGCCAA
ACACGATTATTCTTACTTTTTTCTTTTATTTCGATATATATGCCCATTCTTATCTATCCTTCAGATTTTT
TTCTACTTGAATAATTTTTCTAGTTAGTGTTTCTAGTTTATTACCATAATAACCTACAAAAACATAACTA
TTACTCTTACTACCTATAAGAAAAGGCTTCTTTGTAGGTTTATAGATAAGTATCCAGTTGTTATCTCTTT
GGAAGTTTTTACTTGCTAAACGCTCTACTAAAAGAAAAGCCCGTTTGACAATACTACCTCTAGATTCAAT
AAGACTAGCCATAGCTTCTAATTGTCTGATCCCTTTATCTATTCCTTGAGTAGTCTCTTCGATAATCACC
CAAGGACAGCTATTATAATGTGCTCCACCATCAACACAAATATGATTATTATTCAAATTAAAAAATTCCC
TTAAACGTTTTTCAGAATGGAAAACTTCTGAATGATTAAATTTAATAGATTCATAGCACGTTAATACCGC
TCCCACGCCGCCCTTTCTTAATTTAACAACTTTTTTTCCTTTTTTTCCCACAGCAAGCCTCCTCCATTTA
TCATTCCTTCCTACTGTTTTTCAAATCCCTCTTCTGTTTGAATAGAAGGATTTAATTATTCTTTTTTCTT
TAATTATCATGGGTGCGCACCCTCATTCCTTCCTGTTATTTTTTGACATATTTTAAACTCTCCTCAAAGT
TTTGTATTATGTACTTAATAATTTTCAGCGTATGAGGATAGAAGAACTGTTTGCTTTTTTTCTCAGCAAT
TCTTGAAAAAACAACATCATTAATTTGTTTAATCAATCGTGTTGGATTGGTATTTAGATTTGAAATTCCA
TTGTGTCTTGCAAGTTCAAGAAGGAAAGGTTGTTCCAACTTCCTAAGAACTTTTGAGGGATTCTTTTCCC
ATAGTTCCAAAAATAGTTCGTAATTTTTGTCATTGTTGTCTCCAGGAGTGACTTTTAAGGATACCAAAGC
GTTTTCAAGTTGGTTGGTTTTTGTTTTCTTTAGAGGACTAAAGGCTTTGTTAATAATCTCCTTGATTGCT
TTCTGCTTTGAATATTTAGCAAGGTATAAGTCATATTCTTTAACAAGAAATTCCCACAAATTTGGCTTAG
TATTATATGAGATATAAACAAAATCACCGTAGTCAAAGGGAAGTTTTCTCTTAACTTTACGACTGTTTTT
CAAAATAAAGATTTTCTTACCAAGAGCGGTCATTAAACCAATTTCAAAAGACACATTCTCGTTTGGCTTA
GGAGGTAAAATAATAATGCCAAAATCACATAAAAAAGAAAAATTCAAGATTTGCTCAAGCCTGGTGTCAC
CAATACGTTCATCTTTTGGCTCTAACCACGCTATCCTATATTCGTCACAGAAAGATTTGATAGATTGTAA
GGTGTAAGTGTCTTGATCCTCACTCGCATATGAACGGATAATAAAGGCTATATCCCTCTTTCCAGAAGCG
TAAATCTTTTTTCTTTTTTCTATTATACTTGAGTAAGATAAACTATTTAGTTGATACATTACCATTCCTT
CCTTTCATTCCTTCCTTAAAGCAAAAAAATAAAATATCTAAACGGTTCTTTGTTTTGTTCTTATTCCTCC
TCTTCTATTATCTTCTTCAGCCTATCACCTTTAATTAACAATATTCGCTGTTTTTTCTTAAATTTCTTCC
CTTCTTTATAGTCATATCTACAATTAATAGTTAATTTTATTTCTTTAATCGAGTTGACTTTAGTTTTAGA
AACATAAACTATTTTTTGTTCTTTAACTTCATTTGGTGAAAGTGAGAAATTTAATGATGATTCATCAGGT
TCATATAATACTGCTTTTAACCTTTTCTTTGCATCATTGAATAAATCTAAATAAGGAATAAGTTTTACAG
AGTTAGTTTGTGTTCCCCAATTTTTTATTGCAAAAGAAAACTCAAACATTGATTTTGTTTCATATTTATT
CGATTGTTCTTCAATAGTTTCAGGACCAGATAAATTGAATACTGATGGAATGTATTTTCCAATATAGTTC
ACTTCAATTTCTGATATAATTATTTGACTTCTTTTTTTTGAACGTTTAACCTCAATTATTTTTAATATAA
GCAAAGAAAAAGAAATAAAAAAAGCAAGTATTGTAATGATATCATTTAATATCTCAAAATTAACCATTCA
ATTCACCATCCCGTTTCCTCATCTTCTATTCTCTTCCTTCCTTTTTTGCCATTATTTCCTCATATTTTTC
TCTTATCAGTGTTCTAATTACCTCTGAGTTGTTTTCAAGCAAATAGTACTTTTTTACTTCCAAAAAAAGC
TTAGCCAATCTTTTGGATAGTTTTATTCGTAATTCCGTTGGTGTCCCTTCGTTAGATTCCATGTCTATCC
ATGTCCATTTCTGTCTTATAAAATTGTTTAGACAACAGATGGAGCGAATTGGACAAATTGTCGAAAGTTT
TTTATAGCCGTTTTGTTAGACAATATACGGATACAAATGTCCTATGAAATCCGCACTCGTTTCGAAAATG
AATCCGCACGCAGGATGGTTGCGGAAGTCAAATCCTTCTATGGGCTACAAAATGATTCAGAATTAGTTCG
CTTTTTGATTCATAAAGCCTATAGAGAGATAAAAGCGCAGCTCTCTGAAAAATCAGGGAGTCAAGAGAAC
AAGCAACAGGAGGTAGTTTGTTATGAATAACCAAAAAACCGCTCCTGAAAAAAAAGTTTCTCCTGCTGAT
ATAAAAGAGCAGCTTCTTCTTAATGATCTTGCAAAAGAAATGAAAAAGTTATCCCTTAAAGGGTTAAGAG
AGCTTATTTCTACTGCACGTGAGTTGAAGAAGTCTAAAGAGGAAGAACTACGTAAGAAGAAAGAATTAGA
ATTAGAAAAAGCTAAACGTCTTCTCAAAGCTGCAGGTTATACTGTTGAAAAAAAAGGGAGGAAAAGCTAA
TGCATATCTACGCTGGTAACTCTCCTAAAACAATTAAGAAGAAGCTTATTAACGATTTTAAAGCTGATTT
AAGTTGCGATAACAGGGTAACTCCTGAAGAAGCTGAAACCATTATCACTAAATTATCTAACCGCATGAGA
TTTGATAATTGTCCCTTACATAAAAAAGCTGTTTTACCTAGTACTTGCCAATTTTGTAATTTTGGTCACA
TGTTACATTGTCACCATCCCTATACTTGTAGTGATCCCAAAGCTGGATGTAGTCATTATTTCCTGGAGGT
AGAAGAATCGTGAGTGCATCTGTTATTGATAATCGCCAAACAATAAATCGTAAAGAAGCTTTTTGGCTTG
GTCACATTTGTGATGTATGCAAAACTGTTAGAACACTTCAGACCTATTCTAGTAAATATATCTGTTCTCG
CTGTCTTTCCCATCTACAAGACAAATATAGAAAATGGAAGAATGAAGTGTGTCTAAACTGTAAAAGATCT
GATTGTTTTCTTTGTGTTATTCCTGAAACTCGTAATATTTCTTTTGCAGAGTGGCTAGATAGTTATTTAG
AACTGGAGCGATGAAAATGGAAGGTAAAGTTAAACTTAGTATTAACATCAGTTTTGAAGATGATGAAGTC
GATTCTCTTAAGCGTAGTTATTCCAAATCAAGGGAATTTCATTATCAAGAAGATTTGTTCACAGAAATTC
AGGAATTATATACAATTTTGAAAAAAAGGATTGAATCTGATCTTCCTGAAATAAAAAACAGACAGTCTAG
TCTAGATCAGCATTTTTTAGTGGAAGGTGAAAAAATTGAGTAGTTCGAAAATAGATAAATTTAGATCTGA
AAGAGATTTTTTGAAAAAAGAGCTTTACGCTCTCAAGAAGGAAAATAGCTTATTGAAACAAGCTCTTGTA
CGTGATGATAAAAAGCGTCAGCGTAATAGGAGAGCTGAAGAGATCGAAAAACAGCTTAAGAAAGCTGAGG
TTAACGTTATTAGCATTGATAAACTAAAAGCACAATTTTACAGAAATCGTACTCTTGAAGATACTCTTGC
TTTTCAAAAAAAACAAGTTCAGGAAGCTTATGACATATACACTCGTTTAGTTTCTAAAATGCAGAGGACA
GAAAAAGAGCTCCAAGAAGCCGAACAACTTTGTCTGGAGCTTCTTTCTCTATATAAACAACGAAAGTTGC
CTAAAAAACTTTTTCACGTTAAACAAGAAGATGCTGTTCGTTATGTTTATACTGAGTTTCAATGCTTAGA
ACGAATAGCCAAAACAGCTTGGATAAAGTTTCTTAAACGAATAGGGAGGGGGAAATAATTGATAAGTGAT
AAAGTAATTAATGTCAAAGATAATATCTATGATATAACTGATGAAACTATCAGTATTCGTGAAGCAATTC
TTAGTATTTATTCTAAATTTATGGGGCAATATTTTGACATAATTTTAGAAAAAGATGACAATCAAATACA
CGTTTTGAAATCTACTGACAACATTATATTCGTTGAAGATTATCCTTGCCCTCTCTGTGACCAACAACAC
AAAGCTACAATTCACGAGGATAGTAAGTTATTCATAAACTGCGAGAATACACGAATATACTATGTTGAAA
CAGATGAAGAACGAACTATAATCCCCAGATGTTTTGAATGTAATAAACGTTTAGGAAAAATTTCCTTTGA
GGAATGGAAATCTGGCAATTATGAAAGATACTGTTCTGAGCATAATTCTAGTAGCACCGAAAAAATTTCT
TGTGATAAGTGTGGTATGGAATATGAAACATCTGCTATTGACCTGATACCTGGTATAGCTCATTATTGTC
CTAAATGTAACTTTGAGATACAGAAAGAAGAAATTAAACAAGCTGAAGAATTAGAGAAATTAGAATTAAA
AAAGGAACATAATAACTCTCCACGTGGAGAGTTGACTCAATCTACTCAAACTCAAATAAAGTCTACACAA
ACAACTATGGACCAATTTTGTACGATGCTAATTGACGTTAATAAACTAAAGGAAACAGAATTCCAATTCA
GGGACTATTTAGATCAGCAACATTGTGCATTTTTAGCTGAAAGCATGAAAAATCTTGGTAAAAATATTGA
AGCAATCATTGTTCGTAAAATTAGAAACAGCCCTGACTATGAAATTATTAGCGGTCATCATCGTGTTGCA
GCTGCTAAACAAGCTCACATTAAATATGTTAAATGTGAAGTTATCGATGTAACGGATGCTGAAGCTATAG
AAGTTTCACTTGTTTCCAATTTCACTCGTAAAGAAATGGATGCTTTGGAAGAAGCTAGAGCAATTGCCAA
GTATAAAGAGTTGCTGCAATATACTAATGCACAAATTGGACAAAAATTAGGTAAAAGTGAACAATGGGTT
TCAGCTAGACTTGCTCTTTTAAATACTCCAAAAGAAGTACAACGTTTTCTTAGTGAAGGAAGTGTTTCAG
TTGGACATGTTAAAGCTGTTTCTAGTTTAGATGAAAAAGAGCAGAAAAAACTGATTAAGAAAGCTGTTTC
TAATGGTTTTTCAGTTCGTGAATTAGAAAAATTGGCTGCTGAAAAGAAAAAAGAGCAGGAAGAGAAAGAA
CGAAAAAAGAAAGCCTTTGAAGACTTTGAAAAATATATCCTGAATAATAAAGAAGATTTAATAAGTAAGA
AAATAAGTTCAACGGAAATTTGGAATGAAAAAGAAGCAACGAACTATTATGACATTTACTGGTATGATTT
AGTTACTGAGGCAAAACTTGATGATATTATTGACCAATATGATATGTATGATAGAGATAGGGACCAAGTA
CTAAAAATATTGACCAATAATGGTTTTACTGTAGTTGATGGTCGAGCTCTTTATAATGCAAAAAGAGAGG
AAGAACAAAAGATTGCACAAGAACAAAAGGCAAAAGAAATTGAAAAAAACCCTTGTCCTCATTGTGATGT
AGCAGTTGAATTCCAGGATAAAAAAATATGTCCATTTGGAGAGTATAATAATTCTCCTGGTTGTGAACAT
TTTTCCTCTGATGTTTATCTTTGGGAAATATCTGAAAAAGTTCAAGATATATGTTATATTTGTAGGCAAA
AAATTCAACCAGTGAAATTCCGGACACGTATTAATGATTATCCTACTGCTTATGTTTGTGCAAAGTGTTT
CTATGAAAGTATTAGTGATAAAACAATAGCTTTCCATTCTTGTGTTACTTGTAAAATTCGAGGAGCATGT
GATATCCAATATAAACTCTATAAACTTGCTGAACAATCAGATTTTGCTTTCAAAATGATTCTTGAAGAGT
GCCAGTACTATATTGATGAAAAAGAGTCAGATTGGCTCAAATTCACGGCTGATACAACTGGTTACATTTT
GATGGATCAATTGAGAAATAAACACAATTTTGACACATTAGCTGAACTAGTCGAGTATGTCAAGGAGAAC
AATATAGATCATAATATCATACTCGCGAATCCTCAAGATGATGAAAACGATGAAACAGAAGAAAAATTGA
CAGAACTTAAAGACCGCATTGAACATCCTGAAAAATATCAAAAATATGAACTCACTGTTGATGGTGAAGA
AGGAAACAAACGCTACTTTCTCCTATCATTCAATGAAGATATTGAACTTGAGTTTGATGAAATAAAAGAT
ATGGTTGAAGCTATAAAGGACTTGAACATTAACCTTGAACAAATAGATGCAATAGATGATGAAGCAGTTG
AAGTCTTTGAAAATATCAAGAATTACTTACAGGAGTAGAAGAAGATGAAAGTGCTTAAATTTAGTCATCT
CTATACAAAAATAGATGACCTTCAAAGTGGCCAAACAATCACTACTATTAGGCGAAGACTAAAAGGCATT
CAAATCAATGATTGTATATATGTCAAACTTAACAACAGATATCTCTGCATTGCTAAAATAGTTAAGATTG
AAAAAAAGAAACTAAAGGACATTTCAACTGATCTTTTGAAGAAAGATACAGATAAGAAAACAAGACAAGA
AGCTGTCCAATTACTCAATTCTTTCTATCGTAACAAAATCACTGAAGATGAAGAATTATTCATTTTCTAT
CTTAAGAAGAAGGATGTGTTTATCATATGAGTACTGAGTCCAAAGAGAAAATTCGCGATCAGCATACACC
TAAACAGCATCCTAAAGATGAAAGGTTAGAACGAATAGAGAAGCTATTGGAGGAAATTAATGCTAAACTT
AATTCTATTGTCGCAAAACCTAGGAGAGCTAAATTATGAAGAGAAAGAAATCTGAACGGTTTTTTGCTCG
GACCACTGTAGAATTCAAAACTGAAATTGATAATTTTCTTGCACAAAACCCTGAACATCGCACCTATAGT
TCTTTAATTGAAGAAGCTTTGAAAAGGTATATATCCAATCCTGAAGATGTTTCAACTTCTCTTTCTATTG
GCCTTTCAAATCAAGATAAACAAGATATTATCCAAGCGATAAACGAGTCAGAGGTAAAGATTCTGGAAGC
TATTGATAGTCTTGTCTATAAGTTACAACACAAGGTTCGTCAGCAACAATCAGATAATGTTGTTGAAGAA
ATTCTTAATTATTTAGATTTTAAGGAAGCTGTACATTGCCAAACTGATCATGAACTTGCTTCTTTATTCA
CTACTGATTATCATCGTGAATTTGTTTATGATGTTATTGCCTATTTAAGAGATGCAGGATATCTTAGATA
TGTACGTGATAGGATCATATGGAATAAAAAAAAGGTGTTAAATGATGAATGATCGAGATTTTAGAGTCAC
TATTCCTTCAGCTCCAATATCTCCTAATATAGATAATTTTCTCAAAATCAAGATTTTACAAGTTAGGCCT
ATCACTTATCGAGGTTATTATAGGCGTCTCTTTAGATTTTACAAATATGCTCAAACAGATATTGTTACTG
AAGCTATTCTTCAGGACTTTTTAACTTATATATCAAAAAAAGTGGGGAATAGTCAATATAATCAATATTT
GAATACATTAAAACAATATACTCGTTATCTTGCTGACAGAAGAATTATCGATTCTGCTGAATTTTTGAAC
AGTTATAAATCAAAGAAAAAGATTGTTAAACGTGAAAAGCATTATTATCCTGATCATGAGATAGAACAAT
TTCTAAATGAAGTTTTAACTCGAAAATTCCCACGTTGGCTATATTGGTTTATTTGGTTAGGTTTCCAGTT
TGGAATTAGGCCTAAGGAAATGAGCTTATTGGAAGTAACTGATATTAACTTAGAAAATTGGACAATAAAT
TTACGTTCTGAAATTACTAAAACTAAAGTTCAATCTCTGCTTCCAATTCCAACTATACTTCGACCAAAGA
TAAAACAACTTTTATCTTGGAGAAAACTTCAAAATACACAGTCAACAAGATTATTTGTCAACTCATGGGG
TGATGCTATTACTGAAGGCAATCTTTCAAACCATAGAGCGGCTTTAAGAGCTATAGATGGGAAATTTACC
TACTATGATATGCGTTATACAGCTGGCTGGAGATGTTATGAACGTTCAGGAGATATTTATTTAGCAGCCA
GATTATTGCGTCATTCTGATATTAACCAAACTAAGAAATATCTACAAATAGAAAAAGAAAAAGCCTTAGA
ACAAATGAGGAAAAAATTTGAGGAGGTTTACAAATAATGTACGCCCAAACACTTTCTTTTGTACGCCAAA
AATATCCGACTACTCGTGCTAAACCGTATGTTTGGGCGTACAAATGTACGACCATCCCCATAAGAATTTT
TCGATTATATTTCTTAG

>FWV0002
AAACTTTTTTGTATTTGACTTAAGTCTTACTCTTCTACTTTTTCTACTCAATGTCCGTTTTTTACTTTTT
CTGCTTTTGTATATTTTTTCCTTTTTTTTTATTCACTCTATCTTTATTTTCTTAATGTTATTACTCTCTT
TGATAGTGATAGTTGATAGCACTATTGATAGTGATAGATGTAATATGATAGCTAAAAAGAAAGTTAACTA
AAGAGGAAAGGAATCTGTATCTAAAAATGAATAAACTAGCAGGAAAAGAAAAGAGTAAGCTAACAATGAT
ATGTGCTTAAAGCTTATTAAGAAGATACAAAGAGAAAAAGAAAGAGAAAAAGAAAAAGAAAAAGAAAAAG
AAGGAAGGAGAAAAGGTTATTCTATAAACAAACAACTTCAATCTAAAAAAGGTTCATCTAAAAAAATTAA
TATTTGAATACTCGGGTTGAATATGTTTCCCCAACACTTACTTCCTATTATAAGAGCAAAGGAATTAAAC
TTTTGAGGTTATAATTAAAAGCTCTTTTAATATGTCTTTTAAACGAATATTTGATAAGCTTTTTATATAA
GTATATCGATAATTCTTTAGACTTACTAAAGGTGGATTTGAAGTGTATAAAAAAGAAACTTTTTTTGTAA
TCTTCATAACATTGACAATGTCTGTAATCCCAGCTTTTACTACTCCCACTGTTTCAGTGTTGGCTGTTAA
AATGGATAATGATTTGTCAATTGATGCAGCGATTAGAACTCTCGAACAGAATACACCTGGTATTCATGTT
GTTGAGTATGGGTCCTTCGAATATAATCTCCTTTTGTGGAGATCAATCAATCCCACAATTTGGATATCAC
ACGGTTCTGAGGAAGGATTTAAGCTAAATGGTGAAATATGTGACTGGTCAAATCTTGAAAAACCTATTAG
AACTACTAAAAATAAAGATATTATCCTTTCTTGCCACTCAGATAGTCTAATTAAACAGACTTCTCTCACT
GATAAGGATGTTATTACCTTTAATAGCGCTGTTGATGCTGAATTAGGTGCACTATTAGTTTCATACGCTC
TTACTAATAACAATGGAATCATTAATAAAATTAAATCAAGGATTGAAACAGTTATTTACAGTCCTAAATC
TTACACTCCTTTGGCATTAAGTGGTATTGAACTTGGCTATTGGACAGTTATGACTATTGTAACTTTACTT
ATGATTTTACTTGATGTTTATATGGATCCCGAATGGAATATTATCCAACAAACTGCTATCAAACTTATTG
TAATAGGAAAAGTAGGTATTATTACCACTCTATGCTGGCTAGCTCAAGGATGGATTAGCTTTACTAGTGC
CATTGCTGATATGATCGGTTTTATTGTAGATGTGGTAGAATATTTAATACAATTTTTCTATGCTGCGAGT
TGGTGGGAAAAACTAATTTATGGTGCATGTATAATTGGAGGCTTGATTATATTAGCAGCGGAGCTTACAG
CGACAGCAGGTCAATCTGCTTGGTGGAAATTATTTGCTGCTAGTGTTACTATTATAGCTTTAGCTGCAAA
TGTTGCTGCTGACTGGATAGATGGTGATGGTGGAAGATACGATATAGTAGGTTAATCCTTCTATATTTTT
CTTTTTCTTTTTCTTTTTCTTTTTCTTTTTTTTGTTGGGTTCAGCAGCAAGAATTTATAAACAAAAATAA
AAAGGTCTTTGTGATGAAGGAAGTCATTAGATTTAAACATTATTTTGGCTATGGTCGAACTAGATCTATC
TTGAAAAAGAATAGTAGAGCTAAACTAATTTTTTTAATATTAAACATCATTCAATGTTTTTTCTACATCC
TTATTAGCTTAAGTTGGTCTTATTTAAACATTTATTTCTTTCTCCTTACTGCTACTAAGTTAGTTGTCAT
TTACTCACTAGTCATGTTCCCTTTAGTTGTTTTTGTAGATAATAAAGAGGTCCTTCCTTTATGGAATATA
AAGGAGAATAGGAAAAAAATAATTGAAGAAAAGATTCTATTTAACTTGGTTAACGCATTAAAGTTTTTTC
TGCTTAATGTTGGAATAATTTTGATTTTGAAGTTTTCAGGTGTAATTGAGAAGTGGGATAAGACTAACCC
TAGTATCACTGTTAGCTTTTATACACCTAATGCTCTTGAAGCGATACTAATTGGTTTATTGGTTATTCTC
TGTTTCTTTTCGATAATTATCATTAATTACTGGTTTTCACTGCGGTTTATTAGAATAGAAGGTTTTGTAG
AAGAAACGCAGTTGTTAAAACTAAATAAAAAGAAAATTCTAAGTGGGACTGTTCCTTTTCTGTGTCTCTT
TTGGTTTGTTCTCTGGGGTCTACTTGACCAGGGGTTTATGCTAAATAAATTAAACCGAAATTTTGAAGGA
GCAGAAAAAATGTTTGATTTTATTGTGAAAGCTAATTTCTGGGTTTTAATCTGGGAAATAAGCATCTTAA
TTATACTTTTTATTGCTCTTATGGCAGACGTAAAACGAATGAAAAGATTTGACATCCAAATTGCAACAAA
AATGATTATTCCTAAATAAAAAGATAAGTTTATAACGCTTGAAAAACTGTGCGAAGCAAGAGGAAAGAAA
AATACAGAATTGTAATGGTGAGGGATTCTTGGGTAAAGTTGACAAAATCAAATTATAAATAATAGTAGCA
AAAAGCAAAAATAATGTTACTAGCATAAAATATTAGAATAGAAATTGCACAGAAAATTAAAAGTGAGAGG
AGGACCTAATTACTTTCCTCTTTTTTCACATTCACAATTATTATGCTTACGCTGATTATCTTTGCAGTAC
TTTTCTTCTGATGTATGTTTTCTCTCATCAACTTAATTTTTGTACAATATTTTTGTACGCCAATCTTGCT
CTCGGAAAGATCTGTCTAGGAGGGAGATCTAAACACTCATTGAGCCAGAGGAGAAGGTTGAGCACTCCTC
CACCGTGGAAACTGGATGAATAAATCCTCTCACACGGGAAAGTTAAGTCGTATTCAAATTTTCTTTGATT
TCTTTCTTTATGCGAATGTTTTTTTTTATCCTGACACGCCGTGCCAGCTTAGAGAGTAAGTATTTTTCTT
AACATCTATCTTTTTTTTTCACTCTCTACATTAATAATGTCTTTTCACTATTTAAACACCAATTTTTTAA
TTTGACAAAAATGTACAAAAAAGCTCTTCATGAAACCAATCGTACAAATATATAATAAAAAGAAAAGGTG
AACCAAAACCTTATGACCCATCAATCATTAATATTTGAATCAATTTATAAAAAAGGAAAAACGGATTATT
AAAAAGTCCAATGATAACAAGAACTCCAAGCAATGAAAAACAGAGAATAAAAACAGAGAATAAGAGGGTG
ATATTATTTACGATAAAACGATTAGTTTTTTAGCCACCTAGTTATAATAATAATAGATGACTAGTGTTCA
TAAGCAGTATCTCGACAAGAATGTTTACGAAGCGACAATTGAGCGTTTAGAGCTTATACTAGATGAATTT
GAAAAAGTATACATCTCTTTTTCAGGAGGAAAAGATTCTTCTGTTTTACTGCAAATATTATTAGAAGTAG
CGGAGAGAAAGGGAAAACTACCTGTAGGTGCACTGTTTGTTGATCTGGAGGCACAGTATAAAGCTACTAT
CAGACATGTTGAAGAGATGATTATTGATAACCCAAAGGTTGAGCCCTATTGGATTTGTCTCCCTATTAAT
CTGCGTAATGCAGTATCAGTCTATCAGAGCCAATGGCAATGTTGGAACCCAGAAGAGAAAGAAAAATGGG
TAAGAGAGATGCCGAAATATGATTGTGTCATCTCAGATGTAAACTTTTTTCCTTTTTTCCGTTATGGAAT
GGAATTTGAAGATTTTGTTCCAAAATTTGGAGAATGGTACGCGAAGGGAAAAAAGACCGCTTGTCTCGTA
GCTATCAGAACAGACGAAAGTTTAAACCGCTTCAGAACAATTAAGAGCACAAAAAAGGAGACGTACAAAG
GGTTGGGATACTCAACAAAAATAAGTGAAAACGTCTATAACTTCTATCCTATTTACGATTGGAGAACAGA
GGATATATGGACAGCAGTAGGTAAGTTCAACTTCAAATATAATAAAATATACGACCTAATATATATGAAA
GGAAAATCTATACATGAAGCGAGAATATGCCAACCGTACGGAGACGACCAGAGAAAAGGGCTAGAACTAT
TCCGTTATACTGAACCAGATACATGGGCAAAGGTAGTAGAAAGGGTCTCGGGGGCGAATTATGGGAACAT
GTATGTCAACACCTACTTGATGGGAAGAAGAAAAGTAATCTTACCAGAGGGACATACATGGAAAAGCTAT
ACAGAGTTCTTATTAAACACCTTACCCAGATTTGAAAAAGAGTGGTACTTAAGAAAATTCGATGTTTTCT
TCAAATGGTGGGCGAAAAAAGGAAATTATTATTACCCGAGATATGATAGAGAAAAAGAAAAATTCGTTTA
TGAAGTAATAGACGAACATAACTATGCAGATGGACTACCTAAAGTAATACCAGACTACGCAGAAAGGAAA
ATGGAAACAGAAAGAAAAGTGCCTTCGTGGAGAAGATTGGCAGAAGTGATAATAAAAAATGACAAACTGT
GTAAAAGGTTAACTTTCTCAGGAACAGTAGGACAATATGCACTATACGAGCACTTGAGGGATGTGTATGG
ATATTAAAAAAATAAATCAAAAAATAGAAAAAATAAAAGAAGAAATGAAGTTTCTGGAAGAACTAGAACT
AGAAGAAAAAGTAGAAGCAATAAACAAACTAAAAATAGCACTAGCAGAATATAGCCCATTCGAAGAACCA
GTAGACGTGGTAATGTGGGTGAAAGCGGAAAATGTAGTGGCAAACGATTACAACCCAAATAGAGTAGCAC
CACCAGAAATGAAATTACTAAAACTGTCAATAGAACAAGACGGATTCACACAACCAATAGTAGGTTATAA
AGCAGATGGAGCAGTAATAATAGTAGACGGGTTCCACAGAAACAGAGTAGGAAGAGAAGAAGAAAAAATA
AGAAAAAGATTACATGGATACTTGCCGATAACAGTGATAGATAAACCACTAAGAGAAAGAATGGCGTCAA
CAATAAGACACAACAGAGCAAGAGGAACACACCAGATAGGATCAATGGCAGAACTGGTAGCAGAACTACA
CTTCATGGGGTGGAGCGATAAAAAAATAGCAGAACAACTAGGAATGGAAAAAGATGAAGTACTAAGGTTC
AAACAATTCAAAGGATTAGGAGACCTGTTCAAAAACAGGCAATTCTCAAAAGCATGGCAATAAAGGAGAA
AACAGGCAATTCTCAAAAGCATGGCAATAAAGGAGAAAACAGGAAATTCTCAAAAGCATGGCAATAAAGG
AGAAAACAGGAAATTCTCAAAAGCATGGCAATAAAGGAGAAAAAGATAAGCAGAGATAAGCAGAGATAAG
GAAGAAAGGAAAGAAAAAAAGAAAATAAGTATAAAGAGAAAAAATAATGAAGAAAATAAAACCTTAACAC
AATTGAGAATTAGAAAATAATAAGCAAGAAATGAATGCACTTTTCTAATTAACTCGGATTTTTATACAAA
ATTTTGGCAATGTAATCTAACACTCAAGAAAGGAATATGCGGAAAAGAGGAAAAACTAACAATCATTGAG
ACATGAATGAGATAGTTGGAATAAAATAGAATAAAATAGAATAAAATAGAATAAAATAAAAATGATGATG
GCTTACTGTTTCTTTATTTGACTTGATTGTATGATTATTTTATTCAAAAGTCTAATGCGTTTAAATCAGA
TAAGTAAGATCAACTATTGAAAAATCTAATTAAAAACCTATTTTTGTAAGTTTTATGAAGAAGGATGATA
GTATACAATTGCTTAGATCACAAATCTAATACTGATAAAAAAAAAAAGAAAAAGAAAAAGAAAAAAAAGT
AGCTGTAAGGGAACCTGAAAGATTACCTCCTATGGAAAAAGAGAAAAAAAAGAAAAAGAATTAGAAAAAA
TGTTTTTAGAAAAATTGAGACAAATAAAAAAGTCCAATGATAACAAGAACTCCAAGCAATGAAAAACAGA
GAGTAAATAAAGAGAATAAGAGGGAGGAGCCTATTGAATTTATTTTGGTTTATTTTTTTTCATTTCTGTT
GTTATTGCCTCCCATATCCTATAATAAAAAGTCATACCTAGTTTCACATTTTCATATTTTTGTATTTTAT
ATCTTATATCTTGCGGATTTTCGTTGTAGTAATTTTTTATATCATAATAATTTTCTATTGTTCCGTATAC
ATCTTCCCATATCAAGTATTCTTTGTACATTGTTTTCAGTGCTTCTTCATAGTTCATTAATCCATATTTT
GTTATTGGATAGATTAATCCTTTTTTTACATCATTGTTTTTCTTGTATGAAATAGCTACACGATGAAAAG
TACCTCCTTCATCTTCTACAAGCTTTAAATTTAATTTATCGTATTTTTTATATAAACAAAACACATTCAC
TGAGTTAGTTAATTCTTCCATTGATATTTTTACTTCTTCTACATTTTCTTCTTCTGCTTTCATGTATGCT
AGTGCTATTAAAGAATTCAACATTTCTATTGATATTCCCATCTCATTTTTTGTTTCTCCAAAAAGTCCCT
TTAGTCCTTCCGCTGTTACCAGGTAGTCTATTCTTCCATATTTTGTTATGTCTTTTTGTAAGTTTATTGT
ATCTCCTGTTTGTATTTCTCCTATTATTCCTTTTATTTTTTCCAACATCTCTTTATAGTGCTTATTGTAT
AGTTCTTGGTTTATTTCTGCTACTTTTTTCATTTCTTTATCTATTATTTCATTCATTATCTTTAGCACTT
TTCTTGTTCCTTTTTCTCCCCCATGGAATGATATGCATATTGTATAATCATCTTTTGTTCTTTTGCTTAA
TTTTTTTGTTTGTATTATTTCTACGAATCTATAATTATTCACCTTATTTTCTTTTAATCTTATTAAAAAC
ACCATGTATAAACTTCTTGTATCTTCTGTTACTTCTGGTATGTATACTCTTTCTCCAAATATACTCTTTA
GTTTACTTCTTACTATTTCTAATTGCTCTTTGTACGTCTTATAATCTATTTTTTCTCCTTCCAGTTCTCC
ACTGTTTTCTTTGTTATACCATTTACCCAACTTTGTCTCTAGTATTATTTTTTCTATTATTGCTCTTATG
TAACCGTTCTCGTTTATCAAGAATTCCATATTCTTATCTAATACTATTTTATCTACATTACGCATTAGCG
TTACCAGTTCACTTATTTTACTTTTTATTTTTACACTTCTTCCTTCATTATTAGCGGTATATCTTACTAT
CTGACTTTTTATTCCTGGATTTTTCTTTGTTAATTGTGCTAACAGATCATCATCTTCTACTAGTAGTGTT
TCTACTACGTCTATTTCGTAGTTATATTCCTTTCTTCCTGTTGTAAAAATGTTTATTTCTTCTTCTGTTA
ACTGATCTTTAAACGCTTCGTAATAACCTATAGGTGTCAACACATTTTCTAGTATTTGTGCTAGTTTATT
GTTTACTTCTGCTGGTGATATTGGAGAATTCACGTTATTTACTATTAAAAAGCTATTAACCATTTTATTT
ATCCTTTCTTTTGGGTTAAACAGGCTAGCCATTTCTTTTAATCTTTTTAGTTCTATTATTCTCTCGTTTA
TTTCGTTTCTTAACTTTATCATTAATTCTTCATCTATTTTTGCTTCACTTGTAAAGAGTATTTTTGCTAA
TTGTTCTACTATTTGATAATCTTCTTCCTTTGCTTTTTCTATTTCTGCTTTATCATCCATTCTGTTTATT
ACTTCTAAATATTTTTTCATTTCTTCTACTGCATCATTTACATTCATAGGTCTTTTATCTATGATAATCT
TGCCGTCCTTATTTATATCCATCTCTAATGCTAGGACATTTTTATTTTTCAAAAATTTGCTAAAATAAAG
GGCATTATCAGATATCGCTTTCCATATTTCCGCTTTACTTAATTTTAGATTCTTTTCTAAAATTGTAAAT
GTATCATAGGTACTTACTTCTTGTATATTATTTAGTTGTTGTGCTAGATTTACGATTTGTTGTTCTTTAC
CTGTTAGTGCATTTTTCCCATTTAATTTTGAATTTATTGGCCAATAAATCATTTCTCCTTTACTATCCTT
AATTATTTTTCCATCCCTATCTTGTAATATTAGCACAGGTATCAATTCATTATTTTTCTCTATTACTACT
CTTATTCGTGCCCAAGTATCTAGTCCTATACCATTTTTCAGTTCGATTTCTTTTCCATCAAAGGAATATA
GTTTATAATTTATAGGTTCACTTTTTTCTATCTCTGTAATTCTGTTTTCGTCAACTTTTAAGGTGTATTT
TATATGTTCTGTTGGTATATAATCCGTTTTTATTATACGCACACTTTTTTCATCTTTAGCATATTCAGAA
TTGAAACAGTCTAAATATTCTGCTTTACTTACTACTTTTTCTTGACCATTTTCAATAGTCGTATAAAATA
CAATAACATATCCTTTTGTATGTGATGTTATAAAATATGCTTTAGCATTCTCCCCGAAATCAGTCCTGAA
TTTTTCATTCAAGCTGTTAGTATCTATTACATTTAATATCCCTCTAACAGCTATTTTGAGACGTTCTGTG
CTTTTTATTGGTTGAAATTGTAAGTATTTTCCTTTTGCTGTTATATCGTTATTTTTCTTATCTACTACCT
GTACATAATCTAGTAATGTTGAATAACCCGTGCTTGCATGATAGCTTATTTTATATCCTAGCATCGCCAT
AGCCATTTCATCTGTTGTAATCTTGTTAGTCTGGCCACAGAAAAGGTAATTTACTACTCCTAACAGAGTT
GAAAATATACCCGTATTACTAGCTATATTTCTTGGTCTATAATCCACTTCCTTCTTTATTATATGATTTA
GTAATTTTGAAGTTAAATATGCTTCCTTATTTGTATAATCATATGCTAAAGGAAAATTGTCTAGCAAACC
TGCAGTTAGATAGTATGCAAAATTATACTTCCCCTTATGTGTGAATGAAGTTTGTAAATCATTATTAGAA
AGATACTTTAGTTCTACAAAGTTTCCCCCTGTTGTTATAAGATCTATCCCCACGTAATTTTCTGCTATTT
TGTCTTGGGGGTTAATTAACTCAATAGTACTTTTTAAGATCGTATTTTTCAAGTTGACATTAAAGGGTTT
TTTTTCTCCCTCTTTTAGAGATTCTTTAATGGAAATAAATGGATTCTTAGAATCTAAAGTATTGTAAAGT
ATTTTATCTGTTTTTCTTAATAATTCTTTCAAGATGTTTATTGATTTTTCTGCTGCAACTTTGGTTGTGG
ATGTAGATTCTTTTTCTTTTATGTTTTCGAATAGTTTTTGTGTAAGTTCCTTGTATAAGAACATTCGTTG
TAATAAGGTAAAAAGAGGAATAACAGACTTAAGTTGGGAGTGATAAGTAAATTCTTCAGTGCCATCTGTT
GTTGGATCAAACAGCTTAACTAGTAAACTTTGTCCATAGCCATTTTCTTTTAGCCAATTGAAAAATTTCA
CATCTAGGTTTTCTGAGAATATGTCTAGTAATTCTTCTTTATTTATTATTCCTGCCAATCTATCAGGAAG
TTCAACGTAACGAATAAAAAATTCAGGAGATCTACTATGTGTTCTTTTTAGTTCTTTTATTGTTTTTTCT
GTTATTTCTTCTAGTTCTTTTTCTGTTATTGTTGGATTCAGTTTTCTTTTCATTTCTTTTACATTTTCAA
TTGTTTTATCCCAATCTACGAATGAATTACGAACTAAGCATATTCCTTCACTTTTTATTGCTTCAAAAAC
ATTAAAATGATCCAACAGATCAAGACTTTCTTTAAAGGACAGTTTACTATCTATTATCCCTGCTCCAGTG
GTTTTCAGGTCTTGAATTTTATCTATTTTTGTTCCTTCTGGAGTAACTGAGTATACTGGGTATACTCCTT
CATTTTGCACGTTTAGAGCCGTTATATAACTTAATGACAAGTATTTTAGTGGAGCCTCCATTATCAAATT
TTGAGTGTTTTGCATTATCAATTGGGCTGTTACTCTTGATTTCAGCATTAGTTCTACTAGTTCTTGTGCT
TTTATTGGCTTTCCACTTAGCAGTTCGTTGTTTACCCATTTTCTGAGTACGAATGCCGCTACTACATCTA
TATCAGTTGCTTTGCTGAAAAGTTCTGCTGCTTCTTTTACTATTGTGTTTATACCCATTAAAGGTGCAGA
ATAAGTAAGAAGTAACAATTTCTGTGGTAGAAAAATAGTAATTTGGGCAAAAGTGTTGACATATTTCAAT
AATCTTAGAGTGAGAGCAATTTTACCTCCACTATCTAAAAGACTCAAGAATTTGTTGCGTTTAGTGATAA
ATTTAATTATCCGTCTTTCAGCAAAACTTCCAACATTGCTTATGAATCTTATAAAACCTTTTGTTGTTTT
TGTTGTAATTCTTGAAGCTTTTGTCATTGAATTCAATAAATCTTTTGTTGGAGATTGTGTAGGTGTGGGG
GCAAAGAAACAAATAATATTGATAATATCCATTGGTATTTGGGATAAAGCCATTGCTCTAACAAAAGCGT
CAGGAGCACAGACAGAGTCTCTTATATCAGCTAGCAAAGCTGTAACACTGAAAGTATTAACTAGCATTTC
CCAGAAAGCTAAAGCTTCAAAATCGGAAAGTTTGGTCTTTTTTCCATTGAAATAGTGGAAGTAATCTAGG
CTTACATACCAATCATAATCTCCAGAATCAGTTAGAGAAGGTACGGCTATAATGAAGTAACCATCATCAA
AATCTTCATGTCCATCAGAATAAGCTTCTTGTACTGAATAGACTTTAATAGAATAAGGGCCATATTTCAT
TAATTGTTCTTTGAAATGGTAGTACATGTAAGCATCTCTTTTATTCATGTTGTAGTGTTCAGGAGTGTAC
TCTTCATTTGTCATCCAATCAATCATTTTCCAGTTACCACTTTTTGCCCAATCTTGTAATATTTCCTCCA
TTTCGTAGTCAGGTACAAGGGGTAAATACTTAGAAGGTTCAGAACCATCACGTGGTTTAAGTTCTGGTTC
ATTTTTAACTAAAATGGAGTCGAGATACCAGTCCCAATAATCATTTATACAAAGCAATGATTTAGTTTTT
TCGCTAGTGTCAAATATTTCTCCTTTTGCCAATCCTGCTCCACGGGTTGTTCCTAACATCAACCCCCAAA
GCAAGATAAAAGTAGACTTCCATCCTCGATAATCTTCTTCAGAGAGGACAGAGTCATCTCCATCATTACC
TCTCCAATTACCAAATAAACCTTTGATCAATCCGCCAGAGCGGAAGAAAATACTAAACATCTGTTTAAGA
GGGAGTAGAAAAGATTTCACTCCCATAGTGAATTTTGACCAACCTTTGAGCTCTTTGGTTCTATCCCAGA
AAGTGAGAGGATAACTAGTGGTGAAATAGGTAAGGATGTCTGATGAATGTATAGCAAACTCTATTATTCC
TGCAGAAACATCATAGATAAGTGTACCATTCTCGTCATAAAACTCTGCGGGGATATCTTCCCAAGTATAA
TCTGCACCTAGAATTTCATCAAAAATAGTCAAGCTCACCACATCTGTAGGTAAATCCATATCTACTAACA
TAATATTCTGGTGAAGATAAGCGATTGCGATCTGAAAAGAGCTAATGAAATCGTTTTTTACATTCCCATA
AAGAGAGGGAAGAATGTTGGTGTTTGTCCACACTTCAGGAGTAGCTAATCCTTCTCCTATCGTGCGTTCT
GTTGTTTCATTTATCCATTCTCTTACAAATTCGCAGTTATCTATTTGATTAGCGGAAGGAAGACCAAACA
TTGCGTTAGTATTATAAGCATATACTCTACCTCTAGTGTTAACCATCTCTAGACCATAGCTTTCTTTTGA
AACTAGGTCAGTATGATAGGTGTAGAGAGTGTGGCTTTGTTCATCATAAATGTAGTTACGAGAATAAGTT
TCATTTTTTTCCGTAAGGTATAAGTAAGAGGAATCGATTTTGGGTCTATACATTTCTAATTCAAAATTAT
CAAATTGGACAGTTGTGCGAAGAGCATAAGTTTGAGTCAAATTATTATTATAGTCTAACGTATTTTCAAT
AAGATAATCTTTTGTCAGTTTGAAATCAGTAGAGTTAAGAGGGTCAATAAAGGTTAAAGTTTCTTTTTCT
TCTTCTTTTTCTAAATCTATGGATATGGAACGAGCTTCAGAGATGTCGACATTAAGACTAGAGTTATATT
GAGAAGAGAGATCGAGAGAGAGACCTGCAACTGTCTCTAAATGAATTTTATCTCTAGAACTTGTAGGTAC
ACCATAACGGTATGCACTAGTAACAGGGTCAACCAATGTTTCATTTGCTCCAGGAATAATAGAACAGTCT
TCAATATCTGGGACACCAAAACCGTCGTAAAGTTTAGGTATCCACTCAGAATCTATTCCTGGGTCATATT
GACTGTTGTTGTTTCTATCTTGGAAATACCAGTATTCGACAAAACTGTACATTCCCACCAAGAAAGAAAA
AGGTTGAACAAAGGAGTGACTTGTTCCCTTATCTAATACTATTGCATAATTCATCTGGAAAAGAAGAAAT
TTCCAGTTGTATTTGGTACCATTAGTAGGGGTGATAAGATTACCTTCTTCATCATACCATTTCTTACCTT
TGTATAATTCCTCAACTCCTGAAATACCAGTGAAGTAAACTCTCCAATGGTGGTATGTTCCATAGCTATC
GACATAGAATCCTCCTTTGTAAACATTGTAGGGGTTGAGAGGAATAGTATCTATAGTTTGCATTTTAGAG
TAGGCAAAAGTTTTAGTATCAGACTTTTTGCGAGTAAAATCGACTTCTAGTTGGTTATTAAACCGAATAG
TATTTTTAGCTAAAACATTAGAATAGTCGACATGCACTTCATCAGGTTCTACAAAGTTGTGAATTAAATC
CCAACAAGGTTCAATTATTGCTCCAAAAAAGGCGTTTTCTTCACTTACACGTTCTAAGATTAGACTTATT
TGATGAATGCCCTTTTTATTTAGGAATATGGTAGAAGGAGGAGAACTGTAGTGATCTAAAACTGAACTTT
CATTTACTTCTCCTTTTGCTACTCCTGCCCACAAAGCAACTTCGCGGTTATCCCTTATATCTCCGTATAC
TTCCCAAGGTTCAGTTTTTCTATTTAACCCTTCACTATTGAGAGGAATAAGTAGTTTATCTCCGTAAAAG
GTTATTTCATTCCACATAGCTTCGTTGTCCATAACTAAGGGGATACCATCAATCATCAACTGTTTAATAA
CTATTGTTTCATGAGTAAAAGCGATGATAAGTTCGCTTTCATTTATATCTTGTGTAAAGTCTACACAAGT
AACAAGGGCTACTTGTTGTCCCGCATGAACAGAATAAGGCAATTCTCCAAGACTGAAAACTCCATATTCA
TCTTCTAAACTTATTTTTTCAAAAACGAAACGTTCTTCATTATTCAAGAGAAAAGTTTCTCCTTCCAAAG
GCATAGTTCGAGAAAGTAGATGAGTTATAGCTGCTGTCGATTCCCCGTCGTTGTAATAAGCATTAGAGAC
TAACCACTCACGTATACGGTTATTATTCTCTCCTGCATTAAGTTGTACTATTCCATCGCTCATATAACTT
ATTCTTATTTTCTTGGGGAAAGAATAAACAGGAAAGATAAGGTGAAGGAATAAAGGAGTGAGTTCAGTTT
GAGGGGTGAAGAAACGAGTAGATGAACCCATTCCTAGTTCTTGTTTTTTCATTATAGTTGCAAAACCTGT
GGAAAGGACAAATATACCGTTTGTTTCTATTTCAAAAAAGACTTTACTTGAAGTGAAATCAGAAGTAAGA
TAAAGAACAAGATCGTAAGTTATGTGAGTTTGATTGTCTATAAACTCATGATAAACGAATACTTCATCCA
GATTTATCCATCCATCAAGAGAGACGTTATATTGTTGCCATTTTAGTTCTCCAACAAAAGATTGAGTGTC
TTTATTTACTGCAGAAACTCTAGCTCCAGCATAAGGATATCTTCCAGCTACTAAATTGTTATATACACGA
AATTCAGTGAGGTAGAAGGTTGTGTCAGGAGTAACGGTGAACTCTACTTTTTGTTTTTCCGTTGAAAATC
CTCCGTATCCATAGTCGGCATAAGTTTCATATTCTGAGAGATCAAAGGAAGCAGGATAAGTGTCAGTCTT
CTTGATGTAAAGAATAAGTTGGAAAAGATCTATTCTGAAATAACTCCACTTTCCTTCCTCTTTTGTACAA
GTAAGAGTAACAGTGAAAAGGTTACTTTGTGAATCGTAAGAATATGCTCCTGTATCTCGTTCAGAATCAT
TCATACCAAAATTGAGAGTGAGTAAAACGGGGTATCTCTCGTTAGTATGTATATCTGTAAGGAAAAAGGG
AGTGTCGAAAGTAATATTTCCTTTTCCTTTGGCAAATCCTTCTAGTACAAAGTTCTCTCTTTTATCTGGT
AGAGGAAGATAACCACCGATAGGTAGAGAGAATTTCGTTACTTTCTGTTGTAACTCTTGGTCATGAACAA
TTTGCTGTCCTCCCGTGTATTTGACTGGGACATATTTAGCGCTCTCGTAGTCGTTTACTTGTGGAACATA
AAGGAAAGAAGAGGCATGCTGCTCATTTTCTATCATAAGGTGAAATATCGCGCTAATACGTTTGGAAGTG
AGAGTAATTCGTAAAGGTTTCTTGTAATCGAACTCTGTTTCAAAAGTATAAGTATACTTTCTCCGCTCCA
AAGAAGAAGAGATTTGTTCCCACTTCAGAGTCTGAGTCTCGCTTGTTCTATGTTGATCTGTAACGGTTAC
TGAAACTTCAGAATAGATATCATAAACGGTACATCCGAAAACGGTTATAACGACTTTCTTGAGTAACTTG
TTTTTTATGCTTGTCGCTCCTGAAAGGTCTTCCTCTTTAACTATTTTTTCATCTATTTGGTCGTCATCAA
AATCTTCTTCTATTCCTCCAAAATATAGATCATCTATTTCTGTTAGACCAGCTCGACTGTGTATTTCGAA
AGTGAAATGAGGGTAGTATGTTAAAGGTTCATCGAGAGTAACATTGTACATCTCTCCATTGATGTAGATC
AAAAGTTCATAAATTTCTACGGTGTAAGTTGCGTTGAGTGTTTCATCAAAAGAAAGATAACTATTATTCA
CATATCTGAAATAAATTCTATTCCACTCGTCTAAACTAAATGTGTGATTAACAAAATAACCGTCAGAATA
GGTCATAGAAGAGGAAACGTCTTCCCCATAACTGAAACGAAGTTTCTTTCCTTCTATAAGTATACTTCCA
ACAGTATAATCTTTTATTCCCGAATAATAACAACCAAATACACTCAAAGATAGTTTGGTGTATAAGGTAG
GTTTAATATCAAGTGCAAAATCTACAGGTAAGTTTTCACCTAAAACACTATCTACTGTAGTGCTAAGTTT
AACTTCTCCGGAAACTTCCAAAATATTATCTATAGGAGGTTGGATGTAGTAATCCCCTAATGTTCCTTCT
CCTAAATAAAAGTCCTCTTCCATACCTTCTACAGTCTCTTTAACATGATGGAAAGAAGAAGAGTGTATTC
CTTCCATTGTCAGACCGGTTAATTCTCCAGTTTGGAAAACTAACTCACATTCTTGCAAAGTAGAAAAAGT
GGGGACAGTAAAAGTGAGCATATCACTTTCTCGGTCTAGTTCTTTCCACAAATCAAACTCAATATACGAT
TCTTCTATCCTTACCCTCATGTAAAATTGCTGATACAAACTATTATAGCCGAGATCAACAGGAATAGGAA
CCCACGTTCCTATCTGCTCTTCATTTGCACCTATTATTTTTCTGAAAACTCCCACTTCAAATCTGTTCTC
TGAAACACTACTGAGTTTAAACCTTAATACATACTCATAGTTCGATTGTTGGAAAACACCTAAATCTACA
AAATCCTCTTCAGTAATAGCACCTAAAATATAAGGAGAAAATTCAATAACTGTTGCACTTCCAGCTTTAA
TTACTCTGTCTAATAACGTTTTACTCTCAGGTTGGATAATTATTCTTTCTCCATCATTTATCCAAGAACT
ATTAGAATAATCCTCTGCTTTCTTTATTACAGAAGATTTTTCATTTTCTGCTAAAGTGTGGATGAATACA
TCTCCAATACTTATACCCAAGTCATTTAAGCCAAAACCAAAACAATTAGGAGGTAGAAGAGAAAAAGTAT
GAGTATAGTAAGATGAATTTAGATAAAATCTATTTTCAAATTCGATAATTTTGTGCCCACTATAGTATAA
AGCCAAGTTTTCCTCTGGAATAGCGTATTCCTTTGTATAATCTTCACATATACTTCCATTCTCATAAATC
CCACTTCCTACATACTCATCGTTTTCTCCTTCAATCAAAGTAAAAGTATAAGCACTATCGCTTATTCCCC
CCTCTGTTAGAGGATCAGAATTATCCCAAGTAATAATGTGTCTATAATCATCTCCATCTCCATCTTCCAT
CCAGCTATTGATATAGGTTTGTTGTTGTAGATACATTGGTTCATAATAGTATTTGTTGTAACCATCATGA
CTTAAAGTAATAATATATTTGTAAGAATCTTCACTAATTTCTTCCATGTAAATGTTAAAATGCAAAGTTA
GATCTTCGATATTTCTAAATGCGCCTAGACTACTTCTTCCAATGTAAACATGGTAGTAAGGTTGAAAATC
TACAACCTCATTATCTAAATCTCCATAACCATCAAAATAGTTACCAGAATCATAATAGACAAAGATTCGG
AGAACTTTGGGATGATTAGAGTCGTGAGAAGGAAGGAATATTGGTATTGTTTTATAAAAAGCTAACCTTT
CTTCTTCATTTATTCTATTGTCAGAATTAATGCTGAAATATCCTTGTTCCCACAAATCTTCTACTGACCA
AGAATCAATTTTGACATCAAACTCAAATAAGTTTTTATTTCCCAGATAAGTTCCAGAATAAAATATTGGT
AAACTATTGTATTGGTCAAATATCATCATTTCATTAGTAAATATATTATCATCGTCATATGTTTCTGTTC
CTGATTCACTAAAATATTCGGTATAGGTTATACTATTCTGTCTTAGCATAGCAGGGTAACGGAAAATGAA
AGCCGAGTTGAAATCATCGAAATCATACAGTTCATACTTAGGAATCCTTACCCAAGTTTCACCAAAGGGG
AGAGTATATGAATTATAATCAATCGTGGTTCCTGTTTGATGAGGCTCTACTGGTGTTATGTGAGGCCATA
CCTCTAAAGACTCTTGTGTTCCATCATGATCTTCATCGTCAAACATCTGCCATCTTAGATTCTCTGCATG
AGAAAATTCCATGTTGGAATAAGAATCGACACTGAAAATTAATCCATTATAACTTGCAAAAGGACTTACG
TGAGTTAAAGGATTAACACGTATCCCTTCGTCTCCATCTATCAGTCCATTGCGATTTTTATCTACCCAAT
CGTTTTCGAACCAAAGCCCAGAAGAAGGAACAACCCAACGTTCATCTGGTGATTCTCCATGTCCAAAAAG
GTAAGAAGCAGTGTCTATCGCTTTGAATTCATCCCACCAGAGATAATCTATACAAGAATAAAGTTCTTGT
CCATTTAGATTTGTTAAATATTGGGTATGATTAATTTGTAGATCATACCTTGTTATTTTTCCATTATAAT
CGAAATTATATTTTATGTTTTGGTAATCATTAAAAGTCAAATCTTTGGCTATAATGGGCGAAGAATCGTC
GGTGTTATTATAGAAACTGATTTTACCTAATACATAGAAGGGACTGCTTAATCCATATCTAGATATTTTT
TTCGATGCAAAGGTTCGAGTAAGATTAGAGTTATTAGGAATGAATAAGTATTCTCCTTTTCTGAATTTAT
AGATTTCAGGGTCGGTGAAATCTACTTTGAGAGGATAGTTTGCTACAAAAATATCTTTATTTTCTAACAA
ATAGGGTGTGCCGTAAAATAGACAATAAGCATTATATTCCTCTACTAGAAGTTCAGGTTTCCATTCAATT
GCCCAAGTGGTAGGTAAACCATAAATAGACAAATAGCTTTTTGCATAACTAGGTAAAGAATCTGTAGAGT
AAAAAACAAGTTTGCCTTTTTCATCATTTACATTTTTTAGTGTAACAAAGAATGCATCATAATCTGCTTC
AAAATCGTCGGTGTAGTCTCTTTTCAACTCTTCTGTTTGTCCAAAGTGGACACTTAGCACTAAAGTTTCA
TAATCTCTTACATCTATTCTGCTACCTAAAAGTACGCAATGTTCTCCTGATAAATCCTCATAACTAAAAC
TAGGAGTAAGAGTAGAGGAGGGGTCAGTCCACTTTTCAGTTATATCCTTATCAGAATAGATAGTTTGGTT
CCACCCGTAGGTCACCATATCGCTTTTTCCATCTCCATTTGTATCAGGATTAGACGGAAAAACAAGAAAA
ACTTTCAAGAATCCAATATAGTCATACCCTTTGTTTCTTACAAAAGTTTGATTATAAGGATAAAATTTTA
CAATTATTTTGGTATTATCTAATATCTTAGAAGGATCTTTATACGCTTGTGAATCAAACATGCGTAAACT
ATATTCTAATAATGTTATTCCTTCAGGATTAATCGTTGTATTATCTACAGGTTTAACTTTTTTCCAAATA
TCTTCTATTGAGCTGTTACTAATCTGAAAATAAATATCTAAGTTAGTTAATACAGAAGAGAGAGTAAACA
ATCTAGATTGAGGATTAACTCTGAAAGACGTTTTGTCTAATCCTTCTGGAGCGTTTTCTGGAAGAGTGTT
GACGTACCAAGGTGTGAGAGGGTTGTCGTTAGGATCGTTAGTAAAGGAAGGTTGTAACTCGGGGTCAATA
AGTGTATATAAGTAAGGGTTAGTGTAAAGACTAACGGGAGTATCTAAATAACTTTGGATATTGTTTTTAA
TTGAAGCAACAAGTCTGCTGTCGCTGAGGAACGGAACAGAGTGAGTTTTCTCTCTCGGGATAGAAAAATC
GATTGTTCCTTCACTCATGTCGATCTTGTAAATAATGATGTTCTTAATAACCATAAAGTCTGCAGAACGA
AAAGTTATATCTTTTAGTACGTTTCCTCCTTGAATACCTGTTGTATCAGCTATGTTTTCGATGTTGAAAG
TTATTACTCTCTCTTTAGTTGAAACGAACTCTTTAGTTATAGTACTGGTAGCGGGAATAATATTATCTTC
ACTGTTTATGATATTGAAGTCAACAGAAACACTTATGTTTAAAGGAGGATAAACAAGAGTGTAGTTTTCT
TTTAATGAGTAAATAGTCAATCTCATGTATTTGAATTGTGTTAAATCTACATTGACGTTGGGTATTTTTA
CCTCTCCATTAAAAGCGACCAGATTGTTTCCAACTATTTTGTATTCCGCATCTATAAACTCATAGTCAGA
GACAACATCGGTTATACCGTCTCCATCCAAATCTTCATTTATCAATGAAGGACTGAATAAAGTATAACCA
TACGTTTCATACCATTGGTCGTCAAAAGAAAGATTTTCTGAAGTTTCCTCATCGTAAAAGTTGTAACTCC
ATCCATCATCACCTAAATTCAACCCGGAAGCATCTTCTAAAGCGTTAGCAGAAAAACCGATAGGTGCTGT
CATTAGAGATTGTATCTCTATAACTTCAGGAGTAACTTCAAGAGAGTAATGTCTTTCTAACCTTACCTCA
TAATTACCAGGAATAAGATCAAGATAAAGACTGTGGGAGTAAAAATCTTTACTTCCATGCTCGGTCCAAG
AGATAGTGCCGTAAAAAGTAAAAGTCTCAGGAGCGTTTAATCTTCTAATATATACATCTATTTGTGTGTT
TGGAAAAGTGCCTTGACTTTTAGCTTTAACTTTAAGAAGACAAGGTTCTAATATTTCCATGTCGTAAGAA
GCAATAAAATACTGGTTATCTACATCATTTAAGACCAGATTACCCTCTTCTACATGACTATACTCTGATT
TGGAATAATAATCATAAGCGTTGACTACCTCTCCAAAAGCATGTACTCCACTCCATTCGATAGAGAAGAG
TTCAAAAGGCGTCTTCAAGGGTTCGTAAGTTTGGGTTTCTTGATTATAACCTTTTACAAAAATATGAATA
TAATTATACATGTATAATGTGGTAGGAAAGGCCAAATATTCTATAATACCTTTCTTTAACAGTTTTTCTC
CTATTAGCTCTAATTTGGGTACACCATTCAACCCATATGTGGTCATGTATAGTTCTACCATCACATCTTG
GTAAGAATGAGCTACAATCAGTAATCTATTCGCTTTTTCGTAATCTGGAGCATCAAGAGAAAGATAATCA
AACTTTACTGTTGCTCCTCCACTTTGTTTTGCTACCACGTTATCAAAAACAGAAAAGATACCTACATCAC
CGTGAAAACCGTAAAGTGTAGGCATGTTGATGATTAGGTCTTGACTATTAATGCTTACCTGGTAAGCTCT
TAAACCTTTTAGCGATTTTACACCAAAGGAAACGGATTCGTTAAGAGTAAAATCATCTATCTTTTCAATT
TTAGTTATTACTCCATCTTTGTAAATAACTAAAGCAGGATAAAAATACGACTTTTCCCCGTCGTTAACTT
CTAAAATGTAACCTATTCCGAATTCTACATCTGCCATATAGCCATATATACCTATACCGCTTACTATCCC
TTTTTTCTCTATTATCATACTGGTATGTATCTGGAATTCTGCTACTTCTGAATCATTTTTGATAATTCTA
CAACTATCATGCATAACTACTGTATCATCATAACTAACTAGATTACTAGAGAGAATATTTTCATCAGAAT
AATATGAACTGTTAATTGTTTCTTCGTTTAAAGTATCATGAAAGATACTTTCTGTTATTTCAGTAAGATA
AGAAGCGACATACCCATCTCTATCAGTACTTAAAGCTAAAACGTCGCTTCCATACATATCTGTAACTATC
GTTTTGGAGCGAGGGTTCTTGGCTAGATATTCGGTAGGGTTGATAACTTTGTTATGCATTCCTGTATAAT
AGAAGGTCTTAATACTTAATTCGCTGAAATAAATCTCTATAGGGTTAGTTTCTTCATGACCATAATCTAT
CTCAAACTCAAACTTGAACCATATTGTTTTTCCTCTTAAACCTTCTAAATCAGTACTATCAAATAGCAAA
TCTTCATCTATTGTCCCATCGTCCCAGCTCTCACTTATTATTACCTCTCTTACATTTCCATAATAGTCAA
CATAACAATATTTTACAGTGAAATAAATTGTATGGTTATTTTCTTCTATTGGACTAATCATAAATCCATT
GTAATCTAATGTCACAACAGGAACATTAGGAATATAGACAGCATCACTTTCAAAACTGTTGAAAGCGTAT
AAAGTTACAATATTTGAATCGTTATCGTTGTTAAATGTCCCATCGAGTAAAAAGTTGTGATAGTATAATT
TTCTAGTATAAACTTTTATTTCTCCTATCCTAACTTTTCCATAAATCTTTATTTTCATGGAGGTTGTATC
TCCAAAAACATACATGGATAAATCTAAATCTAGTTCAGTTGAACTTTCTAACATTGATCTAGTGATAGTA
TACAAAACTCTAGAATTATTCGCGTCTAATAATTGTATTTTAGAAGAATAAGACAGATAAGTAGTTTGTA
TATTTTTAATAGATATTTTTGGGGCCATCTCACTTCCCCAGATGAGTTCGAACTTTTCACTTACTGCTAT
TTGTCCTTCTGAAACTTCTAGCACCCATCCATCTGTGTCAAGAACGAATTTCCTGTGTCCCCCATGCCAT
AAGGGAAGAGTAGAGTTGCTGAAATCGTCATAGAAGAAAGTGTAATCGGAGTCTCCCTTTATAGGAGTAG
TAAACATGGTAATACCTTGAAAAATAGTAATAAGTATAATACCAAGAACAATAAATTTGATTTTTTTATT
GTTAATATTTTTCAAATTGCTTAATAGATCAAATTTGTTAGAATGTATTTTTTTAGACATTATTTTTTAC
CTCCAAAAGATTTGAAAAAATGACTGAATTTTCTTCCCCTAGTTTGAGAAAGAGTAGACCAATTACTGGT
CAAGAAAAACTTTGCTTTTAACAATAATTTTGGTTTTTTTATTATTATTAGAGTAATTGTTACTAATAAC
AAACTTCCGCTAACCAATAAAGGTAATAAAAGCGAATATTTTTGTGAAGAAGACAGGTTAACTATAATTC
TGTATATTTCACTTACTTGTTCGTTAAGATTCTTATCTCTTGCTATTATTTGAATATAGTAACCAGGAGA
GTTTTTAGCTTTAAATCCGATTAGGAAGAAGGAAGAAAGCATTTCTTTCATATTTTTAGTTTTGATTACT
TTCCATCCTTTTTCTGTAGGAGATAAGAAGAGTATTTTTATTTCTTTGATGTTTTTATCGACTATTTTGG
CGTTGATAGTTATTTGTTCTCCTACACTATAATAATCCGCATAAACTACCTTTACTATCTTTGGTTTGGT
TAGATCACTAATATATAATGAATAATCTTCTGATGACCATATTCTTCCGAACCAGTTCTCAATTGTAAAC
ATATACTCAAGGGTATCTATTTCGTAACTATCTATAAGCGAAGAAAGAGGTAAGATGTATGTTTTTCCTT
CCTCATCCAAAGGAGTGAGAATAAGCTTACGAGTAGTATATTGATCTACTTTCAAAATGATAAAGGGTCG
ATAGTTCTCTGAAGCAAAAGCTTTGTTGAATTTAACAGTTAAGGTTTTTCTACTTTCATTAAATTCTATT
TCTTCTACTTTAAGCTCTAAATCCATTGCTCCGAATAGACCCTTGTATTCTACATATTTCCAACTACTCC
AAGAACTATATTGTCCATAATCATTTCTTACACGGTACTTGAAGTATACCCTTTCTCCTATTCTATCTCC
TCCAGTTAATTGCTTTTGCCAATAACCATCTCTTGCTGTCCCTGAGTATCGAGATATACCTGAACTCGTT
GTGGTATAACTTGAAGTGGTAGGGCCATATCTTATTTGGATATAATTGATATTATCAGTGCTACATTTAG
CATGTACCCTCGCATAAAAGAGGTCGTTCATAGTTCTATCATTATAACCATAAGCCCAGACACTTATTAT
ACTAGGAGCGTAATGGACTTCATTTACTTGTAAATAGAAAGCTGAAGAAGTTTGAACATTTCCTGCTTTA
TCATATGCTACTGCTCTCCATTCTATCAATTTTCCTGAATAACTGCTATCAGGAACAAAATATACTTGGT
AAGTGTTACCAGAGTAATGTGAAATGCTATGGTATACCCAGTTTCCTGAAGGATCTTTATGTTTAATATA
ACAAACACGATTAGGTGGAGTACCCGCAAGATCCAATCCACTTGCTAAACTAGAAAGGTCGCTGAAATCT
GCACGTATATATGTGCTATGTCCTACATCTATTGTATTTCCTGAACTACTAATGGGTTTGGTAACGGAAG
GTTTGATGTTATCAATAACTGTAAATGCATCGTTCCAAGTGTATGAACCCGAGTGCCCATGTGCATCCGT
GTAAGTGAATTTAACATCCCATGCCCCACTGTACCATTTGAGATTGGAAAGAGTAAAAGTGGGTGTTTTA
GTATCTTCAGGAGTAGTAGTAATTGTACCATAGACATAGTTAGTAAAACTACTTTCCCCAGGATGTTTGT
AGTAGCACTTATATTTTGTATACAGGGTGGATACACCTCCATCATCAAAAACGTTGATACTAAGTTCAAT
TGTTGAGCCATATACTGGAGTAGAGTCGTCTACCGAAGGATTGGATCCAGAAGGATTAGTAGCATCGACC
GAAACTGTAAAGCTATCAGTAATTTCAACTAGATTAATACCATCTGAAGCAGTAATAGTAATCGAAAAAG
TATCTTCGTAGTTTAATATAGCATTATCAATATAGGAATAGAACTCGTCTTCGAGTGATCCAGAATGAAC
AGTTCGATAATGAGCTGTTCCTTCTCCATTTTCCTTATAACTGAAAGTAACCATACTAGGTTCGATATTT
ACATAATTATCAGAAATAAAGTAAGATATTTTTAAATCATAGGCTTCATTGTTACTTACACCATTAGGGG
GAGTAAAATCAATCGTGGGAGGAGTTTTATCTGATACAATATAATCAAAACTGTAAGTTGCTGAATTACC
CGCTTCATCAGTTCCTTTAACTTCAACTATGTATGTTCCAGTAGTAATTTGTCCAGGTATGGTAATAGAA
TAATAATTATCTTCTAATAAAGTTCCATCTGTTTGCCATGTCGTCCAATCATCGTTTTCATTTTTATATC
TATATTGATAATCCATGTAAGGATAAGGAGTTATCTCATCACTAATTTTACAATCAAAAGATAAATCTTC
ACCTACATCTTTAACAGCTCCATCAGGACTTTCTTTAAATACGATTCCAGAAGGTGGTTCCTTATCCACT
GCATGTAAACTTACGGAATCAGTCCCAAAATATGTTCCTGTTTCATCACTCGCTCTAACTTCAATATTTA
TATACTCATCTATCCTATACTCCGTTTTAGGTATAGTGAAAGAGTAAGTACCACTTGAACCTGTTGCACT
AGTCCATTCTGTATAACTACCAGATTCAATAGAATAACGATATTGAGTATTGTAATCTCCATCTTCATGT
TGAACAGAAAAAGTGATATCTATATCTGAAGCATAGTTAATCTCATTGTTAGAATAACTAGATGTAATTG
TGACAGTAGGAGAAGCTTGGTTAATTCTATATCCCAAACCCGTGTCGTCATTTATATCATCATTATTATC
TAATCTATATGTTGCTGTGTTTCCACAGTTATCTTGTAAAGTTATAGCTAATGCAACTTTATCCCCTATG
TTAAAAATCGAACCATCTATATTTGCTACAATCATTTGCCATGAAGAATTAGTAGGATGAGGTTCTGTAC
CTACGACAGTTCCAGAATAAGACATATCTTGAGTAGGTTGACTGACATCGTCATATTTTATAGAAACAAC
ATTTGTTGAGGTTAATGTTGTTGTATCATCATATACTGGAATCTTTATTTGTGATGTGTCTTGATAAACA
ACTATTTGTGCATCAATTTCATCTGCTAAGGGGGGTAAATATTCAGTAATTAGAAAAGATAGGGGGTTAT
TTGTACCTTCTCCACTAACAGAGTTTATGATTAGTTTATTATTACTTTTTGTATTTTCATCATAGCCATC
AAGAATAGAACAGTAAACATAAACATCAATATAGAAGTTTATTCCCACATAGCTAAGATCTAATTGGGGG
AAGTCTCCTTCGTATAATCCTGTCGAAGGGTTAAATGTATCAAATGTACTGGAAGAGAAGAGAACGTTAT
CTGAACTTCTTCTAAGATAAACAGTTATATATTCAAAAGTGTAAGGGGTAGAAAGGTCGACAGTAACTTT
TGGAGGATTATAATAATCTACTTCTCCACCCTCTGTTACAACGGGGTTCGTAAGATGGACACTCAACAAG
GAAGGAGAACCATCTTTTATTTGTGTATCATAGTAATATTGAGTTTGAACATTATCGTTAATATCTACAA
TTTTTGGTCTAATACGAATATAGTTTCCTACAATAAAATCCGCAGAATCAAATAAACTAGCTTCAATTGT
AATATCGTAGGCTTTCCAGTATCTTTCTACCCATTGTCCGGTGGAATTGTAATCATCTAAATCAAAATCA
GCACAGATACCTATTGAAAAAGAGTAGATAGAACCCCAATTTGAGCCATCAGTTGAGAATTGTATCTCTA
CAACTGAAGAACAAAGATTGATTCCTGAAATATCAGTAGCTAAAATAACAATATGTGTCTTACCCTGATA
AGTTATTGCAATGGAAGGATCGTATGGTTCTTGAATATCATTTGCCCCTGCCACAATTGGGTTAAAGAGA
ATCCCTACTCCAGTCGGTATATTTGTCTTATAATCAGGAGCTCTTTTATCAACTAAATCAAAAGATTTAC
TAGTTATTGTCTCATAACCATGTATATCTGAAGCTTTTACAATTATATTCAAAATCATGGGTGTTGGGTG
AGAACCTTTAGGAATAATGAAGGAGAAGGTATAGATATTATCTATTCCTTGTATAAAAGTAGCTACTCCC
CAATCAGACCACAAACCAGTATAATCTTGATACTTAAAGTGAACATCATTTTCACCTATCACATTATCAT
CTGTTGCCAAAATTTTGATATTTGTGTCAAAATCGTATCTAGAATCAGAAGAAGGATCATTTAAGAATAA
AGATAAAGAAGGACCTTGAGCATCCGTAATATATTTTCTGATAGTAGTGTTAAGTATATTTACTCCATCG
TCAATTGTAATATGAACAGCGTATTTAGAATTATCATCTAATATTTCATGCCATAAACTTGCATTAACAG
TCGTTTCAACAAAATAATGCGTATTGTTGACTTTTGTAATAGAAAGTTGGGGGAAAAGTTCATTTTGTTG
AGTGGTAAAATCGGATAAGTCAGACCAAATACCGATTATTGTGTTGCTTGTATCTAATAAAGCTATATCT
TCAATTACATAAAAGGATATATTTGTTCCATTAATAAAATTAGGAATGCTCTCTGGATGAAAGTTTGCTA
TTTCAGGGGCATATTTGTCTGTTATTTTGAATTCAAGTTCAAAGGGGTCTTTAGAATATAAATCAACATA
AACAATCCCTCCTTGACCATCATCAACTTCAATTGTTTGTTTAGCAAATATTTCAAGTTTGACTTTATCA
CCCACATTTATTCTACTATCTCCGATATGATCTACTTCAAAAATGCATTCTGTGCCTTCTATAACATTAG
GATACGCAACTTCATTTATTATTTCGTTCCAATCTTCTCCAGCCCAAACAGAAACTCGTTTATATAAGTC
AACAGGAAAAGCGCCATTGTAATGCTCGATAAAAGGTAAATTGCTAGAAGGATCATTAAGTAATTTTACT
TTCAAATTATGAAAACCATGGATAGCATTTTCTACACCTTCAAGCTTATGTCCAGAGATAATTTGAGGAG
TAGATGACCATTCGAGTCTATTGTCTGCAAGAACAATATTCATACTATTAACAGTTCCTTCATTTCCGAA
CCTGTCTGTAGCTTTTACTTCACTTACAGAGTCAGGTCCAGTTCCTTCTGGAATATCTACTCTTGATCCT
AAGCTATTATCCCAATAATCAATAAATTCATCATTTGTACCTGCAATTAGAGTAATATCGTAGTAAAGCA
CATGGTCATAAATTCCATTATCTATTTCTTCAATAGTAATTGCTTTACACTCTAATAAGAATAAATCTAT
CTTTGTTGCCCAATCTCCAAAAATGTATCTTCCTGGAGAACCAGTATTTCCTTCTCCTACTAAACTTATG
GAGGGAACAAAAAAATAGTTCAAATCATCCCACAACCAAACTGTTTCTTGAACAAACAAATCTATAAGAG
CGAAAACGGTCAAATTACCGTTGTTGGAATTTATGTCATCTTCATATGCTGCATCTCTAACTTTTGCAGA
GAGTACTAGATCTCCTACATTAGGGTCTGGTTCTCCTCCTGCTTCTCCTTGTAAAGTTAACCAAGTTACC
TCAGGCCCATAGGTATCTTTATAGTATATATCATAATATTGTGAGGAAATGGAATTTCCATAAACATCTT
CAACAATGTATCTAAATTGTACATGCTCTGGAGCAATAGAATTATATTTAGATTTTAAAAGTTCATAAAT
ATTTACACTGCTATTCTTGTACTTTTTATATGCTGAACCAGAAACATAGTATTTTACAGGTTCTCCTCCT
ATCTCTTCAAGTTCCAAATGTAAGTCGGTTATAGAAACCAGCTCAAAATCCGGCGAAATATCAAATCTAT
CTACATTTATCTCTAAGTTAACACTTGATATATCATTTCTATCATTTACCAGAACTGATATTTCGTCTAA
AGCACTATCATATGGAATCTCATTTCCCAAAGATCCAGGTTCTCCATGAAGATAATCACTATAAGTATAA
CTTGTGTATAATCTAGGCTGAACTGAATCAGTAACATTAAAGTAAATGGTTTTGACTTGTTCATTATTAT
AGTAAGAAAGGTCAGAAGCCTTAATTTCAATAGCAATATAAGAAGCATAAGTTTGTATCCAATGTCCATT
CTCATCAAGGACGAAATCGTTAACTGTAACAGAAGGAGTTATTGAGAAAGTATATCCTTCATTAATTATT
CCTAAATCTGCAAGAATAGGAGATTCAATATACTTCTCGTTAAAGTGGTCATATTTTTGTGTATAAATAT
AATACTTTACACTCTTTAATTCTGCTCCTGAAATATCTGTTAAGCCTATCTCAAAATACCATGTTGTATC
ATCAGCACGAATATAGTCTCGACTATCTGGCATGCGAGGATAATCTATCCAGCAGTCTATCTGAGGAGGA
GAAAAATCGTCTACTACTATTATCCGAGGTATCTCTGAACTATCTACATCTAATCTTAAGTCATAAAAAG
AAACTTTGAAATTATAAGAAGACTGAACAACAGTCGAATTAATTTTGAAGACAATTTTGAAATTTTTAAC
CATCATATAATACTGTGAATTATCTTCTCCATAGGTATAATTTTCATCACTCCCCCATGAGAGAGGGATA
GATAGGAGAGTACGATAATGTTTGATAGAATATAGAGTGATATCATCACTTTCATTATATTTAAAGACTA
ATAGTTCTGTACCGTTAGTAGATGTAGCATAAATTTCATCTACATAAATATAGGAAATGTTAGTAGAAGT
TGTATAGTTGAGTTCTGCATCAATAACTAAATCGCTTATTCTATCACTCAAAATATATGGAATGTTATTA
GTTTCTTCAAAATCATTTGTTTGTAGTGTAATATAATTTGTAGTAAGCATTGTAGAGTAAGAATGACGAT
TATACCTGGTACTATAAGAATAAGATAAATTGTTACTGAATGGACTTTCGCTTTTCTTCATCCAGCCCTC
ATAATATTGTGGTAGTTGGAAAAGAATGTATCCAGTACCGTTGTTATCCACGTTCTTTGTAGCAGAAATA
TGATAATGAAGATTAGAATAACTTGAAGCGGTGGAAACACTTTTTTCATTATCAAAAATGTACCAATCAA
TCGTGTTGGGATTTACTGAAATAGAACGATGAATAAGATTATTATAATCATTTAACAATTCTATTATGAT
ATTTGTCTGTATTAATGTTCCATTATAGAAGTATTCTGTATTATTAACCCAACTAATTTTTGTTTCGCTT
ATTAATTCTCTCCAAATATTGTGTTGTTCCTTAAAATCTTGAACAGTTGTAGAATAGTAAGAACTTAATT
CATTTAAGAAATAATTTTCAGTGCTATAATCTGTTCTTGAAGAATTTAATATAATCTCAAAGTCTAGCCC
TTCAGGAAGGTTTACCAAGTCGTTAAGATCTATATCGATAACGGGAGCATTACATTCAGTATCAAAATAA
TAATCATTAATTATCTGTTTATTATTAGGCTTAATAAAGAAATCAACAAAATCAAAATATAGTTTTTCAT
GTAATTCTGGATAGACATATTCAGGTACTGAAGGATCAACCCATTCATACAGGGGTTTGAGTAAATCGCC
TGTTCTTTTATAGAAATCATCATATATTTTACCGTATAATGCAGAAAAAGACATATCTTTTATTTCAAAA
TGATTGAATTCGTCAAAAGTTATGAACATCCAGCTATATCTATTTTTATTATAAGTGTCAATTATTGTGC
TATTAGACCATGTAATTGAGGAAAGATAATCCATCGGTGGCATCGTACTGTTTCCACTATCGATCAGCAA
TTTTTCCGAAGGAGTGAGACTTTCATAATATACATCATAAGCATCACATACCATTTCTTTAAGCTTATAA
TGAATGCTTAAAGGATTAGTAGGAAAGGGTTCGAACCAACTTTCAGAATAGTGAGACATTAGATCCAAAT
ATGGTTGTTCAAATTGCGGACCTGAATAAGCTTGATAATCACTTATATTAGTTTCATAAAATTGAAGCAT
TAAACTTCCTTGATAGTCTATTGAGAATTTGGAAGCAAAGTAAAGAGGGTTATAATACCCATTTCTGAAA
TTTACAAAAGTAGGTAGAGAGAAAAGAAGAGCAATTCTTCGAGGTAAGGTTTTATCAAAAGGACTATCTT
CTGGATAGGCAAAAGTCCGTAAATTCTTATCTTCATCAACGTATAAACAAGGTAATAACCTGTTTCTTGA
CGATTCCGTTGTATCTTTTGTTTCTTTGATAGCTATATAGTTCCACTTTGTTATCTCAGGATTTATTGAT
AGTTCTTCTGTCACATTAGCCAAAAATTGGTCTATTTCAGTGGAAGTATAATATTCTGTTCCTTTATCAT
GAATGAAACGATACAAGTTTTGGAAATCGTCAAAATCTTGATGAGCTGACTGATCTATACTGTAAAATAT
TCCATAATTACGAATATTGTAAACGTCAAGATAATAATTATATTTTGAATCACCATCTTGAACAAAAGAC
CATAGTCCACTTGTTTCATTATATTCTGTTTTAGGAACAACTTCTACAATTATATCTCTATATTCATAAT
TACCATTTATTCCCATTTTTATTAGTCCAGGGTGAGTATAATACCCCGAAGCGACCGATTCATAGGAATT
ATAAGGTAATGAAATAGGTGCACTCAAATTGAAAGTATAAGGATAAACATTGTTTGTAGGTTTAACTGCC
CATAATTGTATTTTCTCTATTGTATTGGTATCAAAATCTATTATTGTATCAACAAAATTGTGGTAGAGGT
TTAAAGGTATTTTAAGATAATGTACGGGTTTTGAAGTAAATAATGGCTCATTTTCACTTGTTACATTCAA
TTCATATTTCAGATGTAGTTTACCATCCCATAATCTTTGTAACCCACTCGTTGGCTCTAAATAGGGATAT
AATTTCTTTTCCCATGTGTTAAACGTATCATCATAATTTACAGCTCCTCCCCCGAAATCTACTGCAAAAG
TATCCCAATATTCTAATCTATTAACAGCATAAAGAGCGTTTTTTGTATATTCATCTATAGAAGTTGATGA
AAAATCCCAAGAAAAGAATCTTGGTGTTCCTGAAACATTAAGAATAAAATGACTATTAATTACAGGAAAC
TCTTTATAATTTCCAAGATCTATAGAATATTCTTCATATTGTATATTTGCACGTTTAAGGATCTTGGGAT
TTTCTAAAATATCAGGAACCGAATACCAATTAGGTAAAGCATTACTTCCTTGTCCTCCATAATAATAAAA
TTGTTCTGTATTTCCCGCTCCATCGATACATTCTATATAGTAAGTTGTCACAGAACCTAACCCTTCTGTT
TCAACAGTAAATGTTTGAGAGAAGGTGTGCACTCCATCTGTTAAATCAGAGTCTATCAACTCCACAAAAC
CACTATTTATACCGTTCTTCCAATATAGAATTGCAGAAATAGGTGTGGTGTCTTCATCTACTGTTATTGT
CACTGTAGCGTTATAAGGTCCTGTGGGATAGGTTTCAAAGTCGGTATTCGTTATCAGATCTCCTCCTGTA
AGTATAGGATTAGTTATGTCTCGAATACGAACAGCTGTAGGAATGACTTTGGTCATGTAGTTTCCATAAA
CATCACTTGCAGAAATGGTGAAACGTAATTCATCGTTATTTGACCAATATGAAGCTTGAGGGATAATGAA
AGTATAATAGGTAATATAACCGTCATAATGTGTTTTTGCCCAATCAATTATTGCAATATCATCATCTACA
TTTGTTATGGCTGTACTTAACTCTCCGTTATCTGGATCAATATAACTATAAGGAGTGAACTCATAGTGAT
GATACTGTAGAGAAACAGAATGAATGTTACTTGCGTCATAAATCCCAAAAGTTACTTCTCCATTTTTTTT
AGTGCTAATAAAATGAACAATTTGACCTTTATACTCATCTTCATTTTCGATCTTGAATAAAGTATCCGTA
TGGTCATAATTTTCTATTTCTACAATTTTTGGTTTAACATGGTCTAATAATTGTACATCTTGAGTGGAAG
TAGAAAAAACATTTCCTACCCAATCAGCAACAACAACATAGTAGTGTAAAGTTCCAGAGTGATTGAAAAA
CCCAAATGAAGGAGTAGTAATAGTGTCATTTGTTATAGGAGTAACAGAATCATAATTTGTATATTCGTAG
GTGAATTTTTCTCCAGTATCTAAATACCAGAAGAATTGGACATAAGCTATTCCACTATCCACATCTTCAA
CAGTAACAGTTATGGTAGCTGTTTCATTATATTCCATTGAAGTAAAAGTACTGAGAATTATAGCATTAGG
CTTATTATATTCTTCTACAAAAATAGTGTAACTGTTACTTATCCCCAAATTCTCATATGAGTCTAGTGCT
GTGAACCAATAAGTGATTAAATCTCTATATTTTAACAAATTTTCAATATTATAATCGAAATAATATACAC
TTGTTATTTCATCTTTATAACAATCTGCTATCTGTTCTGATAAATACTCATAATATGTCCCATCTGTTAC
ATTATATCTATCTATTTTATAATGTACTTGGATATTGAAAACGTTAGTAGTATCATGTATAGCTGAACTA
AACCTTATATTTTTATCGTTTATATCTATCCCAAATATTTTAGCTACATCAAATGTAGGTGCAACTCCAT
CTATTACAAGAATACTGTTATTTTCTTTTGGTTCATATGAAACATAGTTTCTTCCATCACTTGCTTTGAT
AATATAATGTAAATCCACACCTACTTTTACAGGTTGATGAGAACCATAATAATAAACAAAATCGTGATCT
AATCTTTTATCGTATTTATTATTATTCGTTCCTCTTTGGTATAAACGTATAGAATCTATAATAATTGTAT
CATTGAAATGGAAAACTTCTCCAATAGGCTCGATTTTTATATAAAACTTGTTTATGATACTTTTTGTTAC
ATCAAAATTATAAAGACATGAAGTAGTTTGATTAGTTGATATATCTACATCTAGGTTATATGACGAGTTA
TAACAATAGTTATTATATCCTTCATCTATATATTCCCAGAATATGCTATCTGTTTTATTGAATTCTGTAT
ATAATCCTGTAATTCTAAAACTTTTTCCGCTGTCTGTCCTGCTATTTATTACAAACTGATTCCATTTAGA
GAGAGAGACAGGTTTTTCAGTTATTACTTCTATCCATGCTTCTGATAAATTATTATTTAAAAAGAGTTTT
AATTTACTATTTCCCTCTTCTTCTATTTCTTGTATATAACTAAAATACGAAGAACTCAATCTTAACCCAT
CATATATTATAGAACCATAATTTGATAAATTAAGATTGATAGAATTAAGCTCCTCAAAACTTATCCCATC
ATCGCCGTATTGATAATATTGGAAGTATTCTGTATCATCTCTCAGAAGTTGATACCCAGCTAAATAGTCA
TCATAAAAATAAGCTGTTGCACTTACTGTTTTAAAATTATCTTGTATAGCTACTTTGATATTTACTTCAT
CTGTTTCTTTTACACTAGTTTTTGGTGTAATCTTAAAATTACTTAACTGTAATCCACTAATTCCGCCAGA
ATAAAATCCAATTTTTCCATTAAGTATTAAAGGTGAATATTTTTCTAAATCCAATATTTTTGAATTTCCA
TTTAAAATTGATACTTTCAATAAATCATTATATATCGATCCATTGAGCGTATACTTCAAACTATTATCCC
TAACCCAATCAACACTTTCCAATAGAGTTAGTGTATGATTATAAACATAAAATAATTGTAATTTATCTAC
AGATTGTATATCTCCTGAATAACCTACTTGATCCAGTGTTACAATGGAATTTGTATGCGCCAATAAATAA
TATTCAGGAATACCATCTGTTTTTCTATATTTGAATATTAGACCAAACATTCCATCTGATGTAGGTTTAA
TATCTATATTGAAATCAAAATCGTCATATGTATGATTCACTGTAGATGATAAAATGCAATAATCCCAATC
ATCATTATTAACAGTTAGTATACCATTTTCATAATACCAATCATCAATTGAATGCGTTCCAACACTACTA
GTATCTACATTGGTATATTCCCATTCTGTAAATGGTAAAGGAGAACTATTAGAAAGAGATGAAAAATCAT
ATTCTTGTCCCAATTGTGTCCATGGACTATATTCAGTAGAAAGAACTTCTGGTTCACTATTATCATTAAT
ACTTATTTCCTTAATGAAGGATTCTTCTCTTGTTTGAGTATTATTGATAAATCCATTAGAATCATAGTTT
ATTATTTGATAACGGATGAGTAAAGAAACTGTAGCTTTTCCTGGATAAACAATAGGTTGTGTGGTTGTTC
CATTGAAATAATATTTTTGCTTTGTAGATTCAACTATCGGAACGTTGTAAATATACTGTTCAAAAGGAGT
GTTCTCATTTATTGAAAAATTGGCATAAACTGCTGATATCTTTATATCTGTTCCATTAACTGGCCCATCT
GCACCAGGAAGAACAGTGGAATAATATGAATCTTCTCTGTAGAGGATTCTGCAACTGATGGAGATATTTT
CATCAATAGAAGGATAATAAGGAATAGTACGAAACTCTTCTAAATACGGTTTATCTTCTATTACTGGAAT
ATAAAGGTGTTTACTTTCTCCTTCTTGTCCATAACTATCTGTTGCATTAAACCATATTTCATAAGTATCC
CCTTCATTGAATTTACTTTTATCTGCAGAAAAAGTAAAAGTAAAATTGTTTTCACCAATTTTTGTTGCTC
TCCCCTCTAAAATTATTTCATTATTTATTTTTGATACCGCATCTACTTTCTCACTCCCATCATCCTCTAA
TCCATCTTCATCATAAACATTAAAATTGATTGTTTTAGATTCTCCACCTATTATAAAAAATTCAGGAATA
TTTTCAGGAGGAATATAGATCTCTGGTGAACCATCTGCTACAACAGTATAATCATAGATTAACGATTGAG
CATAATTGTGATTAGTTGTTGAATCATTAACTTCAATGAAATATCTTACATTAGTATTTGGTTTATATTT
GCCTAAACTAACTGCATAGGTTTCTATCCTTGTGTCATTGCTAAAAGGAGTAAAAACATATTCCATTTCT
TTTTTATATTCCACTCCATCTACAAAATAGATCAAGTATATTTCTCCTATTCCCGTCTCATCTTTAACGG
TAGTAACAACAGTTACTCCCTCGAACTGGTTAGGTATATGTGGAAAATGGTAAACTTTCAGAAATTCAGG
AGGAGAAGTGTCTACAATCTCCCCCTTCACAAGATCCAATCCATTCAAAGAAGAGATAAGAAAAAGAATA
ATAGTTACAAAAGTTAAATACTTTATTTTTTTATTTTTCTTCTTCAATTCTAACCCCCTCCAATCCCTTT
TCTTCTAAAAAGAATCCATAGTATTGCCCCTATACTAATTACCCCTACACTAACAAGGGTAATTTGAACG
ATTAGACTATCGCTTATTTTTTGTTTTTCTTCTATGATGGTAAAATTCCACGTCCGCGTATATTTCCACT
CTTCTGACCAAGAACTATTGGAACTTTTGACAGTAAACTCTAACGTGTGCTCTCCTATTTCTAAACCTGA
ATAACTGAAATAATAACGTGTTTCTTGCGCTTCAGCGGTTATATCTCCTCCATCTAAAATAAGGCTAGGA
AGACCGTTACCATAAGAGATGTTAAGGTAAAAGCTTTTTCTAGTCGTGTACTCTTGAATGTTGGTTTTAT
GCACTATCACCCAAGCTCGACGAGAACTGATGAGTGAACCTTGAATGTCAATAGCTTGACTATCATTCAT
TGAACGAAAAACAAGATACTTGATTTCACCATAACCGAATAAATTAAACGTCTTCTTCATATTGCTTGTT
AAAGAAACATCTTCTACTATTAGGTCTCCATCCTCATCTGTCTGCTCAGAGACGAGAGCAACGACTGCAG
TTATATTTGTTTCTACATTAATAGTATAGTTATATTCTTCTCTAGTTTGTATGGCGTAAACTCTTACAGC
ATCACCATTTTTGCGGTCTAAAACAGTTTGAAAATTAACCGTATCACCAATATTCTCAATAGCTAGCTCT
ATGGGTAAACCATATTGGTATATTCCCCACCCTTCAAAGTTATCTTTTCCAAAATAATCTTTAGTAGGCT
CAGGATAATTATAATAAGCTGTTCCAGAGGATTCGTAGGTGTGTAATAAAATAATTTGCTTTACTTTTGC
TACTTTTTCCCAGGTATACTCCCAGTTAGAAGCAGTCATAGACAAAGCAACTGCAGATATGTATGCACAA
GATAGATCTGGAGAAGCTTGAGGGATTACATCATATTCGTTTTTAGCATCTGCAACTAGAGCATATTGTG
TATAACCCATTGATCCCCCGAAAGCCATGAGATCAGGTTTTAAGCCATAATAGGTGTTACCGTGAGCTGA
AGGTTCAATTTTTCCATTTTTATTTGCATTTCCTACAGTTATAGCTTTTTTAGCTGTTCCAGGAGAATTA
ATATAAGAGTTAGACCCTTCGTCACCAGATGTAGCAACAACCACTAGCCCTTCATCAGCTAACTCATTAA
TTTTATCATCTATATTCATAACTTGTGAATCTAACCTAAAACTAAGGTTAACTACGGTAATGTTATATTG
CTCTTTGATCGTTTTCAAGTAATCTAGAGCATCTAAAACAGTATCATATGTCGTTTTTCCTTCATCATCA
AGAACTTTTAGCGCAATTATTTTTGCCCCAGGACAAATACCAGTATATTCCTCTAACAAGGGATAATGGA
TTGTTCCGTTAATGTATGCACCGTTCTCTTCATCTAAATTACCAACACTTAATTCAAGATATCTTGTTTT
TTCTTCTTTGCTAGTATAAACATAGTGATATTCTCCAGTATCCACCCTAACAGAATCTATATTTTCTATT
CCTCTTCCATCCACAAGAAAAATTCTTATTTCTATCCCTTCTTCCCAATGAAAAGAACAGTCTAAGGTTT
CATTAGGTCGAAGATAAAATTTTTTTACAGGAACAAAGTATCGTGGTTCAGTATAAAAAGAGAAACTATA
ATTTAAGGCTGAATTGTTCTTACCTGCAATAATAGAAGATACGGCAGTTCCATGTCCATTAACATCAGTT
GGCTCATCATAAAGGTCATTTTCTTCATCAACAGATGAACCTACAAAATCTTTCCAATGAACGAGCTGTT
CCTCATCAAACATAAAATGGTTAAGGTTTATTCCCGTGTCCAGTATAGCCACAGTCTTATTTCCTGGATC
TAACTTTATCCATTCATCTTCTGTTAATTTTCTTACGTTTTTTCCTGAACTTGATTCCTTTGAATTGAGA
ATATTTTGTCTATCTTCTCTTTCATCCTCAATATAAGAATATGAATCATTCTCTATATTTATTTGATAAA
TCGAACTTACGCTTGAAAAAAATATCAGGACTATAATAATTGTTATTGCTAATTTGCTTTTTACCATTTC
TCTTTCACCTATTACCTAAAACGATTATTTTCTCCTTAAACTGATTATTCTCTAATTTATTTTTAAATGA
GGAAAAAAATTCAGAATATTCAGACTGGAAAAGTTTTGACTCTATTCTATAATTCTTATACGAAAAAACA
AGTGTAGTGATTCTTTTTTGTTCTAGTTCTGTTTTAGTTAGAACACCTCTTCTTAATAAACTGACCATTT
TTCCACCTGAATATAAATAGAGTAAAAAGGGAGAGTGTAGAAAGTGAACAATGTCCACTTTCTATTTGTT
TTTGTTTGCCCATATCCACAGAAATCCCTATTGGGTCTAAAAGGAAGTCAATTTTCTGTATCAGAAACAA
GGCAACATGAGCCAATTTAGCACTACTCAAGTACTTGGGGTTGGTATTAGACAAGAGTTCGTATCCAAAT
TGACTCATAAAATGTACGCTTATCGTTCTCTTTAAAAAGCTAACCCCTATATATAAAGATGCACAGAATT
TAGATATTTGACTATTTAAAAAAAAATATTTAGATTCCCATAACAATGTGTAAATATAATGCTCTTCCGC
CAAAAATGTTATGTTCAGAAGGTGAAAAACTATTTCCATTTTTTTAGAAATACCACTATCTTTTATATAA
AAATGTGTATATGTAAAACACTTTTATAAAAAAAGTTATTCTCGGAAGGTAACAAAACGTTCTATATTTT
CAAGAAAAGTCAATCCCATCCCTTATACTGATATATAAACATATGCACGAGGCTTGTAAAAGGGACAAAA
ATGTACAGTATAAGGTATAAAGATCATATTTCAAAAAATAAATTGAAATTAATAAATATTCAATCATCAT
TTACTTATATTATTAATAGTCAAAATTTCTATAGTTTTCACTATATGTATTTAAATATTAATTTCACAAT
AGTGATCTACATGCCTTTAGATGATAAAACAAAAGATGAAATTATCAAGTCTTTCAATAGTTTTAGTATA
GTACAGGAACATAAAATATTGGAAAAAATGAGAAAATGTTCTTTTACTGAAGAAGAAATTGAAAATATTA
TAAAAACGAATATAAAAGAAGACATATCTCTTGAACAAAAAAATAGAACTATTAATTATTTACTAAATAC
TTTCAGTCCAAGTGTTTCTCGTTTTTATTATGAAGGTATTGATGACCGTTCTGGAATAGAAAGCAAGAAA
ATCAGAGAAATTGATTTTAGATTTAATTTCAATATATTTAAAAAACTAGAAACTAGTGTCATTAATTCAC
AAATTTTTTTTGCAGGCGATATTAAAAACAATGATGAATATTTGTGGGTTTTTAGCAGTATAAAAGAGAA
TTTTGGTTTTTTTCCCATATACTTTGAAAATGCTGATAATGAACAATTATTGAAACATTTCCCCATCATA
TGGAATAAGAAACTTCCTCTTCCTTTTACTGTCGTAGAAAATATGATCCCACTACATAAAAATGGTAAAA
GAATAGCTAAAAAAGAAAAAAAGAAAGAACAACGGCCTAGAGATTTTTGTAATCAAGTAACAAGTGGAAT
AGACGGTTTGATACTTACCATTCAGCGATATGCGAATATTGGAGGAATTAATACTAAAAATCTCATAGTT
CCTCTGCTAATTTTATCTAATAAACCTATATTGATTTCTAAAATTCCTCCTAGAAAAGAAGATGTTAAAG
AAACTGAAGCTCTTATTTACCTTTTTCAACCAAATTTTACTCCAACAACGACTAGTAGATGGCTTATTCC
TATTCTAGTTGTACATCAAGATAGTCTGTTAGATGTAATCAAAAAATTAACCGTTATCTTTACAATTGAA
CTAATATGAAGAGAAAAGATTTTCTACTTTATATATTTATAAAATTATAACATTTCTGAAGGTTATATTT
ATGTTCAACCTTTTTATATTTCGCACGAATGTTTAACAACTTATTTTTTGTCTTTTTTTGTTTCGCCCAA
TCTTTTTCTTGCTTAATTATTTGAATTTCCTATGTTTTTATATTTATCAAATTTAATTTTTTTACTTCTG
TTCTTGTTTAACCAGTATTTTTTTCCAGACAATTTCTTCATTTTTGGTAATTTTTTTATTTTTTCCAAAG
ATCTCATTTATGAAATCACACATTTTACATTTTTCTTTACAAAAAGCTTTTTTCATGATTTTACCAGGTA
ATTGTTTTTCCGATTTTACTCTCTCAACGATAGATACAATATTACTAATCCTCTTTAATTCTATGTCCTC
CTTAGGAAGATCTAATATTCTTTTTTTCTTTTCATCATTATTTAAGTACCATAACTCTGGAATAATTTCG
ATATTAGGGTAGCTCTTTCTAATAATTTCAGAATAGGTAAGCACTTGCCTTTTATCTCTGAGAGATGATT
TTCCTGTTTTTAGTTCTATCACTCTTACTGCTTTTCGATCTACTGTCCAAGCTAAAATGTCTATTCTGCC
TGTTAAAATAAATTTCTCTGATAATTCATACTCAATTTTGTATTCAACTCCGATAACAAGAGAAAATAAT
CTATTATTATTCTCTTCAACTAAAGAAGAACAAAGCATAGCCAAGGAGCGTAAATTAAAGTAAAGCTCAT
CGTCATACTTTACTTCTTTCTCTCTCTCAATTATGCATTCAAAGTCCTTTATTCCATCAGGGAAGAAAAA
ACGTTCTGTCAACTCGTTTAAAGCAGCAAAAAAAGACTCTTCTATTGTAAGTTTTTCGTTATTGTAAAAA
TATTCTACAATGTCAAAATTGTTTGAAAAAACCGATTGAAGAAGTAGATGATAAAAAGATCCAGCATTAA
GGGCAAACGTAGATGGAGCATATTTTTTCAATCCTTTCATCTTCAGTAGAACAGCCGTATATGGTCTTCT
TTCGCATTTATCTTCTTCAAGGACATCAGTAACGCAAATTCTAATTGGCCTTGCGAACATGATACTCACG
CTAATCTATAATCTCTTAATTAATTTATAAAAAAGGAAAAAGTGGATTATTAAAAAGTAAATAAAAAAAT
TAATTGAGTAAATAAACAAACATTGGATATGAACAAGTAAAAAAATCTTCTTGTATCACTTGTAGCTAAT
TATGACTCAAAAATAGGACAAACAACTCATTGTGAGTGTTTAATAGAACTTTGTTTTTAATCTTCCTTTA
TTTCCCCTTAAATTTCATAGTATGAACTTAACGTGTGTCGATAAAAAGTATAGACAAAAAATCTAAGTGT
CGATAAAAAGTATAGACAAAATAACAAAATCAAAAAAGAATAATGTTTTTTTTAACTTCAATAATAATAT
CAATTATAATTGAATGGGCGGTTCATTTGGTTCTTTAGTATACGATAAAACATAATTGAAAATGTTACTG
TATAACACGTAATCTTTTTCTGGATCTAAAAAAAATTCTTTTCCTGTTACCACATCGTTAAAATAAGTAG
TAGAATGTTCTAAAATGATTATTTGATTAACAAAAGATAGATTCAATATATCCATTATTTTTTGTTTTAT
TTCATTTGGTGTGGATGTGTTTTTGAAATTATTTATGATGATGTCCAAAGGTTTGATTTTAACATACTCT
GGGAAATGGGCTATTCTTTCCGCATTCGCTTTCAGCAAGAACAAGTTGGGACTTGCGACTAATATTGGTT
TATCAGCTACAAATAGTGCATTTACGCTATAAATATTCAAAGTACTAGGGCAATCTATGATTATAAAGTC
GTATTTTATTTTCATTTCTACAATCAAACCCATCAAAAAATCTAGGAATGTGTCTGCAGTGAGTGTAGTA
TATCTATTATTTATTTCATTGAGAGTCAAAACAGGTTCTACAATAGCAAAATCTATTCCTGTTTTGTGTT
CTATTATACATTCATCGAAAGATTCATGTTCTGAAGAGTCTGAAACATTTCTTTTCAACAACCAATCGGT
TAAATATTTTTCCTTTACCACTTTTCGATTCAGCAAATATTGATAGCTAGGATTAAAAATATCCAGTTCA
ACGACTAGTGTTTTCTTTTTTTCTCGCACAAACATTTTTCCCATATTGAGTGCGAGCATGGTTTTTCCTG
TTCCCCCTTCAAATGAGAAGAGAGTAAGTAATTTACTTTTTCTTGTCATCTATTTTCACCAATGAAAAAC
AAGTTTTGCCATTGACTGCAGTAATCCTTCTTATTATCCCCTTTTCCAATAAATACAATAGAGAATGCGT
GATATATTCCTTATCACTGATATCATATTCCTTTTCCACATATTCTTCTATCTCATCTCTAGAAATTGTA
TTATTAGTGTTCAGAGCAAGAATGGACTTGAGCACATAGGAAGAAGAATGATCCATTATCTCAAGCATAG
TCCTAGTTGAAAAGTAGTTGTCTATCTCTTCCTCTTCTTTTCTTAACCTAGAACTGAAAGAGTCATAAAC
TATTTTTTCTACTTTTTTTTCTAATTCGTATAATTTATCTCTAACAGTATAAATATTCAATTTTGAAGTA
AGAAATCGCTCAAACTCTTTGACTATTTTTGATGCTAATAGGAATTTATACAACCCATGCGTGGTAATAA
CCATTAAACAAACGTATACAGTAATTGGTTCTTGATTCTTAATTAATAAATAATAATCCACAGGATAGAA
ACTTTCCATTTGCTTAAACAAATTATACTTTTTCATTTTTATGAAAAAACGAGTAGCTGCATGATCATTA
TACATCTCAGTTTGTATTTTTATTCTCTCCATACATCTTCTTGTTTTTTCTGGGGTGAGTAGAGCATATG
TATCTTCTATACTTTCTAGTTTCTTCAATTCTTCTTCTTTTTCGTATTCGCTAGCAATTAAACCTTTATT
TTCTCCTATTTTATAAAGAAAAACAACTGACAATTTTTTTCCTAAAAAGTCTGTTAGCTCGTTTGGTTTT
TCATTATAAAGGTTATTAGGAGTATAAAATTCTTCCGTAGTGCTAACAACTTTAACTTTTACTTTGTCTC
CAACACTGAACAACTTCCTCAATCGATGAGAAAGATTGAATTCTAGCTTCCCACCTTTTGTTCGAATGAT
AGGTAAATCAACTCCTTGTTTGCCTACTGTATCCTTACTCAAATTTTCCAAGTATATATGATACTCCTTT
CCTCCTTCAATATCGCAGATAATCTCTTGTGGAAAACGAATTTTGAATCTGGTCAATACAGTTGTAGTGA
ACTCTATAGGTGATTCATGCTGTATTGTTTTATTCTCTGTTACTGTCATTTCTTCTGCCCTCCATGTGCT
GAACGAAAGATGAAAAAAATTCTTTCCAAAAATGTAATATGTAAAATGCTTTTTAAAGAAAGCAAAAAAT
CTCGGACGATATCAGAGAATCGAAAAGTAAAAGTACTCCCAGGACTAAATATGATTCTGTCCTTTATAAA
TTGTTTAAGAACTGAATTGTAAGTAAATTTTCCTTCTTCTTTTTTATCAGAAGCGACTAAATATAAATGA
ATAGATGTTTTTTTTCCTTTTCCTTTTTCTTTTTTTCGCATTTTTTTCTCCTTGCATATTTTATCACTTC
CGTCGCTCTGAGTATATATTATACTAAAGAATAAATACTCATTTAGTTTATTTACAACATATTATTTAAA
CTTTTGTTTTTATAAATACGGTAATTGAAAGGTCGAAGATATGTTTTATATATTCTAATGGTGTTAAATG
CGTATGAATGGCAAAAAAAACTATTCTCTCGAAGAATTAATCGCTACACTTGAACAAAAAGGAGCAATAC
ATATACTCATTTATTTAGAGGAAAAGAAAAATGCTAATTTAACAAGTATTATGGAAAATACACCTAAAGT
TGGACAAACAGCTATTTATACTGCTATTCGCAAACTGTTAGATCAGGAACTGATTAATGAAAAGAAAGAA
CCCCCTTACAATCGCAGATTTTTTTCTCTAACCGATAGAGGAAAAAAAGTTGTTGAAATATTAAAAAAAT
TAAAAGAAATCACTTAATTTCCTAACTTTACTTTATACGTCCAATACATGATTTTTACAACTATTATTAT
GTTTAAGTCAAAAGTCCCTTCCTATTCTCTTTATTGCTTAGAATTATTTTAATTATTGTTTTTTTATAAT
CTTAAACTCATTTTATCTCTTCTTTTTTTCCTCTAATTCTTTTATTTCTTCGAAAAAATAATGAAGAAAA
TAAGGTAAAAAGTCTAAATTAAACATATATTCTTTTTATTGATTTTATAGAGTTCCAACAATTTTCTTTT
CTTTTATTTTCTTTACTTTCAATAGGATATATTTTACTTTTTCTTTATTATTATTTGAAGCACTGACAGT
TGTTAAAAACGTGAAAAGGTACCCAAGAGGAAATTTTAGATGAATGAAAAGAAGACAAGAAAAATTGAGA
AAAAAAAAAGTCCAATGATAACAAGAACTCCAAGCAATGAAAAACAGAGAGTAAATAA

>FWV0003
CTTGTTATCATTGGACTTTTTTATTTGTCTCAACTTTTCTTTATCTCTTCTATTTTTTTCCATCTTTTTC
TTTTATTACGTTTTCTCTTTTTTTCTCCTTTCTCCCTTTTTTCTCTAGGAGGTGATCCTACCTTCTGTTC
TCCTACGGCTACTTTCTTGTTACTTTTTTTCTTTTTCCGCGCTTCTACCTTATTTTTGCAACAACGGGTG
GTATGTTCTTTTTCTTTTTCCTTTTCCATTTCCTTTTTTTATCTAAGTATTAGATTTGTGATCTACGTAA
TTAATTGTATAGTGATTAGTTCGGTTGATAAAGCTTACAAAAATAGATTTTTCTTCGATTTTTCGATATT
TTTTGTTACTTTTCTGATTTAAAGGTACTAGACTTTGTAATATAAGTCTTATAAAATCTAGCAAAATACC
GAAACAGTAAGCGAGGATTTTAATTTTATTTTAGTTTCAACTACCTAATTCATGGCTCAATGAGTGGTAG
GTTCTTCCTCCCTCCCGGATGGACCTTTCCCGAGAGCAAGATTACAGTACAAAAATTTTGTACAAAAATC
GAGTTGATGGAACAATGTCTTCCTTTGGTCAGGTAAACTTCTCTCCCTTGTTACTGTGACTGTATGTCTC
ATCCTAAATTAGCACAAAATATTGTTGTGGTTTTCTCCAATACAGAAATGAATTATTACAACAAGCCGTT
AAATTAGAAAAAAGAATCAGATATGTTTCATATTAGGGTTACAAGGTTTAATATTTTTAAACAAAGGTTT
TTTATACCTAAACAAATATTAATTATTAGAACATCTTATATTTTAAGCGTGCACACAATGGATTTTGAAG
ATTCAATTGAAATATGTATGAAAGTAGATAACATTAATTCAGAAATAGATGTTAATATATCAGAAGAAGA
AAAAGATAGGATATATTTAGAGGTAATTCAATGGTTGAATGACAATCCAATTCGTTCGTTAAGTTCTGTA
AGCGATTTTATGCAACTCTTGGAAAGTTTATTATGCTTGGAGATTAAAGAAGATGGAAGACTTATATTAA
GTACTTCTGCTTACAGTGATCAACAGTTAAGTGAAGGACTTAAGAGAAATAAGGATTTCTTTAATAATTT
AATTAAGGAATTTCAAAATAATATTGATAAAGAAATAAATAGAGAGTATGAAAACGAAACAGAAGAGGTT
CTATTATTACGTTTTCTTAATACAGAAGAACAGATTATTGAGGGAATAAATGAAGTATCAAAAGCATTGA
CAAAATTCTCTTTCAACAGAAAAAGACGTAGATTTACAAGAATATTAATTGAAGCATTATTTGAATTTTT
AGATAGTATTATTCTAATATTCATAAGATGGATTGAAATAAGTGCTAATAGAAACACAAAGAGAGAAAAT
TTGTCTTTAGAATTATTAGAATGGGATATAAACACGTTTAAATCGACCATCTATAATATAAATAGAATTG
CACAATTATCTCAAACAAGTATCGAAGAAGAAGGAAATAAAAATTTAGCAAAGGTCTTTATAGAAATTTT
ACAACAGTAGGAGGTTTTTCATGTCTTTAATTTCAATTGGACATGATACATGTATTCTTTTAGCATACAT
ATATGATGATGGAATTAGAGATGAATTTGAAAATTATCTTGAAATAAGTAATAATATTAACAATAGAAGT
TATTCAAAATATTATCACTTACTTCTAAAGTCAGTCGTTGATGAGATTAGTGCGGTGATAGGATCTCGTT
TAGGTAATATAATTAAAGAAATGTCAAAAAAATTACAAGAAATAATACCTGAAAGAACTACATCTTTATC
AATGAAACAATTAAGCGAATTCCTTGAATATATGGAAGATCTAGAAACGATTTATCCAAAAGATGCTGGA
TTAATTAGATATATTAAAAGAAATATGTTAGACAAGAAAAAAAATTACTCTTCTTTAATTGATACAGCTT
CAAGAAGGAAAAAATTTTCAGAAATGATAAGTCTAAAGAATAGGTTCGATATTAATTACTTTTCATCACT
TTTTGGAACCTACTTTAAATACTATGATCCAACTGATAAGCTAAGAGATACTGAAATTAAGGAAGATTTT
GAAGAGATAATGAAGAAAATCTTTAAAGGTGCAAGAACAAAAAGAAATACTTATGATAAAATTCACATTT
ACTCATGTTGCGCTTTTATACGGGAAAATAGAAATGATAATCTAAAGTTTACGACCTCTGATCAAATACT
ACTTGAAAACTCTAGATTATTAGAAAAATATTTTGAGATAGTAGATATGCAATCGTTGGTAAGATTACTT
TACACCCACATGGATTCTCTTCCAGAATCTGTTTGACCTAGTTAATATTTTTCATTTTCTTTGATTTTTA
TACCGTTTACCGTTCTCTTTAAACCCATGAAGTATGGTTTCTTATGGCAGATAGATGGAAAGATAACCAA
GATAACATTTTTGAGCAATTTTTTCTAAAATATTTTGAATTTAGAAAAAATAGTAATAATAAACAAAATG
ATGCATTAAATGAAATTTTAGAGTATATTAAACAAAAAGAAAAATCCAGATATTGGGATTTATATTGCTT
TCTTCAGTCAACTCCTGTGAGAAAAGAATCCCCTTATGTTCGCAAGTTTTCAACAAAGCCATTAAATAAA
AGATGGCTAATTTATAAATGGAAAAGCTTTTTTTATTAATAGCGTAAAAACTAATCTTGTTTTAAAGAAA
GGAGTAAAAAACTATGCCTAATAAGAAAAGAATCTTCGTATTTTTTATTATTCTGTTAGTACTTTCTTTC
CTTGTTGGAGCACTACCTGCTTTAGTTTCAGAAGGAATCTTTCATTTAAATAGTACGTTAGTTATCATTC
TTGCATTATTAAGCCCAATACTAAGCCCCTTTATTGAGCTTATTTACAGTAATATTGCAAATATAGTTAA
AAAGGCCAACTATAACAGAAAAAGAATCGTTTCAATCTTAGAAGAAAATTATCGCAATTTTATTCAACAT
TTAATTATTCCTTCTGCGAGAGGAAACACAGTTAATGAACTTTTACCTCTCCATTCAATAGAACGAAGAA
TTATGAGCGTTGAAGATTTGGAAAAATATGTCGAAAGGGGTGAGAAGAACGTTGATTCTTTTCCTTTTAC
ACAAATTGTAGAAGAATTAAAAGGTTCACCTCCAAGATCACTCTCTTCTAGCCCCCTAAAATATATTATT
ACGGGAATCTTGAGAAAAAGAAAAAAAATAAAGAACGAGGGAAAAAGACTTCTCAAATATATTATTACAG
GAATTCCCGGAGTAGGGAAGACTAGTTGTTCTTTTCAACTTGCCCTAAAACAGTTAGAAGCTTTCAATAA
CAAAGAATCAAATTATCTTCCTCTTTGGTTTGATATAGGTGAAAGAACTGGAAGAAAACAGCTAGGAAAT
GGTTTGAAATCATTACGTGATATACTTAAGGATTGTAGTACTCAGGTGTCAAAAGAAGAACAACTTAAAA
CCTATCTTGCTTTTCTTGAAGGTAAATCTGTTGATAATGTAGAATTACGTCTTTCTGATGATGATTTTGA
AATCTTCTGGATTCTCGATGGATGGAATGAAAACCCCATAAATGATATGATTACTTGGTTAAGCAATAGA
GATACCATAACTATCTTTTCTAGAATGGGAGGAGAACCTTTAGGCTCATCTTCAATTTCTTTTGATAAAT
ATACTCTTAGACCTTTTACTGTTCAAGATTCCATCTCTTTTCTAACTCAGTTTAATCATGTCCCTGAAAA
ATGTGCACGTATTATCGCTAGTTCACTAGATGAACATTATGGTGAAGAATTTCTTATTCCTTTCTTTCTA
AATATTATAGTTTATAACTTATCAATACAAGGGATCAATGATACGGTTCAAACAATAAATTACTTCAACA
TCGAGCAGACTACTAAATTTAGTTTTTTAAAAGATTTTTTCTACTCTATACTCGAACGTGATTTTTCAAG
TATAAATGCTCAACGTAAACTTAATGATCGACTAAAAAGACAAATTCTCTCTTGGTTCTCTCAAATTCTC
TATTTTATAGTGAAAAAAAACTCTAATGTCCCTTCAAGGATGATTTTCAGAGAGGAAGATTTGCAAGACG
CAATAGATAACGTACGTCCTCCAGAAATTGTGAGAACTGATCCTTTAGAAGTATTGACTGATTTATTATT
TATAGAAAAAGTACAAGATAACAGAGGGGAACGGACTATTTCTTATAGTTTAGTCCATGAACTATATTTA
GACTTTTTTCTAGCTTATGCTATTAGTTCCTTTTGGGAAAAAAAAGAGAATGAGCCTAAATTTGATAACG
ATGGTCGAATGTATCTTCAGTGGATGGATAATGAATCTTTCGATGAAGTATGGTTTCTTATTGCTGATAA
ATGGAAAGATAGCAAAGAGAATAATTTTGAGAAATTTATTATAAAATGTCTTGAATTTAGAAGAGACAAG
AAAGACAATCAAGATCTTACACTACAACACATTTTAGACTATATTAGAAATAGAGTACTTTCCTATTCTT
TTTTACATCCTAATAAACGAAGTATCTCTTCTCATCATAACATATGTTTATCTTTAAGACTTTTTCCTGG
TGGAATTAAAGAATTAGATTTGAGTGAAACAAAAGTTACAGACATTAGTGCTCTTGTGCACTGCACAAAT
CTACGATACTTAGATTTAAGTGGAACAAAAGTTACAGACATTAGTGCTCTTGTGCACTGCACAAATCTAC
AATACTTAGATTTAAGTGGAACAGACGTTCAAGACATTAGTCCTCTTTCGCACTGTCCGAATCTACAAAA
AATATATTTAAGTGGAACAGATGTTCAAGACATTCGTCCTCTTTCAAGTTGTCCAAATCTACAAGTGCTG
TATTTACTTGGAACACACGTTCAAGACATTAGTCCTCTTTCAAGTTGTCCAAATCTACAAGTGCTGTATT
TACTTGGAACACACGTTCAAGACATTCGTCCTCTTTCAAGTTGTCCAAATCTACAAGTGCTGTATTTACT
TGGAACACACGTTCAAGACATTCGTCCTCTTTCAAGTTGTCCAAATTTACAGAGATTACGTTTAAGTGGA
ACAAAAGTTACAGACATTAGTGTTCTTAAAAACTGTCCGAATCTACAAGAATTAGATTTAAGCGATACAG
ACGTTCAAGACATTAGTCCTCTTTCAAGTTGTCTAAATCTACAAGAACTGTACTTACTTGCAACACACGT
TCAAGACATTAATCCTCTTTCGCACTGTCCGAAACTACAAGTATTAGATTTAAGGGGTACACACGTTCAA
GACATTAATCCTCTTTCGCACTGTCCGAAACTACAAGTATTAGATTTACATGGAACAAAAGTTACAGACA
TTAGTGTTCTTAAAAACTGTCCGAATCTACAAGAATTAGATTTAAGTGGAACAAAAGTTACAGACATTAA
TCCTCTTTCAAGTTGTCTAAATCTACAAGCACTGTATTTAAGTGATACAGACGTTACAGACCTTAATCCT
CTTTCAAGTTGTCTAAATCTACAAGCACTGTATTTAAGTGATACAGACGTTACAGACCTTAATCCTCTTT
CAAGTTGTCTAAATCTACAAGCACTGTATTTAAGTGATACAGACGTTACAGACCTTAATCCTCTTTCGCA
CTGTCCGAAACTACAAGTATTAGATTTACATGGAACAAAAGTTACAGACCTTAATCCTCTTTCAAGTTGT
CCGAAACTACAAGTATTAGATTTACATGGAACAGACGTTCAAGACATTAGTCCTCTTGTAAGCTTACCCC
ATCTACAATACTTAGTTTTACGTGGAACAGACGTTCAAGACCTTAATCCTCTTTCGCACTGTCCGAAACT
ACAAGTATTAGATTTACATGGAACAGACGTTCAAGACATTAGTCCTCTTGTAAGCTTGCCCCATCTACAA
TACTTAGATTTAAGTGGAACAGACGTTCACGATATTAGTGCTCTTTCAAGTTGTCCAAATTTACAGAGAT
TACGTTTAAGTGAAACAAAAGTTACAGACATTAGTGTTCTTGAAAACTGTCCAAATCTACAAGAATTAGT
TTTACGTGGAATAGAAGGTGAATTTAATATTTCTCCTATCATTCGGCATAGACAATTATTAAATCTTGAT
TTTGATTCTTCACTACAGTTGCTTTGTCCTCGAGACCTTCAGGATAGTATTGAAGCTCCTGCTCTTCTCA
AGATAAAAGATCAAATACAATTTTTCTAAATTGTTGTATATTAGTTTTTTCTTTTTAGAACACCTATCTT
TCTGAAAAAAATCTATTGTTCAGTTATAGCCATAAATCTTTTTTTATGATTGTAAATTTGAATCTATCTT
ACACAAAAGATCTACCTGTTAACATCCCTTATTATTTTAGGTAAGATTCTATCCCTCTTTCATGATACAG
TTCTAGATATACTGAATTATCTACAAACTGTCAAAGAGCAATACAACATAACAGTGGTTACTCTTGCTTT
TTAGAAATCTCCCTTCATTAGGAGAAAGGAAAAAAACACGATATTGTCCTGCGGATGGATCACCTCCTAA
GTTTGGGGGGCCTCAGGCCCCTCCCTATTATTCTTTTTACTCTCTGTTTTTCATTGCTTGGAGTTCTTGT
TATCATTGGACTTTTTTATTTGTCTCAATTTTTCTTTCTTTCATGTTCTAACACTTTTAGTCGTGTTTCC
ACCAAAATCCCTTTTCAACTTTCTAAATTTTTTATTCTCGCTCCCATTCTTCTCCATTTTTCTCCATTTT
TCTTTTTTTTTCTAACTAACCTTTTTCTCCCTCTTCCTTTCTTTCTCTCTCCTTCCCCTTTCTTTTTTGG
ATAAATTTATGTACTTTTTTTCTCTCTTTTCTGTATGTTTCTTTCTCCTGACCTTTCTTACCTTGTTGGT
GCCTTACGTGACGGTTCTGTTTACTATTATTCTCGGAATAGGTCTTACTATACTCTTTTTTATCAAAAGT
ATCGTTCTTGGCTTGTTCACTCTATTGGTAAGCGTATAACTAGATTATTTGGTTTAAACTATTCTATTGA
CGAATATAAGCGCGGTCATTATCGTCTTCGCATTTCAAGCAAGCGCTTGTATTCTCTCTGGATTGACCAA
TTTGGTTTTCCTCGTGAGGGTGAGACTCAGTTACACTGGGATGTTCCTCGTCTTATTTTAGATAGCGATC
TTCTTACTCAGTCTTACTTTCTCCGAGCTTTTTTTGACACTGAGGGTGATGTTTCTCCTTCATCTAGTTC
TACTTATTATCTTGGTTTAAGTCAAAAGAATACTACTGTTTTATATCAACTTAAATCTCTTCTTTCTTCT
TTCGATATTAAAACTTCCTCCATTCATTTAGCTGATAAAAAGTCTAATACTTACAGGTTTAGTATTGTTG
GCAAGGAAGAAATTTTCAAATTTAGGGACAAGATAGGTTCTGAGCACCCTGTTAAGAAAGAAAAAATTGA
CCAAATTCTTCTTTCCAGCGACTAAATTATTATTTTTTAATTATCAAGAGCATTAAGGGTTTATTCAGCT
TATTTTTGTCTCTTTAGATATGGATTAGCTTTTTCTTTCTTAGATGGAAGTTGTTTGTTTATAGAATTGC
CTTTCCTCCTTCCTTCTCTTTCTTATCCTTTCTTATTTTCTCTTTATTCCTCTTTATTAAGTTTCAAATA
CATATTCATTGTTAGTTTATTCTTTCTAGCCTAATTTATTCATTTTTAGATCCATACCTTTCCTTTTTAG
TTAACTTTCTTTTTAGCTATCATATTACAGCTATCACTATCAATAATGCTATCGACTATCACTATCAAAG
GGAGTGATAACATTAAGAAAATAAAGATAAAGTGAATGAAAAGAAAGGAAAAAATAAGTAAAAGCAGAAA
AAGTAAAAAACGGACATAAGGTAAAAAAAATAGAAGAGTAAG

>FWV0061
TCTCTCGGTTCCTCTTTCACCAGTTTCTTAAGGAAAGGTTCATTAATGATTATGAATTCTCTTGCTTTGT
GGGGGTCTATGATCTGAAAGAAATTCATAATTCCGACATAAACCCCCACATTAATAAAAATTAATTTTTG
GACATGCTTTATATAATGAAGAAAAATTACTTTAGTTCTTCGTTGTGAAGAAAATCAAATAGGTGAATAC
TATGAAAAAAGAATACTTATCATTTTTTTCATAATATTATCTACAACTTTTATTATCCTCCCAGCTTTTA
CAACATCTATTCCAAGTGTTCTAGCTATTCAATTGGGTACAGATGATACAATAGAAAAGAGTACTGCAAT
ACTTAAGAAAAACTTTCCAAATCTAAAAGTTGTTTCTTTTGATTCCATAGAATTTTCAATAAAAATTCAT
AGAAAAGCTAATCTCATAATTTGGATTGGCCATGGAAACAATGATTACATAAAGTTAAATGATCAAAGGG
TTTCCTGGGAAGACTTTTCGAAATTTATTAAGAAGACACCTTCATACGACATTGTTCTTTCTTGTTATTC
AAGTAGTCTTATAAAAATTACATCTATTACATCAGAAGAAGCTTTAACTATTAATGGTGAAATTGATGGT
GTTTTAGGAGCTTTAATGATATCATATCTTTACAATCCATCATTTACATTAGCAAAAGAGATAGTATCAC
ATCGCAGAGCTCTTTTTGATAGGAAAGTTAATTTCATGCCATTATCATTTATGCTTGATCCTGGCGAAGG
TGGTGACAGTGAGGGTCAAGATTTTGATATACCCTATAACTATGAAGAAATACAAGAAAGATCTGATGAA
TACATTTTTGCGAAATGTAGTGGTGCAGAGTTATCTTATTGGGTAATTATGTCAGTGATTTTACTTATTG
AGATCGTTTTCCTATTTACTATTGATGTTGAGGAATGGGACTTTATCACTAAGGCTATTATAAAAATATA
TACTACTGGTCTAATAGTATCTTTTTGCGCGGTAGTAATGGCTGGGTCAAATGCTATGAGTGCAGAAGAA
ATAGCGATTGAAATGGGTGATATTTTCATTGATATAGGAGGACTTCTCTGGAATGCTTTCACAGCAACTA
CAACAGCAGAAAAAATTGCATGGGGGGCCTTATGCGGATTATCTATCCTAACTCAAATTATAATACATGT
AGCAGATGCTTTAGGAGCAGCTGGTTTAGCAACTACACTTAGAGTAGCTGCATCAATCCTTTTAGTTGCT
TCATGGGTTACTGGTTTTACTTTTGATATAACAGATGATGACGTTGTAATTGGTTAACTCCATTTTTTTC
ATTTTATTGTATTAAGTAAGATTTTTAAAAATAAGAATTTAAAACGGTTTGACATTTATGAATAGTTTAA
CATCACCCAAAAGAACTATGAACTTCATAAGAAGTAATGAAGGATTGCGTAATAGATTTAATTCTATGCA
ATTTAGTGTAGGTGTTACGTTCTTTATCTACATATTCTTTTTTAGCATATTAAACTGTAGTTTTAATTTT
TACTACTTTTTTCTCGATAGTTTAAAGGCCTTCATCTTTATCGTAGTGTGCTATACTTTAGTTTATGTTC
TTTTTGATCACGAATCTATAGTGTTAAAATGGAAAAATAAGGAGGACAGGATAAAGATTTTTTTAGGTAA
ATGGTCTCTTTCTCTAATTCAAGCTAGCAAAATTTTTATCTTAAGCATTATACTACTACTTATCATTCAC
CTTAGTGGTTCTGTAAAAAAACTTGAAAATAGATTCTTTGAGAATTATCCTGATAAACCCTCACCCTTTT
CTTATTCTCCCAATATAATAGAAGGACTACTTATAGGCTTAATTATAGTTCTTGCTTTATTTACCATGTT
CACAGCGGCTTATTGGTCTGTTGCTAGATTTGTTACAATTACAGGTTATCTTAATGAAAAAAAGCTGGTC
AAAGCGAAAGCTAAGCCTTTTATATTAGGTTTATTCTTACAACTTCCTCTTTTACTCATCTTTACAATAA
TTTTAGATGGAATGTTTATAGAGATTAAGAGCGGAGATGTTCATAATAATTGGAATAAACTTTATCCTCT
ATTAGAAGGAAGAGAATATTTTATACTTATAATCCAAGCAGTTTTGTTATTTATTCTAAATTTATTATAT
GTGATTGATGGAAGGCAAAAAATGATGAAAAGAGAGGATTTTGTCAAAATAGAATTATAAATATAAGCAG
TTTAATTGTTTTTCTGCTTCCTAGAATAACATTCGAGGTTCTACAAATATTTTTGTAGGAATAAAACTAG
ACACTACTCGCTTACATATGGATACATAGAATACGAGGATGGAGATCTACTACCTATTCACATGGAATTC
AAAGTTAAATTGATGTATAAACTAGTTGATGGTGAGTATCATAAAGTATTGATAGGCTATGACTACGAAT
ATAATGGTCATCCAGATCCTAATAATTGTTACACTGAAGCAGATACAGATGATAATGATACACGAGATAA
ATCTATAGAAATTGTAGGTACATTAGCAAAAATTTTTGCAGGATTGACAACTTTCTTTGGTACGGCGGCA
ATTACTTTTTTCATTGCAAGTTTGGCATATACTACAGCTGGCACAGCTACAATAGTTACAATAGGTGGTA
TTGTTGCAATAGAGGTTGGATATTTATTAACCCAATTATCGCTTGTGTGTACTATTTTGTGTGGGATATT
TTTTATAAGTCTAATTGTATGCATTATACTTTTAATATGGTATCTTTGTACATAAAGCTGATTAAGGTGA
AATACAATGAATAGTTCTAAATCTGATAATGGATCTAAATTAGACGATGATAAAAAGTTTTCTGAATATA
GAGTATACGATGGTAAAAAGTTAACTCCTATATTATTAAAACTAGGAATAGAAGCCATAATTATGGCTTT
CTTTACTTTGATATTTGTTTTAATTTTCCTCTTTGCATCTCCTAAATTAAATGATAATAAGATTTTAATT
TATGATCTATTAATTGCTATTTCTGGAATATTTTTATGTTTTATTGCCGGAACTTCATGTTTCATCTCGT
TAATACTAGTTCTTCGTAAATTAATAAAAATGAATAATCAGTCAAAGGCTCAAGAAATGCTTAACTCTTT
AACAATAAAAACATTAGATCTGTATCTGCTTATCATTGGAATAATTGTAACGTTAATAGGATTTATACTC
TTTTTTATTCATTTGTTTTAGTTTTTTTGATGATAGAATAGGTTATATTTTCACATTACCTTTTTTTTTC
TTCTCCACACAAGATAGATCAGTGTATTTCTTTTCTGGAATAAGTTTTACAGTTATTTTATTTCCATCTT
TTTAAGTTCTATAATGTAAAAATTTGAAAAAGAATCATTCAATTTCTAATATCTAGCAAAAGAGTAGTAT
TAAAAAAATTTAGAAAGATTAAGGAAGAAGTTTTTTTATACGTATTTTTGTATGTACAAAATGGGGATGA
TCGAAAGGCATTTGGTGAAGCGTGAGCAATGCTATAAAGAAGCTAAGGTGACCCAGTTATTATTACAAAA
TTTATTTTTATTCATTTAACATCTTTAATGTTTCAAATAATTTATTTATTTCTTCTTCCGTATTGTATAC
ATGAGTAGATATTTGTAACACATTTTCTTTTCCTAGTTCATCCATTAACAAATGTGAGCAAAAAGAACCT
GCTCTTACTATTATATTACCCACATCTTCTAGTATTATAGCTACGTCATAAGGATCAAATCCTTTAATTT
GTAAGGTATATATTGGTCCTTTTTCTATTCCCTCTAAAGTGATTGTTTCGATGTTAGGATCTTCTTCTAT
TTTTGACTCTATTAATTTCTTTAGTTTGTTCTCATGTTCTTTTATTTTTTCTAGCCCTATTTCTTTTAAC
ACTTCCAAACTTTTTGCTAGAGCTATTATTCCTGGTAGATTTGGTACTCCTGGTTCATATTTAAGAGAAG
GTGCTGCTAGTTCATATTCATCTTTTTTCATCAATCTAATAGAATTTGAACCCACAAGAACTGGGTCGAA
TTCTTGAATATATTCATCTTTTGATATTTGTACTGCAACTCCTGGTAAACCTAAAGCTCCCACAGAAGAT
GAAAAGATTACTGCATCAGGACATTCATCTTTAAAGTACAAAGGCTCGTGTCCTACTATTTTACTTATAT
CAAAAATAAATTTCACTTTTTTCTCTTTTGTTATTTCTATTATTTTTCTCCAATCTCTTTTTGAGCCTAT
TATATAAGTTACTGCTGACAGAATGACAAATTTAGTCTTTTCAGTTATTTTATTTTTCAGAGCTTTTATA
ATATCCTTTTCATCTTCTAAAGTGAGATAGGTTACTGAATAACCTAACTTTTTACTACCTTTTAATATTG
GGGCAAGAATTGAATGTTCTTCAGCCACACTTGTGATTATTTCTTCTCCTTCTGCCCAGTTGTGAGAGAA
AATGTTGTTTATTAGAGCTACCTCAATACTAGGTAGGAAGAATAGATTTTTAGGATTAACTTTAAAAAAT
TCACTTATGCTTTCTCTAGCTTTTCTTAATGCTTTGCTTGCACAAATACCTAGTTTATGTGTTGCTCCAC
GAGGAAAACCATTACACTCAAGGATGAAGGAAGACATCTCTTCAAAAGATTCTTTGGGTAGTCTCCCTGT
TGTTGCCGAATCCAAATAGATCACTTTTTCATCAATAAGAAATTCTTTGTTGAATCTTTTTACTGATTGC
ATGTGATTTCTTGAAATCAAGCATTTAATAGTGTTTCTAGACCTATTCTGTTTCAAATGCTAAATTAAGA
AAAAAGGAATACTTTTAAACAAGGCTATTCATATTTTCCTTAATGCTTCAAGTGAGCGAAGAAGATCTAA
AAAAAAGAATAAAAAAAATACTTAACAAATACTCTAAGGTTCGTTCTTCATTGAATAAGGAAAATGTTTC
CCCGAGCGAGAACAGAGAAGACTTATGGAATGTTCGCGCAGATTTAGAATTAATTATTGTTGAAATGAAA
TATCTCTACAATCTTAAAGAATTCTATAAATGGCAAGGAGAATTCAAAAAAACAAAAGGTACAGCAAATC
CAATAAAAGCAACTGAACGTTTAAAAAAATTCAATAAATCCTCAAATAAGTTTTTAGAATCTTTTGATAA
AGATATTGAAGAGAGCTTTCGTTATTTGTGGGAATTAAAGGAGACTATTTCTAAAAATATGAAAGCTTTT
TCCTATCCTACTTGGATAAGAAGAGATAAGAAATTTATTAAACAGAGTGAAAAAATCTTTTATGTTTAAT
TTCTTTAGTTATCAATAAATCTTTAATATAGTAAAAAAAATGAAATAAAGGAGTAACAAATGTCTTCACA
GAGCGAATTTTGGGATGATGAGAGAAAAATAAGAGAAGCTTTTAATGTTTCCAACTTTATTTGCCCAATG
AAAGGAATAAATTACCCATGTGTAGTTTGTAAAGAATGTCAAGAAATGGACTTAAAACAATATTTTCTAC
AAAATGGATTGATAGAAAAAACAAAAAATTCTAGCCTAATATCACTAATAATAGAAATAAAAGACCCATT
CGATGATATGTTATTAAAGAGAATTTGCAAAACACTATTCAAAGAAACAGGAATTGTAATGTCAGAACCA
GAACCAGGTTTTTCAGTAACATTCTTCATCACTCCTGCCCTTTTAGAAAAAGTAGAAAGTAAAGAAGATT
TAATTAAATTCATAAAAGATTTCCCTCATACGTTCTTGACAGAAACTATTTCAGCAAAAAGCGCCTTGAA
CAAATGGGAAAGAGTAACTGCAAAAAGATTAGCTTGGAATATGGGAGTAAGATAGAAAAGACAAAACAAA
AAAAATTTTTGCTGATAAAATCACAATAACTTATACAAACGAAAATATAAAAGAGCTAATCCTACAAAAC
GAAAGAAAAACAGTTTTTCATATAGCAAAGTTAGAAGATTCCAACTCGAGATGGAAAATAAATATCGAAA
AATTCATATGGAGATAAAAAAAAAAGAAAACGTTAAGCGAAGTAAGCACGAGTAGTCGGATATTTTTGGC
GTACAAAAGAAAGTGTTTGGGCGTACATTATTTGTAAACCTCCTCAAATTTTTTCCTCATTTGTTCTAAG
GCTTTTTCTTTTTCTATTTGTAGATATTTCTTAGTTTGGTTAATATCAGAATGACGCAATAATCTGGCTG
CTAAATAAATATCTCCTGAACGTTCATAACATCTCCAGCCAGCTGTATAACGCATATCATAGTAGGTAAA
TTTCCCATCTATAGCTCTTAAAGCCGCTCTATGGTTTGAAAGATTGCCTTCAGTAATAGCATCACCCCAT
GAGTTGACAAATAATCTTGTTGACTGAGTATTTTGAAGTTTTCTCCAAGATAAAAGTTGTTTTATCTTTG
GTCGAAGTATAGTTGGAATTGGAAGCAGAGATTGAACTTTAGTTTTAGTAATTTCAGAACGTAAATTTAT
TGTCCAATTTTCTAAGTTAATATCAGTTACTTCCAATAAGCTCATTTCCTTAGGCCTAATTCCAAACTGG
AAACCTAACCAAATAAACCAATATAGCCAACGTGGGAATTTTCGAGTTAAAACTTCATTTAGAAATTGTT
CTATCTCATGATCAGGATAATAATGCTTTTCACGTTTAACAATCTTTTTCTTTGATTTATAACTGTTCAA
AAATTCAGCAGAATCGATAATTCTTCTGTCAGCAAGATAACGAGTATATTGTTTTAATGTATTCAAATAT
TGATTATATTGACTATTCCCCACTTTTTTTGATATATAAGTTAAAAAGTCCTGAAGAATAGCTTCAGTAA
CAATATCTGTTTGAGCATATTTGTAAAATCTAAAGAGACGCCTATAATAACCTCGATAAGTGATAGGCCT
AACTTGTAAAATCTTGATTTTGAGAAAATTATCTATATTAGGAGATATTGGAGCTGAAGGAATAGTGACT
CTAAAATCTCGATCATTCATCATTTAACACCTTTTTTTTATTCCATATGATTCTATCACGTACATATCTA
AGATATCCTGCATCTCTTAAATAGGCAATAACATCATAAACAAATTCACGATGATAATCAGTAGTGAATA
AAGAAGCAAGTTCATGATCAGTTTGGCAATGTACAGCTTCCTTAAAATCTAAATAATTAAGAATTTCTTC
AACAACATTATCTGATTGTTGCTGACGAACCTTGTGTTGTAACTTATAGACAAGACTATCAATAGCTTCC
AGAATCTTTACCTCTGACTCGTTTATCGCTTGGATAATATCTTGTTTATCTTGATTTGAAAGGCCAATAG
AAAGAGAAGTTGAAACATCTTCAGGATTGGATATATACCTTTTCAAAGCTTCTTCAATTAAAGAACTATA
GGTGCGATGTTCAGGGTTTTGTGCAAGAAAATTATCAATTTCAGTTTTGAATTCTACAGTGGTCCGAGCA
AAAAACCGTTCAGATTTCTTTCTCTTCATAATTTAGCTCTCCTAGGTTTTGCGACAATAGAATTAAGTTT
AGCATTAATTTCCTCCAATAGCTTCTCTATTCGTTCTAACCTTTCATCTTTAGGATGCTGTTTAGGTGTA
TGCTGATCGCGAATTTTCTCTTTGGACTCAGTACTCATATGATAAACACATCCTTCTTCTTAAGATAGAA
AATGAATAATTCTTCATCTTCAGTGATTTTGTTGCGATAGAAAGAATTGAGTAATCGGACAGCTTCTTGT
CTTGTTTTCTTATCTGTATCTTTCTTCAAAAGATCAGTTGAAATGTCCTTTAGTTTCTTTTTTTCAATCT
TAACTATTTTAGCAATGCAGAGATATCTGTTGTTAAGTTTGACATATATACAATCATTGATTTGAATGCC
TTTTAGTCTTCGCCTAATAGTAGTGATTGTTTGGCCACTTTGAAGGTCATCTATTTTTGTATAGAGATGA
CTAAATTTAAGCACTTTCATCTTCTTCTACTCCTGTAGTTTATCCCCTATTCTCCTTAATTTGCCTAAGA
AGTGGTCTTTATAGCGAATTTTGATATCATGCAACTTATCTAATTCTGTCTTGATTCGTAGTAGATTATC
TTTAGCGTACAGTGCTTTGAGTTCTTCTTTAGTTACGTATACATATTTAGAAGGAAGATGAACAAGATTC
ATAGGGCCAATCCAGATTGTATCAGTCACGTAATCTTTTATTTCCAAAACAAGATCTATTACGTGATTAT
CAAGAAAAGGTTCAATTGATACACTTGTCTGAAAATTATTGTTGTAAGCATATTTTAAGGCTGTAAGTCG
TTCAGATACGGAAGGTGCATTAGGTTCCCAGTAAGCTCTTATTTTATCATCTAATGTTCCTATAGTAAAA
CGAAACAGTATCTGTTCACGATAAGCAAATAGTAACTCTTCACAAAGCTTCTTGATAACAAAATAATCTG
GTTTAGTGACTATGAGTAAATTATTTCCTGGTTCAAGGATATTTTTGAAAACTTTAATAGCAAGATCAAC
ATTCTGCCAAGTAATATCATGAGAGGAAGGAGACATAATCCAACCATCACGTTTTTTAAAGCGTTTATAA
GCCATCTCGGGTTTATTGACAGCATTTGTCCAGTCAAGCCAGCTTTTTCTATTGAAACGATTGGCCATAC
TTCTAGCATAGCAATAGAGACACCCATTAATGCACCCTTCAGAAAAGTTCACGTTAGAATTGGCCCATTC
TTTAGTTCCTTGAGTTTTCATGTTTCTTCCTCCTGAATTGAGCTCTTATTTTCTTCAAAAAATTCCCAAA
GTGAACGAATATCGTGAATCCAAGAGATGTGTAATTGAGAGATCAACACTATTTCATCAGATTCTACGCC
GATAAGCTGATTACGAAAGATTTTATTCTTGTTAACAAAAGTTTCAAATGCTTTGCTATCAGAAAATTGA
AATTGAATTGTTTCATCATCTTCAGCAAACAAGCGGTAACACTTTCCATCTTTCGCAAGAATATATTTAG
GAAGATACTTGAATGCTTGAATAAAATCATCAGAATATCTATCAAGAGTTTCGTTTTGACAATCAATATT
GAGTTTCACAGGATGTCCAGTTTCAGACATAAGTTCGAGAATGGTATTAAGTACTCGACATGAAACCATT
TCAAAATTGTCAGCATATTGGTATAGTCTTAAAATGCATTTGTCACAAGAAGACATGTCAACAAGCTTAT
CAAAAGATTCTTTTAGCGATTGCCAAGCACAGTCAGGATGATAATAGTTATGATCAGTATCCAACCAGTC
GGTTAAGGAGATTTCAGCATAAGGAGTGACAACATCATCACAACGAGCACATTTATGAATTGTTGCTTTT
TTCTTTGTTTGTTTAGAACTCTTATCAGAAGCTTCTATTTTAGAGTGTTTTTGTTCCATGTCTAAGTTTT
TCGCTGTTTCATCTTCTATTTTATAATCTTCTGATTGTTTAGCTGTAAAGTCATCAGTTTTTAGATCTAT
ATTTTTATATGTACAATTTGGAATATAAGAAACATGAACGCTTTTCAAATATAATTTATGTGCTTCACAA
AATAAATATCCTGAACTTGTTACTTTTTTGAAGTGTTTACAATCAAGACATGTTTCATGTATAACTTGAA
CCCTTTCTATAGTTATTTTAGAAGCTTCGTCATCAGCATAGAAGTCCTCAATACTATACTTTGGTATAGC
TTCATCTTCGTGAGGAGAAATCAAAAATAAAACATACGATAGAAGATCATCAACATCAAAATATTCTGAA
TATTCGTCAGGAGTGTCATAAATACTAGAAAGCTGATATTTTTTCTTTTCTGTATCATAGCATATAAAAT
ACTTATATTTCTGCATCATTTCACGTTTCTTTTCTTCTTGTTCTTGCTGTTCTTTAATTTTACGTACTTC
TTCCTCTGTTGCTCTGACAGAAAGATTTTCATCAATGATTCTTTGAAGAAAGTCTCTTTGTTGATCTTTT
GATAACCCAATTAGAATTTTTGCATGGCCAAAGGAAATAACTCCCTTTTCAAGCGAAACAATAATGCTTT
CATCAGCTTCATTCAAACGGTAAAGATTTTTCACAGTAGAATATGCTAAACCAAGTTCTTCAGCTATCTC
TTTGAGTGATTTCGAGCTTCTTTCCTGGTACTCCTTGATCGCACGAGCCTTTTCCATATGCGACATATCC
TTCCTGGCAAAGTTGCTGAGTAGTGAAAGATGTATAGCTTCAATATCAGAAATAGAGAATTGCTTACATT
CAACAGTTTTCAATCCAGCAAGTTTGGCGGCAGCAAGACGATGAAAACCAGAAAAAACTTCAAAGTCTTG
GTTGATAAGAATAGGTTCCACATTACCCAAATTGCTACCATCAGCTCTTTTTGTTTTCATGCTCACAGCT
AACTGTTTGACATGCTCCTCATCCAATTTAAAGCGAAACTGAAATCGATCTGTTTTAAGCTGATTAACTG
GAACGTGTATTAGAGTATACTTTTCTAGAGTAGTTTGAATGGTTCCACGTGGAACCGTCTCAATTTTATC
ATTGCTTGACACATTAGCTTCTTGAGCTTCTTGCTCATTTTCCCCTGGTAAATGTTCAGAACAATATTGA
TTTTGAGGATCATATGTTTGCCAATCTTCAAAAGAAATTTTTTTCAAATTCTTCTGACAGGAAAGACATT
TAAGAGCAACATATGTTTCAGAATCAGTTTCTATGTAATAGGCTTGTTTTTCACCACAATTGATGAAAAG
CTTGTCATCAAAAATACTAGCTTTATGTTTTTGACCGCATAATGGACAAATGAAACCTTCTATGAATATA
CTTTCAGACGTTTTAAGTATATGAATTTCTTCTTCTTTATGACGTAAAACGATATCAAAGTATTGTCCAG
GAAATTTTTCATAAATACTAAGAATTGCTTTGCGAATACTAATACCATCAGTTATATCGTAGATATTGTC
TTTAATATGAGTAATTTCTTTTTTGTTATCTTCAACTGTCATGATATTCACCTATAAAAAAGCAGATAGT
TCCAGACGGTTTTAGCTTGTTCTTGTGTAAGGTTAAAATTGTAGGCTATGTTCTCAATTGCTTCTTCTGG
GCAACTACCGAAAAAACTTTTATCTAAAGAATTGTTTTCTATTTTAGAGATCAGCTTCTGCGTCACTAGG
ATAATATGCGGAAGCTGTTTCTCGTCCCTTTCAAGTTTAGCTATACGTTTTTTCAAATCTTTGAATTCTT
GCTCTTGTTTCTTCATCATCTCGATGAGTTCAGCTATAACTCTTTTTTGAGATTTTAGAGTTTTGTTCTG
TTGGCTGTTCTCTCTCCTGAGAGTATAATTCTCCTTTTTCAGGAGATCTCTTTCACGAACGATACGTTCT
ATTTTAGCACTACTCAATTTCTTTCACCTCGAAAATAAATTGAAAATTACTGCAATTAGGACAAATTAAT
ACAGGATTTTTTTCAGAGACCGCTAAAGCTTTATCATTATTCATTTTTAGCACCTTTGGATAATTTTTGC
TTAATGAAAGATTCAAAAGTAAGAAAAGGAGAACCTCGAAAACCTTCTATGTATTTCAAAATTAATTCAA
AGTATTCAACAAGTAAATCACGTTTACAATCATTGCATATAATATGAGCATACAGGACGTCGGTAGTATA
GTGACCACAAAACTCACATTGGGTTTGAGTTTTTTGAATAACTACAGTCACAAACAAACCTCCTGTTGCT
TGTTCTCTTGACTACCCTCTTCAGGTAGCTGCACATTCAACTTTTCTGCTAAAGCTACCAAAGCCTTGAA
CACTATCTCGTTTTCTGTATAGCGCTTATTAGTAGCCGTTTGCAGATGATTTTTTATTTTGTGGAGTGTG
TTTTTAGTCCTCCAATCAGTTAGTATTGTTGTTTTTTGCAAAATATTTCACCTTTTGGAATTCGTATACT
GATTTTAGTATATGGTAAACATATATTATCTAAAACCATATATAAATATATCCTATGTATGGGATATTGG
ATACATTTGAATGTATAATGTTTATCTATGATATTATTTAAGAAATAGAATATATATTTCAATATAATGA
AATCATTACTTGATTTTGATGAAAAGGGTACAATGCGGATATTATTAGCGTTAATAGAAGAAGAAAAGAA
TATTACTGAATTAAGAGAAATTGAAGGCGTAGGACTAAATGCTCTTTATAATGCTCTTGAAGCATTAAAG
AAATTAGGGTTGATTTTGGAAAGAGAAGGCTATTACCGTGCACGTA

>FWV0071
AGTCGTCCTCACCAATCTCTTAACTTCCTCACCCCAGGAGAAAGATTTATGAATCACCCCTATGTTTCTC
TAGTACCCAAAAGTGTAACCCAAGTCTATTGAGTAAACACACTAAGAAATATAATCGAAAAATTCTTATG
GGGATGGTCGTACATTTGTACGCCCAAACATACGGTTTAGCACGAGTAGTCGGATATTTTTGGCGTACAA
AAGAAAGTGTTTGGGCGTACATTATTTGTAAACCTCCTCAAATTTTTTCCTCATTTGTTCTAAGGCTTTT
TCTTTTTCTATTTGTAGATATTTCTTAGTTTGGTTAATATCAGAATGACGCAATAATCTGGCTGCTAAAT
AAATATCTCCTGAACGTTCATAACATCTCCAGCCAGCTGTATAACGCATATCATAGTAGGTAAATTTCCC
ATCTATAGCTCTTAAAGCCGCTCTATGGTTTGAAAGATTGCCTTCAGTAATAGCATCACCCCATGAGTTG
ACAAATAATCTTGTTGACTGTGTATTTTGAAGTTTTCTCCAAGATAAAAGTTGTTTTATCTTTGGTCGAA
GTATAGTTGGAATTGGAAGCAGAGATTGAACTTTAGTTTTAGTAATTTCAGAACGTAAATTTATTGTCCA
ATTTTCTAAGTTAATATCAGTTACTTCCAATAAGCTCATTTCCTTAGGCCTAATTCCAAACTGGAAACCT
AACCAAATAAACCAATATAGCCAACGTGGGAATTTTCGAGTTAAAACTTCATTTAGAAATTGTTCTATCT
CATGATCAGGATAATAATGCTTTTCACGTTTAACAATCTTTTTCTTTGATTTATAACTGTTCAAAAATTC
AGCAGAATCGATAATTCTTCTGTCAGCAAGATAACGAGTATATTGTTTTAATGTATTCAAATATTGATTA
TATTGACTATTCCCCACTTTTTTTGATATATAAGTTAAAAAGTCCTGAAGAATAGCTTCAGTAACAATAT
CTGTTTGAGCATATTTGTAAAATCTAAAGAGACGCCTATAATAACCTCGATAAGTGATAGGCCTAACTTG
TAAAATCTTGATTTTGAGAAAATTATCTATATTAGGAGATATTGGAGCTGAAGGAATAGTGACTCTAAAA
TCTCGATCATTCATCATTTAACACCTTTTTTTTATTCCATATGATCCTATCACGTACATATCTAAGATAT
CCTGCATCTCTTAAATAGGCAATAACATCATAAACAAATTCACGATGATAATCAGTAGTGAATAAAGAAG
CAAGTTCATGATCAGTTTGGCAATGTACAGCTTCCTTAAAATCTAAATAATTAAGAATTTCTTCAACAAC
ATTATCTGATTGTTGCTGACGAACCTTGTGTTGTAACTTATAGACAAGACTATCAATAGCTTCCAGAATC
TTTACCTCTGACTCGTTTATCGCTTGGATAATATCTTGTTTATCTTGATTTGAAAGGCCAATAGAAAGAG
AAGTTGAAACATCTTCAGGATTGGATATATACCTTTTCAAAGCTTCTTCAATTAAAGAACTATAGGTGCG
ATGTTCAGGGTTTTGTGCAAGAAAATTATCAATTTCAGTTTTGAATTCTACAGTGGTCCGAGCAAAAAAC
CGTTCAGATTTCTTTCTCTTCATAATTTAGCTCTCCTAGGTTTTGCGACAATAGAATTAAGTTTAGCATT
AATTTCCTCCAATAGCTTCTCTATTCGTTCTAACCTTTCATCTTTAGGATGCTGTTTAGGTGTATGCTGA
TCGCGAATTTTCTCTTTGGACTCAGTACTCATATGATAAACACATCCTTCTTCTTAAGATAGAAAATGAA
TAATTCTTCATCTTCAGTGATTTTGTTACGATAGAAAGAATTGAGTAATTGGACAGCTTCTTGTCTTGTT
TTCTTATCTGTATCTTTCTTCAAAAGATCAGTTGAAATGTCCTTTAGTTTCTTTTTTTCAATCTTAACTA
TTTTAGCAATGCAGAGATATCTGTTGTTAAGTTTGACATATATACAATCATTGATTTGAATGCCTTTTAG
TCTTCGCCTAATAGTAGTGATTGTTTGGCCACTTTGAAGGTCATCTATTTTTGTATAGAGATGACTAAAT
TTAAGCACTTTCATCTTCTTCTACTCCTGTAAGTAATTCTTGATATTTTCAAAGACTTCAACTGCTTCAT
CATCTATTGCATCTATTTGTTCAAGGTTAATGTTCAAGTCCTTTATAGCTTCAACCATATCTTTTATTTC
ATCAAACTCAAGTTCAATATCTTCATTGAATGATAGGAGAAAGTAGCGTTTGTTTCCTTCTTCACCATCA
ACAGTGAGTTCATATTTTTGATATTTTTCAGGATGTTCAATGCGGTCTTTAAGTTCTGTCAATTTTTCTT
CTGTTTCATCGTTTTCATCATCTTGAGGATTCGCGAGTATGATATTATGATCTATATTGTTCTCCTTGAC
ATACTCGACTAGTTCAGCTAATGTGTCAAAATTGTGTTTATTTCTCAATTGATCCATCAAAATGTAACCA
GTTGTATCAGCCGTGAATTTGAGCCAATCTGACTCTTTTTCATCAATATAGTACTGGCACTCTTCAAGAA
TCATTTTGAAAGCAAAATCTGATTGTTCAGCAAGTTTATAGAGTTTATATTGGATATCACATGCTCCTCG
AATTTTACAAGTAACACAAGAATGGAAAGCTATTGTTTTATCACTAATACTTTCATAGAAACACTTTGCA
CAAACATAAGCAGTAGGATAATCATTAATACGTGTCCGGAATTTCACTGGTTGAATTTTTTGCCTACAAA
TATAACATATATCTTGAACTTTTTCAGATATTTCCCAAAGATAAACATCAGAGGAAAAATGTTCACAACC
AGGAGAATTATTATACTCTCCAAATGGACATATTTTTTTATCCTGGAATTCAACTGCTACATCACAATGA
GGACAAGGGTTTTTTTCAATTTCTTTTGCCTTTTGTTCTTGTGCAATCTTTTGTTCTTCCTCTCTTTTTG
CATTATAAAGAGCTCGACCATCAACTACAGTAAAACCATTATTGGTCAATATTTTTAGTACTTGGTCCCT
ATCTCTATCATACATATCATATTGGTCAATAATATCATCAAGTTTTGCCTCAGTAACTAAATCATACCAG
TAAATGTCATAATAGTTCGTTGCTTCTTTTTCATTCCAAATTTCCGTTGAACTTATTTTCTTACTTATTA
AATCTTCTTTATTATTCAGGATATATTTTTCAAAGTCTTCAAAGGCTTTCTTTTTTCGTTCTTTCTCTTC
CTGCTCTTTTTTCTTTTCAGCAGCCAATTTTTCTAATTCACGAACTGAAAAACCATTAGAAACAGCTTTC
TTAATCAGTTTTTTCTGCTCTTTTTCATCTAAACTAGAAACAGCTTTAACATGTCCAACTGAAACACTTC
CTTCACTAAGAAAACGTTGTACTTCTTTTGGAGTATTTAAAAGAGCAAGTCTAGCTGAAACCCATTGTTC
ACTTTTACCTAATTTTTGTCCAATTTGTGCATTAGTATATTGCAGCAACTCTTTATACTTGGCAATTGCT
CTAGCTTCTTCCAAAGCATCCATTTCTTTACGAGTGAAATTGGAAACAAGTGAAACTTCTATAGCTTCAG
CATCCGTTACATCGATAACTTCACATTTAACATATTTAATGTGAGCTTGTTTAGCAGCTGCAACACGATG
ATGACCGCTAATAATTTCATAGTCAGGGCTGTTTCTAATTTTACGAACAATGATTGCTTCAATATTTTTA
CCAAGATTTTTCATGCTTTCAGCTAAAAATGCACAATGTTGCTGATCTAAATAGTCCCTGAATTGGAATT
CTGTTTCCTTTAGTTTATTAACGTCAATTAGCATCGTACAAAATTGGTCCATAGTTGTTTGTGTAGACTT
TATTTGAGTTTGAGTAGATTGAGTCAACTCTCCACGTGGAGAGTTATTATGTTCCTTTTTTAATTCTAAT
TTCTCTAATTCTTCAGCTTGTTTAATTTCTTCTTTCTGTATCTCAAAGTTACATTTAGGACAATAATGAG
CTATACCAGGTATCAGGTCAATAGCAGATGTTTCATATTCCATACCACACTTATCACAAGAAATTTTTTC
GGTGCTACTAGAATTATGCTCAGAACAGTATCTTTCATAATTGCCAGATTTCCATTCCTCAAAGGAAATT
TTTCCTAAACGTTTATTACATTCAAAACATCTGGGGATTATAGTTCGTTCTTCATCTGTTTCAACATAGT
ATATTCGTGTATTCTCGCAGTTTATGAATAACTTACTATCCTCGTGAATTGTAGCTTTGTGTTGTTGGTC
ACAGAGAGGGCAAGGATAATCTTCAACGAATATAATGTTGTCAGTAGATTTCAAAACGTGTATTTGATTG
TCATCTTTTTCTAAAATTATGTCAAAATATTGCCCCATAAATTTAGAATAAATACTAAGAATTGCTTCAC
GAATACTGATAGTTTCATCAGTTATATCATAGATATTATCTTTGACATTAATTACTTTATCACTTATCAA
TTATTTCCCCCTCCCTATTCGTTTAAGAAACTTTATCCAAGCTGTTTTGGCTATTCGTTCTAAGCATTGA
AACTCAGTATAAACATAACGAACAGCATCTTCTTGTTTAACGTGAAAAAGTTTTTTAGGCAACTTTCGTT
GTTTATATAGAGAAAGAAGCTCCAGACAAAGTTGTTCGGCTTCTTGGAGCTCTTTTTCTGTCCTCTGCAT
TTTAGAAACTAAACGAGTGTATATGTCATAAGCTTCCTGAACTTGTTTTTTTTGAAAAGCAAGAGTATCT
TCAAGAGTACGATTTCTGTAAAATTGTGCTTTTAGTTTATCAATGCTAATAACGTTAACCTCAGCTTTCT
TAAGCTGTTTTTCGATCTCTTCAGCTCTCCTATTACGCTGACGCTTTTTATCATCACGTACAAGAGCTTG
TTTCAATAAGCTATTTTCCTTCTTGAGAGCGTAAAGCTCTTTTTTCAAAAAATCTCTTTCAGATCTAAAT
TTATCTATTTTCGAACTACTCAATTTTTTCACCTTCCACTAAAAAATGCTGATCTAGACTAGACTGTCTG
TTTTTTATTTCAGGAAGATCAGATTCAATCCTTTTTTTCAAAATTGTATATAATTCCTGAATTTCTGTGA
ACAAATCTTCTTGATAATGAAATTCCCTTGATTTGGAATAACTACGCTTAAGAGAATCGACTTCATCATC
TTCAAAACTGATGTTAATACTAAGTTTAACTTTACCTTCCATTTTCATCGCTCCAGTTCTAAATAACTAT
CTAGCCACTCTGCAAAAGAAATATTACGAGTTTCAGGAATAACACAAAGAAAACAATCAGATCTTTTACA
GTTTAGACACACTTCATTCTTCCATTTTCTATATTTGTCTTGTAGATGGGAAAGACAGCGAGAACAGATA
TATTTACTAGAATAGGTCTGAAGTGTTCTAACAGTTTTGCATACATCACAAATGTGACCAAGCCAAAAAG
CTTCTTTACGATTTATTGTTTGGCGATTATCAATAACAGATGCACTCACGATTCTTCTACCTCCAGGAAA
TAATGACTACATCCAGCTTTGGGATCACTACAAGTATAGGGATGGTGACAATGTAACATGTGACCAAAAT
TACAAAATTGGCAAGTACTAGGTAAAACAGCTTTTTTATGTAAGGGACAATTATCAAATCTCATGCGGTT
AGATAATTTAGTGATAATGGTTTCAGCTTCTTCAGGAGTTACCCTGTTATCGCAACTTAAATCAGCTTTA
AAATCGTTAATAAGCTTCTTCTTAATTGTTTTAGGAGAGTTACCAGCGTAGATATGCATTAGCTTTTCCT
CCCTTTTTTTTCAACAGTATAACCTGCAGCTTTGAGAAGACGTTTAGCTTTTTCTAATTCTAATTCTTTC
TTCTTACGTAGTTCTTCCTCTTTAGACTTCTTCAACTCACGTGCAGTAGAAATAAGCTCTCTTAACCCTT
TAAGGGATAACTTTTTCATTTCTTTTGCAAGATCATTAAGAAGAAGCTGCTCTTTTATATCAGCAGGAGA
AACTTTTTTTTCAGGAGCGGTTTTTTGGTTATTCATAACAAACTACCTCCTGTTGCTTGTTCTCTTGACT
CCCTGATTTTTCAGAGAGCTGCGCTTTTATCTCTCTATAGGCTTTATGAATCAAAAAGCGAACTAATTCT
GAATCATTTTGTAGCCCATAGAAGGATTTGACTTCCGCAACCATCCTGCGTGCGGATTCATTTTCGAAAC
GAGTGCGGATTTCATAGGACATTTGTATCCGTATATTGTCTAACAAAACGGCTATAAAAAACTTTCGACA
ATTTGTCCAATTCGCTCCATCTGTTGTCTAAACAATTTTATAAGACAGAAATGGACATGGATAGACATGG
AATCTAACGAAGGGACACCAACGGAATTACGAATAAAACTATCCAAAAGATTGGCTAAGCTTTTTTTGGA
AGTAAAAAAGTACTATTTGCTTGAAAACAACTCAGAGGTAATTAGAACACTGATAAGAGAAAAATATGAG
GAAATAATGGCAAAAAAGGAAGGAAGAGAATAGAAGATGAGGAAACGGGATGGTGAATTGAATGGTTAAT
TTTGAGATATTAAATGATATCATTACAATACTTGCTTTTTTTATTTCTTTTTCTTTGCTTATATTAAAAA
TAATTGAGGTTAAACGTTCAAAAAAAAGAAGTCAAATAATTATATCAGAAATTGAAGTGAACTATATTGG
AAAATACATTCCATCAGTATTCAATTTATCTGGTCCTGAAACTATTGAAGAACAATCGAATAAATATGAA
ACAAAATCAATGTTTGAGTTTTCTTTTGCAATAAAAAATTGGGGAACACAAACTAACTCTGTAAAACTTA
TTCCTTATTTAGATTTATTCAATGATGCAAAGAAAAGGTTAAAAGCAGTATTATATGAACCTGATGAATC
ATCATTAAATTTCTCACTTTCACCAAATGAAGTTAAAGAACAAAAAATAGTTTATGTTTCTAAAACTAAA
GTCAACTCGATTAAAGAAATAAAATTAACTATTAATTGTAGATATGACTATAAAGAAGGGAAGAAATTTA
AGAAAAAACAGCGAATATTGTTAATTAAAGGTGATAGGCTGAAGAAGATAATAGAAGAGGAGGAATAAGA
ACAAAACAAAGAACCGTTTAGATATTTTATTTTTTTGCTTTAAGGAAGGAATGAAAGGAAGGAATGGTAA
TGTATCAACTAAATAGTTTATCTTACTCAAGTATAATAGAAAAAAGAAAAAAGATTTACGCTTCTGGAAA
GAGGGATATAGCCTTTATTATCCGTTCATATGCGAGTGAGGATCAAGACACTTACACCTTACAATCTATC
AAATCTTTCTGTGACGAATATAGGATAGCGTGGTTAGAGCCAAAAGATGAACGTATTGGTGACACCAGGC
TTGAGCAAATCTTGAATTTTTCTTTTTTATGTGATTTTGGCATTATTATTTTACCTCCTAAGCCAAACGA
GAATGTGTCTTTTGAAATTGGTTTAATGACCGCTCTTGGTAAGAAAATCTTTATTTTGAAAAACAGTCGT
AAAGTTAAGAGAAAACTTCCCTTTGACTACGGTGATTTTGTTTATATCTCATATAATACTAAGCCAAATT
TGTGGGAATTTCTTGTTAAAGAATATGACTTATACCTTGCTAAATATTCAAAGCAGAAAGCAATCAAGGA
GATTATTAACAAAGCCTTTAGTCCTCTAAAGAAAACAAAAACCAACCAACTTGAAAACGCTTTGGTATCC
TTAAAAGTCACTCCTGGAGACAACAATGACAAAAATTACGAACTATTTTTGGAACTATGGGAAAAGAATC
CCTCAAAAGTTCTTAGGAAGTTGGAACAACCTTTCCTTCTTGAACTTGCAAGACACAATGGAATTTCAAA
TCTAAATACCAATCCAACACGATTGATTAAACAAATTAATGATGTTGTTTTTTCAAGAATTGCTGAGAAA
AAAAGCAAACAGTTCTTCTATCCTCATACGCTGAAAATTATTAAGTACATAATACAAAACTTTGAGGAGA
GTTTAAAATATGTCAAAAAATAACAGGAAGGAATGAGGGTGCGCACCCATGATAATTAAAGAAAAAAGAA
TAATTAAATCCTTCTATTCAAACAGAAGAGGGATTTGAAAAACAGTAGGAAGGAATGATAAATGGAGGAG
GCTTGCTGTGGGAAAAAAAGGAAAAAAAGTTGTTAAATTAAGAAAGGGCGGCGTGGGAGCGGTATTAACG
TGCTATGAATCTATTAAATTTAATCATTCAGAAGTTTTCCATTCTGAAAAACGTTTAAGGGAATTTTTTA
ATTTGAATAATAATCATATTTGTGTTGATGGTGGAGCACATTATAATAGCTGTCCTTGGGTGATTATCGA
AGAGACTACTCAAGGAATAGATAAAGGGATCAGACAATTAGAAGCTATGGCTAGTCTTATTGAATCTAGA
GGTAGTATTGTCAAACGGGCTTTTCTTTTAGTAGAGCGTTTAGCAAGTAAAAACTTCCAAAGAGATAACA
ACTGGATACTTATCTATAAACCTACAAAGAAGCCTTTTCTTATAGGTAGTAAGAGTAATAGTTATGTTTT
TGTAGGTTATTATGGTAATAAACTAGAAACACTAACTAGAAAAATTATTCAAGTAGAAAAAAATCTGAAG
GATAGATAAGAATGGGCATATATATCGAAATAAAAGAAAAAAGTAAGAATAATCGTGTTTGGCAAGGATT
GCCCATTTTTAAGCAATTCTATAGAGCATTAAGTCAAAATGATTTTTTCAAATTTAAAGGAACTATTAAT
GTCTGGAGAGGTTATCCTTTACCTAAGCTTGGTACAATAATTAAAACAACAACTAGTTTAGAAGATATTG
ATGTTCGTGATATCCTTAATCATGAAACAATTGATCAGCGTTGGAATACTTTTGTTCATTCAATTGAAGT
TCCAGGTTATGTTCATTTAGAACATAACTCTTTGGATATTCCAGCATATTTGATGTTTTCAGGAGATGAG
ATTATCAATGATATGCCTAATATCTATTTAGAAACTTTCACATATATGGGAAAGAATCTACATGATTATC
TTAAAGGCAAAGAAAACATAGATCAACTAAGATTGTTGAAAATACTTGATAACTTTTATAGTCAATTAAA
GCCCCATCAAACTAAAATATTTAATCTTTTTATTGGACAAGACCATGAATGTGTAAAATTTTTCCATAAA
GCTTTCTATTTCCGTTTTAGTAGTCGTTACGAGTTTTTCAAGCAATTCCTATTGTATGTTTCAAGATTAC
GAAAAAGAACTGAACAATTAGATTGGATACAAAAAAATCGTGAAAAGATCTTGCAGATGTATCAATATAT
ATCCTACTTACGACCAGATTTTATACCAACAATCATTGATAAAACGCCTATTAGAACTCATGATGAAAAA
AAACGCAGTATCTCTGCTTTATTATTTGACCGCATGAAACAAACAGTAAGAGTCACAAGTGGGAGCTTAA
TAATTATTGATAAAGACTTTACAGGAAAAAATGTGCATCTATTCTTGAATGAATTATTTAGCGATTTTAG
TGATGTTGTCTTTAAAACGTTTGATACTAAAGATGAAATAACAAAAAGATTTACTAAACAATTTGAAGAA
AAACTAAAAGAGTGGTTTTAATAAAAAAGACGAGATGCTTTTTAAAAAGTAGTTATTCTTCTGGTTCATA
GATATCAGGATTTCCATATATTGCTGCAAAATCATCTCGGTCATAGTTAAAATTACGAATAAATAGAAGA
TTCTTTTTTGGTACTTTAGTAAAATCTACAACACATTTTCCCCCTCTTGAACTTCCATTAAATTGTCGCA
TATTTCGTTGAAAACTACGATCTAACCATCCTTGAGCTACTCCTTTTTTAAAATCATCTTCAGTAAAATA
ATATGCACCTACTTTAATTATCACGAAAGCCGTTTTCATTTTTCTTGGTGGCCGTCCTTCAGCTTTTCTT
TTCTTGGTGTATTCTGATTCTCCTCCTTTTAATTCCTCGTGCCACCTTCTAAAATCACCATTTTCATCAG
AGTAAGCTACAGAATCAGCAATTATAACTCCTATTCCTCCAAATTCATCCAAGAGTTTATTCATTACTTG
ATTACTAAATAGTATTGTTGGAATTTCTTCATCTGCTGTTTTATTTCTAACATCCCACAGATATTCTCCT
TTTACCAAGTAGTTTTTTCCTTCGGTATAGGATTCTATTCCTGGACACTTTTCATCACAAAGTTCCCGCA
CTAAATGTTTCAAATAATAGCCTTGCCATTCATTTTCTTTCCATGATGGTAATTCTTTTTCTTTCATTTC
TTGAATAGCATATCTACCATCGACATAGGGTACAGGACCTCGAGTAATACCTGCAGTACCTAACTCTTCA
AAAATTAAATCCACAATCTTTTTTGCTTCTTCTTTTGGATTCATTCATTAGATCTCCCAATATTTCTTTG
GGTTTCCTTCTTCTTTTATAACTTTATAAGCCTTAGGGTATTTTTTGGCTAACTCTTGCAGAGAGGGTTT
TAGAGTAATATATGGTTGGTAAAGCGCCCCTATTTTCATATCATCCAAGTTTTTATTAATAACAGATTTT
AATCTTTCATTAATTTCAAAGCCTAGATAATGTCTATAATTCCCTTTTGCAACGACTGCTGTTGTTCCGT
TACCCATGAAAGGATCCAAAACAATATCTCCTGGACGTGAACTAAAATCCATTAGTTTTTTTACCAATTC
TTTAGGAAGTGTTGTAGAGTTTTTCTTTTTTCCTCTCTTATAATTTCTTTTCATTTCAATTGAATCTAAT
GGGTAATGTATGATTTTATTAAAATAGTATTTATCTGGATCTTTAACATAAAATAAGATATGATAGTGAC
TTGAAACATATTTTCGCATAGTAAAGACACCAAAAGAATAGGTCCAAATTAGATGGTTTATCAAAGTAAG
ACCTGCTCTTCTAGCTGCTGCTAGCACAAATTCTAAATTGTTCCAACCACTAAAAATATAAGCGGAAGAT
GTATCTTTCATTATTTTAGGTAACTTACTAATCCATTTTTCAGTAAATAGATCATATTCCTCTTTATCAA
CTTCATGATAATTGTTAATTACAAAATCTGAATCACGATTATATAATTCTTCCATAGAATCAAATTCTAT
TCCAAAAGGTGGGTCAGCAATTATAAGGTCAACAGATTCAGCAGGTAGTTTTTCCATTCCATTAATACAA
TCTTCATAAAATATAGTATTAAGACCTTTCCTTTCCTTTTTTTTGTATAATTCTTTTGCTTGATAGTCTG
TCCAATCATCTGTAGGTTTAAATTTAAAAGCTGCCAATCCTGGAATATATTTTCTTTTCCCTTTTGTCTT
TTTAGATATCGGTTGGTTCTCAATACTACTTGCCAAAATAATCACTTTCCAGCTCCTTAGTTATACTTAG
ATGAGCCGAGCTTTAAACCTTTCGGTGGTTTTATAAATTTTTTATATTATTTTCGTTTTCATCTGAAAGT
TATAAAAAACGAGACAAAAATTATAATCATTACTAAATTCTTTATTTCCGTGGGCATATGCTCTTTAAAA
TGATTATTTCCATTGAACTCTTTAAGCTACAAGACAGAGTAATTTTATGCTTTTTCACAATAAATAGAGG
GTAAAATAGAGGGGTAAAATTACAGTTATTATGTGTCCATCTTAGGTTCATTATCTAGATCAAAACCTTT
CTCGAAGTTTTTTCTCAATTTTTCCTCACTTGAATCTCTTAATCTCTTTTCATAAATATCACAATGCTTT
AACAAATCCCTAGCTAATTCATGAGGATTTATTATAATGTATTTAATTTTATCCTTACTCCATATTATTT
CGAAGGGGTTCTTTGTTTCACTTGTCAAACTAATATCTTGTTCTGTCATACCTACATGATAAACACCACA
TCTCACCTTTTCATAGACTTTTTTAGCTATTGTGACTAATTCATTTTCAGAAGTTGCATAGTTCCACTTT
AAGTCGTTATGTACTGCTTTAAAACCTGCGATAAACTTTTCCTTTGGCTTACCTAGTGGTCTATAGCCAT
ATTTTCCAATCGTCTCAAAATATACAAATAAGATATTTAATGTTGCAAAACCTGAATCTGGTATTCCTGT
AAATTTTAGTCCTTTTGTTGTTTCAAATCCGTTAATTACTTTATTCGCAATATCTAACTGCCAATATTTG
ACTCTATCTATAAATAACTTAATTTTATCATCCAATGACCATTTAGAGTATTCACTAGGGAAATCTTTAT
TAGTAAAATTTTTTGATAAATAATGTTTAATTTCCATATTATTTATTTAATATACTTGACATTAATATTT
CTTTCTGTTAGTCTTCAGCCAATCATACCAAAACGCATATTCTTACTTAGAAATTAACTATTTCACGGGC
AAGAATTTAAAGTGTTTATAAACAAGTGCCCAAGTCAAAAGAGGAATTTCAAAGATTTCTATCTACTCTT
GATTAGATTCTGAAATATATTAATCAATCCAAATTCAACAGAAATTCAATTAATTTTTTATCCTGAACTG
GATCAAGTTCAATAATATTTTTTGGATTTTTGAGCTGTTCATTGAAGAAATATAAATCTTCTAAATTTGG
GTAAAGAAAAAGAAGATTAGCAGTTTTAAGTATATATGCAAGTTCAAGATTAGAAAACATTCTACACATC
TATATCAAACCTCTTCTTTTTTTTGTTCTCTTTTCCAGACCTAACCTTCTCCTCTTGTATTACTGTAAGT
ATAATTACTTGTTCGAGTGTCAGATTGTTGAAGTCCAGTTCAGAACCTAAACCTTCCAGAAAAATTTCTA
TTCCCCGGGGAATTTTCTCTTTCATTTTTTCTTTTTCTTTTTCTTTTGCTTTTGCTTTTGCTTTTGTTTT
CTCTTCTTCAGTTAATAAAGGACTAAGGAGAGAATGTAATTTTTGGACTAGTTCGGTGTATTTTTCACGG
TAAAAAGCTTCCTGAAGTTTTCTTTCCTGGTCTTCTCCAGGAATAAACAAAGAAATAGTTTCATGGAAAG
GACGAGTTTCAGTCTTCCACATAAATTTGAGTCCAGGATGAGAATCTAACTTCTCACCAAACCTTTTTTC
ACTACTGCTACGTTTGGTAGTAAGGAGTTTATGATTGAAAAGGGCCAAAGCAAAATGATCAAGAGCAAGA
GCATCAGCAGAATCACTATCAGAAATATCACCAGCAGTATCAGGATCGGAAAAAAGAGCAAGATCGTAAG
GCTTCAAAGAAGAATCCTGGTTGAAAGAATCACGAACCTGACGAGAAAGAGAAAGAGAAAGAGAAAGAGA
AAGAGAAAGAGAAAGAAAAAGGGGGGAAGAAGAAGAAGAAAAGAGAGGGGGGTTTAGGTTTGCAATCTGG
GAAAAATTAGATAAAGCGCCCTTTAGGCATTTATAGGCATAAAATTCACCTATTTGTTCTAAATCGTGAG
TAGTAAGTTTGTTCCAGCACTCGTGATATTGATCTGCATATTGACTGATGGCTTGATAAATTGATTGAGC
TGATACTTTATCTGCCCACATTTTAGCTATATCTGTACGCTTAACTAAATCAAGTTTAACAGTGGAAGGA
TAAAGCTTTTGACCTTTAAGAGTGTATAATTCTTTTTCCCAGAGTAACATGGCAGTAGCAACTCTTGAGA
AGGGTTCGGGAACATTTAGCTTTGTTGTAAAATATGAACAAATTAAATCTCTTAACAAAATAAACTTAGA
ACTGTCTGAGATGTTAGGGATACTTTTCTCATCATCAACAAAAAAGTTGTTTTGAGAAACTTTCTTTTTC
AGGATGTAGTTAGTAAGATAATCAATATATTTTGTATGACCGCTAACTCCACTTAGAGCGGCTAAAAGCT
CAACATCTCTTTTTTGCTCTATAGAAATATTATGTTCTATACTTGCATTGATTATACAGTTAGAATCTTC
TTCAAGTTGTTCAATAGAAATTTGGACACTATCCCTTCCTTGTTTCTGTTTCAATTTTTCAAGATTTTGC
GTTTTTAGAGCTCTATATTGTTTTCTAAATTCCTCATCATTATGTAAATTGATTATTACATGTCCAAGAA
GCTTATCAGCATTATTTCTTAAAAGAGCAAAATTTTGCCTTTTATCATAATTTTTCAGTAATTGCTCAAG
TTTTAAGTTTGCTAAAGCTAAAGTAGATTTAGGGTGAGGGCTAACAAAAATAAAACTGATTTGTGTCTCT
CTAATATGATCAATAACGTTATTCATCTGATCAACAGCTGTTTGAGAACCATGGCCACTTAACCGACTAT
CTTCGTCCTGAATTATCAAATCTCCAGGCTTAGCTTTTTTCACAGCATTGATTGTTTCATAGCGATTGAA
AGAGATATGTAAATGAACTTCTCTATCTAAAAGCTCTTTATTCATTTTTTTCCAGAGGAACCAGAGAGCA
AAAGCATTCTCACTTTTACCTGAACCAGGAAGTCCAAAAATATCTATGACTATATTGAGTTGTTTAGTGA
TTACATACTCAAATTCTTTCTTTATTATGTAAGAAACGTTTTTTCTAACAATTTTTTTCGTTTCTGAAGA
TTTGAAAAGTTTAGAAACATCGTAAAAAGTAGAGGGACGAGCTGAAAAACCATTAATACTCATTTATATT
ACCCCTTAAGTTTTTATCAAAAAATAAATATGTTAAGAAACAACCTTTATTAGATTGCATGTAGCAAATA
TAATTGATGAGTGCAAAAATCAAAATGGTAGAAGAAAAAGATGATTTCACTAAATCCTTTACAGCTTTAG
CCAAATTCTTACTTGAATATGAAAAGGATGTAAAAAAGCGTAAAGTTCCTTTTAAGATGCTACAAGAATT
AATAGAATTAAGTGATCCTATAGAAAGTGATAATGAAGAGCTTTGCAATATAATCTGGGAGATATATGAT
CTTGTTTCCTGGTATGATAAAAAAGCACCCAAAAGAGCATATAAAGAGTTGTTCAATTTATTTCAACTCC
TAAAAAACTTTTTAAGATAATTTTTCCCATGGAGGTTATATTTTACTTCATTTAATATTCGAAAAGTAAG
TCTATATCCAGGGCCATTAATTTCAGCAACTTTTTCTCTGTATTTATGTAGTCTTGGATTATAATAACTC
GTAGAAGCAGCTAATTTATTATTAAGGTAGAGTTCAGCTGAAAGACCATATCGCTCTAAAGTATTTGTTA
GTTTTAAATGTTGAAGAATGTATTCTCCTTTTTGATTAATTGCCAAATGTGTTTTAAAATCCTTGAAAAG
TCTCATTATTGCATGAATATCAACTTGTAAAATTTTAGTTTTATTTGAACTAAAAGAAATCAGCTCTAAA
AGATGCTTTATTCCTTTTTTATCTACATAATAACTGCGTATATCTTTTACTTTGTTATTTTTGTAAAAAC
GAATGTCAATAATTGTCCTCACTGCAGAAGAGCCTTTATTCATGGGATAGAATGAACGTACATAGATATA
TCTCGAAGTTTCAGCTATTTGCCTGTATTTATGCTCTTTATAGTTTTTATATTCTTTGAGCTTTTTTCCT
TTTAATGTGTTTTTTTCTATAATATCTACCATACTTTTTGACTCTCCTCTTTTTAATTCTTCTGAACATA
AAGTAGAGCATATTACTGTAGGTAACATTCTCAAAAGTTCGTTCATTCAATCTATGATGAATGGCAAAAA
TAATTGAAAGAACAATCAGCGGAACTAAAGTAAATAATACAATGCTCAATACTTCTTGAGCTGTAGCTTC
TCTTTCGAAAAAAACAGTAGTGGTTATTATATCATCAGCTATTCTTTTCTCATTACCTTCTGGATCAATG
GCTACTGAACTGATTTGTATTGTTAGTTTATGTTCAGCATTATAGTCACTTTGTGTGAGATTCCAGTCGC
TTCTGTCATATGTAAGTGTAATTTTTTCTAACTCTGGTTTATAATCAAATACGTCATGGTAAGCAACATA
AGCTAGTAAGGTAGTGTTGAGAACTATACGGTATCCTGTAATAAAGAAACTCTCATTTTTTTCAAGTAAA
AGGTAATCTGTTCTCTTAATGAAAAAGCTGATTGTAAATTCTTCATAATCTGGGAAAAGCTCACTTGTAT
AATCAATAACAGTATAAATTCCTTCAGTTGTTTTATTTCTTGCAGCTTCAACAACAATTGTTTCTTGCTG
AATAAAGAATGTAACAATAACAAAAATAACAAAAATTATTAGTAAATTATTCCTAAACTGCCTATTCATA
TCGTTGCATCTCCTCCAAAATCAAATTGATTGAGTTTTTCAAGAGCTGACCAAATACTCCGTTGTACACG
AGTACTAAGTTTTGCTCTAACTATAAGAATCCAAATTTTTTTGTTCCATAGTTGTTTAAGTTGTAAATAT
TGGCTCCGTAGAGCAGTTAAGTTATAAGGAAACAAATGGGGAAATCTTTTTGCTCTATCGTAGTTTTTTT
GTGTTGTGATTAAATCCTGGGTAGTATCCATTATGCTTGGGATAATAGGAAGAGCATTGTGAGGTTTTTC
TGCATAGTCCATGATTAACTGTATAATTTTACTTGTACTTTTTTCAAAATCGACACTAAAAGAGAATAAT
TCATCTATTTGCTTTTTAAATTCAGGAGCTGTTTTCTTATATTCATCTATTGCGTTTTTTACTTCTTCTC
TTACAAGCTCGAGTATTTGTTCCAAATCGTTGAATGTACTTGACAATATTTCACCTCAAAATTTTACTGA
AGTTTTATCCTGGCATTTGTATCAGTAGCAAATGAAATGAAACGGTTTGTCAGTTTGTAAGCAACTGTTA
AAGCGATGGCCATACCAAGAATTATTAGAACAGCAACAAGAGGGTTAAGTGCAGCAACGTTTTTGATAAT
TGTAATTATTGCGTATACAAGTCCGCCAATTACTCCTGCAAATACAGCTAGTTTGATTAATGCGTTAAGA
ATCATATCTCCACTAACTGAAGAACTCTGTTTTTGCTGTTTTTTGTTATTTTGAGCTTGAGCTAGTTTGT
CTTCGTCAGTAATCAAATATTCATAATTTGTTGATGTTCTCCTGGCACTTTCTTCTGCAACTTGTTGATT
AAATGTATCCTGTAATTGAGTAAGAGTATTATATGTTCCTGCAAGAGCTTGTTTGAGTGTGATGTTCTGA
TTTCTCAAGTCTGCTACAACAGAACGAAGCTTTTGTATATGATCATAGGCGTATAAAAATTCATTTTTCT
TTTCTTTATGTTTTGTAGTAAATTCTAAACCAAAAACATTCTTTATAATATCAAAAAACTCTTTTTGTAA
AACTGCTTTACGTTTAAGCTTTTCTTCTTTTGTTTTTGCTATCTCTTTTTGTATTTCTGCGATCTGGTCT
TTCTTTTGTTTAAGTAAAGTACTGATTTCCTTTAATCTTTCTTCTAATTCAATATCATCGTGTTGTAAAT
AAGCTCGTTGTAACTCTCTCTCTTCACTTTTAATTGTCTCTATTTCTTCATAGATTTCAAATTCTTTTTC
TTCAAGAACTTTAATTGCATCTGTAGCAAGCTTTAGTTGATGTTTAATGTCTTCTAAAGTTAAAATATCT
GTCCTGTCTTGACTAAAAAAAACTTTTTCAGGAAGATCAGGGTGATAATAATACCCTCTCAGACATTGAA
GAGTTATGGTGTAACGTAGGGTCTTTTTTTGCTTGAATATTGTTTGAGACAAAAAGTAAAAATCAAGTGT
TCGTTCTGTAGTGTAATCAAGACCTATAGACTGAAAATAAGCTTCATGAATACGTTGCTTACGAACGTAA
TATAACAGAAAACCAAACCAACCAATGACTGCTATGCTAATCCACATGATTACTTGCCAGTCTTGTCTTG
TTAGTATAATCAGCTCTTTCTCGAAAACTGTCTTTTTAATAAGTAAGAACTCAATAACCATTAAAACACC
AATAACAAAATACATGGGATACATCATGATTGATAAATCTCTGCTTGCACGTTCTACTTCAATAAACATC
TTTTCAATTGCCACATCTTTCTCATGGACTACTTCAAAAGCAATCCAAGCTCCACCAACAGTCTGCTGTA
TGACAGTAGAAAGCATCTTTTCCTCGTTCAATTCAAGGGTTTCAACAACCCAAGCTTTTCCTTTAGTTTC
AAAAAGAATGCCAACATCTTTGATTTTTACTCGCAGATCCTTACTTATCAAATGTGCAGTCTCAAGTATA
GTATTAGGTTCAGATTCATATCTAACTTTTAACTTAAATTTCAAATCAGATTCTTGTAATGTTGTTAATT
GTTGACTCATTTTATATCAAACCTCTTGCTCTTCTTTCATGGAACTTTCTTTGTTGTTCCACCGTTACAA
AATCTATGCCCCCCTCATCTTTGATAAATAACTTAGGTGCAGGTAATTCGAATAAATCAGTAAAGAATTT
CAAGAAGTAATAAATTGGTGTCGCAATGATATTCCAGGTTTTAACGATACCGTAACGTGAGATAAACCCA
ATAAAAGTGATTAATAGCGCGTTCAGTATTGCGCTCATAATAAGCATCATTTTTGCGTTTCTTGCTTGTG
CTGTAGCATCGATTTCATCAGAACTGTAGAGTTCTTCTGTTTTGGTGCTCATGGTTATTTTATAAACCTT
ATTTGAATCGTAGCCTAAATCTTGAAATTTCTTCGTTTCAGGATAATAATATGTAATATGTGTCGCATTA
GTGTAACTATCTTCAAGGGGTGTTACTTTTACATGATAACTATTAGCAAAAAGCAGTATAGTAATTGAAG
AATGAGCGTAAATAGTGTAACCAACTGTTTCATTTTCATTATAAACACTTATCAAGGTGACTTCTACAGG
AACATCATAATCGTTCTCAAATGTTTGTTCGACTAAAGGTAAATTGAGAGTAATAATTTGATTATTAATG
CTTACAGTTATATTAGTAAGTAACAAAGTGTTGTTAAACCAGTCTCTAACTTCGATAAACAATAAGCTGT
TTTTATAGTAAATCTGTTTAAAATCAGAGATAAGCGAGTTATTTACATATATTGCAGCTGTTTCAAAATT
CAATCCAACACCCTGAAGATTCGTCAAGATGAAATTAATTGTATAATAGTTTTCCTGGTCAAGTAAGTAT
TCGTAAGTTTGCAAAAGTAAAGTGACTTGTGTAGCGTTAGTCAAATCAATTTGATTCAAAATACTAATCG
ATTGTTCATACAGTGTGCTATTTGTTTGACTTATAGCGTTTAACAAAGTAACTGTTTGATTATAAATAGT
CGCGTTATTGTTATAAATTGAATTAAGTATTTCAATAGTTTGTGTATATATTGTTGCGTTGACATTCTCT
AAATTCGCATTTATGTTATTTGCTTGAGCAATCACTTCTGTGTGAACGTTTTGTATCTCAATATCGAGCT
CGTTTATTTGCATTGTTATATTTGCTCTATTGTTTAAAATTGAGACATTCAGAGAATTAAGTTGTTGATC
CATACTTGTCTCAAAGTTGTTGATTAAAACCTCTATTTCGTTTAATTGCTCTGTAATAGTGCTATTAATA
TTAGTTATTTGGTTGCTTATGTCATTGAACTGCAAAGTCATGTTAGTTTGAAGGTTCGTAATAGAGATAT
TGATAGAGTTCAGCTGTGAATCCATATTTGTCTCGAAGTTATTAATTAACGAAGTTAATTCATTATATTG
CAACGTTTGATTAGTTTGAACATTGATAACAGTCTGATTAAGATCGTTTATCTGTATAGTCATATTAGTT
TGTAAGTTATTGATTTCCGAACTAATAGAATTAAACTGTAATGTGACATTGCTTTGTAAGTTAGTAATAT
TCAGATATAGATAATTAAGCTGCGAATCCATTGAAGTTTCAAAGTTGTTAATGATAGTCTCAAGATTATT
AATCTGTGAAATAATATTACTTTCAGTATTAGTGATTGCTGTATCTATATCATTGAACTGTAAAGTCATG
TTAGTTTGAAGGTTCGTAATACTTACACTGATACTGTTAAGCTGTGAGTCCATACTACTTTCAAAGTTGT
TGATTAAACTAGTCAATTCATTATATTGCAACGTCTGATTAGTCTGGACATTTAAAACAGTCTGATTAAG
ATCGTTAATTTGTATAGTAATATTTGTTTGTAAGTTATTGATTTCCGAACTGATATCATTAATTTGCAGC
GTAATATTTGTTTGAAGATTAGCAATGTCAGTTGTGATTGTGTTCAGCTGCTGAGATAATGTACTGTTTG
TATTCGTAATTTCAATAACGATATTATTTGTTTGAGTATCAATGTTTGTATTAGTATTATCAATTTGGAT
AGTGATGTTGTTTGTCTGACTCTCAAGGTGTGTATGAATAGAACTGTTTGTTAGTTCAAGATCATTCATC
AACGACATTGTATTTCCAAAGATATCGGCAATTGTATATCCTGTCACAATCAGCGCTGTGTCAGAATTGA
CGTCAAAAGCATAACTTACATACGTTCCGTTCGTTGTCACTTGTGTGAAACTTGCTGTTGGATCAGAGCA
ATAATACACAGTAAATGTATAACTCCCTGAGTAGATACGAAACTCCTCAACTTCCCAGGAAAAAATCCAG
CTTGAGAATATTTGTCCGTTTGAAGATATAGAAACCCAAACAGGTAACTCTTGTTGATTTTGTATTTTCA
CAGAATAATAATCAAGAACAAAATCTTTGAATCTCTCATATTCTTCTGTTGAATTTGAGTAAATAACATG
TCCAAATATATCTTGTATTTCTAAATTGATAGTTTGCGACACATCAGACCAGATGAAAGAATCTCCATAT
ATACGTTCAGAATTAACAAATATAACAAAAGTTCTCGCATCTATATATCTGCCTTGTTGATCATAAAAAG
TCAGTGTGCAAAGTTCAGATTCTGTGATTGTATAAAGATATTCATAAGTTGAAGGAATATATGCCTGATT
TTGAGAATCAGAGTATAAAACAGCTGTAAGATTGTGATTACCTGCTGTGAGATTCTTCGGAATAATCTCT
AAATCACTGTAGTAACCTATGAATTGATTATCAGAAAAAATTTCATAATTATAATCATCATTTGTTGATG
AAAGAACAAAGTAATCAGAAGATTCATATAAAACAGGATCACTTGTAAAAATTTCAGGAGTAAAGTAAAA
AGGACTGAAAAATGATTCATCAACTATTTTCAAATAATCCATGTAAATATCAAAAGCTACACCAGAAGAT
TTACTTTCGAAACGTATTTCTGAAACAGAAAAATCATAACCCCAATTCCATGTATATATTTCCCATGATC
CTGGTGTAGAAAATGTAATTGTTCGTGAGTAAGATACACTACCATCATATACCCAAAAAGCATTAAAAGA
TATATCTGACGTACTTCCCTTGATGCGATAAATAAATACATCGCTATCATATATCTGAAAATCAGCAAGA
GTACGCATACCATGCCAAGCGGCATCACCATCGTCGTATGCGTGCACGTAATATTCTTTTTGTTCAAATA
AATCAGCTGATTTGCCAACCCATGTATCAGAGTCTTCAAAATCCCATCGATCCCCAAGTTGTGCCTCAAT
ACGGTCTCCAAACCAGTTTGAATAGGTATATGCTCTTATTTCATACTCTTTTTCTTCTAATTCTTGATTT
AAAGTCCAAGTTGCTAAACCGTTTTCATTAGTTGCTAGCGAGTAACTTTCTTCTAATGTTTGTGTAGTGG
CATCATATATATCAAAATTAACTTTATGATTTGAAAGTGACGGATTTTTATAACCGTCCCAACTTATGAA
GGTTGAGCTAATTTCATATTTATTCGAACAAATTGTTTTGATGTCTGTAGAAACTTTCCATATTTTAATA
TTATCGAAGTAAAATTCGCCCTTTGCACCATAAGAATATATTCTGAATATTCTGTTACTTGAGTCAGGTA
TAATATCCGCATATATGAAAGCTTTCTGCCACCTATTTGCGATATAATAATCTGATGTACCAAGCACTGT
TTTCCGCCAACTTGATGAACTATAATAGCTAAAACGCAACTCTGAAGGATTGTAATAGCCATATTCAAGA
TTAGATATATAATAATCAAATGAGATATAATATTCTCCAGGTTCAAAATTATTACAATAAAAATATATCA
AATCACTACCCGTATCAGTTGATGCTAACTTGAGAGAAAAAATCCCTTCGGATACGATAGATGATGAGTG
TTCTATTGTTTCAAAAACATATGGCGAATTTTCTGCATTCTTCCAATCATAAAACAAACCTTTTTCAAAA
CCAATATTGTTCTGAAATTCAGAACTTACATCTTTCAAAGCAAGAAAATTTGATGAATTAGAAGAGAAAA
AAAGAGAATATTTTAGTTCAACAGGATTATCAATTGTAAGAATATTTGAACTAAGTGAGTAACTTGCTGT
AGGACTAATACTACTAAAAATCATATGTTTTGGATAATAAATGCTTATACTTTCAACATTTGCAATTGAA
TAAATTTCTAATTTATGTATTTTTGTTGTTTGAGTTGTATATTTGTAAGTTGATCTGACATTATCAATTA
TTTCTTCACGTTGAAAATATAAGTAGTCAATAACAGCTGTTGCCAAATGAAAATTTGAGGAACCGCAACC
TGTTTTTTCAATCTGTAAAACAGTTTCATAATTTCCTGTTTCATAATTCATAAATCCAACCATAAAAGTA
AGTTTATCAGCGCTATCGTCTGCGTAAATATTTACATATATGTGTAAATATCCACTTCCGTCTAAATAAC
TTGTAGAAATTGTATATGAATCACTTGTCACTGATGTTGAGTAGTAACTTGAACCAGAGTAATACCAACG
AGCATATCCTTGAGCATAAAGAGCCCCTGATCCGCCAGCATATATCTTTGAATAAAATGTTGTTCTTATG
TAGTTTGCTATAGTTATATCAGAATCTGGACTAAAAGTGATATAAGTATTTGATGAATCATCTTTTAGCG
ATGCGCCGGGACTAATAATTGCAATATCAACATCTTCAAATGGAGTAGTTGAACCAGAGTGATATAACTC
TGATGTATATGTGTAGTAGTCTGGTATTTGTTTATTAAATTTCATTTCAGTTTTGATTGTTTCACCCTGA
TACCAAGTTGAAGTATCAACCTGAGTTGCCATGTTAACTTTGTAAGAATTATCTGTTGTTGCATAAGATT
GTCGTAAAGCACTTGAATCTGACTGTTGTAAATAAGACTCTTCTTGAGTATCGGCAATCTCATCATCTTT
TTCAGGATATAATGAATTTATGTTGTCTGTTTCTTTTTGTGTGTTTCCATCATCTTGCTTTAAACTAATA
TTTATAACATTTGAAATGATAAGCATCATTACTAGACTATATAAGATTATATTTCGCTTCATCGTTTTTC
ACCTGGAAAAAAATATTGTTTATTTTTTCAACATTGGACCAAAGCGAATAATCAAGAAAATGACTATGCC
AACTCCTGCCACACCAGCTACGATCATTAGTGGTACTTTTAGACTATCCATAATTCCTTTACCCAGATCT
TTAGCGGCACCAGCTACACCAACTACACCATTAGTTATGTGTCCTACATTATCTTTGATCATATTAGTGA
CATGCGGAGTAACGCTTTGCACCGTTTGTGCAACTGGTGTAACTACTTTAGCTGCAGCGTTTCCAAGCGC
ATCAATAGTTTTCACTGGTAAATCAACAACTTTCTTTGCTACCGTTGCAACCGCACTTGTTGTAGATTTT
ACAGTGCTTTTGATAGTATCCCAGAAACCTCGAGTTTCATAGCCAGAAACAAATAATTTTACAGCATCAA
AAGCGTCTTCGTCGTTAGCAACTGCACAAAGTGGCAGGATTTTTCTGAGAGCGTTGTTGACCAGAGTGAC
ATAGTCGCTTGAGAATTCCATTTGCTCCTGAAGCTCACGCTTGAGCAGTTTCACTAGTCCCCAATTTAGA
ATCCATTGTATGTAGCCCTTAGTTAGATTGTATCCAACTATGCGAGCATCTTCTGGAAGATTCAGCTGTT
GCCTCCAAGCTTCTTTAAGATCATCTTCTAAATCATCAGCCCTAGTCCAACCGACTGCACGAACATACAT
ATCGCTTGTAGATTCTATCGGAGTTTGTACGGACATCATCTTAGTTTCATTGAGATTATCTAGAACAGTA
GCTTTTAGAGAAAGATCATCAGTATGCGGTCTAACATATCTCTCATAGTTATGCTCTACAGTATTTATAC
TCTCTGATAAAGTTGTAATAGGTGTGTCATCAGTATCAAGATAGAGTATATCATAACGTGTGTCAATGAC
ATAACGATTATTCTCAAATCTGAAAATATAGTAACCATACAAATCTACTTGAGTTATCTCAATGTTAATC
ACATAAGGATAAGCACTAGTTGTTTCTTCTGCAAGATTCCACCAAAGAGTTTGTCTAATAGCATAGATTG
TACTAGTCAGGGTTACATTATTTGTTTGTGTAGCATTGCTAATATCTGCTGTGAGAGAATTGGCAAAAGA
AACTTTGACAGTGATTGCATTAGAGCTTATACTCATAGCGTTCTCTAAAAGTAAATATTGATAATTTTCG
ACAGCAAAGTTGTCTAAAATGTTCAGTTTTGCATATTCTGTGTCTGTAGTGCTTTTAACGAGATAAGCTT
TGTCTCCAGCGAGCTGGGGAATACCAAAATCTTCTTTGTCGGCCTCTGTTGAATCACGAGGGTTGAGAGC
TATTTTACCTGTGTCATCCGATTTTATTACAGGAGCTTGAATCACTGTATCAATATGATACGTAGAACGC
AATGTTTGTCCCGTTCTGCTATATTCTACGTCTATATCAGCAGAGAAAATACCCAAAGCTTCAGGTATTA
TATCTTCAGGCGTTAACTTAGCTAATAATTCATCTTCAGATGAAGCATATGTGTCAATATGAACAAAAGC
ACCACCAATAATTGAAAAAATAAATAAAAAAGTAAAAAAGTGACTTTTATTCATTTTTATCTCCTCTTAT
GAGCTATTCGGGAAATAAAGAAAACAGTTAATCCTACTACAGCTGTTACACCTGCGACAGCTCCGATAAG
TAACCAGTTGTCACTAACACCAAGGTTGTTCCATGCTGTTCGTTCTTTTGCTAACCAAACTGCTAAGGGC
TTAGAAATTTTACCTGTTGCACTTACTATTTTATCAAGAATGTTAGTTGAGAAACTAGTTGCCTTTCCTT
TCGCCTTCATTGCTGAAGCTAAAATAAGATTATCTTGTTCTGTTACATCTTCAGCTCTGTTATTTTCTTC
AATTGTCTTAGGGCTAAGTTTAGTCGTTATTGTAAATCTTCGTATAGTGCTAGCTCTAGCAGCTCGAGTA
TAAGTGTTTAAATCACTACTTTGTGCAGCAGCGTTTTTGACTGAAGAATATATTGCAGAAGATAATTGTG
CGTTGAGCATTGTATCTAAACTTGCAGAACTTATACGATAATCAACTATTTGACCTGTACTGATAGAAGA
ATAACTACTGCCATCAAGAGCACCTATTTCGTTATTTATTATAGCAACCCATGCTTCTTTTAGACTATCT
TCAAAACTATCGACAGTCTCAAAACCAGCCCCTTTAACAGTATTATCAGTCCATTTTTCAGTATAATCAG
TTTGATGGGTCGCTATTTCTTTCCAGTCTTCTGCAGCATTTAATTCAGAGATGTTAACCCAGGAATCAGT
ACCTAACTTAACTTCTAAATAACGTGTGTCACGAAAATCTTGCTCTGAAGGCATACTAAAAACATATACA
GCATCAGCATCAAATTCATCGCCAGCAATGTTCAAAATATATGGACGACTAGAATTACTGATTTCTAGGT
CAAGTCTGAACCAGAGCAATTGACGAGTTGGTAAAAAGTCGTTGTAAATAGTAACGTTGGTGACATCGTC
ACTGTCACTTATGTTAGCACTAAGAGAATCAGCGTAAGTAACAACAATACTACTATTAGAAGTAGCTCTA
CTACGAGCACGACTAATAGCTAAATACTGATATGTTAAACTGTTAAAATCATTAGAAATAGCAAAAGTGT
CGCTAACATCAGTAGTGTTTTCATAAAGATTAGTTCCTTTGTCAAGAAAAAGCGCTAACTGCCAACTATC
TTTTTTCTCCTCATGATCAATCTCAGGTCCAATTGCAACGTCAGAAAGACATTCACTATCAGAAGTCATA
CCAATTCGGCCAGTCAAAGTTATTGATAAACCAGTTTTTGTTGGTTTAATAGCATGAATACCTATCTGTC
CTTCAGGAACAACAGGTATCGATTGCAAAGCTTGGAGAGATAAAGCAACATCTGTTCTAACATCGACTGT
AGCAGTAGTAGTTACTGTTATTTCAGGAAAAGCTAACTCATCATCAGATGACTCAGCTTTAACATTCATA

>FWV0087
CTGCCATCTGAGCTACGCTGGCCTCACAACTGAAAAAGTCGAAATTGTTAGTATAATTTTAATTAATATC
AATTTCAATATTAAAAATATATAAAAAAACGCGTTTATCTCTAAAAAAATGCTTTTTTTTTAAAAAATCA
ACTTTTTTCTTTAAATTACTCCAATTTAGGTTGAATTGTTCTTTTAAAATTAAATAATTATAATAATTTG
TATTAATACTCACAGAATCAAAATTATATGCAATCCAATAATTATAATATGTTTTTGTTAATTCTCCGTG
TAAAATACCGTTTTCAGTAGCCGTATTTATTATATCATTACCAAAAGTTAAACCTTCTGCTTCTCCTTCG
CTAAAATCCATTGCGTCATTTTTTTCAAGTACAAAGTAATCAGTATAAATTGGATTACTAGGAGTAAAGT
AAAAAGGACTGAAAAATGATTCATCAACTATTTTTAGATAATCCATGTATATATCAAATTCTACACCAGA
AGCTTTACTTTCGAAACGTATTTCTGAAACAGAAAAATCATAACCCCAATTCCAAGTAAAGATTTCCCAT
TCTCCTGGAGTAGAAAAAGTAATTGTTCTTGAGTGAGATATAGAACCATCATACACCCAGAAAGCACTAA
AGGATATAGCTGACGTACTTCCCTTAATGCGATAAATAAATACATCACCAGCGTATATCTGAAAATCAGC
AAGAGTACGCATACCATGCCATGCAGCGTCTCCATCATCATATGCATGAACATAATATTCTTTTTGTTCA
AATAAATCAGCTAATTTACCAAGCCAGGTATCAGCATCTTCATCAAAATCCCATCGATCCTTAAGTTGTG
CTTCAATACGGTCTCCGAACCAGTTTGAATAGGTATATGTTCTTATTTCATACTCTTTTTGTTCTAGTTC
TTTTGAAAAAATCCAATTAGCAATTCCATTCTCATCTGTATTTGTTGAATAAGAAGACTCTATTGTTTGA
GTTGAGCGTTCAAGCAAATCAAAATTTACATCTGCATAAGTCAATACAGGATTGCCAAAACCATCCCAAC
TAATTAATTGTGAATTTATTTCGTATTGATTTACTCCGATTGTTTTTATTTCCGTTGATGGTTTGAAAAA
TTGAATATTGTCTATACATACGAGACCTTGTCCAGCAGCTATTAGAAAATCTGCTATTGTACCATCTGAC
TCTGGTGCAAAGTAATCATATATCATCGCAGTTTTGAAGAACTTACTATTCGTGTTCGACAAATAATGAA
TACCCGTTCCAGAACCGCCTTGTCTAGCATAAAAGCGAAAATCTCCAGAAACAATATCGGTAAAATATGA
AAAACTAACATAATAATATCCTGGTTGTAGGTCAGGTTTGACGATGCGAAAATAATCAGTCGATGTATCT
GAATCAGATAAGTATAAAGAAGAACTGCCATGAAAACTTAGATGTTCACAAATTTGTGCAACAGAAAATG
GGTATGAATCGTGATTTTTGAAGTCATAGCTATAATCATAAACAAAATCGGCATCAGTAAAATATTGGTC
TGTTATATCATTGAGGGCTAAGTAATAGTTAGTTTGATATCTGATGAATATTTGAAGATTATCTGTTTCA
TATAAATCAAAAAGAACAACATAATCAGTACCTAATGTATAAGAAGATGAAAATCCAAGGCTGTTGTACA
TGTAACTAAATTTCTCATGGTCAAAATAAAGTCTTAATTGAGAATCTGTGCTAAAAACGTTTACTTGTAT
TCTGAAAATAATTGAACGTTGTTCGTATAAATATTCTGATTTAATATAATTAGTTTGATCTACAGATAAA
TCACTAAGTAAATGCTCAACATAGAAAGTAGGCCCACCATACTGAAAAATTTGAATAGATTGTTTTACAG
TATTTTGAGTTGCAGAACTAGTATTGTTTTTGCTATTTGAATTAGAAATAGAATTATTTGAATTGGAAGT
AAAATTATGAGTAGAACTGACAGTTTCAAGTTTATTTACATGTACATTTTTATTTAGAATAAATAAGTTA
AAGATAGAAAAAAAACTAAGAAAAATAATAAATAATGATAATAACAGTTTTTTTTTAATTTTCATGCCCT
TGTCCCCCCTAAAGAACTAACAGTTTCACTTTTTTCAACAATGTCAGCATAGAAAATAATATGTAGATTA
GTAAAAGAATATGTAAAATCAATTGAGATGATTGGTTTATTAGCTTCGACAAATTTTACTGAAATATTAT
TAGTAAAAATTGATAAATTACAATAATTGACAGTAGTATTAACTAAAAACATGAAATGACTTGAATAAAG
ACTGAAATTTTCTTTCATATTTATGTCGAGCTTAAAACCAGTATTTGTTGTCTCAAAAAGAACATCATAT
ACTTTATGTGCGTCAGTAGGTGAATAAGGCTTATTATTTTTAGCATATGTACCCTCAATATTAAATTGAA
CAATTACATAACTATTTTCGTTACTGTCATAAAGATTAAACAGATCATAATAATAAACTAAAACAAAACT
GGTTCCTACAACAGATACCAGAATCAATAATATTATTGTAAAAATCACCATTTTTCGTGTTTTTTCCTTC
ATCTTACTTCACCTATAAAAAAATTAAAGGTTTATTTTTTCAGCATTGGACCAAAGCGAATAATCAAGAA
AATGACAATTCCAACTCCAGCAACGCCAGCAACAATCATCAAAGGTACTTTTAGACTGTCCATAATTCCC
TTCCCCAGATCTTTTGCAGCTCCAGCTACACCGACTACTCCTTTGGTGACATGTCCAATGTTATCAGAAA
TCATGTTTGTCACAGCGGGGGTTACAGATTGAACTGTTTGTGCAACTGGTGTAACTACTTTAGCTGCAGC
ATTACCTAAAGAGTCTATTACTTTTGCAGGAGCATCTATGACCTTTGAAGCAATGCCAGCAACTGCTGAA
GTAGCAGATTTCACTGAGTTTTTGACTGTATCCCAGAAACCAGTAGTATAGTATCCGTCTAAAGCTAAAC
TTATTGCATCAAAAGCGTCATCTTCATTTGCAACTGCAACTACAGGCAAGATTTTCTTCATAACATTATT
CACAAGTGTATTGTAATCAGTAGTAGAATCTAATTGATCTTTGAGTTCTTCCTTGATTAATTTTATAAGA
CCTTGATTCAGTATGTATTGAAAGTATCCTTTTGTAAGTGTATATCCTGTTATTTTTGCATCAGTGGGTA
AATCAAGTTGCTGTTTCCAAGCTTCTTCAAGATCATCTTCAAGATCGTTAGCTGTTTTCCAACCACGAAC
AACAACATACATGTCATCAACTGCGTCTAAAGGTGAAGAAACGCTAAGCATCTTTGTAGTATTCAGTTCA
TCAAGACTTGTAGCTTTGAGTGAAAGATCAGATTCCTGTGGAGCAATATATTTGAGCATCGTTTGTCCGT
TAATTTCTTCAGTTTGGACTGAAAGTGAGATAGGAGTTTCATCAACATCGAGGTATGTAACATCATACCT
GGAATCAACAACAAATCTTGAATTGTCGAATTGAAAGATGTAAAATCCTTTAACGTCGATATTTTGAGCT
TCAATGTTTATAACATATTTGAAAGTACTGTTAGTGTAACAAACAATATTATACCATAAGGTATTTCTGA
TTGCATAGATGGTGTTAGAAGTTAGAGTAACGTTATATGTTTCTGCAGAAGAGCTGATGTTAGCTGTAGC
TGTTTTGCCAAAGCTGACTTTGATTGAACTTGTTGAAGTAAGGTCTTTTGTTTGTAGTTTCTCAAAGAGT
AGATAGTAATAACTTTCGACAGAGTAATCGTTTGTAATATCAAGTTTAGTATAAGCAATATCTGTTCTAT
TTTCTACCAGGTAATTTTTGTCTCCTGTAAGTTGAGAGATCCCCCAATTCTCTTGTTCAGCTGATTTTTC
ATCAGCAGGGTTTAATGCTAACTTACCAGAATCTTCAGTGTTTAATATTACAGGCATATCCAAAATAGTA
GTTACTGAACGAATTGATTTAGTTTGATAAGCTGTTTTATAGTTATAGGTTACTTCAACATCAGCGCTGA
ATATTGCCACCATGTCAGGTATTAAGTTTGAAGGATCTTTCGCAAACTCGGCAAGTAACTCGTCTTCTGT
AACAGCAATAGCATCATAAGTATCATAAGCTAAAGGACCAATGAAGAAGAAAAGTAGAAAGAAAAGAGAA
AAAAGCTTTTTTGGTTGCATCAGTTATCACCTACCTTTTTCTTTTAGTAATCAAATAGACTACAACAGCA
GTGATTAGAATAGAACCACCAACAGCCCCAATCAAAAGCCAGTTATCGCTTATTTCTGCTAAATTAGCTT
TTGTTCTAGCTTTTGCTATGAAAATACCTAAAGGCTCGCTAATTTTACCTAAAGCATTTGTAACTTTGTC
AAGTATATTAGTTCCAAATGAGGTAGCTGTCCCTTTGCTTCTTTCAGCTGCAGCTACAACAGCATTTGAT
GTATCTGTAATGTCTTCTGCATCATTGTCTTCCTTGATTACGTTTGGTTTAACGTTTGTAGTAATTGTGA
AACGTCTGATTGTATTTTTTCGAGCTTCTCTCAGATATGTTTGAATAGCACTAGATTGGGAACGCTCATT
TCGAAGAGTTTGGTATATCGCATCAGAGAGATCACGGTTTAAAATAGTGTTAGTTTTCATAGCCGTAATT
TGATAATCTCGAATATCACCAACATCGATACTTGATAAGCCATAATAACTTTGCATAGCATAGCCTATCT
CGTTGTTGATTAGAGCGACCCAAGCCTCGTATAGCTTTTGTTCAAAATCGTCAGCTGTTTCAAAGCCTAC
ACCTTTGACAGAATTGTCTTTAAAGTTTTCAGTATAATCTGCTTGTTGTTTATAGATCTTCTGCCACTCG
ACAGAATCTGAAAGAGAAGAAACATCAATTGCTGTTTCGTCAGTACCCATGTAAATCTCAAGATATCTTT
CATCTCTGAAATCTTGTGCTGCAGGAAGAGAGAATATGTAGATTGCATCACAAACTAATTCATCAAAAGC
AATATGTAAAATGTAGGGACGAGAACTGTTTGAAGTTTCTAGGTCAAGTCTAAACCATAAAAGTTTCTGA
GTAGCGATAAAATCGTTGAAAATAGTTGTGTTTGTAACATCATCACTGTCACTTATGTTAGCTGAAAGAG
AATCAGCATAGGTAACAACAATTGTAGTGTTGCTTGTAGAATAAGTTCGAGCTCTTTTAACTGCTAAATA
CTGATAAGTTCCTGAATTGAAGTCATTAGTAATTGCATAAGCATCTTCTTGGTCTGTAGTATTCTCAAAA
TAGTTAGTTCCCTTGTCCAAAAAGAGTTCAAGCTGCCAAGAGTCGACATCTTCTGTTTTTTCTACTGCAG
GAGAAATAGAAACGTCATCAGCATCAGTAGAAGTAAGACCTATCTCTGAATCTATAGTCAAACGAATGCC
GTCCTTGATTTTCTCTATTCTCTTGATATGCTCAGTCAGAGGAAGAGCACTCAAATCAAGCTTGTTAACA
ACTGTCCCAACATCTACATCTACTATTGAGGTAGATGTGATGGTCACGTCC

>FWV0088
ATGCATTAAATGAAATTTTAGAGTATATTAAACAAAAAGAAAAATCCAGATATTGGGATTTATATTGCTT
TCTTCAGTCAACTCCTGTGAGAAAAGAATCCCCTTATGTTCGCAAGTTTTCAACAAAGCCATTAAATAAA
AGATGGCTAATTTATAAATGGAAAAGCTTTTTTTATTAATAGCGTAAAAACTAATCTTGTTTTAAAGAAA
GGAGTAAAAAACTATGCCTAATAAGAAAAGAATCTTCGTATTTTTTATTATTCTGTTAGTACTTTCTTTC
CTTGTTGGAGCACTACCTGCTTTAGTTTCAGAAGGAATCTTTCATTTAAATAGTACGTTAGTTATCATTC
TTGCATTATTAAGCCCAATACTAAGCCCCTTTATTGAGCTTATTTACAGTAATATTGCAAATATAGTTAA
AAAGGCCAACTATAACAGAAAAAGAATCGTTTCAATCTTAGAAGAAAATTATCGCAATTTTATTCAACAT
TTAATTATTCCTTCTGCGAGAGGAAACACAGTTAATGAACTTTTACCTCTCCATTCAATAGAACGAAGAA
TTATGAGCGTTGAAGATTTGGAAAAATATGTCGAAAGGGGTGAGAAGAACGTTGATTCTTTTCCTTTTAC
ACAAATTGTAGAAGAATTAAAAGGTTCACCTCCAAGATCACTCTCTTCTAGCCCCCTAAAATATATTATT
ACGGGAATCTTGAGAAAAAGAAAAAAAATAAAGAACGAGGGAAAAAGACTTCTCAAATATATTATTACAG
GAATTCCCGGAGTAGGGAAGACTAGTTGTTCTTTTCAACTTGCCCTAAAACAGTTAGAAGCTTTCAATAA
CAAAGAATCAAATTATCTTCCTCTTTGGTTTGATATAGGTGAAAGAACTGGAAGAAAACAGCTAGGAAAT
GGTTTGAAATCATTACGTGATATACTTAAGGATTGTAGTACTCAGGTGTCAAAAGAAGAACAACTTAAAA
CCTATCTTGCTTTTCTTGAAGGTAAATCTGTTGATAATGTAGAATTACGTCTTTCTGATGATGATTTTGA
AATCTTCTGGATTCTCGATGGATGGAATGAAAACCCCATAAATGATATGATTACTTGGTTAAGCAATAGA
GATACCATAACTATCTTTTCTAGAATGGGAGGAGAACCTTTAGGCTCATCTTCAATTTCTTTTGATAAAT
ATACTCTTAGACCTTTTACTGTTCAAGATTCCATCTCTTTTCTAACTCAGTTGGATCATAGTATTTAAAG
TAGGTTCCAAAAAGTGATGAAAAGTAATTAATATCGAACCTATTCTTTAGACTTATCATTTCTGAAAATT
TTTTCCTTCTTGAAGCTGTATCAATTAAAGAAGAGTAATTTTTTTTCTTGTCTAACATATTTCTTTTAAT
ATATCTAATTAATCCAGCATCTTTTGGATAAATCGTTTCTAGATCTTCCATATATTCAAGGAATTCGCTT
AATTGTTTCATTGATAAAGATGTAGTTCTTTCAGGTATTATTTCTTGTAATTTTTTTGACATTTCTTTAA
TTATATTACCTAAACGAGATCCTATCACCGCACTAATCTCATCAACGACTGACTTTAGAAGTAAGTGATA
ATATTTTGAATAACTTCTATTGTTAATATTATTACTTATTTCAAGATAATTTTCAAATTCATCTCTAATT
CCATCATCATATATGTATGCTAAAAGAATACATGTATCATGTCCAATTGAAATTAAAGACATGAAAAACC
TCCTACTGTTGTAAAATTTCTATAAAGACCTTTGCTAAATTTTTATTTCCTTCTTCTTCGATACTTGTTT
GAGATAATTGTGCAATTCTATTTATATTATAGATGGTCGATTTAACCGTGTTTAT

>FWV0089
ATGGATGTATTTGCGCATATTGCAGGTACAAGTACTGAGAGAGTGTTATTTCCAACACACTCCACAGCTA
GGGAAATCAGTGATGTGAATAAGGCTTTTTATAAGCTTGAACCAATTGTAGAATTTATGGTAAATGAATT
GAATGGTACCGGATATGCGGCCATGCCAATCTCGTTGCTGAAGTTTCAAGGAAAGAATACGATTATATTT
TCCGCCGATGGTTTAAATATATTACAAGAAGACGGATCATTTTATTATTTTGAAGTCACAAGCTATGCAG
TGGCCGATTTGGATAATGACGGGTATAAAGAGATTTATTTAGCAGACCCTTGGGGCTTTGCTATCATCTA
TGAAAAGAATCCGAGGATTCAACCTGTAGCGATAGATGTCTCAGACTCTCCAAAATCTCCAGACGGTTTT
CTTGTTTTGCTTGGAGCAGGAGATATAGATTCAGACGGGGCTGATGAGCTAATATTATATTCGGGCGTAT
ATCCATATCAAGAAGTTGGGTATATAAAACTAAATAAGAATAGATATGAGTATCATCCAATATATAGTCA
TCTTGAGATATCGGGTAGTGTGCGTATGGTGGATTTTGTAGTTACAGACTATGACGGGGATGGAATCAAT
GAATTATATTTGGTAGGTGTTGGGCAAGTGTACAAAGTATGGAACGATAGAGGTGAGTGGAAAGTAACAC
TGATAAAACTTGAGTTTGGATACTATGATGATGCATCGTATGGTTATTATCATATGGTCTATTTCAATAC
AAAAATTTATGTGAAGAGTGCGTATCATTTATATTCAATTGCTCCAGATTTTACAATAGAGAGTGTGCAT
GTTCTACCAGGTATAGGGCTTCGTGTAATGAACTTTATGGGTAAAAAGTATTTAGTGACTGGTGGTGTAA
TAATGCCAAGTGCAAGTGGAGGAGAGGTGATACCGGCACAATGAACGGAATTAATGGATTATACATAAAA
ATATTCGACCCAGAAAATCCGGAGAATGTTTATGTTATACCAGTTAATATAGATTACTTTGGAGTAGGTG
ATTGGGATGGAGATGGCAACGACGAGATTTTTGCAGTGAGTGGGGGCAATCTTGAGAGAATTAGCTATCA
TATGTCATTAACTAAAAATGAAGAAGATATAGTGCAATTCAAAGAGGTCTCTGTTATTGCAGAAAATGCA
CTTTTAATAAATACGGCAAATATGTTTAGTTTAAATCTAGAAGAGTATACAACCGCCATGGCAGCTTCCA
CATCTTTTGCGATTGGAATATTTCTAAAGAAAAGCACTTATGTAAATAGAGTTGAGATGTATACAAGTGC
TAACAATGTATCCTCAGTTACGTTCCAATATATAGATGGCACAAGTGCAAGCTTATCACCTAATTATATT
CAAACACCTTTTGGGTATTATTATATCTTTGGAAATCCATCCCCTGATAAGCTGGTATCTTCCATAGCAA
TTGAATTATCTGGTGGGGGTGAAGGACCTCTTTATGGTGAAGATTCTCTTTATGTGATGTATATATTCGG
ATTATACATAATTCCTTCAACGGCAGTAAAACTAAGAAACAGGTATAATGAAATAGTCAATCCAGCAACG
GAAGATACATTATCTGAGATAAATAACAAAGTAGCAACAGAGACTACGTTACAAGATATAGACTCTAAGG
TGGCAACAGAGGCCACCTTACAGGATGTTTCAAATAAAGCAGAAGAATTGACAGGGGCTTTAAAGTCCAA
AGATACAGATATGTTTAATGTAAATTTCAAATCTTCAGAAATAATGGTTCCAGTAGATATACAGGCACAG
TCTCCAATACTCGTTGATGAAAGTATAAATGAGCAACAAGCGGCATTTATTTCAATTAATGAAGAATATT
ATGTCCAATCTCTCACAAATAATGGTTATATTAAGAATTCAGGACTAATAAAAAGCTATAGTTATTATGA
TGGTAATGGTATATATGATGGAGATGGAATATATGATGGCTTGTGAACTACCATCGGTCATGTAAGGTGA
TTTAAAATGTCCCAATGGCTCTCAGGTTGGAGCTACAGAAGGAAGATTACGATAACGAACAATAGTAATA
ATAGTTTAACAGGTTACCAGGTTGATATAAATTTAGATAGCAGCAACTTTGATTTCAGTAAAGCGAACAG
TGACGGTAGTGATATAAGGTTTACAGATAGTGATGGGCAGACACTGCTCAGCTATTGGATTGAGAGCTGG
GATAGTGCAAATAGTAAAGCAAAGGTATGGGTCAAGGTTCCAAGCATTCCCGCAAATTCTTCTGTTGATA
TCTATATGTACTATGGGAATAGCTCAGCTACGGATGAGAGTGATATGGCAGATGTATTCATTGTGGGTTG
CAGTTTTGATGATGGAACTTTATGTGGTTTTGTAGATAACAGCCAAGGGAGCTCTTATATTGCAGTTAGT
TCAGATTATAGTATATCCCCACCAAATTCATTAATGACTAATTCTGTAGCGAGTAACGCAAGGGCAATAG
CAGATAGGTCATTTTCTGTGAGTGGAGACTTTAGATATAGTTACTGGTTTAGACCTGGGACTAACACATA
TATTTGGGTTAGAGATTCAGCTGGAAATGGGTTGATTGACGGCCCAAGATACACAGACGGTTATTTGAAA
TATAGGGATGGTGGTACTGTAAAAATTATACAAAGTGCTTCTACAGGAACTTGGTATAAGGCAGAGGTTA
GAGCATATACATCTACACATAAATTTGATATATATATAGGTGACGAGCTGAAGGTTAGTGGGGCAAGCTG
GACCAATACAGGAACACCTGCAAACTTCCATTTCTACTCTGGCGACGGTAGTCATTCTGGAAAAAGCTAT
TTAGATAACTTCTTTGTTGCTAAGTACAATTCTGGAATCTCTTATTCTATTGGTAGTGAGGAAACTGGAG
AAACACCCTCACCTCCGCCAACTCCACAACCCACGCCCTTCTCCATTAATTTTGCATCTAGATTATCaaa
aaatgtaagattgttaaaaaatgtaagactgctaaaaaaTTCAAGGCTATTAACCATAGAAGGCACAACT
CCTGCACCTCCACCTCCGCCACCACCCCCTCCACCTGCATCACCATGGCCTATGTTTCACCATGACCCAC
AACATACTGGAAGAAGTAGTGTGGATACTTCTGGCACGACTGGAAGTTTGAAGTGGAGATTCCAGACTGA
TTTTGATGTGGAGTCTTCACCAGCTATAGGTGGCGATGGTACAATCTATGTAGGCTCTCGTGATAAATAT
CTTTACGCAATTAACCCAGATGGTACACTAAAATGGAAATTTCATGCTGGAAATGAAATAGTGGAGTCTT
CACCAGCTATAGGTGGCGATGGTACTGTTTATATAGGTTCAATAGACTATTATCTATATGCAATCAATTC
AGATGGAACATTGAAATGGAAATATAAAACAGGGTATTGGGTTCATTCTTCCCCGACTGTAGATAACGAT
GGTACAATATATGTTGGTTCTTGTGATAAATATTTACACGCAATCAACCCAGATGGAACATTGAAATGGA
AATATGAAACTGGTGGCCATGTGGAGTCTTCTCCTGCTATCGGTTCAGATAGGACTATATATGTAGGGTC
AAATGACCATTATCTTTACGCAATTAACCCAGATGGTACACTAAAATGGAAATATATGACTGGGGATTCT
ATAGTTTCTTCTCCAGCGATTAGTAGTGATAGAATAATATATGTGACTTCACTCGATAATTATCTTTACG
CAATTAACCCAGATGGAACTTTGAAATGGAAGTATAAGACCCAGAGTACTTATGGGTTAGTTTCATCTCC
TGCTATAGGCAGTGATGGTACTGTTTATGTAGGCTCACACGATGGTAGCTTGTACGCAATAAACCAAGAT
GGGACTTTGAAGTGGAAATATGAGGTTGGGCCTGATATTGATGATTGGATTGACTCCTCCCCTGCTATAG
GAGGTGATGGAACAATATATTTTGGGTGTCATAATAATTATCTATATGCAATCAACCCTGATGGAACACT
AAAGTGGAAGTATATGACTGGAAATGATATAAATATGTCTTCTCCAGCAATTGGTTTGGATGGAACGATA
TATATAGGCTCTTTGGATAACTATCTTTATGCAATTCAATGAGGTGGTGAGAATGGAGAAAAGGTGGAAA
CGAGCAGGCGAAAATAATATATAAAAGTATTCCATATAATAAGATAGCCATAGAGGTGATGAGATGATTG
TAACAACCTCGATGAAGCTAAGAAACaaaaaaaaTGAGGAAGTCAACCCAGCAACAGAGGATACTCTACA
AACTATAAATACAAATGTGGCTAAAGAAACCACGTTACAAGATATAGACTCTAAAGTTGCTACAGAGAAC
ACACTATCTGAGATAAATAATAAAGTAGCAACAGAAAACACACTCAATGAGATAAATAATAAGGTGGCAA
CGGAAGATACTCTATCACAATTGAATAACAAAGTGGCAACGGAGAACACGCTATCAGAGATAAATAATAA
AGTAGCAACAGAGACTACGTTACAAGATATAGATTCCAAGGTGGCAACAGAGGCCACCCTTAATGAGATA
AATAATAAAATGGCGTATGAGGGGAGTCTAAATGCGAGGAGAGTTTACATAGTATCTCATATACTGGTTG
ATGAGGTCATAGATGAGGGACAGGTAGCGAAAATAGGCGGTGGTGAGGAGTGTGATTATAAATCGTACAC
TAACAATGGTCATGTAATTAACCAAGGCATAGTTAATAGCTATAGCTATTATGATGGTAATGGAATATAT
GATGGAGTTGGTGTATATGATGGCTTGTAGGAGGTGATAAAAATGCCACAAACAGAATATAGGTTTAGAG
ATTCGAACAGCAATCTTCAAAGGAGGCTTGTGTTAAACACGAATAATGAGGTCGAAATTAGAGACGGCAG
TGACAACACACTTATAAATTTAGAAAAACAGTTCGTTGACCATTTACTCATCCCAGATTCCAATCTAACG
GGCCTGGCAGCAGATAGCACCGGAGTCAAGTGGACTTCAAACTTCAAATTCAAAATAAATACTGACAGGC
TTGTTAGTGTAGTTCTCAGAGCCTCGTGGTCTGCATCGGAGAGTGATAGTGTTGCAGCGATAGAGCTGTA
TGACGTAGATGGTGGGGCCGTAGTAGGTAGCCTATCTGGGAATGCAGGAACGGATCAAGAGGAAAATATA
GACCCATCATCGGTAGTGAGTGACCATCTTTACACGATGAGGCTTAATATAACCACGGCCAGTGCAACCA
GTGGCGCTACTGTAGATGTGAGTTACATAGTGGTAGAACTAATATATAGGTGATAGCAGATGTGGGGCAA
AAAAGTTGTAGATATAAAAAGCGACTCTCTAGAATATGCAACTTTAGAGGGAATAAGGTTTATAGGGACC
CACATATTTGAGGATTTGTCAAATGGTGACTCAGTTTATTACTATATAGATTTTTCAGAGGTTACAAAAA
GGGTAGAGGTCAATAGCTTTCATATTTCAACTGATGGGCAGTGTATGGTTTACGCATATGCAAATCCAGT
AATTTCATCAAAAGGCACGTTAATAAATATCAATAATGCTAACAGCCAATCAAAGACCAAAAACCAGCTG
AAGATATATTATTCTCCAGCAATTACTGCAAAGGGCTCTATCGTTGCTGAGACATATGTTGCATTAGGGG
ATAGAGGGAGTAGGGTGATGAGTGATGTTTTCACCTATAGGATAATAGGGGAGGATATGCTGGTGGAAAT
AAAAAATGTTAGTGGAACGTCGATGGCTTATGGTAGTGTAATATTCAATTGGAAAGAGTCATAGAGGTGG
TGAAAATGGATAATGAAATAAGAGAAAAGCTTGGAGAGTTGAGTGCGACCATCAACTCGCTGAAGCCGTT
GACTAAAGACATAAAGGACATATTAGAGAGAGTGACAAGGCTTGAGGCAAAGATGGATAATATAAAAGAC
CTAAACACGAGAATGTTACAGCTTGAAGAGAAGATGGCAACTATTGAAAATAAAATGCATACAATGGAAG
GAGAGATGAAAGGTGCAGAATCCACCAGAGAATCTTTCTGGACAAGGATAGGAATAGTGGTTGGGTGGTT
GATAACAGGCATAGGATGGTTAATTACGCTGGCAGAAAAATGGATACCTTAGAAAAATATATATATCATA
GAGCCATATATTAATTCGTTGAGGTGATAATGATGGAGCAAAAAGGCGTAGGTAGGCTTGCTCGTGTTAT
AGATGATAAGGTATATATTGGAGGTACTGAGTATCCACTCAGTGAGGTCATCAAATTTGATAATTTTAAG
GGTATAGTTACAGATGATGCGGGTAATCGCTATGTGGTGTTTGGAATAGAGGATATTGAAGGTTTATCAA
CAGAGCACAATAAACTTCAAATGTTAACTGAAAAGATTACAGAGCTTACCGAGGCATATAAGAGCTTATC
AACCTCACTAGTAAATTTAGCACAGAATATGGATTTTAAAAACATAATGACAAGTCTGTTTTTTGGAAAG
CCCAGAGTGTATAATTTTACCGTACAAAACTCTTTGAATTACTATAAGCTCAATGGATACGCTAGAAGCT
TGTTAATACATAATGTAGGTAGCTCAGATCTTTTAATAACGTTCTCTGGGAGCTCTCAGGAGGCATACAC
TATCCCATCGGGAGATGTGGGCGGTAACCCTCTTTCATTAGATAATATAAAGTATGGGGAGGTGGATATG
TTGTTGATGAGGTCGAGTGGCAGCTCTACACAGGTAGAGGTTATAGCCGTTTTGTGGGGTGATTAAGATG
TTTGCAAGAATAGAGAGAGTTAGAGATGGGAAGGTTTTTATTGATGGGAAAGAATATACTCTAGAAGAGG
TGAAGAAGCTAAAAATATTCAAAGGACTAGGAAAGGATGATGAAGGTAATCTCTATGTGGTGCTTGGCAA
TGGGTGACTAAAATGGATGTAGCTGTAGACCTTGGAATGTCTATGGCGTTTATAGTTACAGGTATAGTTG
TAGCCACAGCTATAGTTGGTATAGGTCTAGTTGCAGTTTATATGATTACAAACAGGGGCACATATATGGA
AATAGTTAGAGATAATCAGGGCAGAATTGTACAAATAATTGAGCGAAACTTTGCTGGGCCGGGAGGATTG
GTGTTAAATAATTCTGCTCTACCTATGGCTGGTCAATCGGAAAATGTGCCAGTGATAAGGCTGGAGCAGT
AACTTAGAGGGTGAGGAAGGTGAGCTTTCAAGATTTTCTAAGGATTTTTCGGTCCAGGGCATGGGATGTT
TTGTTGGCTGAGGAGGGTGGTAAGGCAGTTAATATTCAATCGCCAGCAAATTTGCAGGTTGATGATAATT
TGCTAAGAGAGATAAAAGAGAATATTGAGATATTGGCAGAAGaaaaaaaGTTTGAAACTCAAATTTTAAA
TTTAAAAGATGAGGTTGTTAATGATGATGAGAAGATATGCTTAGATCTCCGGGGCAAAGGAACTATTAAC
GAAATTTTGGTTGTTGCAGACTCCCCGAATTTTAGAGTTTATATAAGGTCAGATAATAGAGTTATAATTG
ATGATGATTTTTCAATACTAAATAAATATACTTCTTATGTCAATCTCTACGATGCATTTGAAGATACTGA
TGCTGGAGAATATATCTTTTCCTCAGGAGCAATATCTTTTCTTAAATATTTAAAGTTTAGCCTTATAGCT
TATGGCTCGGTAACTTTTAAAAAGATATACGCTCAATACAAATGGAAATCGGAATACGAACAAAAGTTAT
ATATATAATCAGGCCATATATTTAGATGTACCGTGATGTGAGGTGACGAGATGAGTGTCGGGACTTTAGC
CGAGCTTACTACGTATGTTAAAAAGATAGCTGGAAAATTCGaaaaaaaaGTTGGGATTGTAGTTTATCCA
GTGTTTAATGATCATACATTTAGGCCCCGTATTGAAGTTACAGATACTCAAGAATGTTTGGAGTTTCCTG
TTCCTGTTAGTATTGTCAAGCTTACTGCAAGGGATTGTAATGTTTATGTAAATTTCAACAGGCCAATAAC
CGCTGACGAACATACAGTGATTTTTAGCGATACGACAAAGTTAATAAATTTAAAAACGCAGAAGATTTAT
TATAAAGCGCCAGCTGGGCTGAGCGGTTATTTAAATATTGAAGGTTTGATAGAAACATAAGGAGGTGGTC
AAGTGAAGATATATATAGATATGGAGATGGACTGGAGCGATATAAGGACCATAGAAATGATAGCATCGAA
GGTAGGGCTAGATCCAGAGAGCACAATAAAGTTGCTGATAAGGAGAGGTATAGAAAGTATGGTGAATCAA
GTGCCAGTCAAGCCGGATAATAGTGGGAAAGAAAATAAGAAGAAGAGGTGATGAAAATGATATGGGATAC
AATTGATGTAGTGTATTTAAAGCAACAGCTAGACAAGCTGAGCAACTTTAATACATCGCTGACAGATGTC
AGAGATGCAATATCCGGTGGCAAGAGCTTGAGCGATATTGATTCTACGCTAAGTACACTGGCAACAGAGA
GTACATTATCTGCAATTAAGGCACAGACTGACAAACTCACCTTTGATGGAAGTGGTAATTTGCTTGTAGC
GTTCAGCAGTGGCAGTGTGGATATAGGGAATTTTCCATCTTGGTTTACCAGCTCTACCAAGACCACAGAT
GACATAGAGTCAGGTATCAGTGCTCTCAAAGGTGCATTGTCCAGTATTGGCTCAGATAAATTTCGTGTAT
CGATAGTTGATGCACTACCTGCTGGTACAAATTGGATAGGCAATGTGGGTATAGGCGATGGCACCAATCT
AGCAAGTTTGGTATCAGCGACACTTGGTGTGGGAACAGTCAAGGCACTGGCCACAGCCCCAGATTTGGTG
AAAATGTATTCTGGTGGTACAGACTATGTGAATGATGAGATAACCACATCTACCACAGAGACAAGCTCTA
CATATTCTCCAGCGCTGAAGTTTGCAATACTAACAAACGAGAGCACAACGGATGACATAAAGATAAGATT
TAACGGCTCATCAGCGCCACAAATGACCCTTCACGCAGGAACAAGCAAAGTTGTTATGTACCCCATAAGC
TCAATATACTATGTTGCAGTGTCTGGCTCTCCAACCTTGAAAGTGAATGGCTTCCAGTAATTGAGAGGTG
ATGTGTATGAGATTGGTGTATAAAACAAAACAATTAAAAACTGCGGAGGAAGTTAGAGAGTATATAAAGA
AAACATTTCATGTAGATTGTTCAGTAGCTGTGCATCCTACACACACAGTTATAAATACACGCCGCAAATT
ATCAAAAACAGAGCTGGCTGAACTGAATGACTGGATGGCTGAGAATATGGACGGGCGGCTTCTGAAAAAT
ATGTTGGCCGGGGTGGCGAAATGAGAGTAACACTGCACTTAGACCTGGACGAGATAGATTATCTGGCCAT
TATTAAGTTTGCAAACTATATGCAAATGCCTACTGACGAATTTATAAGAACTGCAATAAAAGAATATGTa
aagcatataactgatgaagcaaaagaagaagctatgaaaaaagctaaagaaaataagcacaaagacaaga
GGTGATTAGCTAGTGATATTCGATATCCCTGACCCCAGTGCTCTCATAAATTTATTGCGGAATATAGACG
TAAAACTTCCTGATGCAGCAGCGTTAAGTGACTCACTGGCTAACCCAACCACCACCATAGTTGGCTCTGC
GTTGCTCGGTTTTGATGGCTCAGTGTGGGAGCGACTCAGGACTGATGGAAGCGGGAGACTACTTATCTGG
CTTGGATAAGTAGCCCGTAACTTC

>FWV0090
GGCGTTCCATCTAGATTAGCATCTATGGTCGTGGTATCTACTCCACCGAGTATGCTATAGACGATCAAGA
TGCTTATGGCAATTGTTACTGCTGTTGCGACTGCAAGAATGACGGTAGCGACATTTGCATCCTTGTTATT
CCAAAGTTTTTTCATTTTTCACCTCCGTTTGGTTTTAACTAAAATTTATTTAATAGTATATAAAAATTAA
TTAACATTATTGTAATACATTATGTAATACAATGTTATACTTATACCTTAAAAATATAATCCTTACCCTG
CTTTTCTATCCTAACAAACGGGTTTTTGATACTAATATTGCTATTTTTTGTTTTCATATCAAATCCTATA
AAAAAATCATTTCTTATTGGTTTAAGTTTATATCCTAATCTCCTCAAATATTCTTTTTCGCTACAAACAG
TAACAGTTCTATCCTTTGCCAGTATATCCAACAATCTTTCTAGCTTTTGGTCTTTAATACGGATTCTAAA
CGGATACATTACTACTCCTCTTTATTTTTTCCTGTTACAAGATCATAAAATGGTGTAAATAAAAAATATC
CAACAAAATAGATAATCATAATTAAAGCCATCAAATAAAAGAAATATACCAAATACGGTGCAACATCACT
TGTATATCCAATTAGTTTAGGTTGCATTGCCCCCAATGTCTGGTTATATTCGTATGATGGAGTTTCTATC
ACTAAAACCGATGGGGCTAGAATAAACCATATTACAATATCAAGAATTGTAAACATTCCACCCCAAAAAG
GATGATCACGGAAATCGATAGCCAGTATCATCAATATAAATGCAATAATGAAGAATAATGCAAACATCCA
ATCTATCATTCTATTGCCTCCTTTGTAATACTAAACTTATTACCAAGATAGTTATTCCAATTGCTGCAAA
TATTGTAAATAAACCACCAAGTGAATAAAGACCTATAAATATCGAACCTAGAGATAATATTGCCCCTGAA
CCTATCATAAACATGCTTACCAGTATTGGTTCTTCGGTCTTAAACCATAATGCCAATGTAAGTCCGATTA
ATGGAACTAAAAACCAAGCATTGCCATTGCCTACTAAATCTTGAAAAAAATCATAGAATGGGCTAAAAGG
TAATTGTATCGTATGATTTATGAAATCCGTTCCATTTATCATTTCTTTTTGCTCCTATGATACAGATGTT
ATCATACTAATAACTGCTGCAATCCATACAAAGACCAATGCAACTGTAAACATTATTAGAAAATCCTGCC
CTATATATCCACCTATGTTTGTTACTGTCATTGCACGACCATAGCTTGTCCAGAATATTCCACTGAATAG
CCATACTCCTATAACCGATGCGTTACCGATTATTCTTGCTACCACTATCGCTACACCTGCTGATGCTGCA
GTAATTATAGCCCACATGGTTCCTAGTCCACCACTAAAACCACTTATCTTCTGAACTACATCTGTTGCTC
CACCAGATGTATCAACTTCCATACCAGATTCAACTGATGGGAATATTCCTAAAGCCGATACAAAATTAAT
TGCAAGTGTAAATATAATCATAACCAAACAGAAGTAAACTGCTATTCTAAAATAATTAGATAAGTTCATT
TAGCTCCTCCTTGCATTTATCCATTCTACTATCACTCCTACCAATACAAATAATACTGGTATTGATGCTG
CAAATGTTGAATGAAAACCAACCAGAGCAACAAATGCCATTATTCCACCAATTATTATTAAATATTTTCC
TGCATGTTTTTTATCTGCTGAAAACATCATAACAACGAAAGCCAACCAAAGAATTAGATTTGTCCATAAA
AAAGCACCTGCTTCACCAAGTATTGCAACCAAGATAATATTTAATGATGAGGGTGTAGTTACTCCTATAT
GTTCTACGTCTATTATTTTTGAAAAAACATTTGCTCCGAAATATGTTTGATTGTAATATACTACAACTTT
ATATGCTAACGATGTATTTGTATTGTTAAGTTTAACATGAACTGTATTTTCAGATAAATTCAATACTGAT
GATATATATATTAAAGAACCTGTTGCATTGAAATAATAAAATGATGTGTTTACATCTGTTGTTGCGTTCA
TTTCATCTGTATAATTTACATAAATTGTTGTTCCCGATCTTATAGCAGTAATTTCTGGCAATATATAAGT
TGGTGTTTCTTCTTCTTCATATTGCAATACAAATTTAAGATATAATTCATCGTATAATCCATATGCTATT
TCCAATGGCGAAAAGGTATTTACATATGTCTGAAAACCACTTTTGTTTATTGCTATAATATAATTTGATT
CTGAAATCAAGCTTACTCCAAGTTTTCCACCTGCATCCGTATATCCACTCAATATTGTATCGAATTTATC
ATAATTGCTTTCGTTTGCAGTTTCATTGATATACCGTTTAATCTGTATATATGCATCTTGGATTGGAATG
TCTGCACCACCTTCCTCTACTACAAATATAATATAGTTTGTTGCAAATGTTTCATTTGTTGTATCAGATG
CGTTTACATACCACGGTTCACCTTCTTCGCTTGGTGGTGATCCTTCAGAACTTGCTGGTAAATAAAAATT
AATCGAATATTTGCCATTTTCCAATATATCCATTACTTGTGTATGTGTTTTATATCCCTGCTTTGATATT
TTTACTGTTATGCTCTCCCCATTTGGCACATCTGAAACATCTATACGTGTCGGATTGTTTTGCATTGTTG
CCTGATAAACTTCCTCTGTTGTCGGGTTTAAAACAAATACTGTGTAGTTTCCAATTGCTATCCATGGCTC
ATCTTCTTTGTAAACAAATATTTCCAATAATCCCCAGACAACATTGTATTTTATGCTATACATATTTGAT
GTGCTATTGTATGCAAATAATGAAAAGTAGTCGCTATTGTTCACATTTGAAACTGTATAGAATGTTGAAG
AGCTGTTTTGCAATACTGTACCATCCATTACGCTTGTTGGATAGCTGCCTGTTTTTTTCACCAATACAAC
TGTATCTGTTCCATTGCCGTTTGTCCATGTTATATCCAAATTCGTATTGTTTACCCTTGCAGTTACGTTG
TACGGTGTTTGTGGTCGTGTGTAGTTACTTGCACTTGCATTTTCATCGCTATATGTTGCACCTACCTTGC
TCCATGCCCTGTAATAATATCTTGTAGATGCATTTAATCCTGTATCTTTATATGAAGTGCCTGTTGATGA
ATATACATTTGTGCCATCACTATAATTTGTTGGGTAACTGCCTGTTTTTCTTTGAATTATAGTATATGTT
CCACTTCCCTTTGTCCAAGATAGGTTTAACTGTGTATCATTATATGAACATACTTTAAAATCTGTTGGTG
GGGATGGGGTGAAACTTGTCCATCCAATATATGTTGCATATGATTCTGAATAGAGATTTGATGTTGAATT
ATATCCCCATAAGCTGAAATAATATTTTGTATTTGTTGTTAATCCTGATATTACTGCATAAGATGTCGTT
ACATTTGCCCCCAATGTCCCGTTTGTCGTTGAGTTTGGATAAGCGGTTTCATTATATCTGATATATGTGT
GGGTTGTATTAGCACCTTTTGTAAACGACAAGTTTATTGTTGTTGATGTATTTGAATTTGTGCCTACATT
TGTCGGTGCATACGGGTTCGTATATCCGTATGCTGTAGCATAATCATTTGAAAAGCCATTTGTTGTATTG
TATCCCCATGCACTATAATAATATTTAACTCCTTTATCAAGCCCCGTATGAGTATATGCTGAACCTGTGC
CGTTATAAAGAAACGTACCATTTGTTGTTGAGTTTGGATATGAAACCGTGCTGTATCTTATATGGGTAGT
AGCTGTATTATTTCCCTTTGTCCAAGTTAGATTTATTATTGAGCTATTTACATTTGTAGCAACTAAATTT
GTCGGTCTGCTTGAATTGACATAGTTCATTACCCACCAGTTGCTATACCATGCACTAATGTAGTATTCCA
TCTTTAGCTCAATTCCCCACGTTCCACTATCAATTTTGGTATATGATACGTTACCAAAATCCTGAACTTC
AACTTCTATTCCCCAATCGCCATTTGATAGTATCGTATATGCACTACTTGCGACATTACTGCTCAAAACT
AAAAAAAATAAGAATAATATCAGTATCTGGTATATGCGATTCAGTCACTCACCACCTTTACTTTGAATCC
TGCATTGTAGTAATGTGTGCCATAGTAATCCACAGTATTAGTCAAATTGAACCATTGGTTTAATCCCGAT
TCATTGATAAATGGGGAATTAAAGTTGCTTGAGTTATCAACTCTTACATAATATTCCTCGACGCTCAATA
TCTGGTCATCACTATTTATTCCATCTATATCACTTGCTGTTGGAACTGTTATATTGCCCCACCTCGTGCC
TGTAAATAAATTACTGTTGTTTGTAAGCCCACATATGTCAATAAACGGGGAAGTGTTTGAACTACTGCTT
GTGCTGTCTGTAATGCTATATGTGTATCCTTTCTGTATATCAAAACGGATTATATCATTATTAAAATAAT
CAGTTTGCATAGTATGACTAATTATTGTATCGTTATCAAGACAGGTTACATTTATGGAGCTGTTATCCCA
ATGGCTATTGTTTATGAAAATTGTTTCGTTGTAATCAGCATCAACTATCATAGTATTGTTTCCAGAATAA
TATGTTGTATTGTAATCCCACCCTTGAATGAAATACCATAGCAAATCTCCAAGTTCGCCGTGTGCATCTT
CATCAAGATGGCTTCTACTGCCTGTCGGATAACAATTGTAGCTGTTGTTATCCCCTTGTTGCACAACTCC
ATCCCACGGATTTTCATCTATTGCATCCCAAGCTGGAACGTATGGTATGCTGTGGTTTTTCCAGATATTC
ATAGCTGTTGTTATATAAGGTATCCAATTGTTAGGGTTTACCCACCAATCGCCACTTGCAACATCGTACC
AATATCCTATCATTGCCATCAAATATGTGCTTGAGCCATTTGCTACTGACATATTGTACATTTCCATCAT
ATTGTTTGCATACTTTTCAGGTGTGTAATTTGTATCTGAACCGTTATTGTATACTGCACAATCGTTATTT
CCAAACATAAAACAGAACACGCTATTACTCTTGTACCATGTGTTCCAATTGGCTATACCCCAATCTGATT
CTTTACCAGCACCAATGCTACTTACATGGTCTACAGATTTACCAGCATCATATTTTGATACCATTTGAGA
AATGAATACTTTGGAATATGTAAATGAACCTTCACAATTATCTATCTCTTTACCAGCAGTAATGCTATCT
CCCAATGCAAAATAATATTCCCCCTCATTTGTACCATCGTTATTTGCAGCATTAACTATAGGAATATAAT
GTATAAAACTTAAGCATATCAGTATGCTGTATATCAATACCAATATGGCTTTTTTATTCATATTGACCTC
GCTAACTCATTTTACCTGCATCCCACGTCATAGCATAATTCGCATGGGTTGTATTTGTAGCATCTGCTGG
AATATCAATTCTTACTCTCATCCATATGGAACTTGTACTCTGGATTTCCTTGTATCCATCTGCATCGCCA
TCTGCTGTAAATGGGTTTGTACCACTCATCCAATTATTTGCATCCCAATTAGTCCCATTGACAATTATGC
TTTCTCCCCCGTCTGAACATTGATGCCAATTGCCACTCCAAGAACTGTTATCATCGTCAAATGAAATATA
AATATCATTGCCGTCAATAACGCTATTTGTAATATCTGAAACATTAACTGTCAATCTTTCAAAATATTCT
GTTCCAACAATTGTAAAATTAAATTCTCCTGTCTGGTAGTATGTTCCAGATTCATTTGCATACTTTGTTT
GCCCTGCCTCACCCTGTAGAGTATATGTCCTATTTCCAGATGGATTACCATGCAAAATTAAACTGCACGA
ACTTGAACTTGATGTTGTGTTCCATGTAAAGAAGTTGGTCTTGTTGTTCATCATATTATATTTGGTCAAT
ATCCATGATGCACTACGGTTAATATCTGATAAGTGTATTTCGTCAATATGACCGTCAAAATAATTTTTAT
TGTCTTGTCTTGCTCCTATCTGAAATTCTACTGCTGTATCCTCCATTGCAACATAATTATCGCCATCAGC
AGATAGTGACATGGATTGGGCAGTACCATTCAGGTAATTTAGCATACCTTGATAACCATTTCCACCTCCA
CGTCCATCGTAAGTATACACAACATAAACCCACGAGTTTGTGGGAACTGCCGAGGAATTTGCAGATTGAC
CTGTACCAAGAGAATTATCTACAATATATGCACGTGTATCGCCACCTCTTAACTGTGCCTGATATTCTTT
TGATGAACCGTATTTTGAAAAAACAGTTCTGTCATCTGATGCTATATCATCAGCATTTACCCATACTTCA
AAAGTGTATTCATCATCATTGGAACCGTCACCAAAGCTTAACGTGCTAGAATCTGCAATCCTCAAGTTAT
CACCTGTGTCCACTGCAGAACCGTCAAATCTTACACACTTGCCGACCTGACCTGTTTCGTTGTATGTTGG
TGAACCCTCATCGCCGATAACATCATTATTATTTGAAGTAGAATCGCCAATATCTGTCGCACTTCCACCT
GTCATGTGCAAGACCAATCTGTAATGGCTATCCCATACGCTAGTCGGTAGATATTCCCCTCCGTCTGAAT
CAGTAACATTGGCAACATCTTCGTACCATAGATGTATACTTGTCGAACTTGAAAGAGAAGAAACGTTTAC
CCATGCCTCAAGTGTGTCTGTGGTATCGTTCCATTCAACAAGCTCCCACGGTAATTCATTACCTGCAACG
TCAAAAAAAGCAAAATCGTCATCATCTAATCCATCAAGAGCAGTACAACTTGAGTTGTATACTAATACTG
CAAAATTTGATTGAGTGCCAGATACCTGTGATGGTACAACTGAAAGATTGATGTAATTGCTAAAATCTGA
TGTTACGGCTGCACTTACATTTTCCACTGTTGGCAACATTACAAACATTGCAAATAATGATGTTAATAGT
AACATAACAAATACTGTTACTGGTGCAACTCTAGCTTCTATATTTTTTTTGATTGCTTTATTCATTTCAA
TCGACCTATATCATATTATACTTTTTCTTTACTTTATTACAATTATAAACATTCATTTATTTCAATATGT
TCTAACATGGCACGATATAGCTCTTTATAAGTGCTTGTTGATAAGGAAGTCAAAAGCATATTATTCAGTT
TTTTAACCTGTTCTCTTTTTTTAATAATATCTATTTCAAAACCATTTATTTGAATTATTCCATCTGTTGG
ACTTTTAAATATTATCATTTTCATTTCATCATCCATTCCTTTAATCTATTTTTTATCTTCTATACATTCC
AAAATCTGCTTCTCTACTAAATATCCATGTTACAAACCATACAATAGGTAAAGCAAGTGCTAATGCAAAT
ACAACATTTACAGCCCATTTGATATTGGGATACATCCAATTTGCATATGATTCTGCATCTGTTCCTACTG
AACTTGATTTAAAACCATCAAATAGAATATCTATTGGATATGATAAAAAGTAATATAGCAATATAGCTAC
AAATAAATATACTATGAAGATCAATCCTGCATGAATTATGTTGTTTACTTCTAAATTGTCGTACATTCTA
TCATTTCTTTAATTTGTTGAAGAAGTAGTTTGCATCGGCTCTCGCTTTCTTTTCTGTTTCCTTATCCTTT
GTTACGTTTGCAAGTGCCAATGCCTTTCTACCTGCCTCTAGATGCCTTTTACGAAGGGATTTTCGTTTAT
CTGTCGTGCTTAACAGGTGTGAGTGCCTAACAGATGGTTTTTGGTCTTTTTTCCATCCTGTATGCTTTTT
TGGCTTAAACCATTTCATTTTATTTTCCTCCTATCCTTGGTAAAAGAATTTCCAAGTTTTTATTTTTATT
ATTAGATACCAGATACCAAATATCAGATAAATAACTACTGCAGCAGCCCAGACATAGTTTGCCAAATCAT
AGACACTACCAGTTGAACTATAAACTGACAATTCTGGTAAGATACCATTTAGTATCCAGTATACTAAACC
GAAAAGATACAATCCACCGAAATATTCAAATATTAATACTACTGATGTTTTCATATCCCTCACAATTTGA
TTATGATAGTGTCCCCATCATTTGATATCTCTATATTCTTTTTCTTTTTGGTTGGCTTTTTCTTTGCTGA
TGGTATACCCCATGCATTATCAATATCTATTCCCTGTAAACCTAATCCACTACCGAAAGAGGTGCCTCCT
GTATAAGTTCCCTTATAAACATCTGGATTGATGTTTCTTTCGATCCATTTTTGTACATTTGCATATTTTT
TCTTGGTTTTATCCCAATCAATTAATCCTTTTTTACTAGCTTTTTTACTATTTTTAGCTTGGGCTAAAAG
TTTATCTGATATCGGAGTGTTCGAAAACTTATCAATTAATCCTTTTTTTGTTGTTTCAAACTTGCCTGTT
TTCATGTTCAGTTTTTCTTCTTTTGTTAGCCAACCCATTTTATCTACCTCTTTTTTCTTTTTTTTCTAAT
GTACTTTCGTTCTATTTTTTGTCTGTATTTCCAATATTTTACATTGCTTTTTTTGTTTTGTAACTTGCTT
AATTTTTTATTGATTTTTTTTAATTTCTTTTTTTTCATATCAATCATCTCTTTCTTTTTGGATGTCGACA
TTTTGATGTTCTATTTCTACCTTTGCCACCGTGTTTTAATCCGTATTGACTTCCATCCTTTTTTCCATAT
CTACTATTTCTTTTCATTTATATTGCTCCTATTTTTTTTAACATATCCATACCAAAATCAAGTTCAGGTT
TTTTCTTAACTTTTTTCTTTTTGGACTTTTTAACTGTTGTAAAACCGTAAAATGGATTGTATACTTGGCT
TTTCCTAAATTTCTTTGTCTTACCCCAATAACTTCCCCAGCCCCAATCTCCACCAAATGCTGGAATTTTA
CCTAATTTAAATGGAAGGAACATTTTTGGTGTTATTGGTGGTGGAATTATAGATGCTGGAGTTGTAATAG
TTTCTGCAATCATTTCAGTTTTTGGAGCTTGGATAGTTTCTGTTTTTGATATGGTAATTTGGGTTGGTTT
TGGAGATACAATAGATTTTGTTTTTGGTGTAGTTATAACCTCTGTAGAAGAAATTAGACCTGATGAAAGT
TTTGGATTTATTATTACTTCACCCTTAAACATTGCTTCAGTTTTTGGAGATGGAATAGTTGTTACTGATA
TTGTAGCTATTTCTCTTTTTGGTATTTCTTTAATTTCTTGGCTAGTTGCAATCGCACCTGAAATACCAAA
TGTGGATATTGCCGATATTGCGCCTGTAGCTGATGCAACTGTAAAAGCAGGTGATACAAGCCCTTCAGTT
GCCATTACAGATGGTAATGTTGAACTTATTGCCTCGCCAAGAACTGCACCTGTTGTTGCTGCACTTCCTT
TTGGTAATGTTCTCCACCCCTCCAATTTAGATACCAATGATGATATTGCACTTTCGTTTGACAAGAATGT
TACTGGTTTTTCTGCTATTGTTATTTTGCCTTCTTTAAAACCTTTCAAAACTTTTGATACGCCTGATTCA
AAATATTTTCCTTTTATTAATCCTGATTCAAATGTTCCTGTTCCTATATGGGGTGTCGCCTTAAATTCAC
CAATTGCTTTTATTGGAAGTTTTCCAGTTCCTACATTCATTTCCTCTGAAATACCATATGTCTTTGATAA
CCATTTTAATCCACTACCTTCATAAACCTGTGGACTT

>FWV0091
GCTTATAGGCAAAGAGGTAGTAGATATTGATGAAGGTCCAACAGAGTTCATCACCGAATCTGACAGACAA
ATTATAAAGTATTATGACAGCGAAGGTAGAATATATCAAGTGCTTGTTGTGTGGGAAAAAGAAACTCCTC
TAACCGGAAGATTTATATTCCACTATAACCCTCATTTATATGGGTGAGTAAAATGGGTGTAAGTCCTTTG
CCACCAGGCACGGGCATGGCCGTTGGGTTTTTCACAGGGTTAGCTGTTGGTCTGGCACTTGGTCCGATAG
GATTGCTAGCTTTGCCATTCATTTTTCAGTTTGGGCAGAAAGTACCTATCCAAGGTGGGCAAACTGATAT
CTTTGGTGAGACAATAATTATACCAGTGGATGAGACAGGTGAAAATCTTGCAGATGTATTTACACGAGCT
CCTTATTTTATGATTATCAGAGGCAATAATAAAGAAGTTATACAGAACCCATATAAAGATATACCAGGTA
ATGCGGCGGTACAAGTTACTAATATGCTGCTTCAGTATAGGCCTGCAAAGGTAATTGTCCGTAATATTGG
GAGAAATGCTGAGCGTCTTCTTTCTCTGGCAGGTGTTCAAATAGAAAAAAGGTGATGAAATTGCCTAAGC
CAAGAAAAGATGTAATATTCACCAAAATATACAAGAAAGATACGTATTTTGATTGCCGTAAGCAGAAGTG
GGTGACGCTTATCCCGCCGCAGGAGCTAAAAATTGCGATAACCTTAGAAAGTGACTACCCACATTATGTA
TTTGGGGCGCCCAAGCAATATGTTATGTACATAGCGTATAAGGGGAAGAAGAAGGTATTGGCTGCTGGGA
ACACAATCAATGAGTTAGCACAAGAAGTATATAGGTGGAGGGAAAACAAGTGTTTCTGGGCAAATTATGG
AGAGTATATTGCTGATGCCATAGGGACTCTGAAGAAGAGGCACACAACAAGCAGTCTGAAGTTGAAAGAG
AGAGATGAATTTGGTGAAGAGCGTCGCAAGTTGAGGCAGCAGCTGAGAAATCTTCTTGTGCGTATGTATG
GCACAAAGATTGAGAGCGATGTAGATGAAATTATTAAGTGCATAGAAAGAAAGGTGGCTGAATTATATCG
TCAGAGGTGATGAATATGGTATCTCCAAGATGGTATAAAAACCAAAAACTAGCAGCAAAGGAATTTAACG
AGATGTTTGCTGGGGGGTGCTACAATGTACTTCGGATAGTGCTCACTCCAAAATGTGAGTTCTATGATAT
ATTACCAGTAAAAAAGGTGAAAGTTAAAGCAAAGTATAAGCCAGACACTGATGAGGTATACATATCAATA
CTATCTAACAGAGAGGTCCCGCCTACCAGTTGGGGCAAAATAACGGATATGCGTCGGAAAGCAGCTGGCG
GAAACTGGGGGGTGGTTGAGCAAATAGATGACCATGGATTCAAATTCCTGTACCTGTTAAATCCCTGTTT
AAGTAATAGGAGGTGATAAAACGGCGCATGTAAAAAGAAAGGCAATACTGCTCCATCGGAGAGGCTACTA
TGAATATTCCTATATTGAAGGTAAGAAAATACACATGCCCGGAGAGATATGTATTTTCTTTCCAGTTCGG
CGGGAAGGGAAAGATTGGATAGGTGAAGCAGAATTTTACAAATATAAACACCTTGAAAAGAATGTGTCAG
AAGAGATATTAGAAGGCAATGAAAGACTTATTTGCAGTATTCCGTTAGGTCGTTATCGCCTTTTACATAA
AGATATTTATGTATATCCTCCAGAGCCACGTCCACCAAGGCTGGTGGATGTCTATAACCCGTATAAAGAA
TGGTTGTATGTATTCGAGTATTCATCATATTATAAAGAGATTAGTACATATCTGCTGAAAGGCGAAAGAT
TTACAAAATGGTGTGAGTTTGAAGCTTGGTGGGCTCCCGGAGCTCCTAGGCGATGATAATGATATTAAAG
TTGTGTTAAATAAAGGTCTATGATACCCTATGATGAGGTCAGGTGTATGCTGTGCGGGAAAAAGATGAAA
AGTGTCGAGTTCAGTCATCTGTGGAATGTGCACCATATAACAATAGAAGAATATGAGCGACTGTTTCCCT
TTGCACCGAGAATCAGTATATGGACTCTCAGAAAGCTGGGGCGCTATGAAGAAGCAAGAGAGATGCTGAA
GAGATGGAAAAGAGGAGAGCTCTACTACTTAGAGGATATCCTCGGAAGATAAATATAAATACTCAAAATT
AATGGTGATAGATATGGAAGAGTGTAAAGAAAAGTTAGAACAGGTATATAAAGACGTGAAAGATGTAAAA
GAGTTCGTGGACGAGATATCTGAGGATATTCACTTTTTCATAGAGAACAAAGATAAAATATCGCAAGTTT
TTGATATGGTTGAGAAAGAATTTTCTGAGGCGAAATCTTGTCCCGTTCCTGTTGTTAAGGTAGATGGTGA
ATGTAAGCCCACCTCGCAGTTACTAGAGCCTATTGTTGGTCGATATATCCCTTCAGATGATATATTTGAT
GATATAAGAGTATTGATAGATGCTGCGGCTGTTGGAAAATTAAAAGATAAGTTAAATGAGCTTGAAAAGT
ATCTTGAAAGTGTTGTGGAGGGGTATAATAGCTGTCCAATACCAGAAGATATAACTCCAGTAGAGATGAA
GACACCTGTAGTTATGAAATCTAAAGAAGAGACTGAGAATATACCTATAGATGAAGATGCAGAAAAAGAG
GCTGCAAAGCAGTTGATCTTGCTTAACAGGACAAAGATTAGAAACGAAAGTTCAAAGCGAAGACAATGGT
TTAAAGAATGTATGCAAGAGAAGCTAAGTGGTTTAAAAGGTTTGAATAGAATAGAATTTAGAGAGAAGTT
TAAAGAAGCAGCTAAAGAATGTGCAAGAATGAATCCCTATCCTAAAAAATAGGAGGTGATGAAATGGGTA
TAAAAGTTGTATTGGCAAATGCCTTTAGTTTGAATATGTTAGACGAGCCGAAGAGTATAGTTTTAGTGAA
GGATATAACTGAGTCGCAGGCAAAGAGATTATTGACACAGAGGATTGGTTTTATTAGTGCTGTGGGACAC
AAAAGTACTGCGGATCTATTATCAAAGAGATTACATTTGAATGTACAGCCAAATCGTATAATGGTCAAGC
TGGATGAATCTACTTTGCTTGTTATAGCACAAGTAATGAAGCGCTTACCAGAGGGTACTATATTAACCAA
GGAAGAGCTCAAGCAGGTGCCTATACAATGGAAAATAGTTGCAAAAGGCGTAGTTGGTGTATCATCGTAT
GGAGTTGAAGTAACTCCACAGTTTCCGTTAAATAAGTTTTTGGCTTATCTAGGAATAAATCCATATTGGT
ACAAAGGAAGGATATAATGCGATGCATAACCAGATTTCTCTTTGGCTCCCATACGAACGTCTCAACGCCC
CTCGTTGAATCAAATATTCCTCTTTGTATTTTTCACCCCCCAGAGGGTGTGGATAAAGTAATTTTAGAGT
CGAAATTCATAAAGGAGCTATTATCTTACGAAAATCCTTATCAATGGGCAGCGTTGGTGTTATATAGGCA
TCCGATGTATGGCTATCTCATAAATTTCACAGGTGAGCATGAAACTGGACGATGGTCATACCTTCTCAAG
CCAAAAAATGGTAAGATACCCAAATTCAGGATAGTCTGAAAGCCAAAAATCAAAAATATTTTTGACAAAA
ATATTTATATAGGTATTTTTTACTATTATGTGAGGTGATAAAGATGGGAAAGTCCGCACTTAGGCTTTGG
AAGAAAAGCGCTCTGACCGTGCCTGTTGACCCACGCCCTGATAAGCATGGCGTCAAGCAGCCTGCATATA
TGAGGAGCCACACTGCTGTACAGACCTCTGCCAGGCTGAATGCATACAAGAGGTTCATAAGAAAGAATAT
GGCAGGTAAGAAGTTTGCCAATAGGCTTGCAGTCAGAAGGGCACTCACCAGACTTGCGCATCAGTGGAAG
TCTTCTCACGGCGTGGAGACGGCTGCGAGTGAGGAAGAGTACGACGAGGAAGTGTTCTGGGAGTAAATAG
GGGCTAAACTATCCCTAATTTCTTATTTTTTACTTTTTATTTTGTTTTTCTTGATGGAAGAGTCAATGTA
AGAGTATGCCAGAAAAAATTTTCGCAAATCTATTTTCGAAAAACATAAATTCTTGAATGTAATATCTTTT
TTGGTGGTAAAGATGGCAGATAAATGTATAGAGGGTACACAAAAAATATATGAAGAGTTGAAGAAGATAA
CGGAGGTACTAAATAAGTTAGATCCTGAAGATCCCAGATCACTTTATAAGTTCAAGCCATACTATGAAAA
CTTGTTGAATGTTTTAGAAGAGTCTAAGTCGCTTGCATCTTGTGATATACCAGCATTGAAAGTAGATGGA
GAGTGTGAATATGTATCGCCTCTTGAACCCCTGACACTTGCAGAGTATGCAAATTTACCCGCACCAGATG
AGGGATATACCATCATAGATAAAATACGCAGATATGCAAAGTATGGCGACTTAGCAAAGATTCAAAAAAC
AGTAAATGATATTAAAGAGAGATTGGAGGCAGTAGTTTATGGACTTAAAGAGTGCCCTATAGAGCTGGAT
GAAAATGTAGAGCTAAGTGATGAAGATATTAACTTGATGTTAAAAGAATTGGAGGAAGAGGAAAATGCCT
CTGATAATGAATGATAAGGCATTTGAGAGGTTAAAGAAGATGTTGAAAAAGACGGATAACAATTGCGAAA
AATGTGATGAAGATATGGATATCTGAAGGGGGAAGAGTATGACAAAAACACATCGAAGTAAGCTATGGCC
TCATTTTAAGCCTGTAGAGGGAAAAAGATACTACAGACGTGTACATTGTGGAGAAATTGTGCCCAAAGAA
AAAAGGTGGAGGCATTTATTAACAAAACATCCCCTAATCTGGGCAGAAATTGAATCAAGTTTGCGGGAAG
AGTGATTCTACAGAATCCAAGAATATTGCATTTATCCTTCTAGCAAGCTGAAAACACTCAGCAGCTCTCT
GTAGCCATTTTTCATCTTCAGTTTTTGAAAACAGGGTAAGGTATTTTTGTCCAGTCTCAAAAAGATGCAT
TTTTGTCAGCAGACAGTGTTTTATTAAGCACCATACTTCTCCTTTATAGCTTCTGAATGTAGTTTCTATA
GTGTCGTCGCTTATTCCTCGAACTTCCATTATTTTTTTTACAATTTGTTTTCGAGTATCTCTTAAAATAT
CCAGCTCTATTAAGTATTTTTTCAGCTCCTCATCATCTACTTTCTGCTCTTGATATGCACCAATAACTTT
CAAGAGAGTCTCCATTATATGCTCTTCACCGGCTGCCAGATTCATCACCGCTTGCCACAGCTCTTCTTCT
ATTGCCTCCTCCTGCATTTTCAATCCTCCTTGAATGTGATAGCTTTTTATACTGTCTTGCAATATCTTCA
AATTGGCTTAAGTTCAACAATAAAAAGTACTCAAAGTTCTTTATAACAGCCAAAGGTATATCCATATCAT
CACTTACATATAAGTAATCCATAGTATCGGTCATCAGCCTAATTAACTTTAAGAATATGTCTGTAGCATT
CTCCTCATCAAATAATGGTTGAAGCCAGTATCTTCCCTCCCTTTTAATTAAGACGCCCTCCCTAGTAAGC
TGTGTTATATTGTAATGTAAACTTTGGCGTGATTTATGGAAATATTTTGACAACTCAGTCAAGCTTTTAG
GGCCGTATCTATATATATGGTATACAATTTTAAATTTTAAGTCCTCTCCCATCTCCGCTCACTCTTCTTC
CAAAGCATCCATCTCCTCCATATATTTTCTTATCTTTAAGTCACTCATCTTACCCTCAGTAAGCTCTTGT
AGATCTTCAGGATGGAAGATTGCCACATAATATTTTAGTCTATCTGCATCCATCATCGCTTTAAAATCTT
GGAGCTTTAACCATATTCTCGTCACCAGCTCTTTGGTAATGGCCCTATCAAGCCACTCAACTCCATAAAA
TGGAAGCACATCATCTTTGTTAGTAAAATTTTTTATTTTTTGTGCAACTTTATATGGACTGAACCTGCTT
CCTAAAGCACCTGCATCATACAACTCTGCAACCATCTTTTTTAGCTCATCCCTGGCAACGTTTATCCAGT
ACCGTCTGTATACATATTTTTGCACATACTCTTTATATTGTTTCACTTTGGGATCTTCAACCTCGCCTAA
CAACAGGGGTAATTCAGTACCCTCTTCCTCTTTTTCTATTTGAGGGGTCTTCAAAGCCTCTTTTCCCTTT
TCCTTTTCTTCAGTTTTTTCCTCCTCCTCTTTAGTTTCCTCCTCTTTGCTCTTCTCTTCTATCCAGTTAG
TCTCTTCCTTACTAATCTCTTCTTTGGGCTTCTCTTCCGCAGTCTCCTCTTTCATCTCCTCTTTCATTTT
TTCTGCTCTTATCGCATAGTAGTCTCCGAGCACTTTATATTCCCCTGTCTCCTCATCCTTCTCTATATAG
TACTTTTTGTTACAGTTGTCGCATATTGCCATATTTATTGGAGCAACAATGCGCATCTCTTTCCCGCATA
CAGGACATTTTGGATGCTTAACTTTCCGAACCATAGTAATCCCCTCCAATATAGATTAAGGGATAGGCCC
AGCTACCATCCTTATCATGGATTATATAACTTAGCTGGACCTCACCATTTTCATCAACATCAAACCTCTC
CTTTAAAACTGCCTCCCCGACATCTATTTCATTATTAAAGACACCCACTATGTCTCTGTCTTGCCTCAGC
TGCAAGATAACTTCATTAAAGCCAAAATGTTTGTAGTAATCATCAAGAATATCGCATATCTTTTTTATAT
CCTCACCGCTATCAATGGTGATGACAAACACATACCCAAACTTTCTTAGATGCATGATTAACATAATATC
TAAAATGTATTTATATTTTTCCATAATATCAGCGTCGTTGTATATGCTTTTTCAACTCAGGATAACACTC
CCTGGCGAGAAACTTAAGCAAATTATGATATATTTTCAAGAATACCACATCGTGGACCAGATGCTTTCCC
GTTGGAGATTTGCGAAACGGATGCAACGTATCAGCAATAAAGTGAGACATCTCATGGGTCAATGCTAAAA
CCCCGACAAGATAATAATCATTTGGCTCTAATTTAATGTAATAAACATCCCCATCCTTTATTGGATTGCA
AAATAATGCTTTTGCCACGGTTGGATATTCATCAAACCTATGCCTCCGACTCTCAGATAAAACACCGAGT
ATCCCTATGTTTATTTTGCTCATACCTTTCTTTCCAGGATATGTTCTACTTGTAGAAATCCATACTTTTC
TGAACCCAAGTTTGGGATAATCCTGTATACCATACCTCTCCTTTATATACTTGCACAGGCAATCATATGC
TCGCAGTATTTCTGCCTGTATCTTGCCCCACGCCATATTATACCACTTTAACAGAGGATAATATTTCCTT
GCCCAGTACAATAGATTGTTGGCTATGCTCAACTTATAATCCTCGTATTTTTCTTTGTTTTTCAGAAATT
CTATATTGTATCTGCCTATTTTTACACCGAAACCCGTTTTGATTATATATTTTGACAGGAGAAAAGCAGC
TATGTCGAAATCATCATACTCGTCTTCCAAGAGATAGATTAATGCCTTCTTGGCATTACGGACTTGAAGT
GGTAAATCCTGTATTCTATCCCAAATTGAGGTGGTCTCCATATCATCACCTAGAGCTTGATTCTACAGCA
TCTGTAATTCATCATGAACTTCTTTGCTTCGATGACAAATTTTTTATATCCAGAGAAGTCACCGGTATTA
TAAGCTCTTGCAGCTTTATTAACAATTCTCACTAGTTTTGCGACTTCTGATGCGTGATATTTTTTAGTGA
GCCAGTAACAAGATAGGCAACCTGTAGCCTCACTAGCAATACACATATACCCACCCAAAGAGCCAATCAA
GTATTGATAAATATCAATAAAACTGGGTATATCTGGGCGTGTAGGATGATTGTGCACACTCCCCCAGAAT
CTCCCGCCCCTTGGGCAATACAGTATCCCACGAACAAATCTCTCCCCACCAACAACAACATTGCCAGGGC
AGACATTGGTTATATCCCCACACTTGCACAGGGCTATGAGGACCTCTCGCTCTTTACCCAGATATAGTCG
TATCACCTTCGCTGCCGTTTCACATACTTTCGAGAAGTTCATGTTATCTCCTCCTGTGACATATTTTTAA
ATATTTTATCTGTCCCCATGCCCATTTCAATCACCCAACACACCATACTGCTTTAAGACATTATATAGCT
CTCTCATATGTCGCTTGATATTCTCCACACCAGGGTCCTTCTCTTTATATGCTATATACCGTGCAAATGC
ATAAATGACATAACAAACTGCCAACTGTACATCTCCTCTATAGCTCTTAATTTCAACGCCGCATTCGGGG
CAATCATAAACACCATGGACCACACTAGCCAACATGCTATAGAGATTTATATATATCCTCTTTCTCTCAA
AAGAGAATTTTCTTGACATACCTATTCTCCTAATATACAACCTAGGCACATCAAATCCATACCTTTCATA
AATATAATACCTCAAGATAGCAGCAGCTTTGTTAACCTTTTCTTTTAGCAATTTGCTATTTCCTGAATGC
CACTTAAATAGTGGATAACAATAGTACAGCCAGTCATATATCTCTCTTGTAATTTCTATCCTCCACCACT
TATTTCTAACTCTGCTGAACAATAGTTCAGATATTTTATCTGCATAGTTCCTACAGAACCTAAAACGATA
TGCAAAAAGAGAAATTGCTATACCTGCTCTCTCCACCGAGCCAAACACCTCTTCCAGTATCTTAGGGAAC
TCATCATACAGATTTGCTTCCGTGATCTCTTTCATATGGCTGTATACTTCTTCTAGCTTCGGCTCAATTT
TAAGCAAATCTTCTTGAGACAGGTACAGTCCGTAAATTCTCTTCAAGTTCATTTCAAACCCTCTGCAAAC
TCTTTCAAATATAGTCACTAAAAAAGATATGAAAAGAAAATATATATATTTTTCTATGTCCACACTTTTT
CATCTGCTTTTCCGTTTCTAACTACTCCCAAAACAGCAAAGAACAAAAACCTGTTAGTGTTTGCGTAGTA
GGTCCTCTTTTTTTCGATA

>FWV0092
ATATTTCATAGACCTGTGGCCGGGTGCAGATGCACAAGTTTGGGATCACGGAGAGGTTTCAGAAGAGGAA
GAGGCGGAGGCCGGGGAGGCGATGATAATATGATTTCTGTGCAGGAGGAGATTTTGGAGCACTATCGTTA
TCTTAAATCAGATACAAAGGCACTTATAACAGAAGCTCAGGGCATACGATTTTTGACAGGAGACCCAGTG
GAGCTGGCGGCGATGCTGGAGATTGAGCGTCACGCAGAGGAGATCCTCAAAATGATTGAGAAAATGGAAA
AGAGGATGGTGGGTGATGGAGATGACCCCGCATCACGCTGATGCACCCACTTTCTCTTTTTTTTGGCCTG
GGCGAGGAATCGAATCCTCCCCAAGGTCCTGGTGATGAAGATGTGTAAGCGTTTAGATAATGAGGAGATA
CGGAAAAAGATAGAGAATCTATTCAACTCTCCAGGAATCTTCCCGGATTTACCTAAGTACATTGTTGCAG
CATGGGCAACTAAAGATGGCAATTCTGGGGCAGTATTTAATACATTCAACCTTGGAGATTTAGCCCATCT
TCTGACACTTCTAAACCATCCAGAGATTGAAGATATAATCCTCTACGAGTTTGACCCTGTGGATTATGTG
TTCAATCGTGAATTTCTGAGAGTCATGAACCCTGTGGAGGAACTTATATGAGGGAAAAGGAGTTGAGAAG
GTGGCTCCTATCTCACGGATACGCAGACATCACGATAAAGCACACTATCGGCTACTTGAAGCTTATGGAG
AAGTATGGTCTGGATGTGGATAACATCAGGACCATAGATGATGTTCTCCAGTTCTTCGCAAAAATGAGGG
AAAGAGGAAAAACCACAACAACACTTAATTACTATGTCCGGGCCATAAATCGCTACTTGAGGTTTCTGGG
GCTGGATTTCAAGCTCCAGTATTACAAGCAGCCCAAACCCGATATGATTTGGATCCCCACTGACGAGGAG
GTCAGGCGCATCCTGGCTGTCAAGTGGGCCAGGTATGACATAAACCTCAGGAACAGGGCCATGCTGTATT
TGTTCTTTGCTACAGGTATCCGGCTCGGTGAACTTGTAGCGCTTAACTGGGCAGATTTTGATGAGGGCAA
ATCCATACTTACAGTGAAGACGGAGAAGAGAGGAGGAATACGCTATGTGCCCGTACCTCCTAAGGTTAAA
AAACTACTTCTGGAATATAAAAAAGTGCGTATTCTCTCAGATGTAAATGCAATGTTCACTACACCCTCTG
GCCGAATATCCAAGCCTTACACTCGCAAGATTGTGAAAGAGGCAGGCATTAAAGCAGGAGTACCACGCTT
CCACGCTCATGCAGCCCGACACTGGAGAGCCGTGAAGTGGCTGGAGCAAGGAGTATCCCTAGAAAGTATC
CGCAGGCTCCTTGGCCATGCAACTCTCAAATCTACCCAGATATATTGGAGAGCTCGCCCAATTCAAAATG
TTTTTGAGGAAGTAGTGAGAAAAGATGCGTTCTGGTGGGGAGGGCGTGGATATAAAAAATCACAATTTGA
AGAAGAAAAAGGAGGTGATAAAAACGAGGAGAAGAATGAAGAAGAATAATACAGAAGAGAAAAAAGGTTC
GATTCAGGGTGACGCACGATACCGCACCAGTGCCGCGGGCCGTAGTAGGGACAAAATAAGCATATTATTC
TCGAAGCGAAACTCTGAGTTTTTGAAACTATGGAAAATTACCGGCCATTGGTGGGAACCGGAAAGTATAG
ATGAAAAGCTTAGATTCATAGAGGGAGAGTTATGATTTTTTCTTTTTTTAACAAGAGGTTTCCACGAGGT
TTCCATAAATGGAAACCTCTTACATGGGCATTACAAGGGGGTGTTTTACAGAATGCCCCGTAAGAGAATC
TCAGATATAGAGATTCTCAAGCTCATAGATAAGAAGCTAAGTATTTCAGAAATGGCTTTTAAACTTGGTG
TGGGGAAGGCTGCAATCTCCAAACGCATCAAAAAACTCCAGGAGAGGGGCTTAATTGAGCTGGATATTGA
AGAATCATCATATAGACGCTCATTAACCTTATCAGATGTAAAGATTTTCAGGCTCACGGAAAAGGGGAAG
ATGGAGGTTTACAAAACTATCACAGGGGGTGAGGCTGGGGTTCAGTTGCCCAGGCTTCGGGGTGTTCACA
ATGTTCAATTTAAATTCAAAATTAAGAAGCGTGGAGATTTATGGTTTGATCATAGTGTGGTTCTGAAGAA
CTGGGTTAAGAAATACACCTGGTTTGGGGACATCTATGTAGAGCAGAATGGGAAGGAGGACAATCCTTCT
TCACTTATTATCAAGTTTGGCCTGGAGGAGTCGGATCCGTGGAAAGCAGCATATAAGGCCCTGGAGACCG
CACTTAAGATGAAAAGGATCTTTGAGGACATGGTAGGCTTTGAGCTCAGTGACCCAGTGATGATTGGCAA
GCCGAAATGGGAAATTGTAGGTGATCCAGTAGCGAAAGAAGTCAGCAAAAGGCAGGTAGTGGTAACAGAT
ATTGGAGCAATAGACAACACACCGGAGCCAGGTACACTACACTTCTATGATGTGAATGATGTAATCACCT
ACTTCCAGATGCCACGGAAAATTAATGAGATAGAGCAGAAAGTAAATCACTTTCCCGATGTAGCTGTAAA
AATTGCAGAAGATGTTGCAGAGAAAGTGGCGGAGAAGGTAGCGGTTGAAGTAGCTAAGAGCGTTATGAAA
GCAATCCTGAACCCGATAAAATCTTCAGAGGAGCTGAAGGACCAGGGCGAAGAAATCTTAACAGGTGAGG
AGGTGCATGGCTATGCCTGAGTGGGTTGTGCAATTACTAATTCTCACTGGTTACATCATTCTGGTCTTCC
TGTATTTCTACATACTCACAGGAGGGAGAGAATGAAGAGGGCAGAGAAGGAGATAATTAAAGCACTTCTC
AAATTACAGAGGGAAGAAATAGAAATAACAGCATCTGGATTAGTCATGATTCTCGATCTGGATATCACCC
CCAGGGAAGCTTCCTGGATCCTGAAGCGCCTGGCCAAAGAAATAATCAAGGACAAATATTTCAATCAAAA
CCTATATGTTATAAACCTGGAGGCGATCAGGAATGAAGAAGGCAGTGGCATACTTGCGAGTGAGTAAGAA
GGAGGAGGACATAGAGAACCAGCGCATAGCAATATCTCAATTTTCAAAACAGAATGGATACAAAATAGTG
GAAGAATTCAAGGATGAAGATGTAAGTGGATGGAAAGTACAGGTTCTCAAAAGAGATGGATTTAATGAGC
TTATGAGATATGTAGAGAAACATAACATCAAAACAATACTTTTCTTCGATGTAACCCGCTTTGGGCGTTC
TTGGAAAGATACCCTCTCCACATACTTCTCTCTCTCCGATCAAGGTTATGATCTCATTTTCACTCTCCAA
CCCTTTCTCCGTCTCTCTTTCTTTTATGAGATGTTTAAAGATTTAGAAGAGCCTTTAAGAACTTATATGG
CCGAGACATCATTTTATAAGATGTTCTTAGAATTTGCAATGCGTGCAGAGTTTGAATCAGTTATGACTTC
AGTCAGGACAAAGAAAGGATTGGAGAAAGCCAGGGCAAAGGGAAAGCGTATTGGCCGTGCCCCTCTCCCG
GAGCAGATACGCAGAAGAATCATAGAGCTATATGAGAAAGGGAAGACATACAAAGAGATCCAGGACATCA
TCCGAAAAGAAGGAATCTACAAAGATAGCAAGGGTAAGATAAGAGCTCCAAGTTTGGGAATAATATCAAA
TGTCATAGCAGATTACGAGCGGAGCAAGAGAAATAAAGGAAAACTGGCACGGTGAAAAAACGATTTTTCA
TTTGCGGCTCGATTTTTGAAATCATCCATCACTCAGAAATCAAGTATTTTACTGAATTTCTAAACATTGA
TATTCCCTCAGTTGGTCCTTTTGTTCTTTCTCAAGCATCATCATGCATTTATTATATAATATACTAAGAT
ACTGCACACAAAAAATTTAAAAAGTTGCCGAAGATAAGAAACTATGCAATGGTATCCTGGAAAGAAAAGC
CGGAATGGTGGGATAACTTCTTACAGATTCTGAGAGAGAAAGTAGAGAGGAGAGGCAGGTTAATTCTGAC
TAAAGGATTGCTAAAAGCATATCTTCTGAAAGCTGGAGCGATAGACCTTTCAGATAGATCATACAGAAAC
ACGATGCAAATAACAAGAGAAGCTTTACTGGATGGCAAGTGGATGGATGGGTTGAAAGCTGAAAAGATAA
CAAGTATCACATTGAAGGTGGTGAAAGATGCAGACCATAATGATTGACCCGAACCTGATGATATATCTTT
TCATCGGGATGTTCATTGTTGCAATGATTGCAATGATTCTCTCAGCATTACAGTTCAAGAAGAGAAAGAA
GATAGAGAGAGGGGACATTATTAAGAAAATTCTCAAAGAGAGAACCAAAAGCCTCAAGCTTAACCCAGCT
CCGGGAGTAAAATATGTGATGTACACAGGAGGGAGTGAGGAAATCAAACGCAAACCAGGCAATGTGATAG
GAAAATATCTCGGCTCAATAGAATGGGAATATGTAACAGAGATGCTTGTGAGTCGCAGACTAAAGAAATA
TTACCTCATAATCCCAAATGAATATGTTATGGATCCCAACCGAAAAATCTATCCAATCAGAGCAAGAGGT
ATAACCTTTCATACCTGGGCATGGGTGCCCGTAGCAGAAACAGCAATAGAGCAAAAACGCATCTTTGATA
TCGCAGACAAATTCCTTGACTTCTTAATTAAGAGTGCAATGCGTTTTGAAAACAAAGAAAGCGAATTTAG
GGTTGCACTTGAAGCCTCAAATGCTCCAATGAGTAGAGTGCCTTATTATGTGATTTCACGCAAGGAGGAG
GTTGAGGAAAATGAAGAGTCTCAGTAACTTAATCCCGAACTTAGGCTCCCTAATCAATTTAAATACTCTA
CCTTTCCTACTCGTCCTCTTGGCTCTTTTCATAGTGATACTTATACTCATAATCTCAAGACCTAAGAAGA
GAAAAGTAAAGAAAATCAGGAAAAAAGAACCACGGGTTCAAATCCCCGCATCTGCACAGAAGAAAAAACC
CAGTAAAGTTGCAAAACTTAAATTTTATCTTGTAAAGGGAATTGGGATGATAGCAATACACGTTGTTCCA
TTACTCCTCCTTGCATATTTTCTCTACAATTATAAACTCATCACTCAGATCATCATATACACAATTTATG
GCATAGTGTACTGGTACATGCCATACCTGAAAGAAGCATTGCACTATCTTCTTGAATTCCTATTCCCACT
TGGCATATACACACTCATAGGCATATTTCTCTGGGCCCTCATACTCTGGCCAGCATTACGCAAATATTTT
CCGCCGCTCTTCCTGGACACAGATGGGATAGAGCTTAGAGAAGGAAGAGTATGGTGGAGGACTCCAAACA
AAATTACGAATAAATTAGAAAAATGGGCTAGGGCAGGAGGAATAAATTACAAAAATGAAAGTATCTGGCT
TTACAGAGTTGGGAAGCTTATCAACCCGTTCAAACCTCTCAAAAGTTTAAACAAGTTATATGTGCCTGAG
GAAGTAAAAGAATATATAGACATACAGCCCAAGCGCATCGTTTTACGCAATCTGTACATTCTCAAATATC
GAGATGGATACATCCTCTCACACTCAAGATTCAGGAGCGAAGACATAGATATCGAAACTCTCAACAAAAC
AATAAAAGAAGATGCAACACGCATCTCCAGCACGGTTGGAGATTATGCTCTCACAAATCCCGAGCTTAGA
GTGAAAAATGTCTCTTCTGCACTCTTCTGGGTTCCTCCTGCAAATCTTGAGATTAAGGAGCATTTGAATG
TATCCACGGAGGAAGTTGGATTTCAGATTCTTTCCGAGCTGCTGGAGAAATACGATAGAAACAAAGACAA
GGCAATGAGAGACGGAGTTATCACAGCTGAGGAAATTTCAGGAATGCTCCTTCCGATATTTAATCAGATT
CTTATGTATGCAAACAGCATCAAGGCAAAGTTTGGCAATGAAGACATTCCAGATCCTCCAGAGCTAAAAG
ATAACCTCATCACGCTTAGCCAGATGGAATCTTACATTAACGGAATCAGAAGTGCAATCGCAACATACAG
AAACCCGGAGGTGTTCAGGTGAATAATGGTGAAATGTTTATCAGGAAGATAGATTATCCAGTGCTTTTAC
TCTTTCACATAGATCGTATTCTCTCAGCTATAAACGAGAATGGAATAACTGCAATTGTAGAAACATCGGT
GGATGCATTGTGGGCAACTGTCACAGATGAGCTCAAAAAAGATAAAATAGAGATTTGGGAAGAAATAGCA
AATCGTGAAATCACAGGTAAAACAGAATATGAAAAAATGCTCCAGGGTAAGCAGAGAGTCCTTGATAAAC
TACAGCTTATTATGAACATCTTAGGAGAGAACGGTTTCTTATATCGCTCAAGCTACGAAGAACTCATAGG
TGATGAGGTGAGCATTGATGAAGATTAGAATAAATTATATCATGCATCTTGTTCTAATTTCTTTTCATAG
AATTCTTCACAACAAAGATGTAACGATTGCAATTGTAGGAAAGAAAGGCAATGCGAAGAGCACTTTAATG
CTCTATCTTGGCATTCACTCAGCAGTTTTGAGAAAGTACTATGCGAAATATCACACACTCAAAATTGACA
AAGAAAAACTCTCACAAATTGAGATAGATTTTGAAAAAGATGTTCTTGATTATATCACATGGATCCCATC
ACGCTGGCTTGAGAACATGGTAAAGGCACCACGCTTCACGGCAGTGGGTCTGGATGAAGCAGGAAATGCC
TGGGCATCTCGACGCTTCAATGAAGAAGTAAATAAAATTCTCAATGAAACGCAGCAATCAAATAGGTTTC
TCGGACAGATAAAAGTACTCACAATGCCACACCTTGGAGACATAGACAGCGGTGGAAGAAAAAATGCAAA
TTTCTATGTGGATATGTTCAAACAAGGAAGGGGAAAGGTGTATTTTCTTGCAAGTGATAGTTTTAGCGGA
AAGCAATACAGATATTCACTACATATAGGAAAAAAGGATTACATCATTTCAACTAAGCCTCTTCCTAAAA
AGATCTACAAATTGTATGAAAAGAGAAAGATGAGCACAGAAGTACAGCGTTATTTGGATAGAATTGCACA
ACTCAAAGAGATCGAGGCAAGAGAGGTAAGAGAATCAGCGTTCAAGCGTGCAGTTCAGACAGCAATAGAG
CTACTCACAAATGCAGAGGAAAAGATACTCACAAAGACAGGTAAACTTAAAGCATCCTATCTTGCAGCAA
AGGCTGAGGTATCATATCAAATCGCCTATAAGGTAAAGGCGATTTATGAGGCAGAGGGCCTTGATGGACT
GCGGGCACTCACATAATTTTTGAGCATTTATATTTGCAAGTTCTTTAAATAGTTACCGAAATAAGTTAAC
AACTGCGGGTTAACAACCGCAGGAGGAAAGAAGATGAAGAAGAAAATATGGAATAGGTTGAAGAAGGCGA
AAACAAAGGTAGTGATTGCAGCGCTTTTCAGTCTACTTGTTGCATCTCTGGCATTTGTCAATGCAGCCCC
AGGAATGCTTTTTGCCTCGCAGATGAATATATTTGCTCTTGAGACGACAAGTGTAGATATCTCAAATACT
ACAAGCACGATGACCACGCTATTCATAACGCTGATAACTGTGATGATCCCGCTCATCATAATCATGGCAT
ATCTGGGCATATTCCAGGACTTCATTGGCGGAATAGGTAAGGCATTCAGTGGACTATTTAAGAGGCAGTA
ACTCTCTCATCTTCTAATTTTTTGCAGGGGGTGAGAGAGTTGCACAAGGCATTTACAATAGCGATCGTAG
CTGTAATGTTATTCAGTTCGCTCGCACTCCTCTCAGCACCGACGGCGAGGGCTGAGACGATCAGCAACGA
GAAGATAGGCACATACACATTGTTCGAGCACGACTTTACGAAGGATGCGGGAAAAGACCCGCATTTGGTT
TTCACAGAATCTAACGCGCAAGCAACACCGAGCATCACGATGACTGAGTATGGAGCGCGCATATACTTCA
GGCACACAACATCAGACTCGATAGTGAGTGAATATGTAGTAATTGCGGCGGGAGATTTGGCAACGATATA
TACATATAATCTTACAGTTGTCTTTGAAAAGGGATACAAGATAAGTGATATAGGTATTTCAATAGACTTG
CATGGGCGTGCTCTGTCGGCAAACACTTTCACGTGGGCTGCAATTTTTTATAATGGCAATACGGAGAACA
CACACAAGCTTCAGGTGTGGACAACTGAACTGGCATCTAACAGTCCGAATACAGAGACGCTAGGGGATGA
CTACATAGATGACACTCATTACAAATACTACGTGCATCTACGCATAAATGGTGTAAATCATACGATAGGG
GTACAACTTGCCAACTTGACTACGTCTACAAACTGGGTATATGTGCAGATGCCTTATGCAGCACCATATA
CATAC

>FWV0093
ATGAGAATATACACCTACATAACTGGAGATGAACTTACGAATGTTGGGTTGCATGGTTTGGTTCCAGAAT
ATCCTAAATCAGAGGTCTCTAAGGTCTTGGAGAAGTATGCAGTGTTAAATCATTTAAAGTTAAAAATAGA
TGGAAGGACCATACCACTGACAACAAAAGCAGTATATGGAGGTGTGGTATCATCCGCACTCAATTTATAC
ATAAAGTCCAATGTGTATCCTGATGGGCTATATGTATTTGCTCATTTCAATGAGCACTGGCATTATCCGG
CTGTGGCATTTAATTACACTTATAGGACAAAGCTTTATGAGCTATTGATGATGAAAGAAGATGCGCCAGA
TATGGAGAGAAAGAAATTTAAAACTGTAGAGCAGGGGGTTGATTATTATGTGAAAAAATACTGGAGATCC
GCAATACCGTTTTACAAAATAAGAGAATTTTTAAGGGATATTAAATACAGTGGAAGCGGAGACAGAGCCT
ACAATATTCGCAAGGTTGCTGAGAAAATAGAGGTGCTAATATATCAAAAAATAGAGCCAGAATACCTATA
TGTGAAGTTGAGGCATAAGAAATATATGCCGTTTATGGTATGGCTTTATAACCATAGAGGGCTATATGTT
GCTGAGATTGAGCGTGCAAAAACGAATTTTGAAAAGGAGCTTGCAAGGCGCCGTTATGAAGAGTTCTTAG
AGAGGTATAAGAGATTTAAAGAGAGAGCAAAAAAGGGCATGGGTGTTATGTATGTCCCCAAGCGTTGAAG
AGCTGGTGAAGAAGGTAAACTTGCTAGAGAGAAAAGTATCAAAGCTTGATAAAGAAGTTATGAAGAGATT
AATGGAGATTGAGAAGATTTTGGTCCAGCATGGATTTACAGAGCTTGTGATAGGAGATCGTGTATGGGTG
TATTTTTTCGTTCCTAAAAAGAAATATAAAGAGGTGAAGAAGGAGGGGTTAGTGCCCAGGCCAATACCGA
TGGCTGAGAGTGAGAGAAGATTATTTTTATCAATTTTAAAAAAGCGTGGGATAGATTTTCCTGATAAGGT
AATAGTTGGCCATCTACATCCATCAGTGCCCGGTATGTCTGTACCCAGATATCTAATATTGAGAGCACAG
ATACCAATAAAGTATATCTATGCAGGAGATTTTGAATTATTCTCAGCATATATGATAGCATCGCTTAAAG
ATAGAAAAAAGTTAATTAGGTTATTTGCAGAGAGCATTGTGCCCCTTAAAGAATACAAAAACAAGATTGT
GAATTTAACAGGGATTGTTGTTTTTGTTACGGTGAAGATTCCTGCATCACATCTGCAACCTGTAGAACAT
ATCCTCTACACGGCCAGAGAGGGGGGTGGCTGGTGATACCACAAGAAATAAGGAAGGTTATGATTCTTGT
GAAGGGGTATCTTGTCGGAGGTTCAGTAAGAGATATGTTGATGGGGAAAGAGCCGGGCGATTATGATATA
GCTACGCCATTTACACCTGAAGAGGTCACTAAAATTCTTCATAAAAATAAGATAAAAACATACAATGTTG
GAAAGGAGTTTGGCACAGTGGGAGCACTCATTCCACCTTATAAAGTTGAGATCACAACATTTCGCAAAGA
GGCCTATGATTTTGTTAGTAGAAAGCCAAAAGTTGTGTTTGGCACATCACTTATAGAAGACTTGAAAAGA
AGAGATTTTACCATCAATGCATTGGCATTATCACCAGATGGAAAGGTTATAGACATCTGCGGGGGGCTTG
AAGACTTAAAAAACGGTATAATAAGGTTTGTAGGCAATCCCAAGGAACGTATATTAGAGGACCCTCTTCG
TATATTGAGAGCGTTTAGGTTTGCATCAAAATACAATTTTAAAATTGATGAGAATTCACAGCAAGCTATT
AAAAAATATGTTGGAGAGATGAGCAGGCTCTCAAAAGAGCGTATCCACCAGGAGCTATTAAAGGCTGCAT
TAACAAATAATTTCAGGCTATATTGCGAGTTAAATATGAAGTTTGGAGCATTTGCATATTATGGCCCAAC
ATGGAAAGAGATTATGCATCTCATGCCAAAGGTGAAACATAGCACCGGTTTTGGACATTATGGTGAGAGT
GTGTGGGAGCATACTATGGATGTAGTTGGGAGGATGGATAGATGGCATTATCCAGTAAGGTTGAAAGTTG
CAGGATTGCTTCACGATGTTGGAAAAGTAAAAACATACAGTGTAAAAGATGGCGTGGTTCATTTTTATGA
GCATGAAAAGGTTGGCTCTGTAATTGCAGAAAAGATGCTCAGAGAATTAAAAGCATCTAGAAGAGAGATA
AACTATGTTGTGTATATGGTGAAGAATCATATGGTTATTGGTTTTGCCATAGATAACTATATTAAGGGCA
ATAAGAGGACTCTCTCCAGACTTATTGGGAAATCTTTAATGTATGGATACGGAGAGTTGATTATAGACCT
ATGCAAGCTGTATGAGGCAGATGCTAATAAAAAGATTCCTAAACCGCTTTTTGaaaaaataaaggaggct
gcaaagttccacgtaccaaaaatgcctcccgaaaaaataaaaaCTATCCCACCCAAGGAGAGAAGAAACT
ACCTGTATGGTCTCCTGGTGCAAAAAATAATGACCATTCTTTAAGAAATATTTAAATATTATAAAACGAA
TAATGATGATGGTGATGAAAATGTCACAGAGGGTTAAAAATGAGGTTATAAACAGGGCAAGTGAGGTAGA
GGCTAAGATCAAGGCATATATTTCCAAGGGTAAGCTAATGGCCAAGAGTGGTGATTCTATTGATGATGAA
AAATATCTCATAAAGACTCCTGATGGCAATATGTATATAATCTCCTCAAAGAGTGTTGGATGGAGAGTTA
CTGTTGATAGAGTTACGATGGATGAGGCTGAAGATATATGGTGGGATGTTGTTTACACTCCAGAAGCAAA
AGAGAAATTAGAGCACGGAGAAGAGTATCTGCCTCGAAAATCATTTATCTTGCCAAGCTATGCAAGGCCC
CAAATCAAGAGTATCCAGGAGCTTAAAAAGTCCCGTGTTGGCATGGCCCCACCgagagagagagaagaga
gTGATATTGTGCCGCATCTGGCCAGTAAATATATGAAACAGGGCTATTCAAAGAGTGAGGCATTCAAAAA
AGCCTGGGAAGAATATAGGAGGATGAAATCACGATGATGTCCTCCTTCATTTTTATATTTCATTGCATAT
ACAATGCCATTTCTTTGCTCATTCTTATCACCTCTTCCTTCACCCACCCAACAACTTGGTTATGCGACTA
AGTAATACCCTTTTGGCCCAGTCAGCACTGTGCTTCTTCCAAAGGGTGGGAGGCACATATCTCCTCTTAT
ATTCAAAACTATAAGCATACAGAGGTAATGGTCTTAAGAAGCATATTACCTTTGCTACAGTTTTACAGGA
ATACGGCACTATAATCTCGTTAGCATCCAGCTCAACCTCTCTCAGCCTATGCTTCTTTACATATTCCATT
ATCATCCAAGCAATATACCACATCTCCCACCCATTAGACCATGCCAAAATACAAAAATCTCCACTGGGCA
CCCTCTCAGTATGCAGTCCATATGTCCTACGTTTATCAATTATCTGATTTATCACATTCATTATTTCTCT
GTTGTGCTCATCAGTAATGATATCTGTTATGAAATTATACATTTTCATTACaaaaaaaTCCTCCCAAGCC
TCACAGGCAACAATACCAATACTCTTAATATCATAATACTTGTCATCAATAAAAACCTTTGCAGCATGCA
TTGAAACATATTTCAGAAAATTATTCAGGGTTGGTTTTATGCCTTTGCGTTTTACATAATCCCTAAATGT
ATGTTTTAGACTCTCGTCCCATAAAACAAGCAAAATGTGTATAGGGAGAATCTTAATACGATTTTCTTCT
CTACTGAGGTTAATAACATCCTGTATTGTGCTTAGATGCTTCTCTTTCACAACAATCTGTAGATATTCAT
ATGTCCACTTTGCTACAAGTTCAATAGCCCCTTTCTTATTAGCCTGTACCATTCCCCCCATCACACACCT
GATTGCTTTTAATAGCTGATCCATAGGCAACCCGATTGTGTTCTTCATATATTCTTCCCATTTTTCTATT
TCCAGTCCCATCTCTATTGCCTCCTTTTATACTTCACTATAGTAAAGATATGGATTTGCTATATTTAAAC
TTATTGCTTTTTGTTTATGTCCTGTGGTTAAACCGGGTTTTTTATAGGGTGCTAATTTTATAAATGGCAA
ATTTAAAATTCGTATAAGCGATTTTTTCGCTGGGGGTAGATGTTTTATATTACCCCAGGAAAGATAAGCG
ATTCTGGGTGGGTTTCTGTGCGTGGTTGTGGTCATATGTCCTCATGCGTTCTTGCAGGTTAGAAATCTAT
CCTCATGCTACCAATGACTTCCATATAGGTTTTCCCTTTTTTCAATTTGAAGGCATTTCTATCAATGACT
ACCACATGCGATAAAGTAAGTATGCCATGCTTCCTATGACTTCCACATGCTATCTTCtttttttATTATA
CTTCCTATGGCTTCCTATGACTACGGATAAATATTGGGGAAAATTTGCATGAAATAAGCATGGATATATG
AAATATTAGCACAATATAAGAATTATATCAATTAACATAAAACCTTTATGTTTATATCATCAAAAAGTTT
TTATGTTTATAATCCCATGACCGCATGGGATGAGCATTCCATGATAAGCCTCCATGGAATGTGaaaaaaa
GCCCATAATATGGCTTTTCAATGCATTCAGTTAATCGGTGATCCCCATAGAATCCCAAAATCGTTTAACA
TAATACAATATTATGTTAAGGGAATACATTGATAACATAAAGGTTTTATGTTATGATATATAAATCTATC
GGTGCTATGGAATGCCAAAAATCGCATGAAAAACCTATATTATCATCCTCATAATGGGAATCTATGAGAT
TTAAAGGCTCAATGCTTACAATGTTAAGCATAAACGTTAACAAATAACAAAAACTATTTAAATTTTTCTT
ACCATAAGGTTTATATAATTCTGATATATTGGTTAATTAGCATGGGGCATCGGTGAGATGCCTCATGCTT
ATACCATTCCACACATCCCCCCTATGTgggggggATGATGATCATAAGCCCTATGATGAGGGATAACCTG
CCGTTATCCCTCATCGGGGGGTTAATCGGGATTATCCCTTATTCTTATCCCCTTATTCCCCATTTCCCCT
TATTGTGGGGTGTGGGAGTAAGGGGAAGGGGATAATCCACCCCTTAAGGGATCTCAGTGAACTAAAAACC
ACCCGCCCCCGTAGGGGTAGGGAGAAAGCCGAAAATAGCCCGCCACCACATCCCCCGCTCCCGCTTCTCC
AAGAGAAGGCGGGATGAGGAAGCCACCACCCCCCATCCCGTAGGGAGCGGTGGCGGGAAGGGGGCTACCC
CCGATGCTCATCCTCATTTTGTTTTCTGTGGGGATGGGCTACGGCATAGTGGGGGCTATGCCGTAGAGGG
GGGCACGGCGATTAGAACGATGGGAGGGCTGGTGTGGTGAAGATATAGCCATCGGTGAAGCCACACCAGA
CAGAAGCGGGCTTACCCCGTAGAGTGGGCTATCGCTCTACGGGAGAACCCTCCGTGCCTACGGCATAAAC
CGTAGGTAGGAAAGTCCCGCCTCCCCGCCCCTTACTCACCGCCTCACTTCATAGTGGGCGGTGGGTATTG
ACCCCATCCCCTTCtttttttCTATTGGGTGGTAAAGTTGAAAACAAATCCCGTTTTGGAAACGGGCAAT
AAGCCCGTAGTGATAGACCCAGAGAACATGAGCAATGAGGAAATTGTAAGCCTTATCAAGAGGCTCGCAG
TGATTTTAAGAGATAGAACCGCCAGTGAGATAGCGGAGATACGCAGAAAAAAGGAGCTTGTGGATAAGAA
GGCAGGCGAGATCAGATCACGCCTCTATAAGGCAAGGGCTGAAGCCAATAAGCATCTCAGCGAATTTTTG
ATGAAGATTGCCAAAGAGTTTTCAGGCATTGTTAAGATAGATAAAAACGGTGCAGTGAGAATACCAAGCT
CCGTAATTAAGGAGCTTGGAGGCATTCAGGACACAAAGGAGACGGAGAGGCTACAGCGGATGCTCAATGC
GTTAGTTTCAGCCAGTGAACACTACAGAGCCCAGCTCAAGGCGTTGGGCTATGGAACGGTGAATATCCAC
GAAAATCACATATACATAAAGCTCCCCAAAAAGAGAGAGCAGAAAGAGGATACTATTGAGAGACTCAAAG
AGTTATATCTTAAATATACTGTAGAAAATACTGAAAACTCAGAATCTATAGATATGGCAGAAAAACTTTA
ACttttttcctttttttGGGTGGTTTAAATGAGAGTTTTCATGTTTACAATAAAAGTGATGGATGATAGA
ACGGGTAAAATAAAACATATCACGGCAGTCTCTAAAACTGAGGCTGTCGCAATGTACAAAGCTTACGAGA
TGAAAGAGACACTCTGGGGAACGCTTGGCACAGTGATAGATGATAAAATTGAACAGATTGAAACAAATAA
TCAACATTGTGAAATATGCCTTCCATTGCCACTTGAGTATGTGaaaaaaaTGCTTAGCGAGGAGGTAAGA
GAATAAGCATATACTTTTTCCTTTTTGGGTGGTAAATATGAAAAATAAGAGAGCGATAGAGAGAGCAATT
TTAAAGAGTCTACATAGAAACGGCATACATCCCGCCCCCTCAGTTAAACCACATCATAAGCCACATCATA
CACAGATGAGGCAAAGCCCAAATGGTATTTCTGATATTTCTCTTGGGATGGCATTTGTAAAAGCTCTTAA
TGAGAATCAGAGAGAGCTAAGAAGGCGGGGGATAAGCTTAATGACTCCAGAGAGGATCTTAACGATAGGA
AGGCTGGAGGTTGATAACGAAGTAAGGCTTTTCCTTCCCCCCATTCCACGCCCTAAAAAAGGCGTGGAGA
TAGGGGAATAATTTTCTCTCTTTTTTGGGTGGTTTAGATGGATTTGAAATGGAGTACACCAGAGAAAGTG
TTGATTTCACCACATTGGTTGAACAAAGAGAATGACCATTATATTTATTGCCAATTCGCAGAGGATTTTT
ATGCTACCTTTGAGATAGATCCCTATTGCACAAGAACAGTGAATTTGATAAAAATTCTCCCAGGCTACGG
GTATGACAGTGTAAAGTTTGCAGTGTTGGAAGAGTGGAGGCAAGAGGGGCATCCAAGCTACAGCGATTGC
TATGAGCATACGCTAACTGAGTTTAATGATATTAACAGTGCAATAAAGGCATTCAATGAGCGAGTAAGTG
AGCTTGAGAAGGAATATCCACAATAATGATTAATTCTTTATCTCtttttttGGGTGGTAATATGGGATTG
AATGAGAAGGAGATAGTAAAAAGATGGCTTTCAGAAAAAATGGCTCTTAATGAGCGGGGAAGATTGAAAA
TCAATAATATAACCATTGAAATAATACCAAATTCCGTTTATGAATATGATCCTTCCACAGGAATAGAGTA
TCAAAAAGTCATTGGCTACAGGGTGGACGCAATTCAGAGAGATAAAAAGATTAACATCATCGGTGGTGAG
TTTAATTATATTAATAAGCCTGAAGATGTGATTAGAGCTACATTAAATTTTCTTTTTTCATAATTTGGGT
GGTAATATGGAGCAAGTAGAGTATATGGAATACCCACACGAACTTGTTTTGGAGATTGGTTCAATAGCCG
ATCACACCAGCATGGCGAGTGATGATGTAAGGACTGTGAGAATAGGGAGTGATATTAAACCTGTGAAAAT
AGGACATGCAGAATACGGGGATTTTGAGAATGGCACATCTGAGATACACGATTACTATCTAATAGTCCAA
AAGGGTATGCCTATCCTCATAGATGCTATTGAGGGCGGGCAAAATTATGGCTGTGAATATCAGAAAAACG
GCGGATGGAAAGAGTTTAAGGCATACACGCTCAAGGAATTGCCAACAGATGCCATAGACCTTGAAGAGGA
TTAAttttttatttttttttGGGTGGTATTATGATACAGGCTAAAGACATAGCCAATATAGCTGAGCAGG
TAGAGGAAATAATTAATGAAATTGAGGAGATACTGAATAGGCAATTCAGTAATGA

>FWV0094
CATAGAAGCTCTAAGAAGACAAATTAGAGAAGTTGCAGAGAATATTCCAGAAAACTTTGTTGAAAAAGTT
TCAAACTTGATAAATGAATTCAAGAAAAAATATGAGATACCAGGACACGGTAATGATAAAATGGAAGATG
CTTATTACTTCTTGGAGTTAATCATAGAAGGTGGAGAAGAAATCGAAGGTACAGAGAACTTAAAAAAGTT
CATCGTAGCTCCAGACAACTTAGAAAAGTTCTGGGAGCTAAATAAGGAGAAAATTAGATTGGAATTGTTT
AAAGATGAGAAGATTAAAGAAAAAATTGAGGAGATATGGAAGAAAAAGCAAGCGGTAATAAAGATTGCCA
AAGATTATAGGGAAATAGTCAATGAGTTAATCAATAAATGGGTAAAAGATTACGGAGTAATTTTATCTCC
CCCCTCATTTCATAGCGTTATAAGAGGATTATAAGTACTTCCCACTCACCCTAATTTGTGTGTACTTCTC
GATCGTCGAGCAAACCCTACTAATAACCTCATCCCAACCCATCTTGTCATATAAAGCCCATTTAACGAAA
TCATTAGTATGACGCCCTAGTATCTTAAGAAATGTCTGCCATTTAATTCCGTGCTGTTTGAGTTGACCCT
TCCAAGCATTCCACAGAAACTTAGGAAGCTTGTTAGACGTCATCGTCCACACTGCTAAGGAATCCGCATG
AATGCCACCCCTTGGTCCCATACTTCTCCGAGTATTCCTGATGAATTCCTTTATTTCAATCGGCTCCTCA
ATCTCTGGCAACCTCATAATCATCCTATGTGAATATGTAGGTATCCCCTTAAAAATTTTTGGTCTCCTAT
TGAAAACCATTGATTTCCATCTCTTATGTAAGCAAATTAGAAGGTACCCTTCTTCTTTCTCACTATGATA
TACACAAATCTGTAAGACATCAATCAATGGGCATTTAAGAGTTTTTTCTCGTAAAGGAAAAAGTTTATAT
TCAAAAATTGTATAAGATAATTTAAGAATATGTAATATATGGGTGTAAAAAATGAAAACAACGGAGGTAG
CTAAAAAACTTGGCGAGGCAGGTCCTATATTTACGATTGATGAGGCTACCGCATGCCTCAACATGAATAA
AAGCAAGGTAGAGTACTACATTCGCTCTCTCATCAAAAAAGGTATAATTACGAGAGCTGGTAAGAGAGGA
ACTTACATCTTCATTGATAAGACCATACCATACTCCGCAAGATTATTCGGAATGATCCTGAGTTCTTTAT
ATGCAAGTAATAAAAAACTCAACTACGATATGTTGAAGAAGATTGTTGATGAGGCTATCGGGTTCAGTAC
GGTTGATCCTTTTGTGCTGGCAGATGTGATTGTGAAGCCCTCTGCGATAGCTTACTTCAGTGCCGTGGAT
TACTACGGATGGTGCATACGCCCTCCAAATATTATATTCATACAGACCCCCGTTCATCGGGCATACAAAA
ACACTGTAAAGTGGGCAGATTGGAATGTGGTAAAAATCGGCGGGTATTATTTCAAGCCTGTAACTGTGAA
GAAGGACAAATTCTTCGGATTTGAAGAGGTTGAAATTGGAGGAAAGAAGGTACTCATCACGGATAGGGAG
AAAACTATAATTGACTGCCTTGACAAGCCCAGATATGCAGGAACTATGGAGGAAATTCTGGATTTTCTGA
GAAGGGCAGAGTTTGATCCTGATAAGTTAGTAGATTACCTTCGCAGGTTTAATAACAAAGCGGTAATAAA
GAGAGCAGGCTATATAAGCGAGAGATTTGGATGGGGCATTGAGAATAAGATTTTTAGCCTTCTCACGCCC
AAGGACAGAAGAAGCTTCTCATTGTTTGATCCTACCCGTTCCAATACCGGAGAGTGCAACTACAAGTGGG
GATTGAGAATAAATGTCCCTGAGGATTTCTGGTGGGAGACCAAATGGATGTAGCTACAGCTGTGGAAAAG
CAGATGTGGAGCAACACCGCAGTGATAAATGTATGGAAAGATTATGCTATAAGCTGGATACTATACGGAT
TGTGGAGAAATGGACTGTGGCATGCACTCGTTTTGAAAGGAGGAACATGTCTGAGAAAAGCATATTACCA
AAATTACAGACTATCCATAGACTTGGACTACACCACAAATGTATCATTTGATGTTAACCAGCTCTATGAA
GGAGTTGTAGATGCACTCCAGATAACTTTGGATAAATCACCCGTAAGATTCATTACAGAGAATGTTTCAA
TCaaaaaaaGGATAGGAAAAAGATACCACACAGGAGAGTTCTTGGGATACCAAATAACCATACCTTTTAC
CCCTCCAAGGCGGTGGAGAAGTACAAAACCCGTTATAAGCATGGATATTACTCTGGAGAAATATGAAAAA
ATTTTTCTTGCGACACCTACCAAGAGCTTGTTCCATCCATACAACGATGGCTTCTCTCATATCCTTACAA
AAACTAAAATGAGAACTTACTCACTTGAGGAAATATTCGCCGAAAAAATAAGAAGTCTCTACCAGAGAGT
CAGGGTTCGGGACCTATACGATTTGTGGTTTTTACGAAACGATGTTAACATGGGTGTAGTCAGATACATC
CTGCCAAAAAAGTTTGAAATGAAGGACATCACTTACAACATCTCCGAGATATACGATAAAAAATTGAAAT
TCAGAGATGGATGGAATAGGTACCTGAGAGATTTTGTACGAGAAATACCCCCGTTTGAAGATGTCTGGGA
TTCGGTTATGGATACAATTTCTATGATTTTTCAAGAACATGAGAGATAGAGAATTGAAACTGTAGGGTGA
TATATTCTATTCCTAATATCAACTAATCTTCCTGCATCTATGAGGCCCCCTTTCCTGGACTTAAAGGACC
CTACCCTTTCAGGGCCAAATCTCAATTCTCAGGGACTTTCTCCCCTGGAGGGGTATAATTATATCCCCCT
TCTGGAGATATGCCCTCATCGGCGATTTTAGGCCTTGAAGAGGACAATATAACCCCCTTTCTCTCAACTC
TTAACCTCAACTTTGAGGCTTTACCTCTTTCATAGCCATAGCCTCCCAATTTGAGTAACCAAATCCAGGC
CCCCTTTTTGGAGGGGGGATCACCTTCCACATCATCTAATACCTGCGTAAATGCATATTTTAACTGCCTT
CTGGAGAATCCCACTCCTTTTTTGTTATGAAGATAATCCACGATAAAGCATAGGCTATAATACCCACTCC
ACATGGTCCTAGAGCTTAACTCCCTCACCATCCTGGGAAGGGAGTTTTTATCCTTCCACCTTCGCCATAT
CCAACTTTCCACATTTTCCCATGCCATGGATTATTTCCTCCTTCTCATAATACTCTATGCTTATGATCTC
AGCATAACCATGCTTAGATAATATGGCCCCAACTTTGAGAGGGAGAGTTATCACATCCTCTTTTTTCAGA
TATACATCCCTCTCAACTAATGCCAAATTAACGTCCTTTAGGACCCTAACCACGGCTATATATTCACCCA
TCCCCCTCCCCTCCTCCATATTTTTCCAAATGCCCATCCAATAAGAGATTCTCTAAAACCTCCTTGGGTA
AATCATCTTTGTTTATTATCTGGCCCTCGGTATATGCTTTTCCCATTATTGTTATTGGCTTTTTGAAAAT
GTATAAATTACCATTGCCTATTTCCTCCTCATCTTCTTCCATCCCATACTCTAAAATGTTTTTGCCAAAT
CTCTTTTCCATCTCTGCTATAAGATTTTGCCTCTCTGCAGGAGGGATATAATTTACCCTGACTCCTCTCA
GTATTCtttttttCTCCCCTCTTATTTTCTTGACATCTCTTATAATATAAGGTGCAACACTCTTCAACTC
TCGCCCCACTACACTATCGGCTTTTGGCGTCAAGTTATACTCCTTGCAATAGGATGAGTATAACTTATAA
AACTCTTCAAATGTTATCCAGTCCTCAAATGATGCTTCCTCACATTCTTCATTAATAAATCTGGCCAAGC
TATTGGAAGCATATTCATACAAGTCCATTATCTCCCCTATGGATAAAGGATAATCAAAACTCATACTCTC
TTTTAATTCCTTATAACCTTCTAAAGCCCAATTAAAGATTCCTGGAAGCTCATTTAATAATTTCTCAGGT
AAAAAGGGATCTGCCGTTTTTTCATCAAATGTCCTTGGGAATATAAAGATTAACCATCTCCTGTAAAATG
CATAAGTTTTATCCGATACATTGGAAGGCAATTGATTGGCAGAAAATATATGCTTGGCAGTAAACTCCGC
ATCTATTGCATCTTTGTGTTTTCTATCTGCTCTGCCCCTATCTCCCCCTGTTATTTGTTTAAAAACTCCT
ATATTAGGTATGCCATGAGGTGGAAGATCTCCAGCTATGTTTAAAAGCTTACCCACTATATCAACTTTCG
CAAATCTCCCACCTAATTCTTGGGCGGTAACATGGCTTATATTCTCCCTGCCAAATAGAGCCTCTATCAC
TTTGAGTAATACAGATTTGCCATTAGATCCTTCACCCACTAATGCAGCTACTGAGGGGAGTTTAGATATT
ATTTCAGGATAAAGAGCATATCCAATAAACCTCTTTATTGCCGTGTGAAATCTTTTTTCCAATACCTCAT
CCAAGAACTGCATCCACCTTGGAGCTTTGGCATTTGGATCATATTCCACGGGTATTTTTATAGGCCAAGG
CAATAAAGAGATGAGATTATTCCATAAACTTTCCATCTCAGGAATTCTTTTAAGATCCTGATCCTCTGTT
ATTTGCCCACTATCTAACCACTCCCTCAAAACTTTAAAGTTTTTATCTATCACTTCATTATACATTAACT
CCTCAGAAAATAACTCATAAAAATAATGCACATTGCGGTATGTTTTCTCCAGCATCTTCCCCTCTATCCT
ATCAAAAACATAATTATTTTTTGTGACCACAAATCTTCTCAAAACCTCTATTTTATCCCTGTTTAGCTCT
GTGTTAATATGAATATGAAAATAAACCTCATTCACACTATTTCTATTACTCGAATGCCTCAGCTCTTTAA
GAGCAAGAGAAATTATCTTCTTAATTTTGGTGGAATACTCATATTTTTCTCCTTTGTAGATAAGATAAAT
CTCTTCTTTATCATCTTTAAGATGATAAACAAAAGCCTCTTTCCTAAATACATTCTTCAAAAGATCGAGG
GCTAAGATATCGCTCCGCAGATTTTTAGCATATATACTCTCGGGTGTAAAGGGAGCTAAAAACTCATTTA
ATCTTGAAAATAGCCTTCCTTCTAACTCCTCATCAATTTTGACTCTCCTAAAACTATCTTCAATTCTCAA
AAGCATCCCTCCTTGGTAATAGCTTCTTTAAATTTCCATGATATGGGAAAATAGGATACGCTCCTCTAAC
ATTCTCAAAATGTGCATTTTCTCCGATATCTTTATTAATTCCCTTCTCTATACCTTTCATGTTACCACTT
TCCTAAGTTTTGGATCCCTGGAGGCTATGGGGGGCCTCATCACCAGGGATCCATTATCTTACCTTTTTGA
CCGTGATTTTTTGGAACTCTTTGCCTTCTTTTTACCGTGCCTTCCTGGGGGCTTTCCTCCTCCGCTTCCT
GGAGGTCTGCCTCCGCCtttttttcctctttttttACCCTTAATCTTCTTCTTCATCTTCCTCATCCTCA
TAGAGATAATCTAAGAATCTTTCGAAAAGGTCATCATTGCTAAACACAAACACCAAGACATCCTCAATCA
AATAAGATCGGGGGTATGGCCTCTCTTTCCCATCCTCACCCACCAAAACCAAATCCTCTCTCAAACCTTC
AATGATCTCTAATACTGGCTCAGAGAGGGCTATGCTTATAACCTTTCTCTTCGCATCCTGCACAATATCA
GGATCTATTATTAGGGGGGCCTCGGTTTCCATATCATCACCTTCTAACATATTATGATAATACTTGCTAT
TATATAACCttttttattactaagtttttaccatgttttttaCCAATATAAGGTGGTCGGATAGAAATTA
TCCGTCCACCCAAtttttttAAGTCTATAACAGGATTTTAGATATgggggggggATAGATGGGGGTCATG
ACttttctatgatttttctattttatttttCAAAATAAATAGAGGGGATCTGACCACCACCCTAATATCC
GAACCTGTATTTTACTTAATTTTTGAAGGTGGACAGATGTTTTTTATCTGACCACCCGATTACTTAGAGA
ATTAGTCAAATACGGCCTCCGCATGCAATCGGGAAAGCTATGGATTAAATTCTCCATAACATGGGAAATT
GTGATCCTTTGAATTTCAAAAACGGGGTAATCCGataaatagataaatagataaaagtaaaaaactcgtg
tggaaaagaatgaataaaaaaCTTAGGGGGATTTACTATAAATACATAGATATATACCATGTAGATCTCt
ttttttCGTCCCTTCCTAAATTAACTAATATGTTTTTTATAGATATTTTTGTATTGCGTGCAGGGAAAAA
ACATACCATGTATATATGTATATAGATAGGGTATATCGCCAAGAGAATTTTTCAATTTCCCTTACACCCT
CTTAATTTCCCATGCCATGGGAAAATTCTGTGTATTTAGATAATGAATGGGGTTATTTGTTCAGCCTTCT
AATTCTTCCTTGTATCCTCTAATTGCTCCTATTCCTGAGCCTATTACTGTTCCCCAAAATGCCCCCTCCC
GAGGCTTTCCAAATACATAACCAATAAAGGTCCCAAACAACCCCATCAGAGTTCCCCATAGTACTCCATT
TCCAATTACCTTAGCACCAGGCCCAGAGTAGGATATTCCGATTTTTACTTTGCTACATTCCATAGTGTTA
TCTAAAAATCTTTAGTATTTAAACCTTTCTACCATTTTTTGGCAAATTCTGGCAAATTTTGGCAAATTAG
CAAATTGGTAATTTTGGTAAATATGACTTTTCTCCAAATATAAAAATTAAGGCCCCCATCCTTGGGTATA
TTCTTTGATCTTTTCCACATCTCCAGGAGAGAATGGGAGATTTAGATAATGCTCCAGGGCCGTTATTTGG
GTATGTCCTTGGCTCATAGCAATTAACAGGGCCTTATCGGGGAATGAGGCCATAAGCCAGGACTCCCAAG
TTTTGCGGGTGGTTTTAGCACATAGCCCAATAGGATCCAAGCCTCCCCTTTCGGCCCATCTCTTTAGATT
CTCATTCCATGTAATCCGTCCAGGGATGCCTTTCTCCAGCTTCAGGAATAGGGGGATTATGGCTTTCCCC
CTGG

>FWV0095
CATTGAGAAAGCGAATGACTATGTGGTGCTCAGATTCTATACTTGGGATGCTAATGCGTTTGATGTTAAG
ATTGTAAATCTTGAGGAGGCTGATGCGGAATGAAGCATGTAATAGAGATTGACTACGAGGAAGGGACAAT
AAAGTGGAACGGAAAAGTGTGGGACAAAATGACATGGGAAGATGAGGAATATGATTTTTGGGAGGCTGTG
GATGAGCTAATATCAGAGATAAGAGCATGCGAGCATTTTAAGGAGGCTGATGCGGAATGAAGAAGATATG
GACTGTGGTAGTAGCGTTAGGCGAATTTGAACGAGATTTCATGTCTTTTAGTAACAGGGAAGAAGCAGAA
AAGATGTGTAAATATCTCAGTGAACCAAAAGGTATTTTTGATTATAAGGTCGAAGAGAGTGTATTGTTCG
ACTCTTTTGACGAAGCAAAAAAGGAGCTGGAAGAGGCAGAAAGAGAGGAGGCTGACGTAGAATGACTGGC
GGAAATATGTATGAGTGGGTTGGTTATACTTGGAATCCTTTGGCGGGTGCTTGTCCTCATGACTGTGAGT
ACTGTTATGTGAAAGACTTGGCAAGAAGATTTCCCAACCTGAGGAAAAAATATACAGGGCCAATAAGAAT
AGATGAGAAAGCATTAAATCAGAAGCTCCCAAAGAACAAGACTATTTTTGTATGCTCAATGAATGATTTG
TTTGCCTCTGAGATTCCAGATGAGATGATAGATGTTATTTTGAGGAAAGCCTCAGAGTATAACGACAACT
TATTCCTATTTCAGACGAAAAATCCAAGGAGATTGATTGATTGGATTGGGCGTTTTCCACGGAGGTGTGT
ATTTGCGACAACGATTGAGAGTAACAGGAGTTTAATAAAAACGAAAGCTCCACCGCCGTGGAAAAGGTAT
GCAGATTTTAAAGAGTTTAAGAATGCAATGATGGAGGAGAGCAAGGCGTATGTGTATGAGATAACGATTG
AGCCAATACTCGACTTTGATGATGAGTTGGTGGAGTGGTTATTTGACATAGCTCCTAACTTTGTGAGTAT
AGGGGCGGACAGTAAGGGACACAATCTCCCAGAACCTTCAGAAAAGAAGATTGTAAATTTGGTGGATACA
CTCTGCAATGCAGGGTTTAGTGTGCATTTGAAGAAGAATCTGAAAAGAATTGCCCCAAGAGTATTTGAAG
AGGTGATGAGATGAAGCCCATGAAGTTTGAAAAGTTTATAAAAGAGCTGGAGGAGCAGTATGGGGGTATA
CAGACTATCGAAAATATAATGCGTACTGCAAATGAGATAGATGCAAAGAACGAGGCTGAAGATATTCTTA
AAAACAGAGAGAGAATAAAAACAAGCGGAGAGACTGGTGTTTATATTAGAAACATTAATGATTTAGAGCA
CATTTTGGCAATTTTATATTATCTCTATAAGATGGCGCCATTTGATGTTTTGAAATATGAAGTAATATGG
GGTGATGAAAATGAATGATCTTGAAGAATGGGTAAGGATACTTAAAGATTTAGAGCAGGAATTCAAGCAA
GGTAAGCAATTGGACGAGATAATAGAAAGGTTGGATGCGATAGAAAAGAAACTTGATTGGCTTATCGACT
ACCTCAGCTTTGGCTTATACCAGAGAGAGGTCACTGTTAAACCTTCAATAGGTACAGGAGATGAGAAAGA
GCTTATAAAATATTACAAAGAACCAACTACAACGGATGGGAGATGATTGGAAGTGTTTAAAAAGAAAAAT
ATGGTGAAAATTAAGAGCTTTAAGATAGAGTTTAACCACGATACAAATACTCTAGTTGAGGCACTGAATC
TGAGTGATGAGGAGCTGGCAGAATCGCTTATTAAGGTAGGGTATGGCATTCTAACCAGTTCTAAAATCTC
AGAGGCAATGGAGTTTCTGTGCAGAAATTTAAAAGGAAAGGAGCTCCTGTGGGCAATTTATAAACTTGGA
ACAATTACTGGAAGGGGTAATGAAAGTGACAAGACTCTTGAGAATATGTTTAGGTGATGAAAATATAACT
GAATAGAGGAAAAAGTAAAAAGGAGGTGATGAAAGGTGTTCATAAGGAAGGATGCACATATAAAAAAGTT
AAAGGAGGAGCTGGAGATTTACAAGAGGAGAGAAAAATTATACAAATACATAATAAAGCATTTGTATAAA
GAACTCCTCGATAATTATAAGATAATAGTAAAAGTAGCTGGAGTGGTAGATAGAGAATCACAAGATGTGG
AATGGCAGAAGGAGGTGAGATAGATGAAGGCATATTTTGTTTGTGAAAAAGGAGAATATGAAGGTGTTGG
TGTAGTTGCTGATAACGAGGAAGAGGCCATAGAATTGGCAGAAGGAGAACTCATGGATATGTACGGAATT
GAGGATATAAACGAAATAGAAATTGAGGTGGAAGAGATGGATGCAGATGTTGATGGACTAGAGAAAGGTA
TTATAGATTGTATAGAGGGACTGAAAAGAGACATATACTCAATATGCGAGAATAGTGGTGAACCATGTCC
TATCTGTGGTGACACTTTTGGTGATATGATAAAGGAGGAGATTGATGGAAAGGCTATAATAGCTTGCACA
CAGTGTATCAGAAAGATAGAAAAGTTAGTTAATGAAGGTAAGAGTGTAGATGAAGCTATAGAAATTGTAA
AAAGAGAGGTTGAAGGTGGTGATGCAGGAAAGCAGGAGGTGAGAGAATGAGCTGGAAAAAGAAAGTAGAG
AATTTTTATATTTTAGAGGATTTGGCAAGGGAAGTTGAAAAGGCACTACGACACTGGGGTGTAAATGTTA
TTTATGAATACGAGGTAGCAATTTACAGCGAAGGTATAGGAATAAAGTTTAAATTTGCGGGGGACGACTC
TTTTCTACCAAGCTGGCAAGTTCTCAACGAATTGCAGAAACTCACTGAAGCTGATGATATTTTCATAGAG
ATGGATGCGGTAGAATCTAGCTGGGTTGAGTTGTTCTATAAATTCAAAGAGGAGGATGATGCAGAATGAA
TGTTATAACGGTAAGACCAGGAGAGATAAAAACATCTATAGATGACGATGGTGAATTAATAATTATCAGG
AATATCGACGGTAAGCACGTTCGTGTAGCTGTTGTTAACTCACAGCGAAAAAGGAACAGACTTAGAATTT
TTGTCTGGGATGAAAAAGAAGCTTATGAGCTTAATTGGAGAAAAATTCGATGGAGGTGATGTTGTGAATT
ATAGAGCATATTTGAGAAAGATGGAATTAGTGAGAAAGGAGGGTGATGCTAAATGAGCATATTCTATAAT
AAAGTTATCTCTTTTATTGAAAAGGAAGTAACAAAGGAGGCATTACTAAAAGCGGAATGGTATAAAGATA
AATATGGTGAATATCCTTCTTTTGAAGAGTTTTGGCGATGGAAAGAGGAAATTTTTAAAATGTATATGCA
AGAACTTAAGAAAAAACTAATCGAGGAGGCTGATGCGGAATGAGTGAAAATAAAGGTGGAAGTGTGAAAC
TTATCCTCTCGAAGAAGGCAAAAAATCTCGGTTTTCAGAATGTCCAAGATGTTAGAGACAATGTGTGTTC
ACTTTACAGAGAGTATGATACATGTTCTGTTTGCCCATATTGGACTTATCTCGAACACTGCACACTTTTG
AAGGAGGCTGATGCGGAATGAATTGGGAAGAATATATACGCAGAGAGGACTGGTTTGAAAGAATGACGAG
GATATTTGGAACGAATTTATGGGCAACAATTGAGCCTATATTCTTCATGTGCGATGAGGAGGCTGATGCG
GAATGAGCAGAACACACATCTTGGCTTTCACATACAAACCCAAGATTAAGAAAGTGCTATCGGGTGAGTG
CACCCAGACCATTAGGAAAGTGAAGTATTCAAATCCAAGAACACACAAAAGGTGGGAGCCAGGAGATTAT
TTGATTTTGCACGGTTGGGAGGGGATACCATATCGTTCTAAATGGAGCTGGAGAAAGAAGGTCAGACTGA
AGGAAATCAAGCCTGTGCATATCAACCATTACGGCATAATGTTTCAAGATGAGATGCCTGTGAGGCATCC
TTGGGATTCTGAAATTTGCGATGAACTGGCaaaaaaaGATGGCATAGAACCGGCCAAGGGCATCTCTCTG
AGGAATGTTTTAGCGGATTTGAACGGCCCAGACTGGGAAGGGTGGTATGCGATTATAACTTGGGAGGCTG
ATGCGGAATGAGCTGGATAGTATGTAGCAACTGTATTTACTTCGACGAAGCACGCAGTTACTGTTCAAAG
CTTAATGTACATATCAAATATCCATCTGAATATGGATGTGAATATTTTAAAAGCGTCTATGATGGGGCTG
ATGCGGAATGAGATACCTTGTTTTCATTAGCACAAAGAAGGGAGAGAGAATGATAAGCACAACAAGTTAC
AAGAAAGCTGTAGATGAACTTATGAAAGCTTACAAGAGAAGGCACCCTGCTAAGATAGTTATGGAGAAAG
AGGGCAAAAGAAAGGTTGTGGGAAAGGTGGAAAAAGTGCAAGGCAGGTGGAGATCTGCTTATGAAGATCA
TCCATGGAGGGAGGGTTGATGCGGAATGACTGATTTAGACTTTAGGTTGAGATACATAGAGAGAGCTTTG
AAAACCACGATAGAAAGTCTGATAGAGCTATTGGAGTATTTGATGAATAAAGACCCGTATTGCGATGTGT
GTGAAGAAATCAGAGTAAATTTACACAACTTGTTAGAAGAGATTAGAGATCTTCAAGAGAGACAATCAAA
AGATGTTTTGATACAATTAGAGCATATAGAAAAGAACCAAAATTGGTTAATAGAAAATGTCGCCCGCATA
CTACATAAGCTAGATAGGGGGGATGAAAAATGAGTGTCTACCAAACAGCTTTCAATAATAAAATAACGGG
AAAGATTCACAGAGGAAATAGAGAGATAGAAGTAGAATACTTCCTACAGAGAGTAGTAGGCACAGATGAC
TATGATGTGATCATCATTGTTGATGGTAAAAAGATTGCAATGTCTCTTGAAGACTTTACTAGCATTGCTG
CCAGTATAATGGCTATTAGCAAAGACGCTTTAAAGGAGTCTACCAATGGTGAAGGGAAAATGAAAGTAGA
AGATTTAAAAAAGATAAGAATAATGAGGGATAAGGTTATTTTCTATGATAAACATGGGAATACAAAGACA
CGTAAAAGAGCTACAGATTGGGTACTACTCACGAATTTTATGACTATTGATGGGATGCCAGTGGTTATAT
CAGTAGGGTTAGATGATATGGAGATAGAACTTGACGGAGATGaaaaaaaGAACCCAGGGGCAACTTACAA
AGTAGAGCGGGAAAAGGATGGTGGTTACCATCTTCGTATTAACCTTGGCGGTGAGGAGGCTGATAGAGAT
GAGGGTAAAGGCATATCAAAAAAGCTTTGAAGACACAAAATGGATCATTGAGAACTATATCGAGCTTACa
aaaaaaTATGATAACAAATTTATTGCAGTCCAGGATAAAAAAGTCATAGCTTCAAGTGAAGATGCGATGA
GACTTTTAAAAGAGTTACGGAAGATGAACATAGATTTTTCTACGGTGGTTATTGATTTCATAACGTCTAA
ATGGCTATCATGGGGTGATGAAGAGTGATTGTAGCACAGGCTTGCGGAGGTGATAAAGAGTGACTGATAT
ATTTTTGATGCCGGATAAATGGAAAATTGAAGTGGAGAGAGACGGTGACAAAGCAAGGATGATATATGAG
GAGTGGTTTCACAAAAAAGACCTACCAAAAGAGCAATGGGATATATTGATAGAAAACACGAAAAAAGTAG
TTGAGGGCAAGTCTAGTGTCAAGGTGAGGGAATGGACTAATACTGATGATGAGATGCATATATGCATAGA
GCTAGAAGGAAATATTAAAAACATTGCTTCAGGAATTGCAATGGAATTTTTGCCGTTGAGCAGGGTGGGA
GATATGAAACTCTCAGAGATCATAGAATATGCAACGATGGGTATTTGGTTATTTTCCGTCTAATTGGTGC
TATAACAGTTAACATAAGtgaaaaatatattgaggaggtgatgatggaaaatgaaaaagaaaatggttaa
aaaGAGTATAACAATTACGGAAGAGCAAGATAGATGGCTTGAAGAGAATAGTATAAATCTATCAAAGTTT
GTTAGAAAATGTATTGAAGaaaaaatgaaaaaaGAGAATTAAGGAGGTCACGAGGTAAAATGCAAGAAGA
TATAAGAGAGATAATAAAAAAGGCGGAAGAGATTAAGAACAAGGGAGCCGGAGTAGCTGATTTTTTGTAT
ATGTACAGTAAAATGCTGAAGATACTAAAAAAGGAGGTGAGGAAATGGTAGCAGATCTCGTAGTTATATG
GGATTCCAAAGGGAGAGGCAAACCGTCTTGGTTTGAGAGTGTATATTTATCGCTGAATAAGATAGCGTTC
AAGCACAATGTTATGATAGAGCTTGTGCGGGCAGGATCAATTATGAGACAGGGCTTTTATTACCACAGAA
TAATGTTATTGAATGCAAAGGGTGAAGATGAGGATATCAAATCTTTTGCAGAAGAGATTAAGGAAAATGG
ATTTATAGTCTTCAAAAGGGTGGTCTGAATGCCTTTTAAAAATAAGGAAAATTATAAATACTAGAAAGTC
TATACAATCTTTAGGGTGATAAAAATGAGGATGGTAAGAGTCACTTTGTTAGAGTCGAAGAATGGTGGTA
GAAACTTTAAGGTAACAATACCGGTAGAGATTGCGGAGAAGTTAGGAATAGAGAAAGGTAGTTATTTGAA
GGTATATGAAGAAAATGGAAAAATAGTGTATGAGAAAGTGTAAGGTGGTTAGATGGGGAGATATTCCATA
CTGCATCGCTATTATCGTCCAAGGTTCAGGATCTATTTAAACTATGTACTGTCGAAGCTTGGAAATGCTA
TCCCTCCGGGGGAGCTCAAAAATAGGTTTTTTAAAGCGATGGGGGTTCATATGGGCGATGATGTGTTTTT
ATCTCCAGGGGTTATAATTGATCCAGTATTTCCAGAGTTCGTTCATCTAGGAGACCATGTAGTTTTAGGG
TGGAATGCAAGGATATTTGCCCATGTTGTTACACCCTATAGAAAGGATACATACAGGAAATTGTTAGATC
TATATGATGAGGGGCGTTTGAAGATACTCAAGGTTATAGTTAATGATGATGCAAAGTATCAAATGATACT
ATCCGCAGGGCCTATTTACATAGAAGATGGAGCATTTATAGGTGCGTTTACTACAGTAAGAGC

>FWV0096
GGCAAGTTTGATGATGAAGTTTTATCCAGAGACCAAGCCCTGGATGAGTTAAACTCAGGAGTATCACTCG
TTTACGGGTGATGGGTGTGGGGTGATGCGAAATGGTCAGCGAAGAGCGTCTAAATTTATGGTTCCGTAAT
AAACATCAAGAAAAACTTAACAAAATAAAAGAGCTGGTGTTCGAAATATTAGACGACGCAGTTAAACAAG
GTGTTGATATAACATATGCGGCGAGTATAGTGAATAGTGCTCATTTCATTTTACAGTGGTCTCTTGACCA
TAGAGAATATAGAAAAAAACTCTTGAAGTATTTTGGCATACTGGAATTCTTTAAAGATGAATTTGAGGAA
GACAACAAGAATAAGGAGGTTGAGAGATGAATGCCCAAGAACACAAATTGGAACTAGAGAGAATAATGGC
GAAGATGCCTTGGCGTGAGATTGCAGAAGCTTTCATTTTCAACAAAGAGATAGAAGTGAACAGCTGGCTC
GACAGAATCATCACCGAGTATAAGCTTCTGAAGTGGGAGATTGAAGGAATGGAAGAGAACCCAGATGCTT
GGGCAGGAGATGAGGAGCACCTCAAAACCCATATTAATGCTCTGAAAAAGCTTCTAGGTGCAAGAGATGA
AGCGTAACATCCTAACCTTCCTCTCCCATTTCTTCTCAGGCGTAATAACCACACTGGCAATATTCGTTAA
TCCAGTATTGGCAATCATACTATTTTTAACTTTCATCGTCTACGAATTGAACGAAGATTGGCGGCTGAGC
GACAAAGCATTCATAGACATCCGTCAGTTTGGCTACGGTGCATTTCTCACTTCGCTAATCTTAATCATCT
TGCATTTGGTGAGCATATGAAAATAGCTGTTGGAATAAGTGGGGGTAAAGATAGCACGGCATTGCTATTA
TGGGTTCTGGAAAACATAGAGGGTGATATTTATCCAGTATTTGCAGATACAAAGTGGGAACATCCATTGA
ACTATTTGTATCTCGATTATCTCCAAGATAAACTTGGTATAAAGATATATAAGGTGACTTGCGAAAGATT
TGATGGTATGCTTGATTTAATCAAAAGAAAGAAGATTTTTCCATCTTATCATAGAAGGTTCTGCACCCAC
TACTTAAAAGAGAAGCCAGTAATAAAATTTCTGAAAGAAAATAATATAGATGTGTATATGTTAGGCATTA
GGTTAGATGAGAGCTTATACAGAAGTAAAAAATATGCAGATTTCGACCCAAATAAATGCTACAAAGCCAG
TGATGCATTCAAGCAGTATCCAAAATCACTCAAAACATGTATAAGGTTGCCTTTATTGAGGTGGAGCAAG
GATGATGTTATCAAGTATATAAAATCTAAGGGGATAAAAATTAATCCACTGTATAAAAAATATGGCAGAG
TTGGATGTTTTCCTTGTTTAATATCGTTTAAAGATATGGTTGCTGTGATGGATGAGCCATTGGGAGTGCG
TAGAATCGGAGAGTTGCTGAAAGTTGAGGAGGAGTTAAACTCGGAAGGGTACTACACAAGAATATACCCC
GATGCTAACAAGGCAGAAAAAATAAGAGAGCTATACTATAAGGCAAAGTTTATATAGCTCAATAACATTA
TATTTGCGGTGCCTTCCCAGGTGCCAGAATGAGTATGCGGGTTTAGTAAGGTATCCCTTCATATTTTAGG
GATGGTGGAGCAGTATGCTCATCACCACGCACAGAAACCCACCCAGAATCGCTTATCTCCTCCAAGGTAA
TATAAAACCATCCACCCTTGGTGAGAGAATCGCTCATACGAATTTTAAATTTGCCATTTATAAAATTAGA
AATTTATAAAAATATGAAAGAGGACATCATCGTGATTTCATCCTTTTGTATTCTTCCCAAGCTTTCTTGA
ATGCCTCACTTCTTGAATATCCCTGTCTAATATACTTTCTCGCCAACATTGGCACAATGTCACTCTCTTT
TCTCTCTCTCGGTGAGATTATGTTAACACGAGACTTTTTACTCTTGATTTGGGGCCTTGCATAGCTTGGC
AAGATAAATGATTTCCGAGGCAGATACTCTTCTCCGTGCTCAAGTCTCTCCTTCGCCTCTTCCGTATAGA
CTACATCCCACCAATACTCCTCTGCATCATCCATAGTAACCTTGTCAATTGTGATTCTCCAGCCAACACT
CTCAGACGAGATTATATACAGATTTCCGTCTGGGGTCTTGATTAGATACCTTACATCATCTACAGAATCT
CCACTTTTCGCCATCACAGTCCCCCTTGAAATGTATCTATTTACCCTGTTTTCTGCCTCACGCTTGTTGT
TTATAACCTCACTTTTCACTCTCTGTGGCATTTTCACCACCATAACTATCATCTAGTTTATAGTATTTAA
ATATTTCCCCAAGACCGCCGTATCTAATCTCCAGCATCAACCACATCTGGCACATCCTCCCTCGCCCCCC
ACTCTTCGCACACATCATCTTTTCTACGCAGAACCCAGCCAATATGCTCGCAGAGAACATAGTTATTCCA
CTCTGCAATGGGTATTCCTTGGGCATACAGTTGCAGAATCAGCACTCTCTGCTCTTCTCTGTCCATCTCC
GCCCAGTGCTTCGCCCATTTGCAGTTATCACAGCTTCGCTCCATGGGAATCACCTCATTGAATTGCGTAT
AAATAACCATCCTTAGACCCCACATATATTGTACCATCAGCACCAATAGCTGGTGATGAAGAAATTCCAC
CACCTGTTTTAAACTTCCACTTCAGTGTTCCATCAGGGTTTATCGCATATAGATAATAATCATTAGAACC
CACATAAATAGTCCCATCAGCACCAATAGCTGGCGATGAATACACTGTGCTCCCTGTATGAAATTTCCAC
AATAAACCACAAGATGTGTTAAATGCACTAATATAATATGCATTTAGGCCGCCACCTACGTAGATAGTAC
CATCAGCACCAATAGCTGGTGATGAATCTATATCACTGTTAGGTGCACTGTAGGGAACAGTGACACTGCA
CACCTCCTGGCCATCTGAAGTTCTTAGTATTCTTAATCTACCTTGTGGATTTGTTCTATCTGCGAATATA
ACATACCCATTATACAAAGCAGGTGATGATGTAATTTGACTACCATCACTTGTAGTTTTATGTTTCCATT
TTAACGAGCCGTTTGAATTTATTGCATATAGGTAACCATACCAATTTATATCCCCAATATAGATAGTTCC
ATCTTGACCTATTGCTGGTGCTGTTTTCCATATTGAATCGTATGTTTCATACACCCATAGTTGTAAACCA
TCTCGATTAATTGCATGCAGGTATTTAGAAGAAGGGTAGTAAATAATACCACTGCTACTTATAGTGGGTG
AAGTACAATTTGGCTTATACCCAGTGTCGTACTTCCATTTCAAGTTTCCATTTGGTTTTATTGTGTACAA
ATAACCATCTTCAGACCCTATATATATAGTACCATCATTATCAATAGTCGGAGAAGAACATATCTCATCG
CCTGTTTCAAACTTCCACTTCAGTGTTCCATCAGGGTTTATCGCGTATAAGAAGTGGTCTGTAGAACCAA
TATAAATTGTTCCCCTTGAATCTACAGCAGGAGAGCTAAATGAGATAGCATCTCCAGTCTGAAATCTCCA
CTTTAAATTTCCAGTCGTGCCAGAGGTATCCACACTACTCCTTCCAGTATGCCTAACATCGTGATGAAAC
ATTGGCCATGGAGATGTGGGTGTAACCTCTCTCCGAACTCTTCTCCCATAAACAATATTCCCCCTCCACA
GCCCCATCACGGCAACCCCCCCAGCACAAATCCTATGAGCAAGCCAACTATGCTCGTCACCAGCGGTATC
CAGAACTTGTTTGCCCCCTCCAGCCGTGAGATTCTCTGCTCGTGGTCATCTATCCTCTTTCCTATGTCGT
CAATCTTGCTCTCGATTCTCGCTAACGAGGTTTTTAACCACTCAATGTCCGCATCCATCTTCTCACACCT
CCGCATACCAGCTCAATACCACATTATCACTCCCACTTGTGGGAGCAGTTTTATAATTCACATAAATATT
CGTGGCATCTTTCGTAACATAGAAATCTCCAGCTGCATCCGCAGACATTGGTGTTACCTGCACTTTTGAA
GGCTCGGCAACCAAGCCATGTGGGATGGTGAATTGAGTGGTGCTACCATCGCCTGAGAATGTTGATGTGC
CACTATTTATTGTGGCAAAACCATAGTTGTAACCAAACTTTGCATGAGATAGCGTATTTACAATACCACT
ATGGAATGTGCCTTCAAAAACATTACCAAATACTTGCACTAAATATGTTCCACCAGTAAGATTTATTGCA
TATTTTTCGTCTTCACCAATAAACCTATTTGCAGTTACAATTGAATAATTTGTTCTGTTTCCACTCGAAC
CCATATCTATATCACTATACACATCTGTATTGCCATAACTGTTAGATTTAAATGTGTTTGCCACAATATT
TGAACCCGATGCGACATGTAAACCATGTTTTGAATTTCTAAAAAAGAAATTACCAACTATTTGGCCCACG
CCATAGGCATATAGCCCTATACCACCATAGAGAAATTTACATCCAATTATCTTGAAGTCATGTCCCCCTA
TATAAACTATCGTGCTGTCGTTTGGATTTGTGCTCATGCCGCCCTCGAATGTGCAACCAAAAAATCTTGC
GTTCCAACCATTAGCATCATATATACCATAGTCTGTAAAACCTTGTGTAAATATATTCTCAATATACTTA
TCACCAACTAAATCCTTAAAATCAATACCTATTGTTGAGTTATAGCCTGGTGGGTTGTATAAGTATATAT
CTCTGATATCTATACGAGTGCCACTATCTCCTGAATATTGTAGCATGGGACCATCTAAATACCAATCAGA
AACAAGCTTTGTTTCATGTAAACATGCACCTTCTATCTTTAAATCTAAACATAACTGTATAGTATTTTTA
ATTTCGTATTCCCCAGGGCATATGTAAAGCTTACCGCCGCCCCTATCTTCTATGGCACTTATTGCATCTT
GTATAACTTCTGAAGCATCATAACCCTGAAATCTAATAACTCCAGTCTTACCATCCTTAGCTTTTGTTTG
CCCTCCATCTTTGAATATTATGTAATCCGCTGGTGCTTCCCAGTAGGATACACGCCTTACCACTTCATAA
TATGGGGGTCTTTCTCTTGCCATTTTCACACCTCCTTCCAGTCAAAAATCACACTTCCATAAGCCATACT
TGTCCCGCTCACATTCTCTATCCCGATGAGCATATTTCCCGCAAGAATTCTGTAGCTGAAAACCTCCTTC
ATAACTCTGTCTCCCCTGCTCCCTGATGCCACATAGGTTGCCATTATCTCCGTGCCATTCGAGGAGATTG
TCGGGTCTGCATAGATTTTCAGCTGATTTGTATTCTCGCTCATAGCATTTGCATTCATTATGGTTATCTC
CGTGCCGTTGTCAGAGATGCTGGGGTTTGAGTAAACATGCACTATTGCCTGGCCATCAACGCTGAGATTG
AAATCGTAGAACTCAACAAGCTTCGTCACGGAGGAGAAATCTACAAAGTAGTATTTTGTGCTTCCATTCG
AGAGAGAGGTGAACAAATCCGTGCCGATAAATCTCACTCCCTCGTAGGTGGCCTGCTCCTCGGATTCTCG
CTCAAGACTTACCACTATTCTACCATTCTCCACAGACATGTTTATCACACTCCATAATGTATCGTTCCGT
ATTTTATCGTTCCCCAGTTGCTGTTGTATGTTGCTCCATAAATTGTGCCATCGTTGCCATTGCCAGATTT
GTCCCTCCATATTCCGTTTACTGTGTCTATTGAATCTCCATCATACCACAGAACCAGGCCATCCGTAATC
ATCTCACCCTCGCCATTCACCACATAGTCATATATCTGCGAAATCTCTGCATCATCGAGGGGGCGGTTAT
AAACTGCGAGGAAATATACATCACCGCTTAGACGCTCAACTTGTGCTTCTACTCTATAAATATTCAAGTC
CTTGTTTGTTAACCATATAGTATCTCCTTGAAACGTTATTTCACCAAGCTTTGTATCATTTAAAAATGCT
GTTAGTTTTTTGTTCACATTATCAACGCTCATTGCTGTGAAATAATTTGTTGATGTGTAAACTCGCGGAC
TTATTATTTTGTAGCCATTATAGTCTGTTCTCACCAAGAACCAAATATATGGATAACTGTCACCTCTATA
TGATATGCCGTTCAAATCCCACGCAAATGCTGCCATTATTCTCCAGTCATCCACATGCCCGAAGTTTGAG
AACAAAATTATTGTAAATGAGTCTCCATCTTGTAGGAATGAAGGAACTACAGCGTAATCATCCACACCGT
CAAAGTGCAACCACTTCCGCAGATGTCCGTATTTCACCGTGCCAAACTCCACTTCACTTCGCCTCCATCT
TCAAGCTCAGCTTTCTCACTTCTGCCACACTTGAGATTTTCAGGGAATTCATAGCATCGTAGCAATCCAC
ATGGTAATGCTTGTCTCTCACTGTAACATAACCTTGTCCAAGAATTCCCTTAGAGGTATCCACTATAACC
TCTCCGCAAAAGTCGCAGATAATTTGATACTGCTTCCTCTTTCTCTTCACTGCCACACTGTTGCCTTGCA
CAGTTATTGTATCTTCAACCTCTTCTTCCCACTCTTTATACATTTACATCACCTCACAGCAATACCACAT
ACAAATCATTCACAGTCTGAGCATTAGAGCCATCATTGTTCTCTTCCACGATTCTTATGTAAGGTCTGAA
TATATCGCACACAAGCGTGGTTCCACCATCTCCGCTCAAAGTTACACTCTGATTGGGGAACTCTCTCCAA
GTTGAGCCGTCCACACTTTGCTGTACTTTAACTGTCACACTGGATGCTCCCTTTGAGTACAGTGAAATCC
TAATCTCTGTGTAGTTGTTCACACTGCCATCTTGTGCAGTTATTGTGGCTGATGTATAAGATGCCCCTGC
CTCTAAGTTCCCTGTGTAATATACCACTGTATTCCATCTATGCCCCTTTTTCACATTGAAAAATGCATCT
AATGGTGATTCATAGCCAACGCTCCCCTTTACACCCACAAGCCACACGCCGTTGGTGTCATCGTAGCCAA
CTCCTGCACCGAGATTTGCCATAACATAGCCATCACTGTCAAACACGAATGCTGGCATATTCTCCACATA
CGCC

>FWV0097
CTTATACCCGCATCTATACCTTCCAAAAAATTTCTGAACTTGCAAAACTTTTCCTTGGCAACTTCTTCGG
CAATTTTCAGCCATACCGCAGGATCCAAGACACCGTGTTCTTTTTCCAATTCATGTATCCTTTCTACAAA
AGCGTTGTTGTTGAGTTGTGGATATAAAGTAGAGACAAGTCCGGCAACTCTGCTTGCCAAACTCGTAGCT
ATCGGAACTTCCACAACGCTTTTCGGGGCCAAACCTTTTCTTCTCGCTTCCTCCGCTACACTGTACACTA
CTTTCACCTTGTTCTCCAGCATCTTGAAGTATTCTTCCATTCTCATCCCTAACAGCACTCTGCGGAGAGG
TGTCTGGGGCTATCACATCTCTTCTCCCAAGTTTCGCAGCCGCTTGGGCAACTAAAGTAGATACTATGTA
AATCACTCCTGGGTGCGGTTTGGGGAGACCTATGATTTCTTTGAACTCAGTTTTGACAACAGGAACCCCA
TTAATATTGCCCACATTAACAAACTCTGTAACAAGTCTTGCCACCTCTTTAGATTTGGGAATTGTAATTT
TCTCTCCATTAGGCAAGAATATCGTTATGTCGTGTGGGGTCAGGTTTATTAACCTGTATCTCATTTACCT
CACCTCTTGATAAGAAATAGATAGAAAGTATTTAAGCTTTTCTAAATCGTAGAAAAAATCGTCGTGGAGA
TGAGCCACATAACCCCATTCCATGTTAATCACTCCGTTATCTTTCTCTTCAAGAAGTAAGAAATCTTCCA
CCAAGCATAGGTAGTGACCCCAAGCAAGAATATGTAGAAGGCATCTCTTGCCAGCTTTTTCCCATCAGCC
ATCTCAATCACCTCTATGCATCAACTTCCCCAAGCCTAATACCGAGAGAAATCCAACTACACCAGCACCA
AGATATGCCCAGTTAAACTTTTTCTCCCCTTTTATCGCCACGCTTTTTGTTGCAGTTTTAACCTTAACCC
ATCCCATTTTCATCACCTCATACGGGAGTTGGCCCTTCCCAATACTCATCCAGCTCGGCGGTGAGTGTAT
AAGTTCCAGAGTTGAAATCTGAAGGAATACTAATATCAATGTCTATCTGATACTTGCTATTTGGGTATAT
GGTAAAGGTTTTGATTGCTGTGGTTATCCCGCTTAGCACTATGCGTGCAGATGTGCTGTTGCCACCTCCA
GTCTCGACTATGCACTGGGCGTGTATAGTATCTCCTGGATTGTAAACATCCTTATCCGTTGTCAAGGTGA
ATGATTTCACTTCTACCCAGTTAGCCATTTTCATCACGGCCCAGGCTGCTCTGGATAATAAGCCCAGCAC
TCAGCCTTTAAAGTTGCCGTGCCAGCAGGAGTATCATGTGGCACTTTCACAGAGATGTCATACCCAGCAC
TCGTGTTTGGACGCTGGGTCACCTGGTCTGTCTCTGTGAGCAATGTATTATTCAAGTAAATTCTGAAATA
CATTGTCAAATCATTTTTGCCATCTCCGAGATAGACTCCAAGCCTTATCTTCATAGTTTCGTCAGGTTCG
TAGGTATCTTTATCTGTTGCTATGCCAAAATCAATTACTTCTGGATAAGGAGGAGTTGGTGCTTCTATCG
TTATGCTCTTGGTCGCCGTCTTAACCCTTGTCCATCCCATTTTCACCACCTGATTAAAAATATGAAGAAA
TAGTATAAAAGATTTTCTATTCTTCCACGAATTTTGTTATCCACCACAGTATGAAGAAGAAGAGAGTATC
AAAAAGAATTGCGAGAAGGAGGTTAATGTAGCTCATCCATAATCCGCTCCAAGAGCGAGAGCATGTAGTT
TAGCAATGCCTTATCTACCTTCTTGGAAATATAATGCCCGTAGATGTTGCCGATGATGAACATCGCCGAA
CCTACCAGCAGTGCCACTAAATATAATCCTTCGCCAAGGAGATAGAATGTTAGACCGAAGAGTATTCCTA
AGCTATTCGCCAGTATCATTATATGCGTTCTCAACTTCATTCCACATCAGCCTCCTCTTTTTTTGTATCT
CTTCAAATGCTCTTCTCAACGTTTCATAACCACAATCTTCTGCAACCTTTCTTGCTTTCTCCGCATATAT
TTTGAATAACTCGCTTTGTTCAAAAGATATGTTGAGTTCATTCTCTATTTCCTTCTTTGCACTTAGATAT
TCTCTTGCAAATTTATATGCATTGTCTGGAATGCATCTTCGTTTTACTTCTTTGATTAACTCATTCACTT
CGTAGCAGTAAAATCTGTTCATTGCATCCTCTCCAAATCTCTTTTCAAACCATTCCCATAACTCTTTATT
TTCCTCACTCATCCGCATCAGCCTCCTCAAGCACAATCACACCATATTTTTCAATCTCTTTAAGCATAGA
TGCTACCGTGTAAGGAACTCCGCATTCATCCCAGACCAACACAGTTTCATACGCTTCAAGCAATTTAACT
AAATTTGTGCGATTAAATATATAGTGCATATGCCTCTCTTCATCTAATCCTCCAGCCTTGCGCTCAAACG
CTATATCTTTTCGTTCTTCATCCCAGTAGAACTTTGTGCTCATTCTTCATCCACCTCCTCATCCAATACT
TTTAGCAATGCATCCATCAAATTATACATAGCATCGTATAAGCCAAGCCTGTATGCGAGTATAACATCCC
CACCGACTAAATCATTGATTCTATCCCAATTTTCATCAAAATATCCAAGCTTATCAAGCTCTTTTTTTGC
TATTTCTTTTCTGCTTTCTGCAAATAACCTTACCTTATCCAAGATGCTCATTCGTCCCACCACTTAACTT
TTCCATTCTCGAACAACCAGTCAACCATCCTCTCTGCCAAATCTCTTTTGAGAGTTTCGACTTTATCCAA
TGTTACTCTTATAGCATTGTCAACCCTCCCTCTATCTTTGTAGAACACAAGAATGATAAACCCAGTATCT
TTGTCCACCTCTTCTGGGACTGGTATAACGCATATTGTCCCTATGTCATCTCTACGCCAATATAATCCCC
ATTTTCTTTTTCTCTCTTCGTAATTAGCAAATATGTCTGGGCAAGCACTTCTCAATAGTGATAGCGTCTG
GCAACTCCAGTTATCCCTTGAGAATTCTTCTCCTTCAAACGCACACTTTGGTTCATCCATCGCCACGGTG
AAATCTCTCTCTTTATCTCTATACAGAATATAAAACCCATTTTCATCCTTTTCGTATCTCTCCTTAAATA
ATTTGCAATACTTGCACTCACTCATTCTTCATCCACCTCCTTATGACTCTTATCAATAGTTAGCCTGATG
TGTGGATGGGAGTAATACTCTCCAATAACAATTCCATAATCATCACATGTTAACTTGAGCTCCTCCCTTC
TGAACCATGCACTTGCATACCCAAAAATTGATAGCCCAACAATGACATCAACACCTTTATGCTCTCTAAA
CTCTATGTAAATAGCTTCTCTGTATGTGTTAAAATGTGTGTGTGCACTATTGAGCCAGACATCAATCTCT
GTGATTTTATGCGTATACAATACTATTCTCTTCATATACTGGTTGCCTTTGCGATAGTATTTGAACCCAT
ACCTATCAAATACTTTCAGAAGCTGTTCGATAAATGCACCAACACCTCCCTTGCTTTTCAAATTATCACC
TCCACAGGAGCTTTCATATTCTCTCTAATCACATCAAATATTTTAAACTTATACTTACCGTGGCAGTGAT
GATACAATGGGCAGTAATAGCACAGATTCATTGTATTCTTTACCCTTTTCCATGGAATTTCGAAATGCAC
ATTCTTTTTTGTGCAGTGAACTTTTATGTCAGGCATGTATCCTCCTCCTGTATGCTTCTATCTTTTTTGC
AAGCTTTGGCTCTGGCTCAATCACTAGCTCGTGACCGCAGTATTTGCAGAATATGCTACGCCCTGATACA
TAGCCACGCAGAAAATGCTCTAACTTGAAAACATTGTCCTGCCCACAGTTATCGCAGGTTACCACCACAT
ACATTTTTCCTCTCTTACTTCTAATAAATGCACGCATTCTACCACCTCCCAAAATAATATTCTTTAATCC
CATCCTTCAACCTAACATCCACAATCTTGAATGTCCGCTTCAACAGCTGTGTAACTTTTCGCTTCTCTGG
AGGAGTAAGTGGCCTTCCAAGCTTTTCTGCTATTGCATCCTGTATGTCAAACTGTGATGCTGGCCCTTTA
TCCAACACCTCTCTCGCAACTCTTTTTATGTAGATTCTACTGAGCATTTCCATCACCTGAACATATCTTC
TGAGGTTTTATCTACCTCATTAACCTCCCCAGCAATTGTGCCAAGCTTGAACAACGCCCAGAGCAGTTGC
TTCCCTCTTAAATTTCTGCATAGGAACTCTATCACCTCAGAGACCTTGGAGCTGACAATAATACCAAGAC
TCACATTGGCAAGTGTCTCTACCCGTTCCTCCTCACTGAGATTCAATGCCTCAACTATGGTTTTCGCATC
GTGGTTAAACTCTATCTTGAAGCTCTTAACTTTCACTATGTTTTTCTTCTTGAACATTCTCAATCATCTC
CCATCTGTTGTGGTCGGTTCTTTGTAATATTTTATAAGCTCTTTCTCTTCCCCCGTGCCCGTTGAGGGTT
TAATAATAATCTCTCTCTGGTATAGGCCAAAACTGATATAATCAATGAGCCAGTCTATCTTCTTCTCTAT
CTCCTCCAACCGCTCTTCAATCTTTTCTAATTTTTCGAGAGCTTTAAGCATCTTATTATACATTCTTATG
AAGTCTGAAGAGCCCGCTCCTTTTTGAATTCTCTCCGCTTCTCGAATTAATTCCCTGAGATTTTCACTCA
TTCTACATCAGCCTCCTCTATAATTTTAGAGATATACAAACTATCTGGTGCTTTTTTTCTTTTAGGGAAA
AAAATAATATATTTTTCATCTTTATCTATGTTTATATATGTTGCTTCTATACCTTTCACTGTGAAATACT
TATCATCACATCTTCTCACAAAAGCAGTGCTTTTTCTCTCTGTTATCTTGCAAAAACTTCCTATAAATTT
TATTTTCATTCTGCATCAGCCTCCCGAAGTTTTCTTTTGAGTTGGTTCATATATGCCTTAAAAAACATCT
CCTTCCACCGCAAAAATTCCTCGAATGTGGGGTATTTGCCGTGCTCAACTTTATACTGTTTTGCCTTCTG
CAAAGCTTCATATGTTACTTCCTTTTCTATGAACAAAATGACATCATTGTAGAAGATGCTCATTCCGCAT
CAACCTCCTCAACCATAAAAACCCAGCACTCATCATCAATTTTCTCACAATATTTGCTTGCACTATCATA
GTCACTAAACAATAATGCCTTCTCAAGGTGTCCCTCATCGAGATGTATCATCTTTCCAGTAATCACTACC
CATTTTTCATTTGTTCTCCACTTCTTCCAATCCACATACTTACTCATTCCGCATCTACCTCCCAATTTTC
TTTCCAACGCAAAATATTTTTCCACCCTAATTTCCAGACATATTCCCCTGGGGAGTCTGCAAGCAAATCC
AGTGTTGGGATTTTGACCCCTCTGTAAACCATCTTTCTTGAAAAATCTGATTTAATAAGAACTAAGATTC
TCTCAAATGGCACATATAAAGCGTATCCTTTTGGCGGTGTGCCATTAATTGATATGAACATAGTTTCACA
TCTATCATAGCTATTTGGGGATACAGAAATTATCATAGGTCTCTCGCTATTTCCTCCCTCCTTAGGATAC
CCTGCAACTCTCCAGTAAAGCTTCTCCAAACTCCACTCTTCGCTTGCATACTTACTCATTCTTCATCACC
TCTAAAGCAGACGAGAAGATTTCGAGCTCTTCTCTTTTTGATTTCTCAAGCTTTGCTCTTTCTATCTCTC
TAAGCCTCTCCTTTGCCTCGCACACATTTAGCATAGCCCTTTCAAACAACACCCTTAACATTTGCTTGCA
CTCCTTCAATGTTTTCCCTTCCTTATACGCCGAACTCGCTTTTATTATTTCCCACATGCTTCTCCATTCC
TCTTCCACTAAATCCCAGCTCATTCATATCACCCTCATCATAGTAATAGAAAGAAAGTATTTAAGGATTT
TGGTAAAGTATTTAAACCCCCGCAAATTGCCAAGAGGTGGACATATTTGGGCAACATTGATTTTTATCGT
AGAAGAATTTAAAATTCCTCTGAGCAATTTTCTCACCTGGGGTAATATAAAACATCCAACTTTGCCAAAA
CGAAAGATTCTAAATGGTTTTCTGTGCGTGGTGTTAATACTCACAGATTACCCCCCTCCACACTCTCTTA
ACATTGCCATATACTCTCACCACATCCGCCTCCGCAGTGTGTATATACTCTTTCAGATGCTTGGATACAT
ACACTTTAGACCTTGGAGATAAATTATGCTCTGCACAGTAGCTCTTATACTTTGTATAGAAGTCATCCTT
GGTGATAATATCATCATGGCCACCCTCTCTGCAATAATTAGCCACAAACTGACGCAGAGAATCTGCGGCA
AGCTCATACATCTCCATAATCTCCTCAATGTTATGCTCATAGCCAAAATCACCCTCTTCTTTCAGCTCTT
TATACCCCTCAAGTATCCAGTTCAAAATTCCTGATGCTTCGCTCTTGAGCTTCTCTGGTAATTCTGGGTC
TGCATTGTCTGTAAACTGATTTGGGAAATTCACAATAAGCCATCTTCTGTAGAATGCGTATGTTTTATCT
TTAGTCCCAGGGAGAAGATTCGCAGAGAATATATGTTTGGTGGTAATCTTTGCAGAATACGGGTCTCGAT
ACTTCTTCTCAAGTGTGATTTTGTCCCCACCAGTTATGGCCTTGAACACTCCCGTATCTTTGAAAGCTCT
GTCTGGCAGGTCTGGGTAGATGTTCAACAGCTTGTTCTCAAGCATCGCAGGAGCGAATCTCGAACCTAAC
TGCTGCACAGCCACATGTGCCACATTATCCTCGCCCAGAACATGCTCTATAACCCCCAGAAATGTGCTCT
TGCCATTAGAACCCTCGCCCACGAGCACTAGAACCTTGTGAAATGGCAAATCTGGGAAGAAAGCATAGCC
AACATATCTTTTCAGCACAGTTATATAC

>FWV0098
AGTATGATCCACACCAGCAGGCTTAGGCTCACCTTTTTGCTTCTCCTTCTTGATTTTGCCATTATATCTA
CCTCCACTTATCCAGTATTCCCAAGTTATATCCTCCATCTCTATCCCCTCCAAAAAATAAGGAAAAGTTA
TTTTGGATGCTTAACCCTGTGCAGATGCCCCCGGATGTAGATCGTTTTGTGCGGTTTCCTACCCATCTTT
CGCCTGTTGTGGATCCAGTTAAATGCCAGCCATTTTCTGTAGGCCTTCTTGCTCCTGAAATGTAGAACCT
TGCTCATCTTCTACGCCTCCGCTTGAACGATTTCATTAAATTACCCGCTCCTTTAGCTGCCATGCCGAAT
GCTTTCACCAGTCCCCTTATGATCAATGATAAAATTCTCACTATGAGTAAGATTACCCACGGTGCGAGGA
TTAGAATGATTATGAAGATTATGAACACTGCCAGGCCCATAAGTGCAAGATGTCCCCAAGTGCCGATCTT
CTCCCACCATGCCTCAAGGTTCCATTTTATTTTTTCAAGCTCGAAGTTTATCCCTTCAAGATTCGGCACA
TAGATCGTTGTGTTGTTGGCTATGAATGGATTCCATCCTGGCTTAACTGTCCAGTTCTTAGGCGTTGTAA
AGTAGTAATAGCTCATGAAATCCACTCGATAGATGAATTTATTTGGCGAAGTAACCACGAAAGTAACATT
CTTGAAGCCGTCCTTATCGTCTGTTGCTAATAGCCAGGCCGTTTCTGTCCACACATCAGTTTTAACTATT
ATTCTTGCTGGAGATATTGTAACCATGCGACTGTTCCAATCGACTGCTAACATTCCATCACGCCCTGCCA
TGTCCACAGCAAGAAGAGTATAGCGGTTATCGATTGCTATTCCCGTGTTGCTTGGTGCAATCGTTGGAAT
TGTGCCGAACATATAGCGAACTATATTTGATGAATGTCCGTTTGTGTCAAAAATGTATCTATATTTTGAA
TTATCTTCTATGATTAATCTTGTGTTGTCAACGATTGGAGCAAAATATGAGCCACCATCTTTTAATTGTA
GAATGATTTTTGTATAATCATTTTGTGTTGTAATATGCCAAGTCCACTCGAAAAATTCCCAACCTGTGAT
TGTATGCCCTCCTACATAATTATCTACTTCATCAATCCCACCATCTTCTTTGATTCCGTATATATACATC
TTTAGAAAACCACCATCATCGCTATCCCTGATATATGTTGAAAATGTTATACCGTATTGCTTTCCTTTTG
GCACATTTTTTGCTATTGTCCAGTTGATGTATCCCGTTGAGGCAATCTTTAAAGAGTATCCACCCGCATA
TACATTATATGATGTAGTTTCAAATGTGTAATCTTTCGCCTCCATATCGCTTGGTAATACTCCATCTTCA
TAATCATAGAATTTCGATATCATACTATTGCAATTCTTTGTAAATCCTACTTGCAATGTGTTGCTACCAC
TGTAAATTTCATATCTTATATTTCCCGTTGCTCCTTTTGCAGATGATGGAATATTCTGTATCTCTATGGT
TGCACTTGTGCCATTCGCTCCAAGTCCGCCCACGCCTTGGATCATAAAATAGCGTGGTGTGAATAACGCC
GCTACTACGCCGATACCTGTGTTTGCCTCTAAGTTGATTAGATCTGGCTTAACTGCCCATAGTATTCCTG
AGATGATGCCACCTGCACATGCCGCCGGCACCGCTCCGATTCCTGTGACCGCTCCCATTACTGCACCTGC
CATAATTGATGCTATAACTTTTGTCATCCATGCCCCGGCCACATTTGTGTAACCGTATGTCCATACCACG
AGAAGCATGTTATCTCCAACTTTGCTTGTTCTTACTGCACTCCAATAATACGCCGTTGTCCAGATTAAAA
ACTTATCCTCACCTTTCACATAACCGCTTGTGCTCTGTGCCAAGAATCTGAATGGTTTTGTTTCTGATCC
TTGTCCTGTAAATTGTAACTTAACAGGCATGATGTATGTGTTTTGGCCTATTGTTACCTCAATTTGAGAT
TGGGAATTGCCAGTTCCGAATTTCACATTATAGTATGATGTTGAAATTTCATGCAAATCGGAAGATACTA
TAATGCTCTCACTTTGCAATGATGTGATCGGCACCGCTGGGGTAAATGGGAGATTAAGATATATGATCTT
ATTTCCAAGATCATCGAATTGTGCAGAATCTAACGATATTACATCCGTATAAGCCCGATTAGAAATCCAA
TAGAATTCCACTTCCACTTTGCTTGTATCTCTATCAACTGAAAAAGCCTCTCCGATTAGATTAAAATCTT
CTCCGGGTATCGTCCTAATTAATTTTCTGTTGAATGTAAGCCATGAATGAGTGTAGATTTTTAACTTTGC
GTATTTTCTGATAAAATAGTTATCGCTCGTTAATTCTCTTCCCTGTGAGTCATAGACCTTAATGTGATAT
GTGATTTTCCCTTCTGATCCTTGTGCTGTTGTTGATAATGGCATCATTGCCATGCTTACTATCAAAAAAA
TAAAAAGAAGAGATAAAGCCCTTCGCATGGGCATCACCACCTTATCTTTTTGCTACTGCCCATCACCGCA
AGAATCAGAAGTAAGAAGATTATTGCTCCTCCTGCAATTACCGCCGTTTTGTGCTCGTTGTAAAAATCCT
TAGCCTTATCTACATAATCACTTGTATCTTTTTTAAGTATGAATGTGTAAGCATAAGATTTTGTGTTGTT
GAATGTGATATTTACCTGTGCGGTTTTATAGTCATCCGCTGTAACCTTTATTATTCCTGTGAAATTTGTT
CCTATTGTGAGTATTGCTACACCTTTTGCATTCGTTAAACCCGTGACCGCTATCTGCGAAGTATTCGTTA
TCGCCTGAACCGTTGCATTGGCCACCGCATTACCATCCTCATCGATCACCTTAACATACACCTGACCCGG
GCTTAGCTGTGTTGCATCCTCTGCCTGTGCCGTGACTGCCCACGCCATCGCTAAAATCAATGCTATAACA
AAAACCGCCATTCCTATAAGTTTATTATCCGTTTCTATCACCTCCTGTGTCTCCTTCTCGTGCTTCTCTT
CTTCCTACTCCTCTTATGATGCGTTCTTCTTCTTGCCGTCCACATCACCTCCTTATCTTTTTTGAGAGCC
TTTTAGCTCTCTATTACTCAAAAATGAGTTAATAGATTTAAAGGGTAGCCAGTTAGAGAAAATAAAAAAT
GCGTTGCCCTCCATTCTGTGCATCTCTTTCAACTTTTTCAAGCACATACTCATTTCTGAGTATTAGCGTG
ATTCTACGCTTTTCATTCGCATCTAAAGCCCTGCCTAATATCTCCTCTATCTTTGCATGAACATCTTCTT
GTGTGAATGTGCCCCTTTTGCTTAGATTATCCGCCACTCTCCTGATGAGCCTCTTTGAGATCCTCATTCT
ATCCGTCCTCCCTTAGATCTATTAAACTATTCCATGCCCAGAATGGCAAAATATCCCGTATCTCTAAATC
TCCAGCAACTTTAAAAAATTCCCATTCTCCCGTTCTCAAAAAATATTTTATCTTCTTTTGTAAAATTCTT
GAGGTAGTGTAGAATCTTCTATTTGTTACCCAATACAATGCTAATGTGCCTAATGAAGCCTTAGACATTG
TTTTTAAAAGATATTTCTTGAGATATTGCTTAACACTACGCCCACCGTCTCGTGGTTTTCTCTTTTTCCA
TCTCCAATTTCCATTTTTGTTGATAATCGCATATTCATAATTTATTATTCCCTGACCCAATCTATTCCAT
TCTTCCGTTATCTCTTCATGATCTGCTAAATAACCCACATCAAAAAACACTACATGCAAGTGTGGAAGTC
CTTTTTTCGTGAATTCTAAAACTTTAATATATGGTGGCCTTCGCCCTATTCTCTTTTGTAACCACGACAT
AAAAGAGTTCCATGCCCAAGAAATTGCCATAGTGCTCTCATATATTGAACTAAACCGGGATGGATCTGTT
GTTAATGTGAGAAATACTCCATTTTTATAGTGTCTTGATGCATATTGCCATGCATGATCATATCGTGCCA
AAAGTTTCTTTCTTCTACGCTGTGAATTAAACCGAGTGTTATATCCTACTAATAAAAATCTATCGTCTTC
TTTATGCTTTAAAATTATTGTTGCTGAGTCTATCGCATCAAGATATTGCGAAAATAAATCCTCAAGAGTA
TCATACTCATCCTCTCCCAAAAAAATATTATCAAGAATTATTTTTTCTGCCTTATTTTTATATTTCTGAA
ATCCCGTATTTTCTAAGGAGTTTGAATTTTGCTTGGGGGCTAATCGCCCCCTTATCAAGTCAATATAGTG
CCGCCGTCCAGCCGGTGTAGTGGTGAACCATATTAGACCGTCGAATTTGAGAGTATAGAAAAATCCCGTA
TTCTGTAGCGTTCTCTGGATCCATCTCTTGAGATTGTATGCCCTTTTTTTAGTTAGTGTTTTTTTGTAAA
ATCGTTTTAAAATTACCATGGTAAAATGCAAAAGATGCCCTAAAGATACATATTCATAAGTCTCCGCTTT
TCTCAATGCATATTTGATTATTCTATCTCGTAACTCTTCAGAATAAAGAGGATTAGAACTCATTTTTCTA
CTAACTCAAAAAAGAAGGTGATGAGTTCCGTAGGTGTAGGTCTCCACCAATGCCCAGATAAAACCCACTC
TTTGAATAACTGCCTTATCTTGCTCTCACTCTGGAAAATTTGGAGTAAAATGGGATGAATTTCCCAATTT
AGAACCTCATTTTCCAAATCCCAGCGGCCCCACTTTGCCTTTGTCTCGTCCCATTGAGATTTGAACATGG
AAAGATTTGAACCTTTCTTCATTTTGGCTTCTCACCTCCTTTTATTTTATATCCACCAAACAGGTCATCC
TTTTCGTAAATCTGTTCCATCGTTATACTCTCTAAAAGTGCACGCAGGTATCTCTGCGTGGTCTCAAGAG
AAGCATGACCGAGATACCTGCGTATTGCTTCCAAGTCCACACCTTTACGATAAAGATCTACAGCTCGCCA
ATGCCGACAACTATGAGGATGAATGGGTATTCCTAAGCTCTTCTTCAAATCTAAGAAAATATCTCCTATA
GTTTTAGATGAAATACGGCCCTTAGTGGATGTAAAAAGTGCATGAGCATCGCTTGGGATTCTGTAAAATC
TGATATATTCCTTAGTAAGTTCCCATACTCCTATTGGCATTGGAATCGTTCTGGATACATTCATCTTGCT
ATCTCTGATATGAATTTCAGATTCTGAAACATCCGAAATATTGAGTTTTGCTATCTCACTTCTCCTTAAT
GCTAAAAATGCATATCGAATTATTAACTGATTTCTTGCTGTGATGGCCGGGTCTTTCCATTTAAATTTGA
AAATTTTCTCTATGTCTTCATCTGTGGGAATGTAAATTTTCTTAACACTTCTGACTTTCCAAGTTTTAAG
AGTTATATCCCGTCTTATAAAACGAAAATAAGCGTTAATGGCTTTTACATCGTGATTAACTGCAGTCTTG
CCCCTTCTTTTCTCTTGATCCATCAACCACATCAATAGATTTACCTTGGGAATCGTTTCCAAGTCTATCT
CTTTAAACACTCTTCTTAATCTCCTGTCATAATCATCTATTGTTACCTCTCTATATTTCTCCTCGATCAT
CCATAAAATAAAGTCATCTCTGCGATAGCCCATGGGGCTTCCTCCATCTTACAAATCCTTGCATATCATC
GTTTTTTATTGGCTCGGCCTCCATGATATTCATTATCTCATACTCGGCCTCTAAACTGTTTAAAACATTG
ATTAAATCACCTGTTAGCTGTTTTGCCGTTGTGATGCTACTCTGAATATTAAAAAGGATCTCTAAAGCCT
CGCCGGAGTCTATAGGTGTAAAATCGTAACGGCTCTTAACTTCAGAAATCAAATCAAAAATCCCTTGTTC
CATTCTCTCCAATGATTCAAGAAGATATAAGGGATTCATTTTTCAATCACCTCCTTCCTGTGGATCTTCT
TTACTTCCATTGTTACCATGTCTCCCTCTCTAATTCCCAGAAGTTCCCTAATCTCCTGCGGGATGGTTAC
CCGCCCAAATTTTATTACCTTGGCTACAAACTCCATGGTAATCACCTTTTTGTCAAATAGTAATATGCAA
AATGCTATATAAACATTTTGTTGATTAGCAATCAACATAGTAATACTTTAATGCATTGAGAGCAATTTGT
TCTTGTGAAATCAACAATTGATAACTTACTAAGCAAGCCTTACTTAGCGGAAATAATAAAGAAAATAGCT
GATGAGGGTGGAGAAGTAAATATAAGTTCCTTACTTAAAATCACAAAGCACAACTATCATGTGCTCAAAA
ACAAAATTAGAGAGTTGGAAAACCATGGATTTGTTTCAACAGAAGAAAGAAAAAGATACGGAGATAAGGG
GCCAAAAACTATTGTTGTATCTCTTACGGAGAGGGGTAAGGTGGTGGCGGAGCAATTGAGAAATGCGGAG
AAATTAGCAAAATTAACACCTGAGGAAATAGAGAGATTCAAGAGGATGAGAGCTCTTATACATGTGAATG
TATATGAGGATCATATCACGATAATGGACATTGGATGGGAAGATGAGAGGGTTGTAAATATCTATGCCCG
GCCCAAGGGCGATGTGGTTTATTTCTGGTGTGATGTTGATGAGGATACTGATTGCTATCATATCCAATAT
ATGTTCGCAAATCCTAAATTATCCGATTTTGTGCGTGGATGGATTGAAAGAAATGGGTTTAAGCTTGCTA
AGATTTATCAAAAATATGTTGATAAGTATTGGGCTTAAAGATTATATAAGGCTTTATTCATGCAATTATT
ATGGCAATCTGTCCGCATTGTGGGAGAGAAATCCCAGATGATGTAGCTATATGCCCCTATTGTGGAGCTC
AGGTTTCTCCAGATGTGGCCGTGTGTGGCAATTGTGGGAAAATCATACCCGCAAATGCTAAAGTGTGCCC
TTACTGTGGTGTGGAACTTAGCGATACTGTGAGATGTCCTAAGTG

>FWV0099
CTGCTTATCAGTGGAGGCTAATAAAAGACATTGGGAGCAAAGCACTGGCACCTGAGCTTGCAAACTTCCC
GCAAATAGGAGTGTTGAAAAGAAAAAGCGATTATGAGTATGAAGTTTATCTCCCATGTCCTGTAGAGATA
AAAGTTCCAAAGTTCGTATTCAAGCCCAGTGTTGCAGTCCCCGGCGGTCCTGAAATACCGATACCATCTA
TGCCTGAACTACCCACTCCTCCATCTATCCCTCAGCCAGCACCAGTAAAAGGTTATGATGTAGTTATTAC
AGTTACACCATCAAGAAAAGTGGATGTACCTCCCAATAGTATAAATGTTAGTGTGGTTGCTGTACCGATA
CCAACATTTGCAACTACTGCCATGGGTGAATGGGGCAAATACACGTTTCATAATGTGCCAAATGGAGATT
ACAAAGCAATACTAACCACACCTTTCGGTGTCCAGGTAAAGGAGTTTAAAGTTGCCGATGCACCAGTATC
AATAAGCTTCAAGGTCAATGTGCCTGAGATGCGTCCCCCCTCACCCCCTCAACCACCTGTTACTCCACCA
GCACCACCATCTGTGCCTAAGCCTCCCAGTGCAGGAGTTACTCCTACACCAACGGGATTTATTGCAAAGT
GCCCATATGCAGTTGAGGAGGTAAATAAGGTTGGGCGCTGTTGGAATTGGGTAAATAAGCATACTTACTA
TCCATTCTCTATTTTGACCGGGTATCCAGTATGGTATGTCAAATCAATAAGTGGAAAACTCAATGGAGGG
CCTAGCGAGCTCAATAGATATATAACGGTGTATGTGGATGTCATGGAAGCGGGTAGCAATAAATGGAGCA
GAATAGGAGAAGTTAAAGTTATGGCAGACCAAAGTACAAAAACATCTTACCACTTTAATGTTAATAAATC
AATAACACAGATACGTTTTGTCGCCGAAAATGGATATTATGTAGACTATAGCGAGGTTGAAGTTGTTGGT
CATCCTGCCGAAGCCATCCCTTCAACACCACCTATACCAACGCCGCCCGTTACTCCACCAACACCCCCAT
CACCGCCAACACCACCTACCCCTCCTCAGCCTAAGACAGCAACAATAAAAGTTGCAGTTTTACCATTTTT
CGGTAGCACACCCAAACCGTATCCTCTACCTCCTGAACTTGCAGGTGGAGAGTATTCTGTAGATTCATCA
AAACTTATATCTCCATCGCCCAGCTCAACTTCTAAATATATACTGCCCAAGGTGACAGTATATGTAGATG
GCAAGAGCAAGAGTGGTAGCTACGGCACATATACATTTACAAATCTAGAGCCAGGGAAGCATACAGTAAA
GGTAGTGGCTAACGGGCGTGTATTTACAAAGACTGTGGAAGTTAATCCTGGTGAAACAAAGATAATAAAT
TATTCAATACCAGTAACGATTAGACCTCCAACACCAACGCCACCTACACCCAAGCCCCCGGCACCAACGC
CACCGCATGTTACTCCTAAGCCACCTACACCTACTCCACCTACTCCAACTCCACCTAAACCACCAGTTAC
ACAACCGCCGCAACCAATAATTAAGCCGCCTACTCCAACGCCAGTACCTCCTAAGCCGCCAACTCCACCA
ACACCGCCTCCAGAATGTAAAGAAGGAGAAACGAAAGTACTTCGTGAAGGCAACTGGGAGATAGTTAAAA
AATGTGTAAATGGTAAATGGGTTGTTGTTAGAAAAGAGCCTATATTACCTACTCCACCTACTTCCACTCC
ACCTAAACCACCAGTTACACATCCCCCACAACCAATCTCAATTAAGCCACCGGTTGCACCAGTAAAGCCT
CCAGAGACAGGTCCTGTGCTGATATCCAAACCTCCAGCATCTCCAACAAAGCCACCTTACCCAGTTAAAC
CCTTACCTGGGCAGCTCCCATTGAAAGAGCCTATTAAGCCATCAAGCACCGTTGTTAAAGTTCTGCCACC
AAAGGGTGCCACATTCTCGTTTGAGCTGCAAGCTTTGACAGAGGTGACGGTATATGTAGATGGCAAGAGC
AAGAGTGGTAGTTATGGCACATATACATTTACAAATCTAGAGCCAGGGAAGCATACAGTAAAGGTAATAG
TTAATGGCAAGGTGATATACGATAAAGCTATAGAAGTAGCGCCTGGAGAAAAGAAGGAAGTGAGCGTGGA
GGTTCCAGTGACAATTCTTAAAGGGGCAATAGCAATTGATATAAGAAGAGGAAGCTATGCACCATCAACA
CCAAATATAACCATAACTGTAGATGGCAAAAGCAAGAGAGTAACCTCTTATGGTAGGGTGGAGTTTGCAG
ATCTGGAGCCGAAGAGCTACACTGTAACTATAAAAGACAATCAAACCGGTAAGACAATAACAAAGAGAGT
AACAGTAGTTCCTAATAAAACAGCAGTAATAAGTTATGAGGTTGAGGGAAAAGCGCCCACTTCAACAATA
GTGGTAAATGTGAAAGGTGAACCCAATTTACCTATTGGAACATATGTGAGGTGATTGAATGGATATCACA
GATCCTGTATACAATCTAATGATGCAGTTCAAAGAAAAAGGAGAGGCGTTTTTAGGCCCAGCGTTAGTTG
AAGTGCTAAACAGACTACCAAAGCCTGATATAAAAACGGAGTATCTGCCGTTAATTGTAGAGGTCAACCA
CGAAGAAGTAAAATCTTTACCAGCGATTACTAGAGAGCTCCCCATGGAATCTGCCTCTTTTTACAAATAT
TTTCCCTTTGCCCAGGGCATGGTAAAAATCTTGGATATACCAAAACTAATCTCTAATCCAGCAATTGTAG
GTGTATTTCTTGATAGAAAACTAAAAAACATGGTATTTGCAATGGAGAATGATaaaaaaagattgggtga
gttaaaaatctcaaaagttaaaaaaGTAACATTGGCACAAACATTAACTACGATGGGTGTAAAGAGCTTG
CATGAGGTTGGCATTGATGGGAAAGGAATAAAGATAGCAGTACTTGATACTGGGGCCAATCCAGAGCATC
CAATGATAAAGCCCAATTTAATTCATATGGAAAGTGTTAATCCAGATGAGCCGGACCCAATAGCTCATAA
CCCCCATGGGCCTTGGTGTCTATCAGCAGCTGGAGGGGCTTATGTAAATAGTGACGAATACGGTGAAATG
TTTGGTGCAGCTCCTAAAGCAAGCCTGATATCTATAAAAGTGCTGGATAAATCTGGCTCTGGCGCAATAT
CTACAATAATAAAAGGTATAGAGAGAGCCATTGATTTAGGGTCTGATGTATTATCCTTATCACTTGGGGC
AGTATTATCGTTTGGCGGCACCACGCCAGATGATCGTGCTGTAGACTTAGCAACGCTTATGCACAATAAG
AATATAGTTGTAGCTGCCGGAAATAGCGGTGCATTAGCATCTATTGCCAGTCCTGGGGATGCAAGATTTG
CAATAACAGTGGGTAGTGTTGGCTATTTACCGCCTTGGAGATACTCACCCAGTATGTTTAGCTCCAAAGG
GCCAACAATGGATAGGCGTGTCAAGCCTGATTTTACGGCGTTTGGTGGAGACCTCTATGGAAATATAATC
GAGATGATAGTTGGTGCCAGTGATATGGGAGATAATTATGAGGCCGAGGCCGGGACATCAATGGCCACAC
CACAGCTGGCTGGAGCCATAGCACTACTCCATCAGCTAATGCATAAAGATATAAGGCTTGGGAACAGGGA
GTTTATCGAGAATTTACTCAAGACAGTATCTCATAGGCCGGTGCCTCTATTCTTTAAGGATGTATTGGAA
GGCTGGGGTACTCCCAATATGAATCTATTTGCGGGTGAGGTGAGGTAAATGGTTGGTATAGCAGATTTAA
TAAAAATTGAGCCTGTGCAATTAACAATCACAGGAGTGCGAACAAAAAAGATTTGTTGCCAAGATATTCT
CACTCAGAAAGGTGTAAATATAGATGGCATACTGCCTAAATATGAGACATCAAAGCTTGTAGATTTGATA
AAACAGGGTCTTACGGCGGTTGCAGCAAAGGACCTCTATGAAAAGGTGAAAAAGGTTGAAGAAGAGTTGA
AAAGTAAGAAAGCTCTATCTGATATTGAAACGCTATTAAAAGAGCAGGGTATACAGCTACCACCACCGCC
CAATATTCCGACACTTCCAAATCTGATATCGCCTGAGGAAAAGGTGATACCTTTACCTCCTCCGAATGCG
ATGCCTTTACCTTCCCCATTCTATGGCTATGAACCTTATTTATATGGTGGACAGCAGACATATGAAGATA
TATCATCGAAGCTATCTACGTTCATACGTTCTCTATCGGAATTTAACAAAAATATAAAGAGTGAATTATA
CAATCTACTTAAAGAGATAAAAGTTGAAAATACTACTAGTCAGTTGCAACATAAAGAGATAATAGAAGTC
ATTTATACAACATCAAAAGCAATGACTAAAGAATTGGCAGATTATTTCCGTACTATGTTGGCTGATATGA
TGAAACACTCTTGTGCATATTTCCCAGTGGGTATAAATGGTGCTTTGAGTTTGAGAGTGAAAAATAATAC
ACCTATGCCGCTTGTTGCACATATTGACAATATAGTGGTAAAATCTGGGGAGTATGAATTATGCAAACCT
CAGTCTATGGATATAATAGCAGCACCCATGGAAGAAGATATTATCAATGTACCAATAAATGTAGAAAACA
TAGATGCTGTCGAATATCTAGTGAACAGTAAGGACAAAGGGGTGATACCCGTGGAGGTAATTGCAAGAGT
AAAAATAGGTGGTACTACACAGAATATAAGGCTGGTGAATGGCAATGTGGGGGTGAGATAATGGCGGAGT
TAATAAATATAGCAAAGGCTATCGATATCGATGTTGTTGGCATAAAGATTCTAGGGGTTAAAACTCATAA
AATAAATATAATGGATGCATGGAAGGACAAAGGTGTAGTGTTAAAACAGCCGCTGGCAGCCTTTACTCCT
CCCAAAGAGATAGAAGACTTAACAAAGATGGGGATAAATGCCAGCTTAGTCAATAAAGAAAATATAATTA
AAGAGGCAGCATCTAAGTTTCTTGGTAATAGGCAAATAGAAGAGATAATGAATGAGATAAAAAAGAGAAG
CAAAGAGGTTCATCCAGCTTACGCAGCAATAAAGAGTCTAGAGGTAGAGCCTATAGTGACAATGACAccc
ccccagctccccccGCCACCAGAATTCCCTATAACGGCGGGGGGAGCACAGTTTAGTTTAGGAGACATCA
CTGGCAGCATCTCCAAAATATTCTCGAATGCATTTAGTGGATTAAGCAGCTGGATGCAATCAACATTTAA
TCAGATATCCAGTGGAGTATCTGGGGCTATTAATCAGGTGAAGAGGGTATGGGATGCGCTATTGCATCTA
TCAGACTTAATCAATGATATGTATGATTTCATGACCAAATGGAAAGATGAATCGGATAAGATAATGGCTA
AAGTAATGGAGCTAGAAGATGTGAATAAAACGCTCATTGATCTAGCACACAAAGAGGTAGTGTATAACAG
AGAGTTTTTCCAAAAAATAGCAGAACTTATGGACAAAAGTCTTGCAAAATATTTTGATGACTTAACATTC
AACTTAATAAAATTTGGTCAGGTGGATGTCCCAACAGCGATAGTCGGCTCATTATCAATCGCTATAAAAA
ACAAGTCTCTTGTGCCATTAACTGCAACAATTCAAAATTTAACAATCAAAAGCGGTCCATATACCCTGTA
CAGAGGAAATTATATAGTTAACATGCTTCCAATGGAAAGTGATAATGGTGAGCTACCATTTGAAGTATAT
GGAGTGGAAGAGGCAAAATATTTGCTTGACAGGAAAAAAGAGGGTGCGATACCACTTACCGTTACTGGTA
TACTTATCACCCCAGCAGGTAGGAAAAACATAAACATCTCAAAAATGTTGAAGGTATAAAGGAGGTGATA
ATATGAAAGCATATAAATATAAGATACCGGTTGGCGAGAAAGTTGAGATTGAGGGCGAATTCAAAGAGCC
AGGACTGCTATTTGGCTATAGAATCATCATAGCAAAGAAAAAAGATAAAAATTTAGAGAGATATTACGAT
GGAGAGATAAAGGTTCCTGATAACTATTTTAGTGCTCAAGCTTCGAAGACATATACAGAGGAAGATGCGA
AGACATACACAGAGGAAGAGCTAAGAGCTATGAAATACAAAGAGCTACAAAAAATTGCAAAGGGTAGGGG
ACTTAAATACAAAGTTAAAAAAGAGGAGATGATAAAAAGCATACTGGCATCCCAGTAATTTAGGTGAGTC
AACATGAAGCCAGGGGCATTCATAGAAGACAAAGAGGGTAGAAGATTTGATGTCAATACGGATTACCTAT
TTGACCCAAAAATGTCTACATACGTACTGGTCCCCTCAAATGCCAAGCTCAGAGTAATTTCTCCCAAAGC
TATTAGGTCAGTATACATTGTTGCAAATGACAGAGTTATGGTAACCTACAATGGTTGGGAATATGGAGCA
AAGATCATGGGCAATCCAAATACAGAGCTCAAGTCATATTTTGTTGAGCTTGACGGGTCAAGCAATATTA
TTGATATTTACTCTTTTGATAAAACCAAGGATATAAAAATATACTATATGACATTTCAAGAGATAAATAT
AACAATGGATGTATTTGCGCATATTGCAGGTACAAGTACTGAGAGAGTGTTATTTCCAACACACTCCACA
GCTAGGGAAATCAGTGATGTGAATAAGGCTTTTTATAAGCTTGAACCAATTGTAGAA

>FWV0100
AACGAAAGTACTTCGTGAAGGCAACTGGGAGATAGTTAAAAAATGTGTAAATGGTAAATGGGTCGTTGTT
AGAAAAGAGCCTATATTACTTAAGCCACCTACACCTACCCTGCCTAAACCGCCAGTCACACATCCCCCGC
AGCCAATCTCACCTAAGCCACCGGTTGCACCAGTAAAGCCTCCAGAGACAGGTCCTGTGCTGATATCCAA
ACCTCCAGTATCTCCAACAAAGCCACCTTACCCAGTTAAACCCTCACCCGGACAGCTTCCACTAAAAGAA
CCCATCAAGCCATCGGGCACTGTTGTTAAAGTTCTACCACCCAAAGGTGCCACATTCTCGTTTGAGCTAC
AAGCTTTGACAGAGGTCACAGTATATGTAGATGGCAAGAGCAAGAGTGGTAGCTACGGCACGTATACATT
TGCAAATCTAGAGCCAGGAAAGCATACAGTAAAGGTAGTGGCTAATGGCAAGGTGATATACGATAAAGTT
ATAGAAGTAGCGCCTGGAGAAAAGAAGGAAGTGAGTGTAGAGGTTCCAGTGACAATTCTTAAAGGGGCAA
TAGCAGTAGATATAAGAAGAGGAAGCTATGCACCATCAACACCAAATATAACCATAACTGTAGATGGCAA
GAGTAAGAGAGCAACCTCCTATGGTAGGGTGGAGTTTGCAGATCTAGAGCCGAAGAGCTACACTGTAACC
ATAAAAGATAATCAAACCGGTAAAGCAATAACAAAGAGAGTAACAGTAGTTCCCAATAAAACAGCAGTAA
TAAGTTATGAGGTTGAGGGAAAAGCACCAACTTCAACAATAGTAGTAAATGTGGAAGGCAGACCCAATTT
GCCCATCGGAAGATATGAGAGGTGATTGAATGGATATCACCGATCCTGTATACAATCTAATGATGCAGTT
CAAAGAAAAAGGAGAGGCGTTTTTGGGCCCAGCGTTAGTTGAGGTGCTAAACAGACTACCAAAGCCTAAA
ATAAAAACGGAGTATCTACCGCTAATTGTGGAGGTTAGCCATGAAGAAGTAAAATCTTTACCAGCGATTA
CTAGAGAGCTCCCAATGGAATCTGCCTCTTTTTACAAATATTTTCCCTTTGCCCAGGGCATGGTAAAAAT
CTTGGATATACCAAAACTAATCTCTAATCCAGCAATTGTAGGCGTATTCCTCGACAGAAAACTAAAAAAC
ATGGTATTTGCAATGGAGAATGATAAAAAAAGGTTGGGTGAGTTAAAAATCTCAAAAGTTAAGAAAGTAA
CATTGGCACAAACATTAACTACGATGGGTGTAAAGAGCTTGCATGAGGTTGGCATTGATGGGAAAGGAAT
AAAGATAGCAGTACTTGATACTGGTGCTAATCCAGAACATCCAATGATAAAGCCCAATTTAATTCATATG
GAGAGTGTTAATCCAGATGAGCCGGACCCAATAGCTCACAATCCCCATGGGCCTTGGTGTCTATCAGCAG
CTGGGGGGGCTTATGTAAATAGTGACGAATACGGTGAAATGTTTGGTGCAGCTCCTAAAGCAAGCCTGAT
ATCTATAAAAGTGCTGGATAAATCTGGCTCTGGCGCAATATCTACAATAATAAAAGGCATAGAGAGAGCT
ATTGATTTAGGGGCTGATGTATTATCCTTATCACTTGGGGCAGTATTATCGTTTGGTGGCACCACGCCAG
ATGATCGTGCTGTAGACTTAGCAACGCTTATGCACAATAAGAATATAGTTGTAGCTGCCGGAAATAGCGG
TGCATTAGCATCTATTGCCAGTCCTGGGGATGCAAGATTTGCGATAACGGTGGGCAGTGTTGGCTATTTA
CCGCCTTGGAGATACTCACCCAGTATGTTTAGCTCTAAAGGGCCAACAATGGATAGGCGTATCAAGCCTG
ATTTTACGGCGTTTGGTGGGGACCTCTATGGAAACATAATCGAGATGATAGTTGGTGCCAGCGATATGGG
GGACAATTATGAGGCTGAGGCTGGTACATCAATGGCCACACCACAGCTGGCTGGAGCCATAGCACTACTC
CATCAGCTAATGCATAAAGATATAAGGCTTGGGAACAGGGAGTTTATTGAGAATTTACTCAAGACAGTAT
CTCATAGGCCGGTGCCCCTATTCTTTAAGGATATATTGGAAGGTTGGGGCACTCCCAATATGAATCTATT
TGCAAGTGAGGTGAGGTAAATGGTTGGTATAGCAGATTTAATAAAAATTGAGCCTGTGCAATTAACAATC
ACAGGAGTGCGAACAAAGAAAATTTGCTATCAAGATATTCTCACTCAGAAAGGTGTAAATATAGATGGCA
TACTGCCCAAATATGAGCCATCAAAGCTTGTAGATTTGATAAAACAGGGTCTTACAGCGGTTGCAGCAAA
GGACCTCTATGAAAAGGTGAAAAAGGTTGAAGAAGAGTTGAAAAGTAAGAAAGCTCTATCTGATATTGAA
ACGCTATTAAAAGAGCAGGGTATACAGCTACCGCCACAACCTAATATTCCGACACTTCCAAATCTGATAT
CGCCTGAGGAAAAGGTGATACCTTTAACTCCTCCGAATGCGATGCCTTTACCTTCCCCATTCTATGGCTA
CGAACCTTATTTATATGGTGGACAGCAGACATATGAAGATATATCATCGAAGCTATCTACGTTCATACGT
TCTCTATCGGAATTTAACAAAAATATAAAGAGTGAATTATACAATCTACTTAAAGAGATAAAAGTTGAAA
ATACTACTAGTCAGTTGCAACATAAAGAGATAATAGAAGTCATTTATACAACATCAAAAGCAATGACTAA
AGAATTGGCAGATTATTTCCGCACCATGCTAGTTAACATGCTGAAGCACTCTTGTGCATATTTCCCAGTG
GGTATAAATGGTGCTTTGAGTTTGAAAGTGAAAAATAATACACCTATGCCGCTTGTTGCGCATATTGATA
ATATAGTGGTAAAATCAGGGGAGTATGAATTATGCAAGCCTCAGCCTATGGATATAATAGCAGCACCTAT
GGAAGAAGATATTATCAATGTGCCAATAAATGTAGAAAACATAGATGCTGTCGAATATCTAGTGAACAGT
AAGGACAAAGGGGTGATACCCGTGGAGGTAATGGCAAGAGTAAAAATAGGTGGTACTACACAGAATATAA
GGCTAGTGAATGGCAATGTGGGGGTGAGATAATGGCGGAGTTAATAAATATAGCAAAAGCTGTTGATTTC
GATGTTGTTGGCATAAAGATTCTAGGGGTTAAAACTCATAAAATAAACATAATGGATGCATGGAAAGAAA
GAGGTGTAGTATTAAAACAGCCGCTGGCAAAGTTCACGCCCCCTAAAGAAATAGAAGACTTAACAAAGAT
AGGCATAAATGCCAGCTTAGTCAATAAAGAAAAAGCAATTAAAGAAGCAGCATCTAAGTTTCGTGGTGAG
AGGCAAATAGAAGAGATAATGAATGAGATAAAAAAGAGAAGCAAGGAGATTCATCCAGCCTACGCAGCAA
TAAAAAGTCTGGAGGTAGAGCCTATAGTGACAATGACACCCCACCAGCTCCCCCCGCCACCAGAATTCTC
TATAACGGCGGGGGGAGCACAGTTTAGTTTAGGAGACATCACTGGCAGCATCTCCAAAATATTCTCGAAT
GCGTTTAGTGGATTAAGCAGCTGGATGCAATCAACATTTAATCAGATATCCAGTGGAGTATCTGGGGCTA
TTAATCAGGTGAAGAGGGTATGGGATGCGCTATTGCATCTATCAGACTTAATCAATGATATGTATGATTT
CATGACCAAATGGAAAGATGAATCGGATAAGATAATGGCTAAAGTAATGGAGCTAGAAGATGTGAATAAA
ACGCTCATTGACTTAGCACACAAAGAGGTAGTATATAACAGAGAGTTTTTCCAAAAAATAGCAGAACTTA
TGGACAAAAGTCTTGCAAAATATTTTGATGACTTAACATTCAACTTAATAAAATTTGGTCAGGTGGATGT
CCCAACAGCGATAGTCGGCTCATTATCAATCGCTATAAAAAACAAGTCTCTTGTGCCATTAACTGCAACA
ATTCAAAATTTAACAATCAAAAGCGGTCCATATACCCTGTACAGAGGAAATTATATAGTTAACATGCTTC
CAATGGAAAGTGATAATGGTGAGCTGCCATTTGAAGTATATGGAGTGGAAGAGGCAAAATATTTGCTTGA
CAGGAAAAAAGAGGGTGCGATACCACTTACAGTGACTGGCACACTTATCACTCCAGCAGGTAGGAAAAAC
ATAAACATCTCAAAAATGTTGAAGATATAAAGGAGGTGATAATATGAAAGCATATAAATATAAGATACCG
GTTGGCGAGAAAGTTGAGATTAAGGGCGAATTTAAAGAGCCAGGACTGCTGTTTGGCTACAGAATCATCA
TAGCAAAGAAAAAAGATAAAAAATTAGAAAGATATTACGATGGAGAGATAAAGGTTCCTGATAACTATTT
TAGTGCTCAAGCTTCGAAGACATATACAGAGGAAGAGCTAAGAGCTTTGAAATATAAAGAGCTACAAAAA
ATTGCAAAGGCTAGAGGACTTAAATACAAAGTTAAAAAAGAGGAGATGATAAAAAGCATACTGGCATCCC
AGTAATTTAGGTGATTCAACATGAAGCCAGGGGCATACATAGAAGACAAAGAGGGTAGAAGATTTGATGT
CAATGGAGACTATCTTTTCGATCCCAAGATGTCAACATATGTACTGGTGCCAGCAGGCTCAGTACTAAAG
GTAATATCCCCTACACCCATAAAGGCAGTGTATATAGTAGCAGATAAATTAATAATGGTGAATTATAATG
GATGGGACTATGGTGCAAAGCTCGTAGGCTCTGCTATAACAGAGCTCAAAACTTACAAGGTAGAGCTGGA
CGGAAGTAGCAATGAAATATCTATTTTTTCTTTTGATAAATCTGAAGATGTGAAAATATTCTATGTAACT
TTTGAAGAGATAAAGATAATATCAGACATTTCAACTTTACCGCAGACAGAGACAAGGACTATTTTAAGAA
CAGCCCACATAACCAGACCATCTAAGCAAGAGATTTCTGACATCAATAAAACTTTTTATCATTATGCTTT
GCAAAAAGTGAGAATATTTGGGCCTGAAAATTTTGATCCAGACCTCATTCCTAAAAGAGTAGTTACTTTC
CTTGGTGAGAAAACATTCTTCTTCTTGATTGAGAATGCATTATTTATGCATGTTTATGGAAGCCAGTATG
TTAAATGGTTAAGCGATGCAAGCTCATTTGTAATTGATGATATTGACAATGATGACTTCAAGGAAATATA
TATGTCTCGTCCAGAAGCGTCGCATCTGGAAGTATTGGGTGGTCCTATTTCTGGGGACGCTATAGGCGTG
ATATATGAAAAAGACCCTTCTCTACAACCACAGGGGATAGAGGTGGCGAATTTGCCAGATTACGATTATA
TATTTTTGCTAGGAACTGGGGATATCGATAATGACAATAATAATGAGTTGATAGTTTATGGATATAACAA
CTTAGACCATCAGGAGGTAGGATATATAAAATTTAACAAAAGTAGGTATGAATATCACAAGCTTGTGGAT
GATGTGTATGTTTACAACGGGGGGCAGCCTGATATGCTTATAATGGATTACGATGGTGATGGTGTTAATG
AGCTGTATATTGCAGGCCGCAAATCATTGCTAAAAATATATAATGATCGTGGAGTATGGAAAGTGGGGGT
CATAGTCTATGACTTTGGAGCTTTTTATGATTCTAGCATACCGACAATAAGGATGGTGCTGTATAAAGAT
AAATTGTATGTGAAGACTGCATGTCATCTCTTTGTTATCAAACCCAGTTTTGAAATAGATAAAAAGTTAA
TATTTGATGGAGTTGGTTTGAGGATATTTAATTTTGCAGGCAAACAATATTTGGCAACATCAGTTTTAGA
GGATCTGGACTCTCCAATCAGTGGTTTAAAAGTGTTTGACATAGATACGGGAGATATATATATACTTCCT
ATGAGTATTATATATGACCCGGAATGCTTAGATTTTGATGGTGATGAAAATGATGAGATATTCTATGTGG
CACCAGAAGATAATAAAGTGAGTATTTATTATGCAAAATTAATTTCCGTGACTTATAATGGAGAAGGACT
TGATAAAAAATACATACCAAAAGGCTCTAAAGCAGTAGTATCTTTTTATAATGTAGGAGAGGGGTCTGAG
AAGACCTATACAGTTTTGCCAGACCCTGGCTATATATTTAAGATAAAGTATTTCAGATTAATAACACCAT
TCAATGTATCGGCAAACATAGAGCTATTAACAGAGACAGGCTCTACGATGCTATTATCAGAGTGGCAGGG
ACCCAATAATGATATAATATATGACGCATCTGACTGGGAAGACGAGGGATTCTTCAACCTAACAGGATTT
ATATTACATGCTAAAACTGAAGGCAGTGTACTTTCAGCGGATGTGATATTAGAGTATGGTGGTATTCAGA
AGTATGTAGGAAACATAATAAGACCCATAACCATTCCAGGTGGTTGAGGTTTAATGAGGTGATAAGATGG
TGAGCTATGAAGCATTAAAAAGGTTAAAAGAGACGGATATAGTGCCATTCGAGGAGTTGGAAATAGTTGT
AACCTTCCTCTATGAAGACAGTGATGGTGGCAGAGATCTCAGGTATATGTTCGATGG

>FWV0101
CAATAAAAGATCTTGAGCTTCAAGAGGAATATAAAGAGATACTGACAGACTTGCCATACTATATGATTGA
TGCTATGCGAAAGGAGGCTTTAGAAAAGTGGAGAAAACCTCTGAAAAAGGTAGAGATAGAGGAGGAAGAG
GCAACTGAGATGGAGAGTTTAAGCTATAATGATTGGATTAAAACATTGCCACCGACTCTAATAGCTGCAA
CTTCGCTATTACAAATGAACCTCAGTGACGAGGATATAATTGAAAAAACAGGTATCACGGATAAAGAGCT
AGAGTATCTAAAGGAAATGCTCAAAAAATACGGAATGCTAGGGGGGAAAAGAGGTGATTGACGATAAAAA
GCTCATTaaaaaaaTAATTGATGTAGCAGTGGCGAAGGCCAATAAAGAGAGAAAACTAGTAGATTATGCA
AAGGAAAAGACCCAGGGAGAACAGAGAATAGCATATATTAGAATCATAGATTTGGATGTAGACTATTGGC
TTGGCTTTGATGGCGAGCATATAGTAAAATTAGATGCAGAGGGGTATGTAAAGCCCACCACCACACTAAC
TATGACTTCAGATACTTTTTACTCAATAGTTTTAGGGAAGATAACCCCCACAGAAGCCATATATTTAGGA
TTTGTAACTATTGATGGAGAATTCTGGATGCGGGATTTAGCCTTGTTCGAAGAGGGAATCAGAAAATTCT
TTGCAAAAATAGCTAGGGAGGTGAGCATGTGACTGCGAAAGATTGGGTAATTGCCATAAGACCGTTTGTA
TTACCAATATTCTTTCTTCTTCCGCTTGCTGGGTATGCTATGCAGTATTCTCAAATAGGATATGATATAA
TTTTGCTTTCGTTAGGAACTATGTTTGTAGGTATTTTTGTGCATCTTTATAATAACTATGATGACTTTCG
CAGAGGTATAGACGGGGTAGATTTGAGTAGTAAAGCCAAAGCCTATACTGCTGCATCACAGCTATTGCCG
CAGGGTAGAATTAAGCCATCACATACGCTCTATGCTTCAATAATAACTCTTATCATATCTCTTGCGATTG
GAGGATATATAGTGCTGAAATACTGGCACACATCTCTAGCGGCTATTGCCGGATTTCTTGCTGCCCTATC
TTATAACGTATTGGGATTTAAATATAAAGCTCTTGGAGGTGTGTCTTTTGCAATATCATTAGCATGCGCA
CTGCTTGTTGGGGCTATGATGCATACATTTTATGTAAATTTTGAGGTTGTGATATTCTCGATATTTCTTG
GTTATATAGGGTTCGTAACAAAAAATATTGACTCTTATTATGATATTGAAAATGATAGaaaaaaaGGAGT
AAAGACATTCCCCATGCTTCATAAAAGAGTATTTGAGCATCTTGTAAAAGGGCTTGTTATTGTATCCATT
ATAATAGGCGGTATCCTTGTTTTTATAGTTCCAAATATCTGGATTGGAGGTACTATATTCATATTAATGC
TTTTGATTTGTTGTTTATTCTCACGGTCTCTAACAAATGATAAATTTATACCATATGCCGTAGTGCTTAT
AACCATATTGCTATTGCTTATTGTCATACTGTTATAGGTGGAGCTTGATAAAGGGTGATGGAAATTGCAA
GAGCTATGGAAACTGTGGTGCAACGCTGTAGATAAGCATCCCTTTAAAACtttatttgtgctttttattt
ttgtctatatttttGAAGGGATAACACACAGTCTTTGGGTGCAAACATTGGTTCTATTTATAATAACACT
GGGCCTATCGATGATATTATCAATAGTTCTGAAGAGCTTGTTTAAAATATCCCGTGGATTGGAAATAAAG
AAAATTATGGATTATAGATTTCCATCAGCACATACATTAATTGCGACAACTTTGTGTATTGTTGCATCTT
TGTTAGATAATATATTAGCATTGCCACTTTTTATATTCTTGATTTTGACAGCATACAGCAGAGTCTATAT
AAACGCCCATAAGGTAGTGGATGTAATCGCCGGATTTTTATTTGGGATACTGCTAGGCATCGGAATTTAC
CTGGGCTACTTCCTTTTGTAGAAAAATATTTATATTACTTGGTCATATCTTTATATGGTGATAAAGTTGG
CCGGGCTAAAGTACTCTGAATATGTGGTTGAGGTCATAATTAAGACTAAGAACGCTGAACATTTCGAAAA
ATATAGAAAACTACTTAGAGAGCTCTTTAAAAAATGGGGTGTATTGATGAAAACATCAGTTCCAAGAAAG
GTCAATGATACTTACGAGCAAAGATACTTGCTTTCTTTCATTCTGGGGGTTGAAACAAAGCTCAGAAACT
TCATTACTTCAGGGAAGAAGTTTGTTGTCGATGGAGTAGAGTATCAATTACCCGATGATATTGATGTTAC
TATAAAAATCGAAAAAATGGGCGAGATAATACCCACAGTAAAGAAATATAAAGAGCCGAAGCTGGGTGAA
AGTGCTTATCAAACATTAACCAGCAAAACTGGAGCAAAAAGATACACCGTATTTGCTACCTCAAAAAATC
TTGAGGCTTTGAAAAAATTTGCAGATGCACTTGCTGATGATATTGAAAAACACAAAGGGATTGTTCTCCA
CAAGAAAATCTACAAATGTACCGGTAGTAGGGAAGTTAGGGCAGAGAGAGGAGAGTATACATACTCAACT
ACCTTTACTGTTCAGCCTATGAGAGATGTATATATCACCCTGAGAGTGCCTGCCGGTGCTAGCGGATTTC
TGAGGGAAAAAGCTGTGGAAATCAGCTATAAACCCTTAGAGTATGAGCATCCTGAAATTTTAAGAGCTTT
TGAAGAAATTCCTGAGCTTAAAAATCTAGCCGAGGCAAATGTCAGTCTCTTGCGAATTAAAGAGAGGCAC
CCGGATATATACAACAAGCTTATATCTATGGGTGCAATGCTTGCAGATTATTATAAGGACTATCTTGTGT
GGAAAAGAGTACACAGCAGAGCTGCCAATATTTATGTCAGAGTCGTGCCAGAAAATGAAGAGACTACCAA
CTTATATGCTAAGCTCTACCTGGATGGAAAGCTTGTTTACGAAGGAAAAGTGCCGTTTTCAACCGTTATT
AGAAACGTGGCTATAACAAGTGGAGAGAACGCACATGTCATAGAGCTGAGAACAAGTAAATACTTTGTAA
AAGTGAAAGAGAGTGGCGAGTACTATGTGGCAGAGATTTGGTGCTATGCAACGCCTAGAGTTGAAAAACT
GCTGGAAATGGTGAGGATGAGAAATCCGTCAAAAATCACCATAATCCCAGATGAACACAAGCATCTGTCA
GTTGGGGGGTGCTCAGAAATATCAATCTGACCCCTCCTCCTCCCCTTTTCTGGCCCGCCTACCCTGATAA
GGGGGCGGGTCAGCCAACGTTCAGCTCTAAAAGCTTCTTAGCTTCTTCTATCTCTTTCTCTTCTAAGGCC
TGGACCCATGGTGCATAGCGCCCTCTCTCTTCAAGCCAAGAAAGATATTCTTCTTTAGTCGTCCATAATG
GAGCTCTGTCCTTCCTTCTAAATGTCCAAGGCTTTATATAGCCATCATCCACATGATAAACGTCCCATGT
ATACACCTCTTTAAAATAATCCATATACTTATCCACATCCTTGGGTTTGGGTGACACATTTAACTTTATC
CAGTCCCTTAGGTAACCTAAAGAGACCATCTTTCCTTGACGGAGCTTTTCAAACACCACTGATGCAAGGG
TATCAACTATCTTAAGTGTTGTAGAGGGTCTAACCTTGGGATTTCTAATAACCTGCGATATTGGGTTATC
ATATCTCCTGCTCTTACCCATATATAAATCTATAGCTTTAGATAGCTCCTCCCAGATCTTTCCCTTAACC
TTCCCATGTTTCTTGTAAACATAAAGTAAAAACGTTTGCCATTTTTCCTCATCTACTTGTATATGAATTT
TTCGCTTGCCCATGTTTAAGAGTATTGTTTTATGGTATTTAAGGATTACTCTTACCATCTATAGATTTTG
AAAGAAAAACTAGTTCTATACTGGTTCTGCTTTCAAAAAGTTACCTAAAAGTAACCATTTTAAAAATCAC
CTATGCCAGCAAACCTAGTGTAGAACACGTTTTCTTGCACTAAAAAGTTACCTAACTCGATAATTCACTG
AGAAAAATTGaaaaaaaTAACCCttatttttaacattttttagtgtttattttttatttattaaataaaa
aactctatctatatatatatactgttttttaattaataaataatttattttccttcaaaattgtaaaaaa
taagggtcttttttttCGAAGGGTGGGTGTGACTTAAGTTAGGTAACTTTTTAAAAACAGAGCCTGTGTA
GAACAGAAAAAATTAGAGGTCACTTATCAAAATTGAAAGTTACTTTTTTCTGAAAAACACGAAATCAATA
GGTGAGTATTGtttttttCCAGAGGGGGGTCTAAGCAACCAATCACTATCAACCAGTCTATAGATGTTCC
CTCCGCTTATTTCACAGAATCTTGTAAACAGATCATTCATCAGCCTTAAGTTCTTTTTATCTATACCCAG
AGAGGTCATTAGCTCTCTCCAGCTCATCCCGGTTTGGATTTTATCTTTTGCGAGGTCCAGGAATTCCTTT
GCTGTTATTTCACTCCAGGAAAAtttcttctcttttctcctcttcattatagcaattctccttttcaatc
tctctacctctctctctagctctttgattttttcatctctttttttaatctcttctttcaacactgagag
cttttttGCAACATCTCCCTCATCTAATAATAGCATAATTCCCGTCTCAACCGCCTCTGTAAAGCTCATA
GAGTTACCAATTTTCTCCTCTAGTGCTCTTATTAAATCCCCCTCTATATATGCACTCTTTAATACCGCAT
CTTTCTTCTTTTTTGGTCTTCCCATTTTTATCCCTCCACAATCATAACTAAATTTCTGGTGATGTATATA
TCACCTTCTCTCTTTAAATAATCCAATATCTGCTCAATTTTGTCATATTTTATCTCCTTCCCAAACTCTC
GATATATTTCACTAATATTTACTTTCTCTCTCTCCCTTATAAACTCTAATATACGATTTGCGTACTCTCT
TGTTTTGCTATCGGATCCATATAACACATCAATATCAATTATACCCTCATAACTTGCCACATCCTTTAAA
TAATACTCTACAATCTCTGCTGCCCTCTCCGCATCTTTTCTTGTCACAATATCGCTTAACCTCAGTCTGG
CGGATGCCTCTGCAAATCTTATCATTGCCTCTAACTGCCTTGGCGTTGCAGAAACAGCTCCCCCCTCATT
TTGTCTGTTTCTCATATTTACATACTTATTTAGTAAATATTTAGCTGCGCTATCACTGAGTTTGGGCCTA
ATTCTCTTTGCATATACTATATATTTTCTGAGCAGATCAATATCAATAGGTGGTTTGAACTCATCAGACT
CTATACTGTGGAGAGTTATTAGATGTTCACCAAGTGCCCGGTCCCTATCTTTGTTTGGCTCATCTACAAT
TTTAAATATAGCATCAAATCTAGTTAGCAGTGGTGGGTCCAAATCGATTTGAGAGGACAAACTTCTGCTG
GTGTCAAATCTTCCAAATTTAGGATTTGCAGCTGCAAGTATAGAGGTCCTTGTTGGTAAAATTACATGTA
TGCCCGCTTTATCTATTGCTACCACTTGTTGCTCCATAGCTGTATGAATAGCACCCCTATCCTCGCCACT
CATTTTATCAATTTCATCAATACAAGCAAGCCCCTTATCGGCAATTACTAATGCGCCTGCCTCCAATGTC
CAAACATTATCCTTATCTTTCACTGCCGCAGCAGTCAACCCCGCAGCCGATGACCCCTTGCCTGATGTGT
AAATTGCTCTGGGTGCTATAGTGGCAATTCTCATCAATATCTCTGATTTTGCGGTGCCTGGATCACCTAC
AAGCAATATATGAATATCCCCTCtttttttGGTGCTGTCTATAGTTTTTTGTACACCACCAAACAATTGC
AACACCAAAGCCTCTTTTATTTTATCGTGTCCCCAAATTGTAGGGGCTATAGACTCCTTAAAAAGCTCCA
TAATATCTTTCCTTCTTGAAAGCTCTTTTATTTTCTCTATATCATTATTGTTTATCTCTATACTGCTCCA
ATCTTTATTTTGTTTTTCTAAGTATACTGCATGCAGATAGAAATCCATTTGTGCAAGTTGTCTGTTTCCC
TTTTTCCTGGGTAAAGCTCTCAATACTCCAATTATAGTAACTTTATCCCCTGGATTCACAAGATTCTTAG
CAAGGTCATCCAATAAATGCACCTCTAATCTCCTCGGCTGTTGCGCAGCAGATAAGTTTTCAGGATTATC
CTGTATCTCTATGATTTGAAAATCTATTTTCTCTGACAATCCCGGCTCAAGTGTAAAATCCACAATCGGC
CtttttttCTCGCATATTGTACATTTTTTGGGCTTTGTTAATACAccccccccTGCAATGACATGAGTAA
TTCCGCCGCAATCGCTACATCTCCAGGCAGCCACTG

>FWV0102
ACGATTACTATCTAATAGTCCAAAAGGGTATGCCTATCCTCATAGATGCTATTGAGGGCGGGCAAAATTA
TGGCTGTGAATATCAGAAAAACGGCGGATGGAAGAGTTATAAGGCATACACGCTCAAGGAATTGCCAACA
GATGCCATAGACCTTGAAGAGGATTAAttttttattttttttttGGGTGGTATTATGATACAGGCTAAAG
ACATAGCCAATATAGCTGAGCAGGTAGAGGAAATAATTAATGAAATTGAGGAGATACTGAATAGGCAATT
CAGTAATGAAGACTTGGATTTTGTTGTGGTTGATCCAGAGTTTTCAGTATATTCTGGGATATTCAGTTTG
TTTCTTGGTATAAAAGTCCGTAAAGGAGATGACTATCCAGAAGTGGTTGATAGGTTTGAAATTTCACTCA
AGAGTCTCCAGAAGATACAGGAAAAAACAAATGCTGATGATGTATGGATTTCACAGATCGGTGATGAGTT
TTTAATAAGTCTTGAATTTTCTCTCTCTTAATTTTTGGGTGGTAATATGGATGTTTTGGACTACATAAAT
AAATACGGAGAGATGTGGTGCATCTCTGCAATTGTAGAGGGTAGTATAGGATACTACACACCAGAGGAGG
CAAAACGCCTGATTCAGGAATATATGAATGGAAAGAGAAAATGCTATTCAGAGCGGTGTATGGCTTGCTT
TAGATGTGATTTGGAGAAAATGCTACTCCACGATTTTAAGTGGTTTGAGGTTCTGGAGAGGCATGGTGAG
ACTGCTCCCATCATCAATAAAGTGAAGGCATGGATGGAGATAGAGACAAAATTAAGCGATGTTCAGAATA
TAGAATTAGGATTAATGTATCCCACACTTTAAtttttttGGGTGGTAAAATGTGCGATTATGATGATATA
TGGTTCTTTGAGTGTCTGATTAGAACAGCATGGTCATTCTACATTGACACAGGAGACCCTTATAAAGTGG
ATTTCATAGTAAGAGGAGAGGGGGAAACGGATTATTACACTGATGATATGAAAGATATAGAATATCTTGG
AGAATATGAGCTATGGATGGCTTATGATGATGGCACTGATTTTTGCGACTGGGATACAGTAACTCTATTA
AAACTTGAATTTGAAGCGGAAGCCATAGATAAGGTAAAGATATATGAGAACGATAAATTTGTTGGATACA
CCGATATTTTCTCCATAGAAAACTATGTGAAAAAGAGAGTTAAAGAGGTTGTGGAGAAGTTTAAATCAAT
GAGCTTTAAAGAGTTTAAGAAGTGGGTTAAAGAGAATTTCTACGACTTTGAGAAAGTATGGCTCTATCAA
ACAAAAGAGGAGGCACACTCTGCTGGAAAAGGAGTAATTAACATGGCTAAAATGGTGGCATCAGAGGACA
TTCTCCCAGATGGCTGGGATTATCACGATGTGATAGAGAGAATCATCTTCCCTTAAtttttttGGGTGGT
TAATATGGAGAAAAGATATACGCTTGATGGTGTGGTAGTAGCCACCGATTGGTATGGTCGCACAGGATAT
ATTCATCTACGCATTTATACAGATGAAAAGGGATTGCAGGAGATTAAAAAGAACCCACTACAGGACTACA
TTACATTTGGTGTGCAAAGTGTGGATTATGTGCTTCTTGATGTTTACCTCACAGAGGTTGAAGAGAGAGA
TGATTGCACAATAAAGAAAGAATACCATGAGCCCATTGAGACCATTGAGGAAGGAGATCCATCGTGGGTT
GAAGAGCAGGGAGATGATTTCCTTCTGGATGTCTGGGGAACAGAGCCTGCGGTAGTTCATTACTAATTTT
TTGGGTGGTAATATGGATGTTAAGATTTATGAGGACACAATAAACCCGTTTGATGTGGAGACGGCAAAGC
GATTTGTTTATGCCCACCGTAATATATTTGCCAAATCGGTGAGACGGAGAGTCATACATGCAGACTTTGA
ACTTATCGTAGTAAAGGAGATAACCACAGCTCCTGACGGAGAGAAGGAGGTTTGGTATTGGGGGTTTACC
CCGACAAAGAGAGGGATAGTGGAAAATGTGAATGATGAAGAGGCAATTCAGTTACTAAGCGAGGCACTTC
TCTAATTTTTTATTGGGTGGTATTATGGAATTGGACAAAATGATGGAGGTCTTGGATGACCTAATAAATA
AGGAGAACATAGATAGGGTGATAAACGATATACTGCAACAGATTAACAAAATTACAGAGAAGATACTGGA
TGTGGCAGAGAAGAATAAGGTATATGATTTTCAACATGGTTCTATAAGGGTGTTTAGAACACAGTTTAGA
TTTGGCACAGGCTATATAACCACCTATGTGCTTCGTGTAAATGGTAGGGGTGTGCCAAAAGATGCAGACC
ATCTTGGATATGATTACCATCCCTATGGGAACTTTGATAACTATGCAAGATATATGGACTTAGACGATAT
ACGGGATTTTGTAAATGACATAGAGGACTTCATCCAAGCCTTTAAGGAACATGTTGAGAAACATAGAGAA
GAGCTCTTAGAACTTAAAGAAGAGATTGCAAAAGTATCTCTCTAAttttttcttttttGGGTGGTAAAAT
GATTGATTTAGATCTATATAAAGATGAGAAAGGAGATATTCAAGTGAATAGCTTTTCACGGTGGGGCGTT
CTTGCCCAGAACCCTCAGTGGCTACTCATTGATGTATATGTAGATGGCAAGACAATTGAAGGGGGAGATT
TACCATTAGGTGGATTTGGTAATATCACACCAGACCATTGTGATTATGCACTATTGAGGACAATGGGAAT
AACACTATCAAAAATTGATGCTTTTCTGGCAAAGCATAGGGTAAAACTCGCCTTCTATGATTGTGAGAGG
AATAAAGAGTTTGCCATCGTGTGGGACGGTGAAAAGTGGAAATTAGAGTAATCATCTCtttttttGGGTG
GTAAAATGGATAAGAGCATAAGGGAATTTATAAATGAAGTTATGAGGCACAACGGGTATATATCAGGTAG
ATTTGCCGCCAACGATGGAGACATAATGGCAATCCTTAACTACCGTGAGGATTTCTCAAAATACAGCGAG
GCAAAAACGCTGATGGATTTATATCACTATTGTAAGAACAATATGGGGACATTTGTATGGAGAGATATAG
TGATTTTCAATCATCCTTATGATTTTGGCACATTCGTCTACAAAATGCCCAACGCAGAAGAGTGCGTAGA
ACATCTTGATGTGGATGCCATGCCATTCGAGAGATTCGCTGAAATAATAGAGAAACTTGCATCTGATAAC
TGAACATCTTTTTTCTTTGGGTGGTATTATGAAAATTACCTACGATGTCCTAATAGACCTTAAGAGAGAT
AAAACTGCTCAGATAAGGGATGTTTATGTAAAGTGTGATTTTCCACATCCAAACTGTGAGCAGTGCCCTG
CAAAAGAGATTTGCAATAAAATTCTCTCGTCCATAAAGGATCAGTGTAGATAACATTGATTTCTTAGATT
TTACTATTTGAtttttttGGGTGGTATTATGAGTCAGTATTTCATATTTGTAAATCTGGACAAAAAGGAA
TATATAAAGCCAAAGCGCGGTGCAAAGCTGTGGGAGATTTGTGCCTATGTATCGGGTGCAGGAATACTTG
CTTATCTCCTTGCTGATGGCGAGAAAGATGGCACACCACTGATGGATGGCTCTCAAAATAAAGAAGAGAT
AGATAGACTGCTGAAAAAAGGGTGGAAAATCCACCACGAAGGTGAAATCTCTGGCAAAAGGTATTGGGTT
CTGGAGAAAGAGACAAAATATTTTGGACATTGGAGCGGAGATAGGATAGTAGTGGCTGGGGATTATGGAC
ACTCAGAGCTATACGAAACAGTCCAAGAGAGTGAAGAGTGGAAAAACATAACTGAGGAAGCATATAAGGA
ATTCTATGACTTCCTTGGATTTGAGTCAGAGACTGGTGCAATTAATCCAGATATAATTATCACGGCAGAA
AGTGTGGCTAAAAGTCCAAAACTTTTCTAATTTTTTCTGGGTGGTAATATGAAGATGTTCGTATTTACTG
CGGATGAGTTAGAAAAGGCAGGAGTGGAAGATGCAGTGGACGGTGAAGTGAAATGTGGCGGTTGCAATTG
GCGTGTCTCACGGTTGTTTGTTCTTGCAGATAACAGAGATGAGGCTTTGCAGATGATTAAGAATGGTGAG
GCTGGGCTTTGCGGTGAATGTATGGCAGAGATGTTGGCTGAGGAGAACTATGAGATTTCAAAGTGAGGGG
ATTCTATGACTGAAATAGACTTGGGGCATCTGAGTAACTACAAGCTTATATGTCCAGCGTGTGGATGGGA
GGGGAGAGTAACTCCCAGAAGACTaaaattaaaaaatggaaaaaTTGTTGTGGATACAAGATGTCCCAAG
TGTGGCTCAAATTGCACATTAATATTCTCTCCTTAATTTTTTGGGTGGTATTATGGGATTTTACACAACA
GTTTTTTCGGATGTCCATATAGACACAGATAAAATAGAGGAATTTCGCAAAGAAGTGAATCGCATGAGGA
GTGCCATAGAGGAGGCAGATAAATACGGTAAGGAGTGCTCGGATGATTGGTTTGGCTACTATTGGGATGT
CAGTGTTAATGAAGATGGGTACATAGATTTTTATGAGACATATAGAAAATGGTATGAGGAAGATAAATTC
TACAACTGGCTATTGCAGTTTAAGCCACGAGGCTCATTTATTCTCGTAGGCGAGAGCATGGATGTATCAG
TAGTGATATTCAAAGATGGAAAATGGAAGCTCTACGATGTCTACGATGCGGTGAGGTGCATTGAGAAACA
CGAGGACGAATTTAAGCCCATTATGTCCTCTTAATTTTTTCTTTTGGGTGGTAAAAATGTCGGATCCTGT
TATACCTGACATACAAGCCGAGATGGCAAAGTATGTGGCAGAAAATATAGATTTGAACAAGGTAAGAGAT
TACTTTGGCAATACATTGAAGCCCATGCAAGATGATGACCTGAGAAAGTGGCTACAAGAGTGGCTACTTT
CTAATGGTGAAGAACAGTTATATAAATGGTTTGCAGAGTTGAGCAAAGGTAAGGTAGAAACCATATCCCG
CATAACTTATTATTCTCTGGAAATACCAGAGCTTGGTATCACAGCCACCATACAACATACACACGATGAA
AATACCTCAAGCGATACAGTAGAGGTGGCGAGTGTGGAATTTGATGATAAAATCTACGATGATTGGGATA
GTGATGTAGAAGATGCACTTCTATCGCTCTTTGATTTACTCTTCCCCTAATTTTTTGGGTGGTAATATGA
AGGCATATATCATTGCAGAGACAATAGATAAAGAGAAGGATGAGGCGAAATATCTATTTTACGATAGATG
GTGCGGGCATAAATGATGTGTATGCAGTTAGTCTATAAGGAGGTGATGCATATGAAAGTAGAAATACCAG
ACAGTTTTGTGAAAAAAGTAAATAAGATACTATCCAACGGCTGGGATTGGGAAGGGACAGAAGAAGAATG
GAGAGACTATATAATTGAGTTAATCAAAAAAGACCTTGATCTTTCTTAATTTTTTATTTTGGGTGGTGTG
CCCCTATGCACGGGTATTGTTGCCGTCTTCGGCTTGCGTGCCTGCATCCCCTCACCCATACCCAACAATT
AATAATATAGTATTACGAGGGGAGAAGATTACAATTAATGTAGTGATATGGCACTCGCCAAGACGAAAAA
CTTCCCCGTCGCAACGATGCCCGTGGGGGGAAGCACACCACCTTTTCTGGGTGGTAATATGGGATTTGAA
TGGCTTTTAACTCTGGTAGAGACGAACTCATATACAGCCATAACTTGGGATATGCTATCCTCTCAGATAG
GAAGTGAAGAGAAACTAAGGAAATACCTGAAGGAGAAGCCTATGCCAAAAAGTGTAACATACAAAAACGA
GGAGGAATTTATAGACGATATAAAGAACGCAGGCGGGGTTATAACTATCTCCTCTGGCGAGACAGATGAA
TTCAAACAATGGTTCTTGGATTTAGTTTATAATTTCTTCTAAttttttttGGGTGGTAAAAAATGGATCT
GGATAAAATACGGCAGAAGATATGGGCATTCGAATCTCTTCCCTACAAATTGCTCAACGGGGTTAGTGTG
GAAGTAAAAAACATAAGGATTAGAAAAAGAGAAGGTATAGTGCTTGCAGACATCTACATAAACTACCTTG
AGGATAAGAGGACTGAAATATACTGGGACTGTGAGTACCCTTTAGAGAAATTCTCTTAAtttttttCTTT
TGGGTGGTAAAAATGTCGGGAAACACCGTTAGTGAGGAGTTGCCTTTTGAGGCAACTGTTGCTGAAACCG
TATATAAAATAAACAAACAAAACGAGAGAGAGAAGAAATTTAGAGAGGTCGCTGAGGTCTACGAAAGAGT
GGTAGGCTTCATAAAAGACCATGCAGATGAAATAAAGGATTA

>FWV0103
AGGAGGTGATGAAAATGCTCAGCAGAATCTACATAAAAAGAGTTGCGAGAGAGGTGTTGGATAAAGGGCC
AGCATCGCAGTTTGACATACAAGATGCAATAGTAGAGAGGCTCAAGAGACCTTTGACACCTGGGGAGAAG
CGAAAGATTACACAGCTGTTGAAGCGGACATTTAAGATTGTGGATGTAAGGTTGAAAGGTGGGGTTAAAG
AATATTATTTTGGGAGGTGGTAGAATGCGTGCATTTATTAGAACTAAGAGAGGAAAAATGTATGTGGTGG
TAACCTGCGATAACTGTGGCCAGGACAATGTTTTCAAGTTAGAGCATTTTCTGCGTGGCTATGTATCAGG
GCGTAGCATATTCTGTAGATACTGCGGTCACGAGCTGGTGGTTGAGCCAGAGCCAAAGCTTGCGAAGAAG
ATAGAGGCATACAGGAGGAGGATACATGCCTGACATAAAAGTTCACTGCACAAAGAAGGATGTGCATTTC
GAAATTCCATGGAAAAGGGTAAAGAATACAATGAATCTGTGCTACTACTGCCCTCTGTATCATCACTGCC
ACGGCAAGTATAAGTTTAAAATATTTGATGTAATTAGAGAGAATATGAAAGCTCCTGTGGAGGTGGTGAT
TTAAGTGTTGAATTTTACATCTAAACTTGAAATGAGCGATAAAATTATATTGATATTTGCAATAGTAGCT
GTATCAATGTTTGCCCTTGCGATTTACTTCGCTCTCTTCGGGAATCCCTTACTCTCGATAGTTTTTTGGT
TTTTTGGTGTGGTGTTTTTTGGGATTTTATATTCCATCTACAGAGATATAAAAGAGGGGGTGATAATTTG
AAAAGCAAGGGAGGTGTTGGTGCATTTATTGAGCAGCTTCTGAAAGTATTTGATAGGTATGGGTTCAAAT
ACTATCGCAAAGGCAACCAGTATATGAAAAGAATAGTGTTGTATACGCATAAAATCACAGAGATTGATGT
CTGGCTCAATAGTGCACACACACATTTTGACACATACAGAGAAGCTATTTACATAGAGTTTAGAGAGCAT
AAAGGTGTTGATGTCATTGTTGGGCTATCAATCTTTGGGTATACAAGTGCATGGTTCAGAAGAGAAGAGC
TCAAGCTAACATGTGATGATTATGGGATTGTTATTGGTGAGTATTACTCCCATCCACACATCAGACTAAT
TATTGACAGGAGTCAGAAGGAGGTTGATGTAGAATGAGTGAGCAGGTAGATAATATGAATTTTATAAAAA
AGAATTTTACCGAGGGTATATGTCATCGGTAAAAAATAAAAATATAAAAAAGGAGGTGATAAAAAATGCA
AGAAGTGGAGAAAATATATATGGAAATAAGTGGCGAAGCTTTAGTGTTGTGGGACAACAATGGACAATGG
CAGATAAGAATTGATGGCATACGAATACAAGGAGATATCGTGGTTACAGAAGAGAATAACAAAGCAATTA
TCACAGCGAAAGATGAGAAGGAGAAATTAAGCGTAGAAATCGGCGAGGATGGCTATTTACTGATAGCCAC
AAAATGAAGGAGGATGATGCGGAATGAAGAAATTCATAGAAATAGAAAGAGAAATAGAAAAGGCTCAGAA
AGAAAGAAGTGAGGCAGATGGGGCGCATATATACTATCTTGCGTGGTTTTGGGATGGATATGAAAAAGGT
TTGAAAAATGCACTCAACATTATTTTAGAGGAGGCTGATGCGGAATGAGTTGGGAGAATGAATGGATTAG
AAAAATAAAGCATGATAGCAGTGCAATTAAACACAGAATAAACAAAGAAAATTTGAAAAAGCTGAGCAAG
GAAGACTTGATAACAGTTATAGCGGAACTTGTGAGCCAGCATTGTTGTTCAGATGGAAATTGTAACACAG
GTGCATTATCTGCGGATGCCACAGCGTTTGCTGTTTTAAGCATTGCTGGTCTAATGAAAATAGAAAAAGC
TTATCGCAGATATGCTCGAGGGAAATTAGCAGACATTTGGGAAGATATAATTGAGAAGGAGGCTGATGCG
AAATGAGCAGCCAATACATAGCACAATTGCAGTATATCATAGAGGACTTGCTGAATGAAGTTTACAAACG
CACGGAAGCAGAATTAGTCATAAACAAGCAGAAATATCATGTAACCGCATACCGTATAGACGGAAGAAGG
AAGGTTTACAGAATTGACTTCATGGAGGTAGATACAAATGAACATCTTAGATAAGGTAAGGTCATTTGCG
GAGAGTAGAAAAGAAATAGCGAAAAAAGAGCTTGATAAGCTTGGATACTTTGATGAAAACTGGGACAGAA
TATATGATTTGGTCGGTGAGGATACCATACTTGCATACAGGCTTGGCATATATGAAACTATGTATTCGCT
TATGATTGAATTACTAAAGATATTGGATGAGGATACGGAGGTGCAGAAATGAAGCTGAGAACGCATGTAA
TGATACTGGCGAATAGCTTGGGGATACTGTTCGGGCTAACATTCTATCTCCTTGGCGAAGGGCTATACTT
AGTGGCACTGCTGGTCGGCATAGCAATGTTCGCCATCGGCAACATATACGGGCATTATATTTCCAAGAGG
GTAGATAAGGCATTGCTAAACTACATGCTCTCGCTCTTGGAGCGGTTGATGAATGAGCTACATTAGCCTT
TTTCTTGCAATTCTTTTTGATATTCTCTTCTTTCTCATACTGTGGTGGATAACAAAATTCGTGGAAGAAT
AGAAAATCTTTTATACTATTTTCTCATATTTTTAATCAGGTGGTGAAAATGAGCTGGGTTATAGCTAAAA
CTACAACCAAGAGCATAACGATAGAAGCCCCAACACCCTCTTATCCAGAAGTAATTGATTTCGGCATAGC
AACAGATAAAGATACATACGAACCTGACGAAACTATGAACATAAGACTCGGCGTTTACCTTGGAGAGGGG
AAAAATGACCTAACAATGTATTTTAAAATATACCTGAACGGCATACTACTCACTCAAACAGACCAAGTTA
CACAGCGTCCAGGCACAGGTGCTGGGTATGACTTCTCCGTGAAAGTGCCGCATGATATCCCTGCTGGCAC
TGCAACTCTGGAAGCTGAGTGCTGGGCTTATTATCCAGAGGTACCACCTCCAATACCAGGGCTGTGAGGT
GATTTAGGTGAGCTGGGTGGAAGTAAAATCATTCACACTAACAACGGATAAGGATGTTTACAATCCAGGA
GATACTATACATGCTCAGTGCATAGTTGAGACTGGGAGTGGTAATAGCACATCTGCACGCATAGTGCTAA
GCGGGATAACCACAGCAATCAAAACCTTCACCATATACCCGAATAGCAAGTATCAGATAGATATTGATAT
TAGTATTCCTTCAGATTTCAACTCTGGGACCTATACACTCACCGCCGAGCTGGATGAGTATTGGAGTGAA
GATTATCAACCTGTATGAGGTGATAAAGATGGGATGGGTTAAGGTTAAAACTGCAACAAAAAGCGTGGCG
ATAGAAGGTAAAGAGGAGGAAGAAGAGGAAAAGAAGTTCAACTGGGCGTATGTTGGTGCTGGTGTAGTTG
GATTTCTCTCGGTATTGGGCTTGGGGAAGTTGATGCATAGAGGTGATTAAGGTGGCTGACGGGAAAAAGC
TGGCAAGGGATGCTTTTTACATATTCTTGCTTGGAGTTACTACTTATGCTTGGTGGAAGATTTCTTACTT
TTTGAAGAGAAAGATAACGGGGTGATTGATATGGAATGGGGTTATGTGGCCTATCTTCACGACGATTTCT
TCTACGATTTGGAAAAGCTTAAATACTTTGTTTTTATTGGATATAGTGGTGATATAGATGATTAAGAAAG
GAGTAATTGGACTGGATGACTATCTAAAGTTTGGGGGTATGCTGGATAGCTTGGAGCAAGCGGGAGCACA
TCTATTTATCTACTCCCCGAAGAAGGGGACTGTGACGGCAGTGTGCAAGAAAGAGAGGGTGGATAACATC
GTGAAAGTTGCAGGAGACAGAGTCAGAAAGTGGAAGGTGCACGGTGGAATGGCATACATCACAGTAAAAA
TTTAAAAAATAGAAAAAAGTTATTTGCGAAATTTCACAGAATACAGTCTCTCCAGGACTTTAATCCATCC
TTTGACTTTCTTATCCCAGATTACCCTTGCACTTTTGCCATTCCACAACACCCACCGTGGGAAGTTGCAC
AGGCTCTTTAAATCTTGCCTCACTTGCATCATTGCATCTCTGTATCCTTTCCAGTATTCTCCATCCTTCT
TCGCTGCATCCTTTGCCATCTCTTTCACAAGCTTTTTATAGCGTATCAACAGCTGCCTAACATAAAGCCA
CTTTGCCACTCCTCTCTTAACCAGCGTGGCGTATAAGAAATCTCTCAACTCCTCATCATCTCTGCCTAAA
TACTGTATAATATCACCCACCACCAAGTCCAGCGTATTCTGTTTATAGTTCCAGATTTCATGCTTGTCTA
AGTATCTCTCCAATCTCTCTTCATACTCTCGCCAGTTTTTCCATCCACCAATCACTATGAAGCCGTCTTC
CATCTCTATCTGCCTTGCTTTCTTACCAAGCCCCATCTTTACCACCTACAGGAAATTTATGACAATCTCA
GTATGTGGCTTATTGTTCTCTCCGCATATGAATTTTTTAGCCGATAGCATCACTATTTGAGAGTCATCCT
TGAACGCTATGCCGTTCAATCCGTCAATGACAGCTTTTAGACAATTGTCGAGGTCGGGCCTTGTGGTTTT
AAACTCCAATAGGTTCTTTTTCCTCTTGTAGGTTTTGGATTTGGGCCTGGAAAAATAGAAAGAGACGGAG
AGAGATACAGGGCCACCGTAAGGCTCTTTAAATTTCTCGTATGCAATTTCTCTGATTAAGGTCTCGAAGC
TCTTGGTTCTCTGTGGTGTGTAAACTATACCTGTCTTTTTGTTCACTCGTGGGCGTGCCTTCGCTACAGG
CTCCCCAGGGATTACGAGTCTCACAAATACCTCCCCCATTTTTTCATTATTTCTATCGTCTCTTTTAACT
CTTCTGTTGTCTCTGGTCTCTCATCAAGCTCGAATACATCTTCTATTTTAAAAGTATAATGACTCTCGTG
CCAAACACTGAAATATGGGTATTCATGGTTCACAAACCACATTGGCAGATATTCCATAGAGTGTATTCTC
CTCAGCAGAACGAACATGAATTTACCACTTGGTGTTACTTTAACGACATAGAAGTCTCGCATATAATTCT
CATGTGTGTAGTCCTTAAACAATGCGACTTTACCCTCAAGTTCTTTCCATTTCTTTGCCTCTTCTACCCA
TTCACATTCCCAAAATTCCCAGTGATAGTGTGGTCTCCTTATTTTACTTTGATACTCCTTTATTTCCTCT
TTCTCCTCCTCTTTCTTTTCTTCCTCTTTCTTCTTCTCGCTTTCGCCTTTCTCTTCTTTGTAAGCCACAT
GCCCATATTTTGTTTTTAATATATCTTTCACCGCCTTCTTCTTTCTCCAAATTCTCTTAATCCAACTCAT
CTTATCTCACCTCCTTCACAGTATCTCCTCCCACTCTATGAGCTTTGAGATTATTAGCTGTATGTCTTCG
TTATAATCTTCCAGAATTTCAGCAATTATCTCAAGTGCCTTGCGGGTTTGCTCATCCTCTACATTCTTTA
TTGCATCTATCAGCTTCTCAATCTTCATTTTCCTCACCACCCCATACCTTCTTTACTATCTTCACTGCGA
TGTAGTCTCCCTCTTTAAGTCCTAGCTTTTCAACGACCTTTCTTGGTATTGTTATCCTATTCATAGATAC
TATTTTCACCACAAATACATTATCTTCCATCTACCTCACCTCCTGACACCAACCATCTTTATACCACACA
CCCGAATCATATACTTCATCAACCACTATTTCCCATAGCTCATCATCCTTGCTCAAGTAGCTCTTCAATG
CCTCCATGAACCCTTCTCTATCTAAGCTCACCTCTATCTCCGTATCTGTTATCACAATCATATTTCTATC
CCTTATTATTTTCATCTGCCCACCTCCTTGGCATAGACATCAAATGTATGCCAAGCATGCCGATAGAACT
CATAGTTATCCGTCCAGTGCACGCCCTTCATCACTAACTCCGCTGTGGTATAGACTTGCCCCCGCTTAAC
CTTGCAGGAGCGGGTATCTCTCACTACCCAAAACCTCAGCATTCACACCACCCCAAAGATATACATAGAG
CTTTCAATCTTTCGTCAGGCAAAAGTGTGTGCAGCATAGCATTCACCGAAAATCTGTAATTTTCCTTTTC
AATGTATAATTCCTCAAGCACTTTTTTAAGTAATTTTGCTTCCTCCTCATCTCTGCTTAACTGTAGCTGA
TATAA

>FWV0104
GCTTCGAGAGTATATAAAGCTTTCTTAAGTTATGCTGCTCAGAAAAGAATACCCTTAAACACATTCTATA
TCTATTCTATATCTATTTTTATTAATTTAATAAACGCTTTTTCTTTTTCTTTTTCTTTTTCTTATAGTGA
CTCTTTTTCTGAGAAGTTTCACATTATAAAGCTTTCGGTCTCAGCATATCATAACACTATCAAAGTGTGC
TCACTCTCATACTTCAGAGTTAAGTCACTATCTTAACAATGTTAATCAAGTGTTTCAACTGCAAACTTAA
CACTGTGCAGTCTGTTGCGTGACTTCTCAAACGCTGTTAATAGTGATGCTCAACTCAATCGACCTCACGA
AAGTGCAAAAATGCGATGAAAAGTCTAGATTTTCAGCTGAAAAAGATTTTTATGTGAGGTCAAAATAAAA
AAAGGGGGAGGACCGGGTCAGCGTGAAAACTCAGATGATAAAGTGAAGATTCAATCCCCCCATCACTCCC
AGCACTGCGACTAAGAAGTAGATGATTCCCTTCATCCAGCGAAAATTAGACTCGCTCACTGTGAGACGAT
GCTCTATCTTTTTCAGCTGCTCGTCTATGTTGTCAAGCTTCTGCATCACATATCTCTGAAACTCGTCATT
GTTCATTCTGCATCACCTCGCAGATTAATTTTTTCAGCTCATCTTCTGTGTATTCTTTTTCTGCGTCTAC
TTCAATCGCTCTTACTCTTATCTCTCCTTTCTTTCTGAATAAGATTCTCTTGTATCTCTTTCTGCCTCTG
ATGTATTCGACGCTTCCCTTAATCTCTATATCTTTCTCACTCACTTTCATCATCATCACCTCGTCGCATA
TAGCACGAGAAGATCATAATTTTGAGCGTTTGTCGCAGAAGAGGGAAGACTGAGCCACAGTTCAAACTTC
TCATCAAATGTGATACCTCGTGCAACTCCCAACCCGTATTTGTATAGCGATGAGTCGTGCATCAGAAGGA
AGTAGATGTTTGCATAAGGATTTGTGATGTTATACTCCTCAAACTCTCCAAGCGTGAATCCAGTCACAAA
GTTCCCGTCAATGTTGCTATACACAGAGAGATCATCTATATCGCTATCCCCCCAAAATCTCAAAAGCCCC
CCGATTAACACACCACGAGCATTAATCTTGATAGGGTTAAGATGCTCTCCCGGATTAATATATGCTCCTG
CTGCAACTGACTGTATCGCCCCGTAAGAGTAAGCTACAAAAACTCTCTCTATCTGCTGTGCTGTGATGTT
TATGTCAACTTGTGAGATATCCTGCCCTGTAATGTTCACGGGAATCTGCCCAATACTTGCACTTGCAATA
TCAACTAAGATTTTCTCTATGCTCTGTGCGATTATGTCTGTGTAAGTTCGCTTATGCCAGTCTACATATC
CACTTGCCATTATATATCACCTCTGTTTTGTATCTCTGAGTAGAGAAGCTACAGAAATTATTACTCCTGC
GAATGTCATAATGAGTGCGAGCACACACATTATGAAATCGAGATACATTTCTCCATAGCGATTAATATAA
ATTGTTACACTTTTATACTGAGTGTTATATGCAACCCAGAAAACATAGGACCAGAGCAGTGACTGCCAAA
ATCCAAATGTAGTTGCTATGATGAGTAGTATTTTTTCACTTGTTCTCATACACACACCGCTCATTCTCAC
TCACCTCTACACATAGCCGAGCACTCTCACAAGTGCACGAGCAAGTAATTTTGCGAGTCTGCTCTCTCTT
GTGTGTGCAAATTTCTGCGTTGCAATTGTGACATATACGCTGTGCTCATAAGTGTCATCTTCATTTTCGC
ATCTGATAATCAAGCGACAAGGAGATTCGGGTAATATGAAATACTCATCCCACGCAATCGTCTCGTCATC
TCCCACAAATCTTGTGCCCTCCTCCCAGGGGAAGATTTGCTTCTCTCCGTAGAAAACTGCAACTTTGAGA
AGTCCCTGAGGGCCTGGAGGGAAACGCAGTCTAACATAAGTTATCACATCTCCCTCAACCCACATCTCAT
AATTTTTTATCGTGTTCGCAGGAGTTGTGAACACTCGTGAGTAGACAGGCATGCTATCACGCCACCTTTC
TTGCTACAAATCTTGAGGGTATAATGCTTCTTATTCCCTTTGTGAGATAATAGTAAAGCTCACGAATCTC
CGCATCGCTCAGGGCTCGGTTGTAGAGAGTAATGAAATAGATGTTGCCTTTATAATGCGAATCTGGAGCA
TTTAAACCAGCACTATATCCAAGCGTGAGGTTGATATCCCGTTCTGAGAAGTAAAGCTCACTTGTATTTT
TAAGCTCTCCATCTATGTATAGTCGTATTTGATTATCATCATCATTAATTACGCCTGCTGCAAGATGTAT
GCCTTCTGCTAAATCTGAGATTTTCGCAGTTCTTGCACTTGTTCCATCTCCTGCTTGAAAAACAAAATCA
GCACCTATATATCTCATTATCCAGCCCTGAATGTTCGTTCCTGTCCAACCTGCTTTTGCTACTATTGTAG
CAAAGCGTTTCTCTTGTGCTTGTGCATAGAATAATACGATTACTGTTTTTATGCTTTGCAGGCTTGCATC
GTTGCCACAGTCAACATAATCATCCACGCAGTCAAAGTGCAACCCGTGAAGCCCAAATCTCCCGATGTGC
TGTGCCCCGTAAACTGTTCCATCATTATGATATTTGCTCTGGTCATACACAGTATTGTTTTTCACACTTG
TGAAATCATACCACAGAACACAAGAATCATCTTTTTTGGGAGGAAGTATCAAATTCTATTCCCCCCTCAA
ATTTTGTGCTCTTCAATGAGCTTCAACTCACAAGGCTTTCCCTCGTCATGATGACAGTAATGAATTCTCG
CAACATAGTTGCAGTCACTGAACAGCTCTTTGTATTTCTCGTAGAGCTGATGAGCTTCATCTTCGTCTTT
CACTTCAACTCTTAGCGTGCGTGGCTGTCTTGTGAACGCTTCTTCCTCGCTAAGTTGCTCCTCAATCTCA
AGATATATGTGCGTCACTCAAGCTCACCTCTGACAAGAACAAATACTTGCCTCGCTTCTGAAGTGTTTGT
GTTCTTCACATGTGCAATAACTCTCTCTGCAGAGCTGATATCTTCGATGAACTCATCTTCTATGACATTG
TTATCTCCGAGATACACACCTACATAAGGTGCGACTTGCTTTATTCCCCTGTAGATTGAGACTTCGAGCT
CTCCCATCGTGCTCGCAGGAAATGCAAGATACACGCTCTTAGTCTTGAACTTGCGTGCTGCTTCTACTTC
ATACAGCAGAATGTCTTCTTCTGCTCCCGCATCTACAGTTATGAGCTTCGCTATGCTTATTTTCTTTCCC
ATCTCTCTCACCTCGTTGTTTACAACATAAAAAGAATAAATAGTGATTAGCTGTAGCCGTATTTCAGCTC
AAGAATTGCATAAGTTACATCTGTCGTTGCTCCTGAAGTCCCGCTCGCAGTTGTTACATTTACTCTCAAG
CTATGTAAATTTCCATCTACTATTGAAGCTACACCAACGCTCGCTTCAGCATCAGTTCCTGCATTACCAT
TGACACTCCCTCTCACAGCTCCTGCAGTCTCATCATAGAGCTCAATTGCTGTCACGCTATCAGTAGCAGA
TGCTGACCATGTAGCTCTGATTGTTACTGATTTCAATCCGTTAGTGTCGATTTTGAACTTCCCTGATGTG
TATTTCACTCCTGTTGAGTCTGCAGCAAGCCCTGTTTTGTCCTTAATGAGCTGCAAAGGCACGATGAATG
TTATAGTATTCTCTTGAAGCTTGCCTTTTGGGATAGTAGCATCTCTGATGTGCTTGCTCCCATCAACTGC
GTCTCTCTCGATCTCAAATCTGCTTATCTTTGAGGACACTGTCTAACACCTCACTCATACTCAAAGACCA
CATCAACATTGATCGTCTGTCCAGTATGATTCTCTATCTTGACATAGATCTTTGTTCCACTCCCAAGTGC
AAGGTCAGGCTTCCAGCAATACTCAGTGTCAGAGCCTATGACACTGCCAGGCACGAAGTCTTTCGTGTAA
GGCACATCTGCAAGACTAATATACACTTGCACATTTGAGAGACTTCTGTCATTTCTTTCAACTAAGAGCA
TCTTTTTGAGTGTGATGTTCCTGTCAGGTGTCCATGTCACTTCTTTGTATCCTCCGTCTGCGATATCTCC
CGTGTTCAGGGTTTTGAATATGCTTGCCATATCTGCATCACCTCTTTAGCTTGCTTATGCTTTGCTGTAT
TCTACAACAGCATAGACAGTCATCGTCATATCAGCTGAAGAATCTGCAGCTATTGCACCTCCACTTGTAT
TTATCGCTTTTATCTTGAAGTTATGATCTCCCTTCACTTCTATTGCTAAGTCTGCAAGTGAGAATGCTTC
TCTCTCTTTTGCAGAAGCTGATGGGATTGGCATGCTGTAATAATCAATACCCTTCTTTCCAGGCTCAGTT
GTCAAGATGTCAAGAGGAGTGCCATCAAGATAGAACCTCAGTGCGACATCCCCCTCTGCTGGAGCTGTTG
CGGGATTTGCAAGCTCTGCGAGCACATAGCTTGAGAACTTGTAAGTCTCTATTGTGCGTGGAGTGAGAGA
ATACACTTCAGTCTCAGCATTCACAGCCCAGTTCGCTCCTGCAGCTGCAAGAGTTGCTGTCCCTTTAACA
TAAGTCAGATACTTCTTACCCTGCTCATTAAAGCGATTCGCAAAATTCGCAGGAAGAACTTCTCCTGGAG
CGAGCACGCCTATCTGCCCAATTACTCTGACCTTATCCCCTGCACTGCCATCTACGTAGAATGTCTTCCC
GGGAGGGATCACATAGAAGTAATCTTTGAGATCAAGAGGACCAAGCAGGTTGTCGGAGTTCTTGTGCAGA
GGAGCTACAGTGCTGATGAGCTCTCCAGTTTCCACACCATCTATAACTAACTTTGCACCTGCAGTGCTAT
TCGTCCCTATCTTGCGTATGACATAGAAACGATCGTTAGGCATATCATAGTTAGTTCCTTGCTCAAGTAT
CTTGTCAAGCTTGTAGTAGTTGACCATCGCTATCACCTCTCAGAAATACGCAGAAGAGGGACTTAGTGCC
CTCTCCATCTGCCCTTGAGTGCTTTCAGTCCACGCAGATTCTCAAGCATCCTCTGCTCCATATCGCTATC
TGTCACGGCAGGCATAGAGTCGATCTTCGAGACATGGTCTGAGAGCAGTGGTGCCCACGACTTCACGAAG
CGATCAACCTTAGCCTCTCTCTTCGTCACACCTTCGACAAGCCTGCCAGCTCCTATGTTCGCTGCATAAT
TATACCACTCTGTCATGTTAGTCGCAGCGAGAGCTTTTGCTCTCCTCTTATTCTCAATTGCCTCTTTTAT
CCTTGCTGCCCACTTGTCCTCAGCTGCGATACCCGCCTCAATGGGATCTTTTTTGGGCATTGATATTCCC
TGTGTGTAGTTTGTCTGTCCTACACTCTTCAGGTTGTTTATCTGTCTCTTCCTCCATTCGTCTGGAGGTA
ATATTCTTGTCACATTCACCATTTTTATCACCTCTTTACGAGTATAGTAATGAAAGCGACATATTTATAT
GTGTCTAATATATAATATCTCTCGTATGCCCGTGATACCTCTCTATCTGAAAGAACGCATCTACTGGCGT
ATTGCATATGAGGCAGACAAAGCTGGGATGACGACAGGAAAATTCATAGCGACTATACTCGAAGACTATG
TGAACTATCTAGACTCACAAGAACGCAGAACAATCTCACGAGGTGATATGAAATGAAAGAAAGAAAATAC
AGACCCGTTGCAGAAGCGTATCTAACTGAATGGCTGGGAATCACCTATCCCCCGGGAACCTGGAGAACAA
ATGTTCAGCTTGGAGATGTGAAGACCTACAATCTGCGAGTTGCTAGTGAGGCAGAAGCAAGGTTTATCAA
GAAACCTTTCAGACCTCTTGCTGACGCAGTTGTGATACTTCCTAATGAAGTGCATATTATCGAGTGCAAA
GTGAGAGAAGATAGAGGCAAGCTTGAGCAGCTTTTAGTTTATGAGTATCTATTCCCACGCACTCCTGAGT
TCGCTGCGTATAAGGACTATCCGATCAGAAAAATTCTGCTCACTCCAAAACCTATGGGGAGCTTTGAAAA
ATTCTTACAGAAGTATGGGATAGAAGTAGTTTACTATCGCCCAACCTGGATACTCGAATATCTGAATACT
CTCGAACGCAAGAGCAGAAGAGGCTACTCAGCGAGTGTAGAATTCTGAAGTTTCAGCAAAACTCAGAAGC
AGCACATCCCCGCAC

>FWV0105
AGAATACCGGGGCCCATATCCTAGATTCCGGGGATTATTATGGCAGGCATTGGGAAAGAAATAGAAAGAT
AAAAGATTTCAGAAAGCTTCCCAAATTAACGGTGGATTTTTATGAAGGTACATATGACTATATAGAAATA
ACATATAATACATTTCATTACTTGGTGGCTCACCTAGAGAGGGATAAAAAATCGGAATACCTGGAGAAAA
AGCTTTATGAATTTGCGGAATCTGATGAGTACGAATATACGCCATGGCTTCCAATAATGGAAGATTTTGC
AAATGAGCTAGAAAAAGAGGGATGGGAAATAATAACAACATTCAATACTTACAATTGGGAAAATCTCTTA
TCCCAAGTACTCCAAGGTATAATCATAGAGGATAGGGATCAAGAAGATTATATAATTCTGCAGATTCATA
ACGGATGCGATGTAAGAGGAGGGTACACCGATCCCCGTATATTCCACATACTGGATGGCTATGATTCATT
TCTTATTGATATGGATGATGCATACGCCGCATGCGAATGCACATCAATACATACGGATGACGCCGGAGCA
CATTGGTATAATGATAATGGAGATGAGGGAATACCAAAATATTGGGAGATCGATAAGGAAAATAATAAGC
TTATATGCAAAAAATGCGGTAAGGAAGTAATTTTTTCCCCAAGTTTTTAATCTTTTTACTATTTTTTATT
ATGGAATATGGTAATTTTATGGAAAAAGTTTATATAGAGTGATGTTATAAAGGATCATGGTGATCGGGAT
GAGAATAAAGGAAAGGAATAGGCTAATAAAAAGAGTGCTAGCCAAGGAATTTGGCTATAAAAATGTGAGA
GTGAGAGGAGAGAGAGGAACGGCGTACGGCTGGGTAAATATATATATCACTGCAAAGAAGCCGCATAAAG
GAGAGTGCAAAAATAAAGGATTTTATGGTTTATGTGATGAGTGCAGGGCAAAAATAGAGGAGGTAAAAAA
GAGAGCTTGGGAGATCTTGGAGAGAGAGGGATTAACTAAAGAGTTATTTACTTACTATGATGATATGGGC
TATAAACATTATGAATGTGTTATTAGCGTTGAATTGGATGAGAATGTGGAAGAACCACAGGCAAGGGAGA
TAAAAGAGATTGAAGAGAACGGCTATAAAGTGATCTATGAGGGAGAATGGACATGGGTCTATTTCAAAGA
AAAACCAAGCGAAGCCATAAGAGAGAAGTTAAAAAGCATGGGATTTAGATTTTCAAAGAGGAGGATGGCA
TGGTATTTACCTCAAAAAGTTGATGTGCAAATAAGCATGGTGTGAGGTGAGAGAATGAAGATCATAGGTA
GGTGTAAGATATGCGGGAGAGTCATCGGAAGGGATGGACTAGGTATTGAGTATGAGTTGCATTATGACAA
GTGGGGTATCCCGTACTGGATACCTCACAAATGTAAGGAGAAATTGAAGAAAAAGCGAAGATAAGCATGG
TGTGAGGCTTCAACGCCTCCCCGTGCAATCCCCCGATATGGGGGAAGGAGGCTGAGGAAATGGCAGATAT
AAAGGAAGTGGATGAGATAGTGCAGGGTGGAGAGCGTGCCCCTGGCTCCACCCAAGGCGTAAATAGAGGG
CAAGGGGCTATAGTGAACGAAATAAAAGAGAGAGTTAAGGGTGTGAGCAATGAGGTTCAGGGGATACTCG
ACGAAATGAACAGGGTTATAGGTGAGATACTTAACGCCGTGCATAACCTCCCAGGCTCATTCAATATAGA
GTATGAGGGTTGGGCGGTGATGCGTGCCGAGTTTCGCTTCGGTACTGGATATGTGGCAACAGAGGTAGTC
AGATATAATGGCAAGGCAATACCAAACGACGCCGAAAACCTTGGGAGCTCATATTATGCGTATGGGAACT
TTGATAACTATGTAGAATACATAGATATTGATGAGCTAGACGATGCGATAGATTCACTCCCGTCATTCGT
TAATTATGTTAAAGGGTACTTGGAAGCATGGAAGGATGAGTTACAAAAGAAGAGAAAGAAGATAGAGAGA
GTGAGCATGTAGCTCTCTTTTCTTTTTTAGGTGGTAGAAATGATTAGGGGAAAGGTAGTATTGAAGAAGC
CAGATTTGCGTTGCACTGACACTATGCATGGAATCATCGAGGTCAGGTTATCTGATAGAATAGCAATAGT
TTACAAAGGAAAAGAGAAGAGAATCATCCCATTCGAGAATATACTATACATTTCTACAAAAATGGACGAA
TACGATAAAGCAAAAGTACAGCAATTCTTAGAGAAAGAGAGAGACGAAAACTAAAACTTTATATATCATT
TTCTCATATATTTATATGGTGATGTATATGGAAGGACAAAAAAACATAATGGTGTGGAAGGTGCAGGGTG
AGTTACTCACCGCACTTGAGAAGTATGCAAAAGAACACAATTTGAGATTCTCATCTGCAGTTAAGGCTAT
ACTTACTGAGTATCTAAAGGACAAAGGCTATCTCCAATAGCCTTGGGGTGATCCCGTGAAAAAAGAGGAA
ATAGACTGGTTCAAGATATTCGAGGAGCCATTCGTGGTACTCATCCTTGGCCAAAGAGGCGGTGGAAAAA
CCGCCTTGGGTCATCTTCTCTTAGAGCTATTCTCCGAGCAAGGAAAGAGAAGGAAAGCGTGCATCTATGG
ATTCCCTGTGGAAAAGAGGCATGTATTGCCAAGGTGGATCGAGCCTTTGGATGACCCCATATTTCCCCAG
GACAGTGTGGTTCTACTTCACGAGGCACATTTCTACTTACATGCTAGGCAGAGTATGGAATCGGGGCACA
TTGACATAGACAAGCTAATAACGGTATCGAGGCATAAGAATGCAGATATCATAGTTGAGACACAGCAGAG
CTTTAGGTTAGATAGAAACATAGTGGCCGAGGTAGATGGCATAATTTTCCGAGTGCCAGAATTAATGCAA
GAGAAGTTTGAGAGAACTGAGATGCGGTGGTTAGTGAATGAGGCAAAGAAGGCATTTAAGAAATTCATAA
AAGAGTATAAGGTGGATGGTGCAATATACCGTGAGATTTCCCCAGAAGCAAAGAAGCATGCATGGATCTA
CTCTAAGAAATTCATAGGGATGTATCCACATGAGATACCTTTACCGTCATACTGGAGTGAAGAGATATCC
CGTGCTTATGGTGAAGTGAAAGAGAATCGCATAGAGGAGATGAAGGAAAAAGATCCACTCATAGCATTGC
TTATAGAGAAGCCAGAATACATAGATATACTCAAAAAAGCAATAGAGATAGAGGAGAATGGAAAGGAAGA
ATGGAAAGCTTATGAGGTTGGAGCAACTGGGGCAGAGATGAGACAACTTCTTAATGCTAAAGTAGTAGAG
ATCACATACAAAACGAATAAGAAAACATGGTATAGACTCAGAGATATGGAGAGAGTCAAAAACGCAATAT
CAGCAGCAGAATCACTATAAAAAATAGGTAAAAATATTTTTGGGGTCCCAGTGCCCCAGCTTTTTTTATG
CGTGAAGCACATTCTTTTTGCCAGCGTGCTTGCCAATGATTTCACTGTACTTATCGCCAACGCCAAGGGA
GGTGGCAATTATACTGAGAGCGTCTCTTGCAGGCAGTCCTTCGATGAGAGATATATCTATGCCTGCGGCA
CTTGCAGCAGCCTCATAGTTGCCACGCATAAGTGCCTTGTATGCAGCCTTGAGTGCCTCGCCAGCATCTC
TCATCTTCTTCACAGTATCATCGGTCCATACAGAAGAATAGGCTTCCGCAAGCTCAGTTCTTACAGATGC
AGGAAGCTTTTTAAGGGCCTCCCTATACTCCTTTGCAAGTCCATGCTCCATTGCAAAAGCTCTCAGATCG
GCAGCGGGATTTGTAGAGGTTTCCCAAATCTTTGAATACTCATCTGCAAGTCCAAGCTTCTTTGCAGCCG
CTTCAAGTGCATCGTATGCCTCTTTAAACTCTTTCTGGTGCTTCCTGTACACTTCTGCCAGTTTTTCATG
ATACTTATCTGCTATGGTCATTTTTCATCACCTCAGAATTGAAAAAGAATGTGGAATATATAAGCTTTTG
CCACTATTCTGATACGATTTTAGATACTCTTTTTGCAACCTCTGAGGCATTGGGCATTATCATCTTGAAA
AGCCGTATTAAATACAGCACAACTCTTCCACGCTTATACTCGCCGATTTGTGAGCCAAATGTATCAATAT
ATAGAAGGTCATCATCGTTGAGATATACCCATGCTTTCTCTTTCCCCTCTTGTAATCTCTTGTAGCTTGC
CTTGAGAGTGAGTATATATTCTGGAATGGCGGCATATGCAAAGCTTGGATCTGGAATGAGGAGCCTGAAT
GTTTTGATGACAAACTTTATTTGCTCATTTCTGGTGATGCATCCTGTTAAGTACCCTACATTGTTCAAAA
ACCGTATATCATCATACTCCAAATATAACCACACTCTCTTTATTTTAATCACCCTTTAGCTGCTGAAGCA
TCTCCTCAAGCTTATCCATATTGTTATTGAATCTCTCAAGCTCGTTTGCAAGCTTTGATAGTGTTTGCAT
ATTCTCCCGCTTGGTCAGAGTCTCAAGTGCCTTGCTAAACCGCCCAAAATCCTTTCTCAGAGCCTCAAGG
TCACGCTTATTCGGAAGCTTCGAGAGCAGAGCCTTAAAATCGTTCTTCATATCTTGCAACAGCTTCAGAG
CATCAAATATATCCATTTATATCACCCCATATCTTCTCAATTTACCTCTCAACCTCTCAAAAGCTTTTGC
CCACAACATAGCATGAAAATGATAATCTTCTCCTTGAAAATCGAGCCACCCCTTCAAATATGCATCTCTG
AAGTCCAGATCTCCAGTGAGAAGATCGAGCAGAGTATCCACATGCATAGTAATCACATGCTTAGGCTTCT
CATTTGTTTTTCGTATCTTCATATCGCTATCCAGCTTGAGTGCCACCTTTGTTATGCCCTCATCATCATA
AACCATGAGCATTGCAACATTGCCCATATTCTCACTCATCCTCTCTTCAAGCCAAGTGTCATTATTCTCT
CTCATGAGCTTATCTTGCAGCCGTAACAATCCATTTATAACTTCCTCAACCTCACTCATTTAGACCACCT
TTTTAAGAAGAACTTTAGCATAACCCTCTTTAATATTTTTCGCTTTTTACTCTTCACAATTTTCTGAGGA
TTGTTTATTGCATTCATTAACTTCTCAGTATCGAGAATTGAATATAACTTCTCTCTGCTACAGAATGGTA
ACTTTTGAATCACCCGTATATCCTTAATACCTTCTGTATTTTCAAACAAAGTAATCCTTGCCCCACACTT
TGGACACACGGCATATGCAAAATTCACATACTGCCCAGCAATGGGTATGCCCATATCTGTCAGTAAGTCA
ATTGTGCGGCTTACATCCAAATGTGACAGCTCGGCAGGTATGGTTACAAGCACTGCAACATCCGTGTACT
CAAGTGCTTTAATGATTTCCTCATGGGACCCTGGAGGCGTATCGAGCACAAGATAATCAACATCCCAATC
GGTTTTTCTAAACATTTGCTCTATGAAATCGCTTGCCTCTCCTGGCTTCCACTTTATATAGCTTTCACCA
ACCAAAGCTATACTCAGAAACTTTATGTCTCTCCCACAAACACTTGCAACTGCTGGCTTAATTCTACCCT
GCAAAATGTCATATGTCTCTTTTATATCAACAAGTCTATGGGAATTGCTGCCTGTAATGTCTATATCGAG
AAGCCCCACATTATATCGTTTTGCAAGTGCCCAAGCAATCGCCACGGATAGCGTGGTTTTACCCACGCCT
CCTTTCCCTGAGATTATCGCAACAGTTTTCATTTTATCTCCTCCGATATCGAAAGGTTTATATCTTTTGA
TGCATATAAACTTTTTGATATCAGAAGGTGGTATAAATGAAGGAGAAGAAAGTAAGCTTGGTGATAAGGC
TAACGGAGAAAGAACACGAATTGGCAAAGGTTCTTGCTGAATACTTGCATAAGAATGATCTTATAGATAA
ACCGACAATAAACAGCACAGTTCGATACTCTTTAGTATATCTCGCATATGCAATTGAGCAGAATGCTAAG
AATGCTAACCAAGGTGATAACAAAGATGGTAACTAAGGTGGTTAAAATGGAGGAGAAAGTTCTTAAGAAG
AAGTGTCCTATCTGTGGAGCATTAGTAGATCCAAAAGGGGTATTTGCACGCTTTAGAAAT

>FWV0106
CTCTCTTTCTGTGAAGTTTCACATTATAAAGTTTTCGCTCTGAAAGTCTTACAATGATGTCATTATGCAT
TCACTCTCATCCTCAGAAGTTAAACATCCATCTTAACACTGTTAAGTGCAGCTCTTGACTGCAAACTTAA
CATTGTAGCTTCTGTTGCGTGACTTCCCAAACTCTGTTAATAGTGATGCTTAACTCAATCGACCTCACGA
AAGTGCAAAAATGCGATGAAAAGTCTAGATTTTCAGCTGAAAAATATTTTTATGTGAGGTCGAAATAAAA
AAAGAAGGAGGACCGGGTCAGCGTAAAAGCTCAGATGATAAAGTGAAGATTCAATCCTCCCAGCACTCCC
AGCACTGCGACTAAGAAATAGACTATTCCCTTCATCCATCTGAAATTAGACTCTGACACTGTGAGACGAT
GCTCTATCTTTTTCAGCTGCTCGTCTATGTTGTCAAGCTTCTGCATCACATACCTCTGAAACTCGTCATT
GTTCATTCTGCATCACCTCGCAGATGAGCTGAAAAAGCTCATCTTCTGTGTATTCTTTTTCTGCGTCTAC
TTCAATCGCTCTTACTCTTATCTCTCCTTTCTTTCTGAATAAGATTCTCTTGTATCTCTTTCTGTCTCTG
ATGTATTCGACGCTTCCCTTAATCTCTATATCTTTCTCGCTCACTTTCATCTTCATCACCTCGTTGCATA
TAGCACGAGAAGATCATAATTCTGAGCGTTTGTCACAAAAGAAGGAAGACTGAGCCACAACTCAAACTTC
TCATCAAATGTGATGCCTCGTGCAACCCCAAGCCCATATTTGTATAGCGATGCATCATGCATTAATAAGA
AGTAGATGTTTGCATAAGGATTTGTGATGTTATACTCCTCAAACTCTCCAAGCGTGAATCCAGTCACAAA
GTTCCCGTCAATGTTGCTATACACAGTGAGATTATCTATATCACTATCTCCCCAAAATCTCAAAAGCCCC
CCGATTAGCACGCCTCTCGCATTGATGCTGATGGGGTTAAGATGCTCTCCCGGATTGATATACGCTCCTG
CTGCAACTGACTGTATCGCTCCGTAAGAGTAAGCTACGAAGACTCTCTCTATCTGCTGTGCTGTGATGTT
TATGTCAACTTGCGAAATATCCTGCCCTGTGATGTTCACAGGAACTTGTCCAATACTTGCACTAGTGATA
TCTACGAGTATCTTCTCTATGCTCTGTGCGATTATGTCTGTGTAAGTTCGCTTATGCCAGTCTACATATC
CACTTACCATTTTTGCATCACCTCACACATAGCCGAGCACTCTCACAAGTGCACGAGCTAGCAATTTTGC
AAGTCTGCTCTCTCTTGTGTGCGTGAATCTCTGTGTTGCAATTGTGACATGCACACTGTGCTCATAAGTG
TCATCTTCATTCTCACATCTGATAATCAGTCTGCAAGGGGATTCAGGTAATATGAAATACTCATCCCACG
CAATTGTTTCATCATCACCTATGAATCTTGTGCCTTCTTCCCAGGGAAAGATTTGCTTCTCTCCGTAGAA
AATTGCAACTTTGAGCAATCCTTGAGGGCCTGGAGGGAATCGCAGTCTAACATAAGTTATCACATCTCCC
TCAACCCACATCTCGTAATTTTTTATCGTGCTCGCAGGAGTTGTGAACACTCGTGAGTAGATAGTCATGT
TATCACCTTATGCACTTTTCTATATCTCCGCATACCATGATAATACTACATTATCACTCCCACTTGCTGG
AGCGGTCTTATAATTCACATAAATATTCGTGGCATCTTTCGTAACATAGAAATCTCCAGCCGCATCCGCA
CTCATCGGTGTTACTTGCACCTTCGAAGGCTCGGCAACCAAGCCATGCGGGATGGTGAACTGTGTTGTGC
TGCCATCGCCTGAGAAGGTGGATACACCACTATACTGGAACTCCTTCCATTTTATCCATTTAATTCTGTC
CCAATAGCCACCGAGATATCTGTCGATTGTGACATGACGAGGATTTATAACACATGCATTGTCAAAGTCA
TGGTCTCCAACGTAATATTCATAACCATAGCTTAATAATACACTCTCAACACTTGGGTTCACTATACTGA
AATTGTTCTTTCCTGTGATTTGCATACCATATCTTTGTGTTGTGTAGAAGTGTGGTTTTATTATTGTTCC
TATTTGAACTTCCACTTCCATACCTATGTAATTTCTTGAACAAGTTATCGAGTGACTAAAAAAGTGGTCA
GACTCTGCATATATACCCATGTAGTAACCATCTAAATATACATTATTCACAACTGTTTGTATATTAGAAT
CTACACGAATATATATCCCTTTGACATAGGTGGATGTATTTGGTGTTGAGTTGTAAAAGTAACCATTAAG
TTTCAAGTTTTCAAGCTGTAATATTGCATGGTATCTACTCACTATGCCACTCACATACTTTTCATCTGTT
GTATCTATTGTCATGTCTGAGATTCTTAAATATTGTGCATTTGATTTTATTGGTTGTTCACCGCCATAAT
TTGCACTATCCATGACTATATCAGATGCAGAAGTATTCAAATATCTGAATAGTGCATTTTCTTCGCTAAA
ACTATCAATACCTGTTCTACTAACTTTTATTATTGTGCTACTTATACCACTCCCAATTATCGAAATCCAA
GAATAAATCGGTATATCAACAAGATTCTTCGCAGTGTAAACTCCACTTTTTATGTAAATATTCGCATAAC
GCATATCATCCTCTGATTGTTTTGCCACACTCAATATATAGTTCATAACTTTTGAGAAATCACTATCTGC
ATATATTATTCTCCCTTCATCACCGCTTTTCGCCTTAATTAGTTCACCTGACTTGAATATTATGTAATCT
GCCACATCAGGAACAACTTGCCACCTGTTTGTTGCTCCTAAACTACGCCCGTGTGCATCATAAAGATTCA
CATACTCCTTTTTCATCTTATCACCTCTTCTCAAACTTCTTTATAAGTAAGTACAACAAAAATCTTAGCT
CCTGTGCTAAGCCCACTCCACTCAACAACAACAGCTTCGTCTACATCTCCTTGAATGTTTAAACTCGGAA
ATGGATTTCCGTAGAACTTTGAGCAGTAGATTTTGTAAATTATCTTGCCTGATGCTGCAAACTTGATTGC
AATTTCTCCACTCGATGAATCTGTTTGAATCATTGCAGCTCTTGTCGTGATTCTCTTTCCTGAAGAAGGA
GAAAGAAGAGTGAAAGGACTTGTCTCAGTTGCAGTGTCTATCTCTGCAGTCACAGATTCTTCGCTTGCGA
GTGTGTCAACGCCTTGAATGAAATCTTTATTGTTCATCTGTCATCAGCTCCCCCTCAATGATTATAACAG
CTTCGTGAGCATTAGCTGTGTCTTCGTTCTTGTAGTAAAGATTTACATCGCTTCCGCTCTCGAAGACAGA
ATCGTCTGAGAGCTCGATCACTGCGTTATCTCCGTAAACCAATCCCTCCTCAGGGCAGACATTGTAGAAA
CCTCTTCTGATTGCAAGTCCAAGCAAGAAATTTGACCCTGTCGGGAAGTGAAAGAGCACTCTCTTCAGTG
TGAGCTTCTGACCTGACACGACTGAATAGAGCTTCTCAGACCCTTCAGCTCCTGCATCGACTGACAGCTT
CTTAGCTAAGCTAAACACAGACATTCTGATTACCTCTTGCACTCGCTAAGAATGTTACTCGTATTCAAAG
ACTATGTCCCAGTTCTTCGCAGCTCCCTCGTTATTCATGATTTTAATGTAAATCTTACCAGACTTAGGAA
CTGCTAAGTCAGGCTTCCAGCAATATTCTGGGCTATTCCCGATTACTGCCGCAGGAACGAAATCAAGAGT
GTAAGGTTCATCTGCGATTGAAATGTAGACTTGTGTATTGTTTCCTGCTGTCCCTGATCTCTCGTTCATT
ATCATCTTTTTGATTGTGATGTCTCTGCTGGGAGACCATTCGACTTCTGCGTATGCCCCATCGTTAATGC
TGCCCGTGTTCAGAGTCTTGAACTTTGTTGCCATTTCTCAGCTCACCCCTTCATCGTGTATTCTACGATT
GCAGTCACAGTCACAGACCAAGCAGACCCTGATGTCGGGCTCTTCGAAGCTCCTGACACATTCACTACTT
TGATTGCAAATGTGTGATCGCCTTCGACAGTGATCGGCAAATCTGCAAGCGAGAATGCTTCTTCCTCTGT
CGCATCTGCAGGTGGTGAAGGCATACTCAGAATGTCAATTCCAAGCTTTCCCGGCTCTGTTGTGAGTATG
TCGAGTGGTTTGCCATTCAGGAAGAACCTCACTGCAAAATCTCCTTCGTTGACAGTCCCACCTGTGATCG
ATGCAAGAACTTCTCTGCTGAACTTGTATTCTTCGATCGTCTTCGGAGTGAGTGATATGACTTCTTGCTC
TTCTGCAGCTGCCCAAGCTTCGTCAGTTGCTTTTGAGTAGCTATCCTGAAGATATGTGATATATTTCTTA
CCCTGCTCGTTAAATCTGGTTGCAAAGTTTGCAGGGAGCACTTCGCCTGGAGCGAGAACGCCTATCTGTC
CTATCACTCTGACCTTGTCGCCAGATGAACCGCTGACATAGAACGTCTTCCCTGGAGGAATCACATAAAA
GTAATCGCCCAAGTCAAGAGGACCAAGCAGATTGCTTGAGGTTTTGTGTAAAGGAGCTACAGTGCTGATG
AGCTCTCCAGTTTCCACGCCATCAATCACGAGCTTCGCTCCGCTTGTGCTGTCAGTGCCTATCTTTTTGA
TTACATAGAATCTGTCGTTAGGCATCTCGTAGTTTGTCCCTTGCTCAAGTATCTTATCGAGTTTGTAGTA
GTCGACCATCGCTATCACCTCTCAGAAATAGTGAAGAGAGGGACTTAGTGCCCTCTCCACTTGCCCTTCA
GAGCTTTCAGTCCACGCAGATTCTCAAGCATCCTCTGCTCCATGTCAGAATCTGTCACAGCAGGCATGGA
GTCTATCTTGCTCACATGGTCTGAGAGCAGTGGTGCCCAAGCTTTCACGAAGCGATCGACCTTCGCTTCC
CTCTTTGTCACACCTTCGACGAGCCTGCCAGCACCTATATTCGCAGCGTAGTTATACCACTCTGTCATAT
TCGTTGCAGCAAGAGCTTTTGCTCTCCTCTTCTGCTCGATTGCTTCCTTTATTCTCGCTGCCCACTTGTC
CTCAGCTGCGATACCCGCCTCGATTGGGTCTTTCTTAGGCATTGATATTCCCTGTGTGTAGTTTGTCTGT
CCTACACTCTTCAGATTGTTTATCTGTCTCTTCCTCCATTCGTCCGGAGGTAATATTCTCGTCACATTCA
CCATTTTCATCACCTCTTTACGAGTATAGTAATGAAAGCGACATATTTATATGTGTCTAACATATAATAT
CTCTAGTATGCCCACAATACCTCTGTATTTGAAAGAGCGAATCTACTGGCGTATTGCATATGAAGCTGAG
AAGAATGGAATGACAACAGGAAAATTCATAGCTACTATACTCGAAGATTATGTAAACTATCTAGACACGC
AAGAACGCAGAACAATCTCACCAGGTGATATGAAATGAAAGAAAGAAAATATAGACCTGTCGCAGAAGCG
TATCTGACTGAGTGGCTGGGAATCACCTACCCTCCTGGGACTTGGAGAACTAATGTTCAATTGGGAGATG
TGAAGACTTACAATCTACGAGTTGCTAGCGAGGCAGAAGCAAGGTTCATCAAAAAACCTTTCAGACCTCT
TGCTGACGCAGTTGTCATACTCCCTAACGAAGTGCATATTATCGAGTGCAAGGTGAGAGAAGATAGAGGA
AAGCTTGAGCAGCTTCTTGTCTATGAGTATCTATTCCCACGCACTCCCGAGTTCGCTGCGTATAAGGACT
ATCCGATCAGAAAAATTTTGCTCACTCCAAAGCCCATGGGGTCATTCGAAAAATTCTTACAGAAATACGG
GATAGAAGTAGTTTACTATCGCCCGACTTGGATACTCGAATATCTGAATACTCTCGAACGCAAGAGCAGA
AGAGGCTATTCAGCGAGTGTAGAATTCTGAAGTTTCAGCGAAACTCAGAAGCAGCACATCCCCGCACTCG
TCGTGC

>FWV0107
CTCATTCTTCATCACCCCATTAAGCATGCTATACAGGCTAATGCGCTAAACAGTATTGCCCAGGCAGTAA
ACCACGCAATAGCCTGCCGTGTAATATGTTTGCGGAGATAGAGATGGTATATCGGCACGGGCTTACTTTC
GCACTTCTCATACTTATGTATTTTATCGAACCACATCGCTACCACCAAACACGAGACAGTATAGAGTTCG
TATTTCTTCCTCCGCCTCTTTCCTTATCCTTCTCAATTCTTCCTCTATCTCGTCTTCACCTACTTCTTCT
ATCCACTCATTCCATCCGTCAGTGCAATATCTCCAATTCGCCAGCAGAATTTCCCTCTCCGATGTACCAT
AACCAGAGCCAGACCAGAACTTAACAATATCTCTCCCAAACCCTAACATAGACGCCAAGGTTTCTTCCTC
TGATACTTTGTGACCCGATGTGTTAGAGTTCCAAGCATTTATCATCACAACCACCCCATCAACATTAATA
TTACAGCAGCCACATACAGGCCGATTGCATAGAAGAGAATATCAACGAATGCACTATCACTAATGTGCCA
GTCTTCATTAAGCTCGTATATAATGAACACGATAAACATAAGAGTGCCAATAACGGGACTGAGGTATATG
ATTGTTAGTGTTGTAATAAAGCCAGCAAGGAAGTGAAGTACCTGTGCTAATCTACGCTCCATACTACCAC
CTACTTGCTACCCCTTTCTAACCCAGTGTATATGTCAACTACCCATATGACAACAACTACATATATCACC
CAATATGGCAGACCAAGGAAAAGAAGTGGAATACCGAAGATATTTAGTATCATTGCTATGAACGCTATTG
CAGCAACTTTTGTGCCTGCTACATATGCTATGGCTATTGATATTGCCATTTTTGTCAACAAGTCAATAAC
ATCATAGAGTGTTGCCTTTCTCGCCACTTTAATCACCTTCAGGGTATCGTATATTCTACACAATGCATGT
CTTTCTCCTTGTCGTAGTAGAGGATTTTATATGGATGATGAGCGGAAAGTATGCTCATATACTCAACACC
TCTGACCTCTATCTTGCCTTCAGTAAGCTTCTTTAGGAAGTCTTCGCTGATAAGCTGACTCGTCATAACT
GTAGCATCGTAGCCCACTGAAAACAGGTATCTGGTGGCCTTGTCGACTATGAATATATCATAGTCATACC
TGTACAACAAAATGAAGCCATTACTATTGATTATATCCTCACTGATGTTGTATGTTGTCGATTCCCGCAA
AGCTTCACGAACACGCGTAACTCTGACCACCAGGTCATCCGTCTACATCACCTCCTTCATACCCGTCTCC
CTTGCTCTAAATGCACAACTTCAAGAACTCTGCCACAGTTTGGACAGATATACTCAACTCTATCACTATA
CACATGCCTTACTGGATACACATACTTTTTGCAGTTTGGACAGTATCTCCTATTCCATTCGCTCATTTTA
CATCACCCCCTCTTTCTCTGCTATTGAATGCCTTCTGCACAGCATCTACAAACAGCATTTGCTCAAGTTC
GTCAGCTGTCCTTCTAATCTCGTCATGAAACCTTCTTATGTACTCAATTAGAGCTCTATCTTTGCCCTCA
ATAAGTTCGTCATAGAGTGCGTTTGTCATTTCTCTATCCCATTTCTTCAATATCTTATACATGCGCTCCA
AATACTTACACACCTTCACTCACCTCCTTCTTTCTTATCCTCATATCTCTTCAACATATTGTATGTCCTC
CAAACACCGCCAATCCTTGTGCCCATCTATGTCTTCTAGATATAAGTCCGATAAGTTTGCTTTAACAAGT
CTATACACCTCTGGAGTGCTATTATATTTAGTTTTAACTAACACTATTTTGCCGACCAACTCCTTGAACT
CCCCAAGAGAAGTGCGTTGCCTACAGAAATCCATAACAGCTTCTTTGAGCTCTTCATGTGCCATATCAAT
TCGCCTCCTGTTCTTCCCCATCTTCTTTCTTCTCATAATATACTAGTTCCAGACCTGTTATGTAGCCCTC
ATTATCTGTGTGTAGAATGGCATCATCTGCTTTTGTGCTCTTTACTATTCTCTCAACATCTCTGTATGTA
AGTCTAACCTCTGAGGGTCTATTAATCCAAAACTTCATAACCGCCACACGGCCTGAATCCTCGTCTTCTG
GCACTGGATTTAAAATGTTCACTATATATCTATGATTACAAATACCATCTGCAAGAAAGACGTGTTTCTC
TGCAAGAGACGCAACCAACCTCACTCTTATTTCTTCCAATATTTTCAAATTCTCAAATACATCTTCAAAA
GACTTTTCCTCATTCTCCATTTTCATCATCTCCTTCATCAAGACATTCGACAAACTCCACACCATCCACC
TTAACCCATATATTTGGGTACTCATCAAGACATTCGACAAACTCCACATCATCCACCTTAACCCATATAT
TTGGGTACTTGAACTTCACGTATTCTCTGCTTGATGATACCTCCAGTACCTCGACTTCATCAAGACATTC
GACAAACTCCACATCACCCGCCTTAACCCAAGATGTATGCCCTGTGTTTGGATACTTGAACTTCACGTAT
TCTCCACTTCGCGACACCTCCAGCACCTCAACCTCCGTCGGGCCCAAATCTCTTGCAAATCTCACCCAAC
CCTGTCTTACCAATACTCTCTTCCCTACATACTTCTTCCAATCCATCTTATCCACCTCCTTCTTTTATCA
GATACCTAATATGCAACCTATCTAACATTGTCTTTATGGCTATCATTTGACTGTATTTTAAATCTCTTAT
CGTTTCCTTCTCTTCCTTCCCATCATATATCTTAATGTCGTATTTCATTCTTCACCACCCTCATCAATTA
CTTTCTCAATTTCAGCCCTCATATCTATTGCTTTGTATTTCACCTTTAGCAGTGTTTCGAGCATATCTCT
ACTCTCAGCAATCAAGTAGCCAGGTAAACCCAATCCGCCACTGATTGCAGGGTCTATAGTCCTGTGTATG
CTCGCATCGATAGCCTCCTCTATCTCTCTAAATGTATTTAGTGCTTTCTTAAGCATCTCAATACATTTTT
CCTCCATTTTCATCACCTCCTTCTTCCTTCTTTTCTTGCTCATCATACTTTTCCCCAACCTTCCACCCTA
CAAAAGAGAATACTAGCGGGAATAGACAAGCAAAGAGAGAACAGATGGATACAAAAACTACCATGAAAAT
TATACCAATGAAAAAACCGAAAATCATGCCAAACAACCACCTCATTCTTCACTCACCTCCTTCAGCAATG
CGTTATTTACTATTACTTGCTTTAGAACCTCCAAACATCTCTTTGCTATGAGTTTCCTCAATCTCTTCAA
ATCAATTATGTAATTGCTATTTAGTATATTCTTCCCTTCCTCTTCAATTATATCATCCCAAACCCTCTTT
GGCAAGAACTTCATCAACTTCATATCTAATTTATTGCCCTCGTCTATCAATTCAAACACCTTCTTCTCTA
TTCTGGGATTTGTGCAGTATTGATATAAAACTTTTTCAGTATCGTCTTTTGCATACTTTTTGCCACTCCC
AAACGCCATCTTATTTACTTCTCTAAATTCTGTTAATACATATTTAGCGAATATTTGCCTTTTATAATTC
TTGAACACCACCCCCTCTGCTTTACCATCCCTCCATCTGCTTTGAGGGACAAAATTATCATCAATTTTCA
TGTTTCTCAAATCTTTCGCCTTTACGATTTTCACTAAAGGAACAATCGGCAAGTTCAGCTCATCAAATAT
TCTGCACTTTTCATTATAATCTAAGAATCTTCCTTCATTTAAATCATACACATCAAACATTAGTATTGGC
GGAATTCTGCTCCAGTCGTAATCTATACTGTGCCTCACCATTGTCTCGCCAACCAGCATTAATCTGTCAT
ACCTTTTTAAATCAACTTTTTTCAACTTTTCCATAACAAAGTTATATGCTCTTCTCCACCTTTCGTTCTG
AAGCTCTCCCTTGTCAGATGTTATTTGAACATTTCTACTTCCGACTATCACTTTCCTATCCACTATGAGA
AACCTTGTATTTGCACCATCCATCTTTTCCTCAATTACAATCTCATCTTCCCCGTCCAATAGCATATCTC
TGTTCTCTTCGCTACCCAATAATTTTATCTTTGGATATTTAGGAAATTCCTTCATTCCGCAAGCCTCCAG
AATCTCACAAGAGCTCTACTTCTACCACTAATCAATAAGTCCTCACCTGTAAACTCATAGACGCTGTTAC
CAATTAACTTATAAGTAATCACTCACTCACCTCCTACCTCCTTCTGCTCCATCTATTACCTTTTTCACGT
CTTCAAAAGATAATGAGCCATTAAGCCACAAACTCCTGCTCCCCTTTGTTGCAATCCAGTGTGGATTTGA
TACCGTTCCATTGTCATCAACATATTCGATAAACCATCCCTTGTATACCCACATTCCTACACCACTAAAC
ACAGGTGGCTCTTTCTCCCCTGTACTTATGTCTGGTGTAGTTTTTACTTCGTAGTTGTGCATCCTAAACA
TAACATACTCAATTAGCCTGTTTATCTCCTTCTCCAGATTTTCTAGTCGCTTCTCAAAATCCTCCAGTCT
CTTGCAATGATAGCGATGAATCGCTTCTTCAACTAATTCTTCTGTTTCATAGCCATAATATCTATTCATT
GCATCTTCACCAAATCGCTCCTCAAACCATTTCCATAACTCATCCCAATTTATCTCTGTCATACAACACC
ACCTCACTTTATTTCCATAAAAATATCCGTATTTTCTTTCGCTCTCTCGATCTTGTGCTCTTGCTCTTCC
AGAATTTCTACGAGAATTTCGAGAGCTCTTCTCGTCGCCTCGTCTTCTACATCTTTAATCGCTTCAACAA
ACCTCTTCAGTTTCGATGCCATCATCACTCACCTCACTTATTTTATCCACCAAAAATTTCAGGATCATTA
CTGTATATATTGACAACCAGTGGATGATTATAGCGGTTATGTAAAACTCTATTCCAATAACTATCATAAA
CGCTGATATTATGTATTCTCTATAAACAAGCGATATCACTGCCATTACGGTAAATACTGCTCCGGCAATT
AACAAGAGCCATATCCACTTATACACTCTCATTTATGCACCTCCCGGATTTTGCCTTTGAGAATCAATTC
TTCATTCAATAACGACTTATACTCAGTAACTTGAATATCAAAAAGACCGACATCTGATAGAATATGGACT
GCGGCTATCTCTGGGTCCACCAGTGCTGTGAAATAATTATTGTCGTCACTTAACACATATATCAAATTAT
ATATTACTGCGAGCAACTCTTCCCTTGTATACCTGCTCAGAGCCTTTTTGTCGTATTTCCCTTTTAAGTC
TTCTGCCATCATCCTAATTTTCTGCCTTAACATTTGCACCACCAGCCTCAATAAATTCTACAAATTTGTC
CACAACATCATCATTAAGGTACAGAAATATCATCATCGCTCTCACAAACTCATCTTTTGTCATCTGCTTA
TCGTCTACAAATATTGTGCCATCAATATTCATTACTCTTGCCATTTTTCACCCCCCTTTACTATCTTAGC
CGGTTTACCTACAGCAACACTCCAAGCAGGTATATCCTTAGTAACCAAAGAATCTGAGCCCACTATAGCT
CCTTCCCCAACACGCACACCGGCTCTTACTGTAGTAAACGCACCTATAAATGCTCCATCTTCTATGTAAA
TAGGCCCTGCGGATAGTATCATTTGATACTTTGCATCATCATTAACTATAACCTTGAGTATCTTCAAACG
CCCC

>FWV0108
GTATGGTAGAATTACTTACAAAGAAGAGAAGAAAGAGGGAGAGAAAGAGGAGAGCAAAGAGAGAACCCCT
ATCAAGCTTGCAGAATCGTTAAAGCTATTAGATAGGACTTTTGCACAGCAGATAGCAGCGTATGCAAAAC
GCCAGGCTTGGTTCTCAGAGATTATTGAAGATTTGGGGATTTCAACGCTCTTCATGGTTTTGCAGTTAGC
GGATATCCCCCCAGAGCAGTGGTATGATGAAATCAGAAAATACAAAGATAAGCCCGAAGAATTTATGAAA
TTTGCAGATAAATACCTCGTAGCACTTTTTGAGGCAAAAACTGATGCAGAGAAGCTTTTAGAGATACGGA
GCAAGTGGTATTACACGATTGCAGAAAGGGAGGCACTGAGAGCAAAGTTAATTGAATATACCAAACTGCT
CAATGAAGCAATCACACAGTTGAATGCATGCACATCTATGTTATCACCTAAACAGTTGCAGAAATACACG
ATGTGGACGGCTTTAAGAAAGATGGCAGAAGCACAACCTCAAGTAGAAATTGTAGAAAAGGGTGATGAAG
ATGGGAGTTGATGATATAGGTAAGGTTTTGGCTAAAAAGAAGTTGGTAGAAGAAGCGGGATTGAGTGAGG
AAGAGGCAGAGGCTTTAGCATCGGTGATTTTTGAGAAGGAGAAGAAAGATGACAGCATGGAAGAGCTTGG
TAAGCTTGCCCAAGCAGGAGAGATACTGCAGAGCATACCCCCAGAGTTAAGGCCTGCTATGATGCCAGTA
GTGCAGCAGAGCGTTATGTCCTCAGCACAAGATGACGATTTTCTCAAAGAGTTGCAGAAAACGATGATGG
GTTTGGAAGTAATACGCTCATATATAGGCACAAATAAAGGAAGTGAAGAAGATAAAAAGATAGTTGAAGT
ATTGCTTGATGAGTTAAGAGAGATGAAAGAGAAAGCACTTGAGGCAGAGATGCAGAAAAAAGATGCTGTG
TTAGAACAGCTTGCACAGAAATTTGAAGAGAATCAGAAAATGATACAGGAGTTTATGATGAGAGTATTGG
AAGGCCAGGGCGAGAAGTCTGAAGAGAAGAAGGACATCACAGAGAGAATAGTGGAAGATTTACAGCAAGT
GAACAAGATGAAAGAGTTGCTGAAGCAGTTAGGGATGATAAAAGAAGGTGGTGGTGAACAGATAGATAAG
GAGAAAATCATAGAGATGCTGAGAAAGGAGGGTTACAGAATTGAAGGCCCACCATCCTGGGAAGTTGTGG
AGCGCAAGTTGCAAGAGATGATGAAGAAGAAAGAGGAAGAGATAAGAAAAGAAGTTGAGGAAGAGCTGGG
AGTGAAGAAAGAAAAGGCAAGGATGGCGTTTGATTTCATCTTATCCCTCGTGGAGGGAGCAATGAGTTCA
CTTAACACCCGTGGTGGCGGTGGTGATGTAGGTGGTGTTGTGGAGAAGTTGAGAGCAGCATTAACTGGAG
GCGAGGAGGGTGGTGGAGGAGAAGAAACTGAGCAAGCTTGAATATGAGGAGTTACAGCTAATACAGAGAT
TTCAGAGACTTGTCAATGAAATGATAGATTATGCATTGATACGCTTAACGGATTATATGAGCAATCTTGC
AGGGAGGAGAGTTACAGAAGATGAAGCTCTAAGAGTTCTTGAGCAGAATCCAGATGTGCTGAAGCCACAA
TTGTTGGATGAGGCAATAGCAGCAGATGGCAAGGCAGCGATGTTCATAAACATAGGAATGAGAATGGCAG
GAGCAATATTGAAGCAGGATAAACAGTGGGCAATAGAGCTACAGCAGAGAGGAGAGGAGATACTCATTGC
TGCAATTGCAAGAATACGCCCAGATATTTATGAATTGCTGAAGGATAAGCCAAATTTGACAGGATTCCTA
ACCCGCTACATACTCAACAAGATGGGCATACGATAATTTTTTATACTATTTCTTCATATTTTTATTGGTG
ATGCTCATGCCTTCACACAGAACACACAGGCTCATAGACCGCATATTCCTTCATAATGAGTATGAAGATG
TGCACAAATGGATGGATTCTCCTGTGAAGTATTTGGGGCCACGCCACCGAATTTTGAGGCACTCTATCCC
CGAGATTCTGGCGAGATACTGGAATGACCCGCAGAGGCTTATGAGTGCATATCTGCATCTGGTTACTGAT
TTCTCACATTCAGAAGTTAAGAAGAAGATAAGGAGGCGAAGAAAATGAAGATGAGCTTGGAAGATATTGA
GAAGCTGATAGACAAGTATCTAAAAGAGCATGAGGGAGAGGTCATCTACCCATCAGACATTGCAGAAGAG
CTGGACATAGATTATTTGGATGTTCTGGATGCATTGCGGGAGATGGACGAGGTAAAGAAGATGATGGTGG
GATATTCTATAAGGGTAAGAGGGAGGAGAAGAAAATGATGGTGGAAGGTTTCACAGTTGCAGATTTTCCG
AGCAAGGAAGAAGTAACCCAAAGTGTAAGTTTGATTTCTCACACTCCAGAGAAGTATTATGAGCTCGAGT
TGCGAGACTATGAGGCTTTCATAAAGAAAATAATAGACATCTTAAAAGATTTGCCTAGAGAGAGAGTGCA
AGAGTTTTTGGATGGGGCAAGTAAAGGTTATATTGATAGATACAGAGAGATGCTGCATTTCAGGGGGAGG
GTAGCATCTCCTTTAGTTGTGGGGCCATCTAAATTCCCATCACAAGAGAGAAATCTGGAGAGCCTAAGAA
AGAGGGAAGAAGAATTAGAGAGCTTCAAAGAGAAGGTGCTGAAGAAGGCAAAGAGGCTGGCGAAGAGTGG
AGGTCTAAGTGAGATTGAGGCAACGAAGAAAGAGATTGAAGAGTTGAAACACATGCTTGAAGTGATGAAG
GAAGCGAATAAGATTATAAGAAGTAAGAAGTTAAGCAAGGAGGAGAAAGAGAGAAAACTCCGAGAGATTG
GAGCATTCAAGATTGTAGGTTATCCGTTTTACTGGCCAGAGCCAGATTATATGGGCAGGCTCGGATTTCC
ATCATTTGATTTGGATAGCGTAAGAAGGAAAATAAAGCAGAGAGAAGAGAGGTTAAAAAGATTGGAGGAG
AAGGAAGAGCATAAGGGAGAGGTGAATGTTGTTAAAGAGACAAAAGACTATAAAATTGTGGAAGATTACA
CAAAAGATAGGGTTCTCATCTACTTTACAAAAATACCATCTGAAGAGGTAAGAGATGCGTTGAAAAGAAG
AGGGTTCAGATGGTCTCCACACTGGAAGGCGTGGTCGAGAAAGCTCACAAAAGCTGCGGTGGTGGATGCG
GAAGAGATACTTGCAAAATTCTATAAAGGCGAGGAAGAAAAACTCAAGACGAAAAAATCCCATAGCACTG
GAAGGCTGTGGAGGCATTTTTATAAAGATTCAAAGGAGATTGGCTTTTATGAGATACATCGCAACGGAGA
ATTAGTGGTGAGTATGTATGGTTTTTACATTCCTGAGCATGAATTTGATTACTTGGAGATAAGAGAGAGT
GAAATAAGGGAATACGGATGGGATGGGGTGTGCAAAAGGTTAAGGGATTACACAAAGGAATATACTGACT
ATGTATGCGAGTATCTGAAGAAAGATTTTGATGAGATGAAAAAGAGGGGGGCTGAGAAAATGACTGATGA
TAATCTTGAGAAGTTAAAGAGCTTTTACAGAGCTTATCTGGAAGGGCTTGGTATCAAAAATGTGGAAGAA
GAGATGAAGAGTGCAGAAGGAGACATAAAAGCACTTGCAGAGGCAGTAGATAAGGGGAGGGTGAGTTTAA
AAGAAGCAAAAGATAGACTAAAACTTATTGCACCTCCACCGCCAACAGTGGCACCACCTAAAGTGAGGAA
AGAAAGGAAACCCAAAGTCATAAAGGCAGCAGAAATTATCGGCGGTGCTCCAGAATTCTCTAAAACCATA
CCTCAATTTGCACGAAAGAGGCTTGAGGAAGAAATGGTAAACATGCCTGCAAGAGTTAAAGAAGAGTTTA
AAGAGATAACCAAGCCCGATGTGTTGAGAGACATTATAATCCATGGTTTTGAACCTGCAAAGCGTATGAA
TGGAATAGAGATATATTACGGCGATGATTATTATTTGAAAGTATTGCTCTCAGCATTGTTCAGAGAAGTA
GCTAAGAGATTCACAGCCAAATCTGTATCAGACTATGCAGCAAGTGTAATCTTAAGCAAGTATAACGACA
TAATTTTAGATTCTGGAATAGGCAAGGCATTCCAGCACATCTGGGCAAGTTTGTATCACCGCCTCCCCAA
GAAGAAGCTTGAGATAAAGAGGATGAAAGGAAAAGGGATGTATTCTCAAGCAGAGATAGTTTATGCACTA
ACACTCTGGAAAGTTCTGAATGCGTTTGGGTTAAGCATACCCGAAGCGTTTGAGAATGAGAGGTATATAT
TGAGTAAGGTGGGAATGTATGGATAGAAGAATTCAGATAGTAAGGAGAGGAGATAAGGCGTATTTCAGGG
CAGAGCCAATTACTGCAAAGTATCCAACTAAAGGGCAGATTATGAGTAGGATAAGATTTGGTGAGATAGC
AAAGAAGGCAAAGGGTAAGAAATTCAAAGGAAGGTTACCTCCTGCTGCAGAGCTTGTGAAGAGAGGGATG
AGCGGGGCAAAATTTGTAAGAAAGAGAAGATTGAAGAAGTGGGAGCTTATTCTTTTAGAGGAGGCAAAGA
GGCAAGGAAAAGAGAGATTCTATGAGAAAATTCTGCTGGAGGGAAAGGTATGAGGTTAAGAGACATTCCA
AAGGAGGATTTGGAGAGAATCAGGAAATATATCAAAGAGAATGAGAAGATACTGCCTGTAAAGTCAAATG
TTGGAGGCATGGACTTAATCAAGGGTATAAAGATACACTTCGGCTATGATTTATCCGCACCGCAAATTTA
CAAATTGAGGAAAGGTATAAGAACATACAGAGTGAATCTACCTGAAGATGTGGCAGAAGATTTAGAGAGA
AGGTATGGAAGTGTGGGCAAGGCAATAAAGAAGTTAGCACCGTTAATCGCCAAGCCAAAAGAACTATCTG
GTAGGATAGAGGAGATGTGGAAGATTCTATTAGACAAGGGCAAGGTTACAGATGAGGAGTTCTATGAGAT
TTTTAAAGATTGGGATGATAAGTATCAATTACTGCGTGAGCTGTTCAAATTAGGTTTTGCACACAGAGAG
GGAAATAAGATAGTTGCCACACCGTATAAGTGGAACCCATTGCTCTCTCTATCAGGTTTCTTCTGACATT
ACGAAAATTCTGAAAATTCGTAATTTTACGAAAATTATGAATATTACGAAATAAAAAACTTTATATACTA
TTGCTTCATTTATTTAAATTGAGGTGAGTAAAATGGTGCTAGTTAGACCGCAGGTAATATTGGCGGCCCA
TGGCAAACCTGGCCCCCGTGCCAGTTTAGCGGCTACAGGGATACAGATATACCCTAGTGGTGGGATGTAT
TGGAGCAAAAAGCCTTTGATAATCAGAAATGTGCCTTACACCGCAGCCAACCCACATGCTGGGCAGATAG
AGACAAGGATACACTTCGGTGAGATAGCAAGCAGCACTGCAGGAATGCCACTGATGGAGAGACTAAAAGT
AATCAGTGATAAGATGAGAAATTATAGGGCAGACCACAGGCTACCTGAGGATGAGTATCCAAGCAAGGTT
AGACGCACATATCACACTATGGATGAACTGAAAGCTATGGCGGAGAAAAAGGCAAAGAGCTGGTCACTGT
CGAGTAAGGCTGCTGTGAGAGAGGCTTTCGAG

>FWV0109
ATGGGTATTCCCTGGGCATACAGTTGCAGAATCAGCACTCTCTGCTCCTCTCTATCCATCTCCGCCCAGT
GCTTCGCCCACTTGCAGGTATCACAGCTTCGCTCCATAGGAATCACCTCATTGTATTGCATATAGATTAT
GGTCGTCTGAGCCTACATAAATAGTTCCGTCACTACCAATAGCTGGTGAAGAAGAGACCCTACCACTAGT
CAAATATCTCCATTTCAAAGAACCATTAGGGTTTATGGCATAAATATAGTTATATCCTGACCCGACATAT
ATTGTACCATCACTCCCTATTGCTGGTGAAGAATTAAAAGGTGTACCAATATAATACTTCCATTTTAATG
TCCCGTCTGGATTTATAGCATATAGGTACATATCTTCTGAACCAACATATATTGTACCATCACTCCCTAC
GGCAGGGGAAGAAGCAGTTATAACATTATCTGTTTCATACTTCCATTTCAAAGAACCATCAGGATTAATT
GCATAAAGATAATAATCAGCAGAACCAACATATATTGTACCATCGCTCCCTATTGCTGGTGAAGATTTAA
TATAATTACTAGTCTCATACTTCCATTTTAATGTCCCGTCTGGATTTATAGCATATAAATAATTATCATT
TGAGCCTATGTATATAATACCATTGACATCAATCGCAGGAGAAGACACGATGTGTTCGCTGGTGCCATAC
TTCCACTTTAAAGTTCCATCTGGTTTTATAGCATATAAATAATTATCATTACTACCAACATATATTGTAC
CATCGGAGCCAACGGTTGGCGAGGAGTAAACATCACCACCCATATCGAGCTTCCACTTCAAAGTTCCATT
TGGGTTTACTGCATATAAATAATTATCATTTGAGCCTATGTATATTGTTCCACTCTCATTAATAGCTGGT
GATGAATATATTTTATCTCCAGTGGCGAATTTCCACTTCAAGGTCCCATCAGAATTTATGGTGTATAAGT
AACCATCCTCCGAGCCTATATATATTGTACCATCACTCCCTACGGCAGGGGAAGAATATACAGCATCCCC
CGTTTCGAACTTCCACAACAATGTTCCAGTAGTTGAAGAAGTATCCACACTACTTCTTCCAGTATGCCTA
ACATCATGGTGAAACATTGGCCACGGAGATGTAGAAGGTGTAACCTCTCTCCGAACTTTTCTGCCATAAA
CAATATTCCCTCTCCACAGCCCCATCACGGCAGCCCTCCCAGCACAAATCCTATGAGCAAGCCAACTATG
CTCGTCACCAGCGGTATCCAGAACTTGTTTGCACCTTCCAGCCGTGAGATTCTCTGCTCGTGGTCATCTA
TCCTCTTTCCTATGTCGTCAATCTTGCTCTCGATTCTCGCTAACGAAGTTTTCAACCACTCAATATCCGC
ATCCATCTTCTCACACCTCCGCATACCATGAAAGCACCACATTATCACTCCCACTTGCGGGAGCAGTCTT
ATAATTCACATAAATATTCGTGGCATCTTTTGTAATATAGAAATCTCCCGCTGCATCCGCAGACATTGGC
GTTACTTGCACCTTCGAAGGCTCGGCAACCAAGCCATGCGGGATGGTGAACTGCGTGGTGCTACCATCGC
CTGAGAAGGTGGCTGTGCCTGAGTTTTGCATTATTTCTCCTCCTATATTGGATGATACCAATAATTTACT
GGTCAGCGAAGAGTCTGAGTGTATCACACCATATTTTGCAGAGTCAAGGAATATATTGCCTACCAACATT
ACTTTGCCCAAATCACCTCCGAGTTCTATATGATACTTAGTTACACCTTCTGGGTCTTCAAATGTATTCC
CTATCAAGTCTCCATGCTGTATATTATATAAAAACACATTAGAGTGACTTCCAGGATTGTTGTAAGAGTT
GCTTTTGAAGTGATTAAGTGCGATTTTTATATCGCCAGGGACATTGTCTGGGTAGATTCTAATACCCTCC
CACTCATTATGCCAGAACCTGTTTCCTATGATAATCATAGTGCCACTCTCATTTGCCTTATATAATCCTG
CTTTTTTATTTCCGAAGATATAGCTATTCATCAATGTGATGCTCGAACCCTCAATATACACCCCGCTATT
GAAACACCATTCTGCGTATAAATGGTCTGCCCATACTTTACCAGCGGCAAAATCAAAACCAAAACTACCG
ACTCCAGCTACAGACACATGGTCTATGTAAGCATCGGCCATCGAGCCCTTTTCTGCACTAACCTTCACTC
CTGTTTGATTTGTGTAGTTCGGGTTACCCTTTATAAATATGTTTGAGATATATGGAAACCAAAACACCTC
ATCATTCACATCATACTGGCCACAAAGATTGACTATTGTTTTATCAGACATGCCTTTTAATACTGCACCA
ACTATCCCACTACCCATCCAAGAAGTTTGTGCTCCTATCAGTGCTATACCATTGTAAACTTTTAGTGTGT
CATATATATGATACACTCCTGTTTTGAAAAATATACTTCCTCTGACTGGTGTTTCTGCCATACTGTCTAT
TATGCTCTGTATTAACTCAGTTCCACTATCATCGTTATCAGATGCCCTATCTATTATCACGCCAGTCTTT
CCATCCTTTGCCACTACATAGTCTCCCTCTTTGAATATTATGTAATCTGCTAGAGCTTCCCAGTAGGATA
CACGCCTCACCACTTCATAATATGGGGGTCTCTCTCTTACCATTTTCTCACACCTCCTTCCAGTCAAATA
TCACGCTTCCATAAGCCATATTGCTCCCGCTCACATTCTCTATCCCGATGAGCATATCTCCTGCTAAAAT
TCTGTAGCTGAAAACCTCCTTCATAACTCTGCTCCCTCTGTTCCCAGATGCCACATAGGTCGTCATTATC
TCCGTGCCATTCGAGGAGATTGTCGGGTCTGCATAGATTTTCAGCTGATTCGTATTTTCACTCTTAGCAT
TTGCATTCATTATGGTTATCTCCGTGCCGTTGTCAGAGATGCTGGGGTTGGCGTAAACATGCACTATTGC
CTGGCCATCAACACTTAGATTGAAATCGTAGAACTCCACAAGCTTCGTCACAGAGGAGAAATCCACAAAG
TAGTATTTTGTGCTTCCATTTGAGAGAGAGGTGAATAAATCTGTGCCGATGAATCTCACTCCTTCGTAGG
TGGCCTGCTCCTCGGAATCTCGCTCAAGACTCACTATTATCCTGCCATTCTCCCTACTCATCTCAATCAC
CCCAGTTACTCTGCTTTATAGCTCCATGTATTACTCCATCGTTTCCATTTCCGCTCTTATCATGCCATAT
TCCATTTTCTATGTCTATTGAATCTCCCTCACACCAAACCACCAATCCATCAGTAATCATCTCTCCAGCA
CCATGCACATATTTATATAATTCCCAGACTTCATTTTGTGATAATGCCTTGTTATGCACATGGAAAAGAT
ATACATCGTATTTTCCTTTCATATTGCCAGGATTTCCTCCACCTAAGTAAAAAGTGCCTGGCTCTGCCCA
TGTTACTGGTTTTTCATCCATAAGCACACCATTTACATAAATTTTTTTATTCCCACCTTTTTCCCAAGTA
AAAACAATGTAATGCCACCCTGCACAACCAGCATTACCAAGCTCATTCCACAGATTATAATACATACTTT
CTCCATTCCGTGAAATTCTTGCATTAAAAGCTCCATTCTGATAAAAATACATCTTCCAATCATTCCAATA
GATAGAATTATCATAAATATGGCAAAAGTTATAGAAATACGAAATATTTAAAAATATGCCTATGCTCCCT
TGGTCTAAATTTTGCAGTATGTTCCCAAAATCAATGTAGTCAGTGCCTCTGAGCTTCAACCAATTTTTCA
AACGCCCCATTCTGTTTGAACCCCATGGTTTGAGTATAAACACTATTTCATTAGTTCCACCATTACATTC
GTGTAGCCATAGTAATGTACCTCCATCCCAGTCTATACCCTCTGCATAATCCACCCTATTGTCAAAAGAT
GTCATTGCAGGATATCTCTTAATAACTGCTCCATTTTTCTTTGCGACAAAGATATAACCTTTTGATATAT
AAAAAAACCCATCTTTGTAAGTTATACCTTGTATGCCCGTTATATTCAGATTCAACTCAGTGTATCCAAG
ATAACTAAAATCACTCAATGAATATTTGTAAAGCTTGTTACTACTATAATCAGTGATAACAATCATATTA
TCTTCAGGCACTACAGTTAATCCTGAGCAATAGTAGTTCTGTGCAGAGATATCTATTGTTTGCTCTAATT
CGAGTGTATCTGCATTATAAATCATTAAGCGTTGATTATGACCTTGTGTGGGACTATCGTGGTAAATAGC
AGGTATGTAAAGTCTTCCATTATAATAATCACCATCGTTGAGATGGGTGACTGGCTCACCACTAAATGGG
TCTGTGTTTTGAGAAATTATGCTCCAATCAGACTTGCTTCGCTTTTCTATTCTATCTGTGTGTATTGTGT
AATAGTAGTTGGGGGAGGCAACAACACCTTGGTGACAGTTTACATCTGGGCTTTCTCCGATTTTATCAAA
GCCAATTGGTAACACCATCTTTTGCCACCTCACAGCAACACCACATACAAATCGTTCACAGTTTGAGCAT
TGGAAGTATCATTGTTAATCTCTACAATACGAATGTAAGGCCTGAAAATATCGCATATTAAAGTTGCAGA
TAATTCACCATTGCCATCTGCTGATTTTGTTACACTTTGATTTGGAAACTCCCTCCAAGTTGAGCCGTCT
ACACTCTGCTGCACCTTAACTGTTACACTGGACGCTCCCTTTGAATACAGTGAAATCCTAATCTCTGTGT
AGTTGTTCACACTGCTATCTTGTGCAGTTATTGTGGCTGAGGTATAAGATGCCCCTGCCTCTAAGTTCCC
TGTGTAATATACCACTGTATTCCATCTGTGCCCCTTTTTCACATTGAAAAATGCATCTAATGGTGATTCA
TAGCCAACGCTCCCCTTTACACCCACAAGCCACACGCCATTAGTGTCATCGTAGCCAGCTCCTGCACCGA
GATTTGCCATAACATAGCCATCACTGTCAAACACAAATGCTGGCATATTCTCCACATACGCTTTCCATCT
ATCATTCGCCTCATCGTATGCTATTGTTGAAGTCTCCAGATTCACCACTACACGACCATTTTCATCTATT
ATAAACGCAGGTGCCTTTTCAAGACTAACTATCAACCTGTTATTTTCTTCCAATTGTATCACCTCTTATT
TATACAATCGCAATCTCGCATACCACATCCCAATCACTGGTATAGACCACCCACTTGGGCTTGATAACCA
CTCATATGAGACACTTGTTATTAATTGTCCCAACAAACTTTCACCCCCACAACTATATGGAGATGGTAGG
GAAGTACTTCCAAGTAATGAGAAATCTTTGTATATTGTGACAACTGGATTATCATTCACCGTATCTGGAT
ATGTGTATAAGAAGGTGAAATAACCTTTGTCACCTGTTTCAGCATCACATATTACATACGCATCTGGATT
TCTAACATCACCTATACTGGCTATCCACTTACCATTAGAGTTGATAGAAAACATAAG

>FWV0110
CAACTCCATGACAGTTCCAGATGTCTACTATCCATCCGCTTGGCAGACCTCGCCCTTGGAAAAGGGTCAT
AACTTCAAGTCCCATCATTTTACCACCCAAAAAAGAGAGAAATTATTCTATGTAATCGTCGTATATGGTT
ATTATGTAGTATGCCTTTTTTCGCTTCCACTCTTTCACTTTATCGACAAAGTCAGGTATATATCGCTTTT
CGAACGCTTTTTTATCTTTGTTATACTCTTCAAGATAGTAATTCTTCTCTATGATTATAGGATATCCATA
TTTGTCAATGAGACCCAGCAGTTCATCCATATCCTTAACGGATATCATTTCCTCCCAATGAGAGTCGCTT
GCCCTTTGCAAGAGAAAGTTCATCTTTTTCTCATTGCTCATATTTACCACCCAATAAAAAATTAAGAGAA
AAGCTCTGCAAGCCATTTCAAAATACGCTCTTCCCACTTATCTATCTCAACTCCAAGTATGTTTTTTAGG
TTGAGTAATATTTGTGCCCTACCTGTTTCTATTGCCCAGAAATCTCGCTCAACGATGTTATCACAACTAA
TTGAATGCACATAGTTGTATAATCTCTGGAGAAAGTTATCAAGCCATTTTTCATCTTCTGATAAATCATT
TCCATCTTTGTCATACACCTCAATCCCAAGCGCATCTGTACCATCGTTTATGACGCTGACGGCAATCTCG
TGTGCCCTGTTCTCTATTTCTCCAACAAGTTCAACAAATTTACGTGTGCCACTCATAATACCACCCAAAA
AGAAAAAATCAAAAAACTTCTATGCCGTATATGGCGAAGTTTGCCACATCGTAGGGGAATTCGTCGTATA
TCATGTCTATCAGACAATTTTCCATGGAATTCTCGTGCCACTTTGCGAAAATCTCCCGCTTTCGCTTAGC
CAGAGCCTCCACATCCACCTTGTAAACCTCATTCTCCTTGTAAGAGGAGGGGATTATGGCTACCAGCCTG
TTCTGTATCCACACCATCTTTATACCTCTCTTTTTTAGGTATTCTTTATCAAAGTGTATGGATATCACCA
TCATACCACCCAATAAAAAATAAGGTCAGTAGTGGATATCCACAGGCACGATCCATATCTTATTGCCTTC
GGAGATATACCGCTTCATGTGTTCAATTTGTTTCCAATCCACGAGTGGCTCTGATGGATCAAAGAATGCA
TTCATAGAATAAGGATGTCCGCCCGCCATACGTAGATGATATGAAGCTATATCATAGTTTCCCTTCTCTA
TTTCTTTCTTTGCATTTTCAAAGTGAATAAGTAGTGCCTCCTTATTTCCTCGTATCAAATCCTCAAGCAA
TCTCTTTCCTTCTTCACTATCGGCGTCTATAACTTTCATATCTCCCCATATATCTTTGAAATGCTCATCA
TCTGGCATACTGTAATAATCTATGCTGTGTAGCCACTTCTGAACCATCTCCTCTGCGGTTGCAAGAGCAT
CACCCTCTTCTTCTCCTTCAACCACGAAGTATATTAATCCGTGCATATTTACCACCCAAAAAAGAAAGAG
AATTAAAGGTTTTTTACTTCCTCTCTTGCCTCACTTAGTAAGTTCCTATAACACTCATCACAAAGAATGA
GAATTCTGTCCGGTTCCCCATAGCCAGTTTCTTCTATTACTACATGTAAGTATGCATGCATTCCAGGCTC
TATCTCTCGTGCATTCGCACCTACAAATTCACCACATTCTGAGCATCTTATACCCTCTTCTTCCGCCATC
TTTTTTAGCTGTTTCCACAGCCGTTCTTCATCATAGATTAATTTCTCACTATAATCAAAATCATACGGCG
TCCTCATAATTACCACCCAAAAAAGAAAAAAATTAAGAGTGGACATCTTGCATATTGTAGCCTAACTGTG
TTCTTACCTGCTCAAGAAGATACTCTTCAACGCTCTTGCCTCTGCCAAACGCCTCAAGGTCTCTCTTAGA
GATTGTTATGTAGAATCTGTTATATCCAAAACTCTCTGAAAAACCGTGCTGAAACGGAGATTCCCACACC
TCTACTTGCAGAACCATCTCTCCATTCTCGTATATTGGATAGAAAAGTGCTGAATATCTGTGGTTAGGGT
TATTTTCAATGTAATCCTTTATTTCATCTGCATGGTCTTTTATGAAGCCTACCACTCTTTCGTAGACCTC
AGCGACCTCTCTAAATTTCTTCTCTCTCTCGTTTTGTTTGTTTATTTTATATACGGTTTCAGCAACAGTT
GCCTCAAAAGGCAACTCCTGCCCATTAGCAATGGTTTCCGACATTTTTACCACCCAAAAAATCAGAGAAG
AGAGAGTATTGCATCCTCTACATCACTATCAACCTCATATTCGTCTCCGTCTATTTCGACATTCACCACA
ACCTGTTCATAGTTTTCCATCCCGCCAACATAGGTTATCCTGCTCTCAACCACAGCGGATAGATTCAGCT
CTGGCAACTCCACGACCTGTGTTCTTATTACTGCAGTCTCCTCTACTTTTGGCTCCTCAACATACTGCCT
GTATAATTCTGGGATTTTCCACGCACCATCGTTTTTCAGCCACTCTGAAAAGTTTTTCTTTACTTCTTCA
TCGGGCATATTTGGTTCAAGAGTCTTTCCCATAAGCTCTCTTATTTCATCCACAGTGATTTTCTCCACTA
TCTTCTCTGCCATCATCTCATATATATCTGGCACTATATTCTCCATCATAATACCACCCAAAAAAATTAG
AAGAAATTATAAACTAAATCCAAGAGCCATTGCTTGAATTCATCTGTCTCGCCAGAGGAGATAGTTATAA
CCCCGCCTGCGTTCTTTATATCATCTATAAATTCCTCCTCGTTTTTGTATGTTACACTTTTTGGCATAGG
CTTCTCCTTCAGGTATTTCCTTAGTTTCTCTTCACTTCCTATTTGAGAGGATAGCATATCCCAAGTTATG
GCTGTATATGAGTTCGTCTCTACCAGAGTTAAAAGCCATTCAAATCCCATATTACCACCCAATAAAAAAA
TTAAGAGGACATAATGGGCTTAAATTCGTCCTCGTGTTTCTCAATGCACCTCACCGCATCGTAGACATCG
TAGAGCTTCCATTTTCCATCTTTGAATATCACTACTGATACATCCATGCTCTCGCCTACGAGAATGAATG
AGCCTCGTGGCTTAAACTGCAATAGCCAGTTGTAGAATTTATCTTCCTCATACCATTTTCTATATGTCTC
ATAAAAATCTATGTGCCCATCTTCATTAACACTGACATCCCAATAGTAGCCAAACCAATCATCCGAGCAC
TCCTCACCGTATTTATCTGCTTCCTCTATGGCACTCCTCATGCGATTCACTTCTTTGCGAAATTCCTCTA
TTTTATCTGTGTCTATATGGACATCCGAAAAAACTGTTGTGTAAAATCCCATATTACCACCCAAAAAATT
AAGGAGAGAATATTAATGTGCAATTTGAGCCACACTTGGGACATCTCGTATCCACAACAATTTTTCCATT
TTTTAATTTTAGTCTTCTGGGAGTTACTCTCCCCTCCCATCCACACGCTGGACATACAAGCTTGTAGTTA
CTTAGATGCCCCAAGTCTATTTCAGTCATAGAATCCCCTCACTTTGAAATCTCATAGTCCCCCTCAGCCA
ACATCTCTGCCATACATTCACCGCAAAGCCCAGCCTCACCATTCTTAATCATCTGCAAAGCCTCATCTCT
GTTATCTGCGAGAACAAATAACCGTGAGACTCGCCAATTGCAACCGCCACATTTCACTTCACCGTCTACT
GCACCTTCCACTCCTGCCTTTTCTAACTCATCCGCAGTAAATACGAACATCTTCATATTACCACCCAGAA
AAAATTAGAAAAGTTTTGGACTTTTAGCCACGCCTTCTGCCGTGATAATTATATCTGGATTAATTGCATT
AGTTTCTGGCTCAAATCCAAGGAAGTCATAGAATTCCTTATATGCTTCCTCAGTTATGTTTTTCCACTCT
TCACTCTCTTGGACTGTTTCGTATAGCTCTGAGTGTCCATAATCCCCAGCCACTACTATCCTATCTCCGC
TCCAATGTCCAAAATATTTTGTCTCTTTCTCCAGAACCCAATACCTTTTGCCAGAGATTTCACCTTCGTG
GTGGATTTTCCACCCTTTTTTCAGCAGTCTATCTATCTCTTCTTTATTTCGAGAGCTATCCATCAGTGGT
GTGCCATCTTTCTCGCCATCAGCAAGGAGATAAGCAAGTATCCCTGCACCCGATACATCGGCACAAATCT
CCCACAGCTTTACACCGCTCTTTGGCTTTATATATTCCTTTTTGTCCAGATTTACAAATATGAAATACTG
ACCCATAATACCACCCAAAAAAATCAAATAGTAAAATCTAAGAAATCAATGTTATCTACACTGATCCCTT
TCCTCTTTAAGCTCTCAAGGATGTTTGCATAGTTTATATCCTTACCCTGCTCTTCCAGCTTGTCCAAGAG
GTCATTAATGGCATTCTCTATCTCCTCCTCAGTCTTATTTGTCTTAATCAGAACGGTTACTTTATCCTCC
TCATTGTATTTGTTGGTCAATGTAAGAAGAGCATATCTCTTTTGTTCAGCAAGATCCTTTATGGATGAGA
GAATTTTATTGCAAATCTCTTTTGCAGGGCACTGCTCACAGTTTGGATGTGGAAAATCACACTTCACATA
AACATCCCTTATCTGAGCAGTTTTATCTCTCTTAAGGTCTATTAGGACATCGTAGGTAATTTTCATAATA
CCACCCAAAGAAAAAAAATGTTCAGTTCTCAGATGCAAGTTTCTCTATTATTTCAGCGAATCTCTCGAAT
GGCATGGCATCCACATCAAGATGTTCTACGCATTCTTCTGCGTTGGGCATTTTGTAGACGAATGTGCCAA
AATCATAAGGATGATTGAAAATCACTATATTCCTCCATACAAATGTCCCCATACTGCTCTTACAATAGTG
ATATAAATCCATCAGCGTTTTTGCCTCACTGTATTTTGAGAAATCCTCACGGTAGTTAAGTATTGCCATT
ATGTCTCCATCGTTGGCGGCAAATCTACCTGATATATATCCATTGTGCCTCATAACTTCATTTATAAATT
CCCTTATGCTCTTATCCATTTTACCACCCAAAAAGAAAAAAATTAGAGAGATACTTTTGCAATCTCTTCT
TTAAGTTCTAAGAGCTCTTCTCTATGTTTCTCAACATGCTCCTTAAAGGCTTGGATGAAGTCCTCTATGT
CATTTACAAAATCCCGTATATCGTCTAAGTCCATATATTTTGCATAGTTATCAAAGTTCCCATAGGGATG
GTAATCATATCCAAGATGGTCTGCATCTTTTGGCACACCCCTACCATTTACACGAAGCACATAGGTGGTT
ACATAGCCTGTGCCAAATCTAAACTGTGTTCTAAACACCCTTATAGAACCATGTTGAAAATCATATACCT
TATTCTTCTCTGCCACATCCAGTATCTTCTCTGTAATTTTGTTAATCTGTTGCAGTATATCGTTTATCAC
CTTGTCTATGTTCTCTTTATTTATTAGGTCATCCAAAACCTCCATCATTTTGTTCA

>FWV0111
ATGCAGGAGTTAATCTTCAAAGCACAAAATATAGTAGATTTCATAGATGAGAACAAAAGAGAATTTTGTC
TAAACATTGAGGAGGCTGATGCGGATGAGTAGGAAATTCATTGCTGGCGTGCTAATAAACGAAAATGAGG
CTCTAATGTCAGGACATATTCCTTACTGTATAATTAAACACGAAAACAAGGAATTCTGGCTTGAAGTGGC
AAGTATGCTTGAGGGACTTGCAGAGCAAATCAGAGAAGACATAGAAGAAAATCCTTGCGAGGAGGCTGAT
GCAGAATGATCGCACGACTGATAAGAAAAAGAAAGAAGAGCTTTGTCGTGATAACTTGCGACAGATGCGG
ACAGAACAATGTGTTCAAGCTTGAGCATTTTCTGCGTGCTTATGTTTCAGGGCACGCAGTGTGTTGCAAG
CATTGCGGGCAACTGATGTCTGTTGAGCTTTCTGATGAACTTGAGAAGAAAGTTTTCTCGTATATGAGTA
GAAGGAGGTGAATGAAAAATGATCGGGAGAGGATTGTGGAAGATAGATGATTATGTTCGTTTCGGGAAGC
TACTTGATAGATGCGAAGAGATGGGAGCAGTGAACTTCATCTACACTCCACGCAAGAATCAGCTCATTGC
GATATTCTTGCGTGATGAGTTTGAGAAGCACAAGCACATTGCATTCCCAGTGCACGAGAGACGCATACAA
GTGCAGAAGAACTTAGTTCTTGTATATTTTGAGATCTGAGGGTGAGGATGTTATGGTGGAGAAAATTTAC
ATCGCAGTTGGAAACTCTAAGCTTAACTATAAAATTGACTGGGATTATATACTCGTAAGTGCAGCAACGC
TATGGAGCGGGAAGAGATTTGCAGAGTTTAAACGCAACCCACGATGGAAAGAGATTTTTCTTGATAGTGG
TGGATTTACATACATAAAGAACAATAAACTCTATCCATTCTCAATAAGTAAATATATTTCTCTTGCAGAG
AGACTAAACGCAAGATATTTTGCAACGATGGATTATATTTGCACAGAAGATAGAGGGAGAGGAAGCATAA
TGAATAATATCAAGAGAATAGAGAAAACTGTTGAAAACACAAGACTCATGATTGATAGAGTTGATAAACA
CAGATTTGTCAGCGTGATACAAGGATATTATTTAGATGAGATTCTCTACTGCGTTGATTTGCTGCGTGAG
AACGGACTGTTTACTGCACATATGGGTATAGCAAATATACAAAGTAAGAGAAAGCTCAGTGAAGTTCTGA
ATATTCTACACATGCTGAGAAAAGAGATTCCTGATTGGATAACTTTTCACGGATTTGGCACAGATTTAAG
ATTCTTAAAAGTAAGGGAGATTTGGGAAAGATTACACACAGTAGATACATCAAGCTGGAGATTTAATATA
GACTACAAAAAAGATGATAGTTATGAGAACTCTTACTTCATGCCAAAAACTGACGATGATGCAATATGCA
ACTTTAAAAAGTATAAGAGAGAACTCTTAAAGCTCATAGCACGCTACAAAGCACAGAGAAAACTCACTGA
TTTTAAATCAGAAGAGACAAGTGAGATAGATAGAATTGAGCTTATGAATAATGAAGTTCTCTATATAAAG
AGAAGTAAGAACAAAGCTAAGCTTGAGCTTGAGATAAGGATGTGATGAGCATGAGTGCACAAGAAAGACT
CACGTGGATTGAGCTTGCATCATTTCGTCGCTATCTGCGAAAGAAGGGATACACTGATGGCACAATAAAC
AACATAATCTCATCTCTGAACAGACTTATAGAAGAGAATGGCAGAATCTTAGATCCTGACGAGATTGCAG
ATGCTTACTGGGAGAAGAGTAAGGCATTGAGGCACTGGAGAAGATACGCAGCGAAGAAATATCAAGAATA
CAGAAAAAAAGAGAGAGAGAAGAATAAAGATTAATCTTTTTTCACTTTTTCTTTGCTCAATCTCCACTTC
TGCCCTTCTGACATCTTGTATTGTATGTTGTAGATACGGTTGTAGGGCACTTCAATCACAGTCTCATTTT
TCTCATCAAACATCAGAACACATCTCTGAGGCTCTCTGAAGATTTCAATGTATCCCTTGAAGACTTTTGT
TGTTCGCTGACCTTTGAATGCACTCTCATATACAACAGTTGCTTCAATCATTTTCTCACACCTCGTAGCC
TCTCTCACGCAAAAACGCAATGAGTATCATCCTCGCAGTCGTGCTCAGCGATGTTGAGCCTTGAGACTTT
CCGTAATCTCTGAGAGCTCTCTGGAGTTCATCGCTGATGTTGTATATAATGATCTTCTTCTGTTTCTCCC
TCATTCTCTCACCTCCTTAAAAAAAGGGAATATTATTTGGTTAATCTGGAAATCACAGTCGTCCTCTTCG
GAACAGATGATGTGGATGTATCCTGTCCACTCTTTATCGTTCTTATAGTTCTCAATAATTTGCTGTATTC
TCTCCCTGTCTTCTGCTACTCTGCTCTGCCCTGTCTCCCAGGGCAGATAGCGGTAGAAATATAACGTTTC
AATAGAGTCTTTTGTAGCGAGGAGAACCTCTTGAGATTCTCCCCGCTCTACTCCTCCAGCATCATTCACG
TAGACCACATCCCAGTCTACATGAACGAGCCATTTGTAACCTGTATGTTCTACAAGCTGTTCTACAAGCT
CTCTCCAGCTCAGCCCTTGCCCGCTCATTCTCTCACCACCTCATCTAAATAGATTTAGCACTGTTATGCT
TTCCCACTCTTCGTCAATCTCTTTTTTGATGTCGTTGATATGACTCTCTGGATCAGGGCAGAAGTATGCA
TTTTCATATCTCTCAACCTCTTTTGCTAATCTCAGAAGCTCTTTCTCGTATGGTTGTATCTGTTCTGGCT
CGCAACGAAAGCAAAGGAATGCTTGTCCATCGTCTCCCCCGTTGAGCAATACATGCTCAAACGGAAGATC
TCTCACATACTTCATCAATCCATTCTCTTTCTTCTCTTTCATTTTCTTCACCTCAATTACTATAATAGCA
TCGTAGTATATATACTTTACGCTTAAAATACGCTTATATCATAACTATAATGAGGTTGTTAATAGAGATG
CTTAACTTCATTAATTTGAAAATCTGAGACACATATTTAAAAAAATGAGAAAAAGGGAGAGTGTGGGCAA
CGTCAGTGTCATTCAAGATCCTTAGACAACTCTATGCCGATTGATGCTGACATCCCTGTGATCCATCCAA
ATATGCCTGCATACACAGGTTGCATCACAGTCGTGTTGCCTATGCCATTTATCACCGTCATCGTCAGGTA
GAAGACCACGAACATCAATGCACCTACCAGATTGCCCACAAATGCTGCACGAGTTAGTCTTGCTCCGAGT
TTAGGTTTTCCCTCTGCCATTTTTATCGCCAACATTCAAAAGAATTTGCAGTATTTAAATATATCGCAGA
TGAGGGGCACAGAGAAAAAAAGAAAGAGGGTGACGTCAGCGTTAGAACTCAGATGATGAAGTGAAGATTC
AATCCCCCCACGACTCCCAGCACTGCGACTAAGAAGTAAATGATCCCCTTCATCCATTTGAAATTTGACT
CGCTCACTGTGAGACGATGCTCTATGTTTTTCAGCTGTGAATCTATCTCATCAAGCTTCTGCATCACATA
CCTCTGAAACTCATCATTGTTCATTCTGCATCACCTCGCAGATTAATTTTTTCAGCTCGTCTTCTGTGTA
TTCTTTTTCTGCGTCTATTTCAATCGCTCTTACTCTTATCTCTCCCTTCCTGCGAAATAAGATTCTCTTG
TATCTCTTTCTGTCTTTGATGTATTCAACGCATCCCTTCAGCTCTATATCTTTCTCGCTCACGCTCATCT
TCATCACCTCGTCGCATATAGCACGAGAAGATCATAATTCTGAGCGTTTGTCGCAGAAGAGGGAAGACTT
AGCCACAACTCAAACTTCTCATCAAATGTAATTCCTCTCGCAACCCCAAGCCCGTATTTGTATAGCGATG
CATCATGCATTAACAAGAAGTAGATGTTTGCATAAGGATTTGTGATGTTATACTCATCAAACTCTCCAAG
CGAGAATCCAGTCACAAAATTCCCGTCAATGTTGCTATACACAGAGAGATTATCTATGTCACTATCACCC
CAGAACCTCAAAAGCCCCCCAATAAGCACCCCTCTCGCATTGATTTTGATAGGGTTAAGATACTCTCCAG
GCTGAATATACGCTCCTGCTGCAACGCTTTGTATCGCCCCGTAAGAGTAAGCTACGAAAACTCTCTCTAT
CTGCTGTGCTGTGATGTTTATGTCAACTTGCGAGATATCTTGCCCTGTAATGTTCACGGGAATCTGTCCA
ATACTCGCTGCCGCAATGTCAACTAAGACTTTCTCTATGCTCTGTGCGATTATGTCTGTGTAAGTTCGCT
TATGCCAGTCAACATATCCACTTGCCATTCTTGCATCACCTCACACATACCCAAACATTCTCACAAGTGC
ACGAGCAAGCAATTTTGCAAGTCTGTTCTCTTTTGTGTGTGTAAATTTCTGCGTTGCAATTGTGATATAT
ACGCTATGCTCATAAGTGTCATCTTCATTTTCACATCTGATAATCAGCCTGCAGGGAGATTCGGGTAATA
CGAAATACTCATCCCACGCAATTGTTTCATCATCACCCACAAATCTCGTGCCCTCCTCCCACGGGAAGAT
TTGCTTCTCTCCGTAGAAAATTGCAACTTTGAGTAATCCTTGAGGTCCCGGGGGAAATCGCAGTCTAACA
TAAGTTATCACTTCTCCCTCAATATACATCTCGTAGTCTTTCTTCCCCTTCGCAGGAGTTGTGAACACTC
GTGAGTAGATAGTCATCCTCTCACCTCGTCGCTCTTGCTACAAATCTTGATGGCACAATGCTTCTTATTC
CCTTCGTGAGATAGTAATAAAGCTCACGAATCTCCGCATCGCCCAGTGCTCGGTTGTAGAGAGCAACGAA
ATAGATGTTGCCTTCATAATACGAATCTGGAACATTTAAACCAGCACTATAGCCAAGCGTAACACTGATG
TCGCGTTCTAAGAAGTAAAGCTCATTTGTATCTTTAAGCTCTCCATCTATGTATAGCCGAATTTGATTAT
TATCATCATCAATTACGCCTGTTGCGAGATGTATGCCTTCTGCTAAATCAAAGATTTGTGCTTCCCTTGC
ATTTGTTTCATCACCTGCTTGAAAGACAAAATTAGCACTTATATATCTCATTATCCAGCCCTGAATGTTT
GTCCCTGTCCAGCCTGCTTTTGCTACTATTGTGGCAAAGCGTTCTGACTGCGGTTGTGCATAGAATAATG
CGATTACTGTTTTTATGCCTTGCAAACTCACATCGTTGCCACAGTCAACATAATCATCCACGCCGTCAAA
GTGCAACCCGTGAAGCCCAAATCTCCCGATGTGCTGTGCTCCGTAAACTTTTCCATCATTATGATATTTG
CTCTGATCATACAC

>FWV0112
GAACTAGCATATTTTTCATATTCTTTTTTACCATATGCTATTATTAATTCTCTTATTGCCTGAATTATTA
GTTTATGCTTGCCTAGTTTTTCTCCGTGAAGAAGGCCAATAGAGTAAACAATATTGTTAATTGATCCCCA
CAAGAACTCGCTTGCTTTAACAATCTCCCCTTTTTTAAAATACTCAATGTAGTTGTTGTATAATTTACTT
TCTTCAAGTCTCCTTCTTTTTATCTCTTTAAAAATATCTGGGGAGATCATATTACTACATCCCTCTTAGA
ATAAAtttttcttttttCACCATTAGAGTATAAGATTTCATTTAATTTTAAGCTTATTCTAAAAAGTTCT
ATTAATCCGTATTCTCTAAAGTTCTCTTCCCAGTCtttttttGAAATGAAAAGCTTATCGTATAAGCCTC
CAGAGCTAAAAATTAATTCTATTTTCTTTCCTTCAAGTTCTTCAAACTTTTCCTCATTTGTCTTTACTTC
TAATATCTCTGCTAAAATCTTATCTCCAAATGTAAGATAATATGCCTCAGAGAGATATGTCTGCGGTATC
GTGATATAAAAACGGCTCGCATCGGGTGGTATGTCGAAATATTCTTTGGATACCTGTTCTTCCTTTATTA
TAAGAGGCATGATTTGAGTATTAAATTTAAAAGATTTAAAGTTTATCATTGCTTGTATTTCACACTTCGA
AGTAAGCCTCATTGCCTTCGAAATCTATGTAAAGCTCTCACTCCTCGGAAATAAATCCTTCTGAAACAAG
GTGATGGTGATAGTCCTCCTTGGAAAGGGGACAGTTTATTAAATCTTCAAACTCATCATACTTCAGTTTT
AGTTGTATAGCCATTTTCTTTAATAATTTAGGAGATAACTCCTCTTTTTTGCCACCTCGGCTCATATATG
TATGGATAGAGGTCTTTTTGCCATTCACGTAGTAATAATACTTAGTGTGATCTTTGGATTCTTCTTTATG
AAATCCCTTTCGCTGAAGAGCATGTCCAATCTCTCTAGCTTTGAATCTTTCCATGCCCATCACCCACTTA
TTATAGAGTTTCTCAAATACTTCCTAAGGTTTTCCTTTAATCTTTTTGCATCTTCTGTAAGATTTTCATC
TTTTTCATTGAGATATCCTTCTATTGCTACCTGTAAACTTTCTTCTAAACTCTCCAATGCTTCTTCATAT
GTTTCTCCTACTCCCACTATACCCAACTCATTGTTTTCTAGTACCCATAAATCATCTTTCGAATCATACA
TTATTTTAACTTTTAACTTCTCCTTTAATCCATATTTTCCGATTTTTTCCATATGCATCTCCTCTAAAGG
ATTTAACTCTAATATCTCTTTTATTTTTCTACTTTTCATACCTCCGGTAGTAATTCCTATAATTTCTACT
GGACGCTTTATTAACTCTATAAATTTAGATTCTATCTCTTTTTTCCGTGCAGTATATTCATATTTATATA
GCCCACCATCTAGCGATGTAAGTATGAAATATCTTGTTTTTCCATCTACTTTGATCCTAGTGATTATTCC
TCTAATTTTTCTGGATGCAGCTTTCATATCCTCTTCTATCCATCGCTTGAGTGTCTCTTTTCGTTCTATT
CTCAAAGGAATATACCTTTCCGTGGTAAAGGTGCTTCCATTGAACATGATTGCTATTTCTTTCCCTTCCT
CAGGCCATAAACTATGAAGTTTTGCCTCCAGGATAAGCCTATCTTTCGTATCCTCTATTTTGTTTACTAA
ATATTTCCTTCCATCGTCTGGGTCTTCCCCTATTTTATTGACTATTTTTATTAATTCTTGAACACTCATT
TCTAAGGGCACTCCCCCCTCCAAAGTAGTGAGTGTGCCCATGGGGGTGAGTGTAAGTATAGCGCTTCCCT
TGCCTATGTCACTTAATGCTACTCCATATTTTTTATAAAATTCTCTCCCCCGCTTATCTCTCAATATCTT
TTCTGCAATATAATAAAGAAGTGTTTGAAAATTGATAAGAATTTCTCCTAACAATCTAGCATCTATCTTT
CCATCTGCAACTCCAATTCCCTTTATTTTGAGTTTTATTATTCCTCTATCCTCCATGACAGTAAGTAAAC
TCATTGTAGTTATATATACTTTGCTATCTGCATATGTGATATGATTTGATTATGTATATATACATATTAC
ATGGTACCTCAGAAAAATTTCGCTTTCGCCCCTCCGGGAACAGGAGTTATAGGAGTTAATCTCAAAGGTT
ATATAAGGCTTTATTCATGCTATTATTATGGCAATCTGTCCGCATTGTGGGAGAGAAATCCCCAAGGATG
CAAGATATTGTCCTTATTGTGGAAAGAAAATAGATAGAAATATAGCTGAAGAGATAGATATAAGGATTGA
TGACTTTGTGTTCCATATTaaaaaaaccaaaaaCACTATGAAAGTTTGTGGGTATAATTATACTGGTGAT
AAAGATATCTTGGGTTGTAGCTTCCAATGTAGTTATATTAGACCGGATACCAGGGCATTTTATATAAAGT
TAATAGATTTGTACAGAGAAGGATTTACCAGTGTTGTTCAAAAACTCCTAAAGTATGCAGGTTACGAGAT
TTCTaaaaaagaaatagaaaaaagatttaaggaagcggaagagtatttaaagcaagaagcagaaaaaTGG
GAGAGAATaaaaaaaGCATGGGGGCTTAATTGGTTCCCCTAATATGTATATATATACATATTACATAGTA
AAATGAAAAGTTTTCGTTTTACTCTGCGAGGTTAAGGTATAATAAATTTTGAAAAAATTCAGAAAAGAAC
GAGATTTTTTGATGATTAGAGGTTTCAAAAGGTTCCTTTTGAACCAAAAAGGTGCGAAAAAGGAGCGAAA
TTTTTCGTCAGACGCCTGCACGGTAACATATTGTTTTTACTGTATTATACTTGATTCCTGTCTTCTCTGA
AATCTCCTTAATTGTGTATCCCCTCTTTCTTAATTTGATTATCTTCTCTTTTTCTTCATCACTTATTATT
GGAGGTCTTCCTATTTTCTTTCCCTCTTTTCTTACTCGCTCTAAACCTAGTCGAGTGCGCTCTGCATTAC
TCTCTCTTTCATACTGTGCAAATGATGCTAAAATATTTGCCATTAATCTTCCCGATGGTGTGCTCATATC
TAGACCTTCTGTGACTGACGCTAGTTTATTACCTATTCGCTCAATAATTTTAGTAAAATCAATAATGCTT
CTCGTTACTCTGTCAAGTCTCCATACTAAAAGAATATCAGCACCGCCCACCTCCAGAAATGTTAAGGCTC
TTTGTAATTCTTTTCTCTTCTCTATACTTCCCTCCTTGGCAGATTTAGGCTCTTTGTATATTTTTATAAT
CTCCCATCCCTTTGCCCCAGCATAAGACTTGCAGGCTTCGATTTGTCCCTCTATGCTGTATCCCTTTCGC
TTCTGCTCTTCCGTGCTCACCCTAGCGTAGATGATAGCTCTCATAGTACTCCGAAATAGTCTAGGATCAA
CCATAATGCGAGAAGTGCAGCTATACCAAAATAAATCTTGCTCATTGTAGGGATTGTCTTCGtttttttG
TGAGTCATACTTCTCACTTACTCACCTCCtttttttATCTCAATTATGCCTGCTGTCACAAATACTATTA
TAGCGATAGTTATCCAAACTGCACTGTTTTTGGGATCTGTTAGGGCATTTCCAATATATCCAATGGCATT
CGTGAATGCTATCAGCAAGATTATTATGGTGGCAGTTATACCACCTGCAACCACTTTTGTAGTGTTATTT
CTTTCatttttttcattatttctacccgttcttatcacctcctacctatttatttttttcgtttttattt
ttATCCAAGAGCCCGGTGAGCTCCCGGAATTTGCGGATTTTCATCTGTACGCTTCTCTTGCTGAGCTGGA
TGCCTTCACGCTGGAGAATTAGCTGGATTTCACTTGCGCTCAATCCCTTCTCTGAGAGTTCGCCGATGCG
CTCAAGGATGTATCTTTCTCTCTCGCTCTTCACCATCATCAAGCGTGTGTTCTCCTTCGCCCGCCTGGCC
GCTTCTAAAAGCCATTGTGGCGGGTTTGTAAGGTGCATGAATATCTTTGTGCCTTTGCCCGGGACCGGAG
CGAAAACAAGCCCTTCATTGATGTTTAACTTGACACATACTTTTAGCACTTCTTGCCAGCCATGCGGGAG
GTACTTCATAGTGTTTGCCAGAAGCTCGGCAGTGGTCCATCTGAACATCTTTATGTCTGCTGTGTCTCTC
AGTGTACTCTCTAAAGATCCTGAGCGTATCACATTGTATATGATCCAGGTGTTCAAGTGTCTGGACCTCA
ACGCCTGTAGATTGAGCTCAACATTTTCGTTGCTTCTGGATTTTTTGGCCAATAACGGTGAGGCTAACTC
GTTGTAAAGTACGATTTTTCTTTTCCCGTCCAGGGGAGGGAGTCTGTAATCTTCTCTAATTATGATCCTG
TCTTCAAGCTCAGGTTTGATCTTTATAACTTGCTCTCCTAATCCGTCCACATCACCATACACATATAATG
TTGCATCGGGCATCTTTTCCAGGGCCTGGAGTGCTATGGTCCAGGATGTAATTGTTTTTCCAGAATGCCT
ATTGCCAACAATTGCTAAAAGTTGAGGATATTTTAGAAACGCCCTCATAAGCTCCCCAGAGGATTTGGGA
ATGATAACTATGTGCCTGTCACTTACGACTCTGTAATAATATCCAAATTTTTTCTTAAATACCACCCCAA
AAATTACAGCCTTTCTTCTATCTAAATCTCCCCGCCTGTATCCTTCTTCAACAAGGAGTATTGCCTTTTT
GATTTCAATAGGAATATCTTCAGGCAATAGCCTGCTTTCCCGAAGCCAGAAATCATATTCTCTAAATTTC
TGAGATATGTAAGGGTTGCTCATACCTTCTCTCCCTCCATCTGCCTGATATCTGCTTCCCCAAGTGCGTT
AACTATCTGAGCATATGGATCCGTGGGTTTGAGATCTTCCAGAACAGTCTTTTTAGCCTTGTTCTTGATT
TTTCCCAAGTATTTTTTGAATTCCTGGATGTCTTTCAGATCTGCATCCTCAGGGATTTCAACTTCGAAAA
ACTCTGCAAGTTCGAGAAGGTCATGGATGTCCCCATCTGGGATATAAAATTCAGATGTGGGCAGCAAGGC
CAGTTTTCTGATTGCTAAGCTCAACACAAGAATGTAATTCTTCAATAGTGTAGCATGCCACTGCTGATAC
ACACTTCCTTTACTCTTCTGCGTATCCTCCATCTCCTAACACCCTCTTACCCGCATAGAGCAGAA

>FWV0113
AGATATAAGTCCGATAAGTTTGCTTTAACAAGTCTATACACCTCTGGAGTACTATTATATTTAGTTTTAA
CTAACACTATTTTGCCGACCAACTCCTTGAACTCCCCAAGAGAAGTGCGTTGCCTACAGAAATCCATAAC
AGCTTCTTTGAGCTCTTCATGTGCCATATCAATTCGCCTCCTGTTCTTCCTCATCTTCTTTCTTCTCATA
ATATACTAGTTCCAGACCTGTTATGTAGCCCTCATTATCTGTGTGTATAATGGCATCATCTGCTTCTGTG
CTCTTTACTATTCTCTCAAAATCTCTGTATGTAAATCTAACCTCTGAGGGTCTATTAATCCAAAACTTCA
TAACCGCCACACGGCCTGAATCCTCGTCTTCTGGCACTGGATTTAAAATGTTCACTATATATCTATGGTT
AAAAATATCATCTGCAAGAAAGACGTGTTTCTCTGCAAGAGACGCAACCAACCTCTCTCTTATTTCTTCC
AATATTTTCAAATTCTCAAATACATCTTCAGAAGACTTTTCTTCATTCTCCACTTTCATCACATAGGCTT
TGCCTGACCTAAATTCCCTCTCCTTATCAACTTTTTCCTCAATTTCCTTCATCGTATGTTTCATTCTTTA
CTCACCTCCTTCATCAAGACATTCGACAAACTCCACATTATCCACAGGAGCCCAAGATATATGCCCCGTA
TTTGGATATTTAAACTTTACATACTTCCCACTCGGCGATACCTCCAGTACCTCAACCTCTGTTGGGTTGG
CAACTCTTGCAAATCTCTCCCAGCCCTCTCTCACCAATATTCTCTTCCCTACATACTTCTTCCAATCCAT
CTTACTCACCTCCTTCTTTTATCAGATACCTAATATGCAACCTATCTAACATTGTCTTTATGGCTATCAT
TTGACTGTATTTTAAATCTCTTATCGTTTCCTTCTCTTTCTTCCCATCATATATCTTAATGTCGTATTTC
ATTCTTCATCACCCTCATCAATTACTTTCTCAATTTCAGCCCTCATATCTATTGCTTTGTATTTCACTTT
TAGCAGTGTTTCGAGCATATCTCCACTCTCAGCAATCAAGTAGCCAGGTAAACCCAACCCGCCACTGATT
GCAGGGTCCATAGTCCTGCGTGTGCTCGCATCGATAGCCTCCTCTATCTCTCTAAATGTATTTAGTGCTT
TCTTAAGCATCTCAATACATTTTTCCTCCATCTACATCACCTCCTTCAGCAATGCGTTATTTACTATTAC
TTGCTTTAGAACCTCCAAACATCTCTTTGCTATGAGTTTCCTCAATCTCTTCAAATCAATTACGTAATTA
CTGTTTAGTATATTCTTCCCTTCCTCTTCAATTATATCATCCCAAACCCTCTTTGGCAAGAATTTCATCA
ACTTCATATCTAACTTATTACCCTCATCTATTAATTCAAATATTTTCTTCTCTATTCTCGGATTTGTGCA
ATATTGATATAAAACTTTTTCAGTATCGTCTTTTGCATACTTTTTGCCACTCCCAAACGCCATCTTATTT
ACTTCTCTAAATTCTGTTAATACATATTTAGCGAATATTTGCCTTTTATAATTCTTGAACACCACCCCCT
CTGCTTTACCATCCCTCCATCTGCTTTGAGGGATAAAATTATCATCAATTTTCATGTTTCTCAAATCTTT
CGCCTTTACGATTTTCACTAAAGGAACAACCGGTAAGTTCAGCTCATCAAATATTCTGCACTTTTCATTA
TAATCTAAGAATCTTCCTTCATTTAAATCATACACATCAAACATTAGTATTGGCGGAATTCTGCTCCAGT
CGTAATCTATACTGTGCCTCACCATTGTCTCGCCAACCAGCATTAATCTGTCATACCTTTTTAAATCAAC
TTTTTTCAACTTTTCCATAACAAAGTTATATGCTCTTCTCCACCTTTCGTTCTGAAGCTCTCCCTTGTCA
GATGTTATTTGAACATTTCTACTTCCGACTATCACTTTCCTATCCACTATGAGAAACCTTGTATTTGCAC
CATCCATCTTTTCCTCAATTACAATCTCGTCTTCCCCGTCCAATAGCATATCTCTGTTCTCTTCGCTACC
CAATAATTTTATCTTTGGATATTTAGGAAATTCCTTCATTCCGCAAGCCTCCAGAATCTCACAAGAGCTC
TACTTCTACCACTAATCAATAAGTCCTCACCTGTAAACTCATAGACGCTGTTACCAATTAACTTATAAGT
AATCACTCACTCACCTCCTACCTCCTTCTGCTCCATCTATTACCTTTTTCACGTCTTCAAAAGATAATGA
GCCATTAAGCCACAAACTCCTGCTCCCCTTTGTTGCAATCCAGTGTGGATTTGATACCGTTCCATTGTCA
TCAACATATTCGATAAACCATCCCTTGTATACCCACATTCCTACACCACTAAACACAGGTGGCTCTTCCT
CCCCTGTACTTATCTCTGGTGTAGTTTTTACTTCATAGGTGTGCATCCTAAACATAACATACTCAATTAG
CCTGTTTATCTCCTTCTCCAGATTTTCTAGTCGCTTCTCAAAATCCTCCAGTCTCTTGCAATGATAGCGA
TGAATCGCTTCTTCAACTAATTCTTCTGTTTCATAGCCATAATATCTATTCATTGCATCTTCACCAAATC
GCTCCTCAAACCATTTCCATAACTCATCCCAATTTATCTCTGTCATACAACGCCACCTCACTTTATTTCC
ATAAAAATATCCGTATTTTCTTTCGCTCTCTCGATCTTGTGCTCTTGCTCTTCCAGAATTTCTACGAGAA
TTTCGAGAGCTCTTCTCGTCGCCTCGTCTTCTACATCCTTAATCGCTTCAACAAACCTTTTTAGTTTTGA
TGGCATTTTATCACCTCCCACCACCAGCCTCAATAAATTCTACAAATTTGTCCACAATATCATCATTAAG
GTACAGAAATATCATCATCGCTCTCACAAACTCATCTTTTGTCATCTGCTTATCGTCCACAAATATTGTG
CCATCAATATTCATTACTCTTGCCATTTTTCACCCTCCTTAATAATTTTTGCTGGTTTACCTATAGCAAC
ACTCCAAGCAGGTATATCCTTAGTAACTAAAGAATCTGAGCCTACTATAGCTCCTTCTCCGATATGCACA
CCAGCTCTTACTGTAGTAAACGCACCTATAAATGCTCCATCTTCTATGTAAATAGGCCCGGCGGATAGTA
TCATTTGATACTTTGCATCATCATTAACTATAACCTTGAGTATCTCTAAACGCCCCTTATCATATAGGTC
TAACAATTTCCTATATGTATCCTTTCTATAGGGTGTAACAACATGGGCAAATATCCTTGCATTCCACCCT
AAAACTACATGGTCTCCTAGATGGATGAACTCTGGAAACACTGGATCGATTATAACCCCTGGAGATAAAA
ACACATCATCGCCCATATGAACCCCCATCGCTTTAAAAAACCTATTTTTGAGCTCCCCTGGAGGGATAGC
ATTTCCAAGCTTCGACAGTACATAGTTTAAATAGATCCTGAACCTTGGACGATAGTAACGATGCAAGATG
GAGAATTTCACCATCTAACCACCTTTACACTTTCTCATACACTATTTTTCCATTTTCTTCATATACCTTC
AAATAACTACCTTTCTCTATTCCTAACTTCTCCGCAATCTCTACCGGTATTGTTACCTTAAAGTTTCTAC
CACCATTCTTCGACTCTAACAAAGTGACTCTTACCATCCTCATTTTTATCACCCTAAAGATTGTATAGAC
TTTCTAGTATTTATAATTTTCCTTATTTTTAAAAGGCATTCAGACCACCCTTTTGAAGACTATAAATCCA
TTTTCCTTAATCTCTTCTGCAAAAGATTTGATATCCTCATCTTCACCCTTTGCATTCAATAACATTATTC
TGTGGTAATAAAAGCCCTGTCTCATAATTGATCCTGCCCGCACAAGCTCTATCATAACATTGTGCTTGAA
TGCTATCTTATTCAGCGATAAATATACACTCTCAAACCAAGACGGTTTGCCTCTCCCTTTGGAATCCCAT
ATAACTACGAGATCTGCTACCATTTCCTCACCTCCTTTTTTAGTATCTTCAGCATTTTACTGTACATATA
CAAAAAATCAGCTACTCCGGCTCCCTTGTTCTTAATATCTTCCGCCTTTTTTATTATCTCTCTTATATCT
TCTTGCATTTTACCTCGTGACCTCCTTAATTCTCTTTTTTCATTTTTTCTTCAATACATTTTCTAACAAA
CTTTGATAGATTTATACTATTCTCTTCAAGCCATCTATCTTGCTCTTCCGTAATTGTTATACTCTTTTTA
ACCATTTTCTTTTTCACTCTTTATCACCTCCACAAGCCTGTACTACAATCACTCTTCATCACCCCACGAC
AGCCATTTAGACGTTATGAAATCAATAACCACCGTAGAAAAATCTATGTCCATCTTCCGTAACTCTTTTA
AAAGTCTTAACGCATCTTCACTTGAAGCTATGACTTTTTTATCCTGAACTGCAATAAATTTGTTATCATA
TTTTTTTGTAAGCTCGGTATAGTTCTCAATAATCCATTTTGTGTCTTCAAAGCTTTTTTGATATGCCTTT
ACCCTCATCTCTATCAGCCCCCTCTATTATGTTTCTCAAGCAATCATAAGCATTACCTATAATCTCTAGT
TTTCCAGGTTTTTCTTGAAGTTCCCAGTTGCCTAAAAATAAATAATAACCTCCATTCCCCCCTTCTTTGA
TTTTCCTGAAAAGCAATGTATCTACATACCGCCAGTAAAATTCCTTTTCTATCCATACTACATCGAACAT
CATTCCATATCAGCCTCCTCCAACTCTTTCACCTTATTCATCTTCATCAAAACCCACTCAATCTCAGTTC
TATCGAGTGTTTTTATTGAGCCTTGCCCTTCTCGTATACCATTAGAAAACTCGATTGTGTGTGCA

>FWV0114
CTTCTATACATTCCAAAATCTGCTTCTCTACTAAATATCCATGTTATGAACCATACGATAGGCAAAGCAA
ATGCCAATGCAAATACAACATTTACAGCCCATTTAATATTAGGATACATCCAATTGGCATATGATTCTGC
ACCAGTTCCTACCGAACTTGATTTAAAGCCGTTAAAAAGAGCATCTATTGGATACGATAAGAAGTAATAT
AGCAATATAGCTACAAATAAATATACTATGAAGATCAATCCTGCATGAATTATGTTGTTTACTTCTAAAT
TGTCGTACATTCTATCATTTCTTTAATTTGTTGAAGAAGTAGTTTGCATCGGCTCTCGCTTTCTTTTCTG
TTTCCTTATCCTTTGTTACGTTTGCAAGTGCCAATGCCTTTCTACCTGCCTCTAAATACCTTTTACGAAG
GGATTTTCGTTTGTCTGTCGTACTTAACAGGTGAGAGTGCCTAACAGATGGTTTTTGGTCTTTTTTCCAA
CCTGTATGTTTTTTTGGTTTAAACCATTTCATTCAATCACCCTCTAAATTTTTTAGGTCTCCGTTCATTA
GGTATATTCATCCAATTCAAACGTATTTTAACGGCTTTTATAGTTTTAAATGGTCCTTCTGCAAAACCAT
ATCTCTTTCTTTCAATTTTAGGATTTGGTCTTTTTGTAACTATCTTAATTTTGTCTTTATTGTTCTTTGG
ATATAATATATAATATGTCATTTTATCTACCTCTTTTTACTTTAACTACTATTCTAAAATGATTCAATGG
GTCTATGTGCATTTTATTTACTTTAGAAACAGCAGATTTGTAAGAACTAAATTTTTTAGTTTTTTTTACT
ATCTTACCTGTATTTACATTTTTTACTATTCCTTGATATGCCATTTATTTACCTCCTATCCTTGGTAAAA
GAATTTCCAAGTTTTTATTTTTATTATTAGATACCAGATACCAAATATCAGATAAATAACTACTGCAGCA
GCCCAGACATAGTTTGCCAGATCATAGACACTACCAGTTGAACTATAAACTGACAATTCTGGTAAGATAC
CATTTAGTATCCAGTATACTAAACCGAAAAGATACAATCCACCGAAATATTCAAATATTAATACTACTGA
TGTTTTCATATTCCTCACAGTTTGATTATAATAGTGCCTCCATCATCAGATATTTCTATATTTGTTTTTT
TCTTTTTGGTTGACTTTTTCTTTACTGATGGTATACCCCATGCATTATCAACATCTATTCCCTGTAAACC
TACTCCACTACCAAAAGAAGTGCCTCCTGTATAAGTCCCACTATAAACATTGGGATTGACGTTTCTTTCA
ATCCATTTTTGTACATTTGCATATTTTTTCTTGGTTTTATCCCAATCAATTAATCCTTTTTTACTACCTT
TTTTACTATTTTTAGCTTGGGATAAAAGTTTGTCTGATATCGGAGTGTTCGAAAACTTATCAATTAATCC
TTTTTTTGTTGTTTCAAACTTGCCTGTTTCCATGTTCATTTTTTCTTCTTTTGTTAGCCAACCCATTTAA
TCACCTATTATATTTTTTTATATATTTTTTAATTGCAGATGAAAGGCATGGTGCTTCTACTAATTTATAT
CCCTTTTTAAATCGTGGATGCATCCTTTTCTTTATGTTTTTAATATGTGCTCCTTTTGGAATAATAGTAT
AATCAACTACTTTATATTTTATTTTCATTAAATATCTTACCATTTTATCTACCTATTTTTCTTTTTTTTC
TAATATACTTTCTTTCTATCTTTTGCCTGTATTTCCAATATTTTACACTACTTTTTTTGTTTTGTAACTT
GCTTAATTTTCTATTGATTTTTTTCAATTTCTTTTTTTTCATACCAATCATCTCTTATTTTTAGTTGGAT
GGCGACAATTGGATGTTCTATTTCTGCCTCTACCACCGTGCTTTAATCCGTATTGACTTCCATCCTTTTT
TCCATATCTACTATTTCTTTTCATTTATATTGCTCCTATCTTTTTTAACATATCCATACCAAAATCAAGT
TCAGGTTTTTTCTTAACTTTTTTCTTTTTGGACTTTTTAACTATTGTAAAACCGTAAAATGGATTGTATA
CTTGGCTTTTCCTAAATTTCTTTGTCTTACCCCAATAACTTCCCCATCCCCAATCTCCACCAAATGCTGG
AATTTTACCTAATTTAAATGGAAGGAACATTTTTGGTGTTATCGGTGGAGGTGAAATTGGAGTTACTGGG
TATGTAACGATATCTGCTATTGTTTCAGTTTTTGGAATTTGGATGGTTTCAGTTTTTGGTATGGTAATTT
GGGTTGGTTTGGGGGTTACAATAGATTTAGTTTTTGGTATGGTTATAACCTCTGTTGAAGAAACTATCTC
TGATGAAAGTTTTGGATTTATTATTACTTCACTTCTATGTTTTGCCTCAATTATTTGATTTGGAATAACT
TCTATTGGTATTGTAGCTATTTCTCTTTTTGGTATTTCTTTAATTTCTTGGCTAGTTGCAATTGCACCTG
AAATACCGAATGTTGATATTGCCGACATTGCACTTGTGGCTGAAGCAACTGTAATAGCAGGGGATACAAT
CCCTTCAGTTGCTAATACAGAGGGTAATGTTGAGCTTAATGCCTCGCCAAGAACTGCACCTGTTGTTACT
GCACCTCCTTTTGGTAATGTTCTCCATCCCTCCAATTTAGATACCAATGATGATATTGCACTTTCGTTTG
ACAAGAATGTTACTGGTTTTTCTACTATTGTTATCTTGCCTTCTTTAAAACCTGTTAGAAGTTTTGATAT
GCCTGATTCAAAGTATTTTCCTTTTATTAACCCTGATTCGAATACCCCTGTCCCTATATGGGGTGTCGCC
TTAAATTCACCCATCACTTTTATTGGAAGTTTACTAGTTCCCACATTCATTTCTTCTGAAATACCATATG
CCTTTGATAACCATTTTAATCCACTACCTTCATAAACCTGTGGACTTTTACCATAAGCACCAGATACAAA
TTCTTCAGCAACTAATTTAAATCCACTTTCACCAAATTCTACTGGAACTGTATTCTTACCATATGCCTCA
AATGCCCCAGTTATTTTATTATTGACTACATTCCTAAAAACACCTGCTGAACGGGATACCTGTATATTTT
CACCTATGAATTTGCCTCCTGCTCCAGTTCCTTCCATTTTAAAATAATATGTTCTTCCAGTATTCGGTTT
AATGCCTTCAAATGTTAATTTTACATGCCCTCTTATAATTCCAATATTCTCTCCACCAACTTTTACCTGT
ATATTCTCTGTAACTGGTCTTGCATCTACTATATACTGACCACTTTCTGTTGTTTTAAGTGGAACGTCAT
ATTTGGAAAATATTTTACCTCCAGTATGATAACCTCCATAAGCCAGAATTGATGTTGATATCAAATGCCC
TACTTGAGTCCCAAGATGCTCTGGGTCGGTAGTTGCAGTTTCATATAATCCTATTCCTGCCTGTGTTACA
CCTATTATACCTGCTGCCGTCATCCCTGTTTTTATTATTTTTGCTGTTGCTCTTCCTGCTCCTGTAGTTC
CAAATTTGCTAACTGTAGATGCAATTTTTCCACCTGCTGTTAAACCCCTTCCGACTTGATAACCTGCTGT
TAAACCTTTTACTGCATATCCAGCACCCATAGTTGCAAGTGGTATCCAAGTAGATTCAATTGCTTCTGGA
GATGTCCAAAATCTGCTAGTATATCCCCAAACATCTTCTCCCTGCTGTTGGTGAAGTTCGAGCATTCTTG
CATATTCCTCTTGCTCGTATTCGTCATATCGTCCCATTCCCCAATTTATTAGTGCTGGTATTCCAAGCCC
CATTATCTGTTTTGCAACATAAATATCTGTTCGTTCTGAACCATAAACCTCTTTATAAGTTTCCTTTGGT
GTTAATTGTGTAAATCTATATTTTTCATCTTTTTTTTCAAGTCCATATCCTGCTTGTCTATACATTTCAA
GTGCTGTTTTAGTTTCTAAAAGATTTGCAAGTGCTACTTTTTGATTCAAAATCATTTCATCAATATTCTG
GTAAAATTCTTTATTTGTTTCATAATCATAAGTTTCCTTGAATTTTTGGAGTGCAACGTCCCTTGTAAAG
TATTCATTTTCCTCAATAGTTCCACTTTTATCAATATCTACTCCCCACAAAGTATCTGATTCACTTGATC
TTATCTGGCTAATTGCAGTTGTATATTGTTTACTATACTCAGGAAACTCCTCTTTAAATTGGATTAGTTG
TGACAGGGTTGCTTTTCCTGTTTCAAATTGCTGTTCTAGCTTTGTTTCCTCCTTTAGAAATAACGATTGA
TCTGGGGTTACTCCATATTTTTCATATGCACTTGTCTTACTAACATCTTTTGGTTCATTATACGTTAATT
GGTCAATTGCCCATTTAATTCTCGCATTTTGAGTCATAAGTGGGGGTGCATCTTTTGCTTTTTCTGTAAT
TTCATAATATGTAAGTGGGTTTCCTGCTACATCTGTAGGTCCTTGAGGCAATTGTCTTGAAAATGGATAT
CCAAATGTTTTTGAAAGCCAAAAAGGAGTCGCAAGTGATGTTGTCTGTG

>FWV0116
ATTTAAAGCTTGTAAATGTTTACTACACCCGTGAAATAGAGATATATAAAAGTGCACCTACCCCTTCCGC
TCCGTATGGAGTGAGAGTGATAGACGAAGAGAGGTATGAAAAAATGACATCACACATTGCAAATAGGTAC
GAGGATAAAGAAAAGGAAAGGTGGTTCAATAACTACGAAGATGCGAAGAAATATGCAAGGAAGCTATGTG
ATGAATTCAAGGAAAAAACACTTAGAATGTTAGAAAGACAGAATATACCAAAATCAGCTATTAAGGTATA
TTATCGCTGAGGAGGTGAGAGAATCCAAGGGTATCGCCGCACTCAGCTCTTTTTCTTAATTTTTATGGGT
GGTTTAGTGGGGGCGATGGGATTTGAACCCACGAAGCTTGCCACAGGCAAGCATCCCTCCACCGTGGCGC
CTACGGCTTCGACGGGACTGCCTTTGACCAGACTTGGCTACGCCCCCAATGATAAATGGTTATATATAAA
CCTTCTATTTAAACATTGCGTTTAAAAGTAAAAACTTTAATATACTACAGCATTCTGTTTATATATGAAA
AAGTTAGATGCACAAATGGTTGCAGAGATTGCGAAATTAAGAGCATTGGGATTTTCGCAAAAAGAGATAG
CGGATAGGTTTGGCGTGACACAAACAACTGTAAGTTATCACTTTAAAAGATTGAGGGAGTTGGCGTTAAA
AGAAGGTGAAGATAAGGTTTTCCGCACAATAGTTGCATCATTGGTTGGATTGGAATCTGGAGCCCTTCTT
GCATACCTACTCTCACAACTGATGACAGATGAGCCTAAATAGTGTTGTTGTTTTGGGTGGTAATATGGAG
GTTAAAATAACAGCATTTGTAGATAACTGGAAATATGAAAAGAAAGGTGAGCATGAGCAGTTTATCGCAG
AGGGCAGTGGAAAGCTAATTATACGCAGATTTGGCAATAACTATGAAGTCAAATATGAAGATGAATACAC
CAGCGTGATGGGCTTTGATTGTCACCTTATAGATGCCGACAATGTTGAGATCAACTTTAACTTTTATGGC
GGAGCTTTGAAAATCAAAGTGCCAAATGGCATTCCAGGAGATATCTGGGACAAGCTCTACGCAAACACTT
AATTAtttttttATGGGTGGTATTATGGGTTGGAAATTAATTGCAAAGGTGAAGTTTACAGATGAGAAAA
GAGTGCTACTGTCGTTTGCTAAAACCTTGGTCAAGATGAATGCACAGTTTACTGTGGAGTTTCAGAAAGA
TAAAATGATGCTATATTTGGTTGACCCAGCACACATAGCCCTGATAAAGGGTGTGTTTCCTTCAGAGTGG
TTTGTAGAGTGGAAAGTGCAAAGCAGAATGAAAGAGAGGGATAGAAGGGTTACAATAGACTCAGACAAGC
TCCAGCAAATACTGTCAAAGGCAAAGAAAGATGATGTAATAACGTTTGAGTATCTGCTAAAGAAGTTCGA
GAACCCTGATAAAGAGAGAAAAATCAACATAATCATTGAGAATGAGAGATACACTAAGGAGTACAGTATA
GAGGCAGATGAGCCTGATTATTGGCCGAAATACCCAATACTTACATTTGATGCAACAATAAAAATAAAAG
CAGATGATTTCATAGAATACATTAAGGAAATCAGCGAATATGATGATTCTGTGGTTGTGGAAATCTCCGA
CAAAAAGGTGACTTTCAGGACTTACATCACAGACGCAGAGAGTTTAAAGATATCCCCACAGGTTGAAATC
ACAACATATCCTGAAGATAAGCTATTTGTCATATTTCCAATAGACTACCTGCTTTACCTGACACCATTGC
TCAAACTACACGATGAAGTGATTCTTGACCTTAGAACAGAATACCCACTAAGAATGAAACTCTCCCTTGG
TGAGGTAAAAACCACATATCTGCTTGCTCCCAAAGTACCTGAGTAATTCTTTTATAtttttttCTTTTGG
GTGGTAAAAATGTCTGATAAAGAGAAGAAACCTGTTTATATAACCTACATTGGAAACAGAGTATACACTC
CTGAGAAATTTGAAAAGGAGGCTTGGAAATACGGAGTAAGCAGGGCCATACCTCCAGTATGGGCTACAAA
GCTTAAAGATGGAGACAGAATATACACACTCTTTAAGAGaaaaaaaTACAGTGTAGTAACAGGATACTTT
GTTGTAGGTGGATACAGCTTTACTGGTCCAGATGCTGATAAGCTAAGAGCGTATTACAGAGAGCATCCAG
AAGAGTTTGGCATAACTGATTGCTACGAAGGGAGTGGTGAGACCATCCACCGTGGTTGTGGCTCGTATGT
GGCTGGCGGTGGATGCTATACAAACGATTTACAGGGAGCTATGAAGAGAGTGGTTGAGCTGATAAAAGAG
AACAAGTGGAAAGTGAAGATATTTGTCAATGGAAGATATTATAGCCTTCCAAAGAAGAAGAGAGTTCAGT
TACCCTTCACCCGCTCAATAGCAGAGTATTATCTGGACTTGGAGGAGGTAGATGAGGAGGAACCTGTAGA
CAAAACACACATCCAATATATCGGAGATTATCATCAAATTACaagagtaaaaaagagaagaaagagaaag
aagTGATCTTCTCTATTCTTTTTTGAGTAAAGTTTATATACTTTGAAAGAGTTACCTTCCTTGCCGTAGG
TTGAAAATTGAGTAAAAAATGTTGGCAGCGGTGCCGTTGCCGTGGGGTGGGGAGCATTCCCCACCTCATA
ATCTCTTGCGATTTTGGGTGGTAAAATGAAAGGGGTGCATAAAATCACTCTATTCAAAACAGTAGTGGGT
TCCCATTTATGGGGAATGCAACGCTCTGATAGTGATACTGATTATTTTACAGTATTTGCGTATCCCACAA
AAATATTTCTTATGGGATATCATCCAAAGATGTCGCTTTTTAAACATGGAGATGTGGTGGATGAGCACTT
ACATGAGATAGAGAAAACTGTTCAGCAACTGATGAAGGGAAATATCAACTTTATCTTAGGCGTGATGAGC
CCTGTTGTTGTGCAAACCTCCAAGTATCATAAAGAGTTGAAAAATATAGTGGCCGCACACCCTCCCAAAA
ATGTATACCACTCTATCCGTGGATTAGCTGTGCATAATTATAAGCTATATGTCAAGGAGAGAAAAGATCC
CTCTGAGAGGAGGATGAACAAAATACTGAGAGTTTTGCAGTTTGGGATTACTTTGCTGAGAACTGGTAAA
TATGAGTTTAAGCCATTTTATGGAGGCACACCAAAGATGGTTGAACAGATGATCTCCGAGTTGGATAGAG
CTTACAAGGAGAGTAAGCTAGAAGACTCTGTGCCTGAGGATATACTCAGAGAGTACTTATACAGAGTACG
TATGCGGTTTCTTTCTTAATTTTTTATTTTGGGTGGTAAAATGAGGCTAACTCTAATTCATGGGGATGCT
TTAAAGTATATGAAAACTATGGATAGTGAAAGCATAGACTTAATACTAACAGATCCGCCGTATAACATCA
GTAAAAACGTTAAGATAACAAGGAATGGGGGGAAATTTGGCAAAGCAAAGGATATACAGCTTGACTTTGG
AGAATGGGATAAGAACATAATCTCGTGGAGAGATTACATAGATGATTTTGCAAGGATACTGAAACCATAT
GGCGTGTTAGTTATGTTTTATGACAAGCTAGAGATTAGCTGCATTGCCAAATATTTACAAGAGAAACTCG
AATTCAAAGTGAGAAATATAGGTGTGTGGATAAAGAGCAATCCGGCTCCACAGGCGAGAAGGGTCAAATG
GCAGGATGGGAGTGAGTTCTTCTTAATTGCCACAAAGAATAAAGGTACTGGGCATCATTACAACTATAAA
CTAGGACAGTCACCAGATTGGTTTAAGTGCAGTGTCTCTTATAAACATTACCATCCAACGCAAAAGCCTG
ATGCACTGATTGAATGGATTATGAAATACTGGAGTTATCCGGGAGATGTTGTATTTGATCCATTTTTAGG
AAGCGGAACGACAATGGTTATAGCAAAGAAGCTGGGGAGGGATTGTATCGGTGTTGAAATTAATGAAAAA
TACATAGACATAATAAAGAGACGAGTGAGATGGAACGAGGGACTTGACGTGGAATACATTGAAAAAACCG
TATTTTGATTTTTATTTTGGGTGGTAATATGGATGAGATaaaaaaaGAGTTGGAAACAATAAAGAATAGT
GCAGATAAATGCTTGGATATGGCCCTTCATATCCTAAGTGAGGATAACAAGTTAGATGATGATACTCTCT
GGACTATAAACCAGCAAACGACAGATCTGACAACTTCAATGCTTCTCCAGCTAAATACCGATAGTACAGA
GTTAACTATAGCAGTACTCAGTTCAGTGATAAAAGTGATTGCAGATACCTTATCAATCTACTTAGAAGAT
TTAAAGGATAAGAAGCACTCCGATGAGGATATCATGTATCTATGAGGTGATACTATGGAAGAAGATATAT
ATGACGAAATATTAATACTTGATGATGAGCCTATGTC

>FWV0117
GATATAGGTCGATTGAAATGAATAAAGCAATCaaaaaaaaTATAGAAGCTAGAGTTGCACCAGTAACAGT
ATTTGTTATGTTACTATTAACATCATTATTTGCAATGTTTGTAATGTTGCCGACAGTAGAAAACGTAAAA
GGTGCAACAACATCAGATTTTAGCAATTATATTAATCTTTCAGTTGTACCATCACAGGTATCTGGCACTC
AATCCAACTTTGCAGTATTAGTATACAACTCAAGTTGTACTGCTCTCGATGGATTGGATGATGATGATTT
CGCtttttttGATGTTGCAGGTAATGAATTGCCATGGGAGCTTGTTGAATGGAACGACACTACAGATACA
CTTGAGGCATGGGTAAATGTTTCTTCTCTTTCAAGTTCGACAAGTATACATCTGTGGTATGAAGATGTTG
CTGATGTTGCTGATTCAGATgggggggAATATCTACCGACTAGCGTATGGGATAGTCATTACAGATTGGT
CTTGCACATGACAGGTGGAAGTGCGACAGATATTGATGATTCTACTTCAAATAATAATGATGTTATTGGC
GATGAGGGTTCACCAGCATACAACGAAACAGGTCAGGTCGGCAAGTGTGTAAGATTTGATGGTTCGGCAG
TGGACACAGGTGATGACTTGAGGATTGCAGATTCTAGCACATTAAGCTTTGGAGATGCAACTAACGATGA
TGAATACACTTTTGAAGTATGGGTAAATGCTGATGATATATCATCAGATGATAGAACTGTTTTTTCAAAA
TACGGGACAACAAAAGAATATCAGGCACAGTTACGAGGTAGTGATACCCGTGCATATATTGTAGATGAAT
CTGTTGGCGTTGGACAATCTGCAAGTTCTTCAGCAATTCCTACCAACTCATGGGTTTATGTTGTGTATAC
TTACGATGGACAGGGTGGTGGTGATGCTTATCAAGGCATGTTAAATTACATCAATGGTACAGCCCAAAGC
ATGTCATTGTCTACAGATGTTGATACATATGTCGCAATGCAAGATACACCAGTGGAGTTCCAGATAGGAG
CAAGACAGGATGACAAAAACTATTTTGACGGGCATATTGACGAAATACATCTATCAGATATTAACCGTAG
TGCATCATGGATATTGACTAAATATAATATGATGAACAACAAGACCAACTTCTTTACATGGAACACAACA
TCAAGTTCAAGTTCGTGTAGTTTAATCTTACATGGAAATCCATCTGGAAATAGGACATATACTCTACAGG
GTGAGGCAGGGCAAACAAAGTATGCAAATGAATCTGGAACATACTACCAGACAGGAGAATTTAATTTTAC
AATTGTTGGAACAGAATATTTTGAAAGATTGACAGTTAATGTTTCAGATATTACAAACGGCGTTATTGAC
GGCAATGATATTTATATCTCATTTGACGATGATAACAGTTCTTGGAGTGGCAACTGGCATCAATGTTCAG
ACGGGGGAGAAAGCATAATTGTCAATGGGACTAATTGGGATGCAAATAATTGGATGAGTGGTACAAATCC
GTTTACAGCAGACGGAGATTCAGATGGATATAAGGAAATCCAGAGTACAAGCTCTATATGGATGAGAGTA
AGAATTGACATTCCAGCAGATGCTACAAATACAACCCATGCGAATTATGCTATGACATGGGATGCAGGTA
AAATGAGTTAGTGAGGTCGATATGAATAAAAAAGCCATATTGGTATTGATATACAGCATACTGATATGCA
TAAGTTTTGTGAATTACATTCCTATAGTTAATGCTGCAAATAATGATGGTACAAATGAGGGGGAATATTA
TTTTGCATTGGGGGATAGTATTACTGCTGGTAAAGAGATAGATAATTGTGTAGGTTCATTTACATATTCC
AAAGTATTCATTTCTCAAATGGTATCAAAATATGATAGTGGTAAATCTGTAGACCACGTAAGTGACGTTG
GTGCTGGTAAGGAATCAGATTGGGGTATAGCTAATTGGAATACATGGTACAAGAATAATAGCGTGTTCTG
TTTTATGTTTGGAAATAATGATTGTGCAGTATACAATAACGGTTCAGATACAAACTATACGCCTGAAAAG
TATGCAAACAATATGATGGAAATGTACAATATGTCAATAGCAAACGGCTCAAGCACATATTTGATGGCAA
TGATTGGATATTGGTACGATGTTGCAAGTGGCGATTGGTGGGTAAACCCTGACAATTGGATACCTTATAT
AACAACAGCTATGAATATCTGGAAAAACCATAGCATACCATATGTTCCAGCTTGGGATGCAATAGATGAA
AATCCATGGGATGGAGTTGTGCAACAGGGGGATAACAACAGCTACAATTGCTATCCGACAGGCAGTAGAA
GCCATATAGACGAAACTGCACATGGCGAACTTGGAGATTTACTATGGTATTTCATTCAAGGGTGGGATTA
CAATACGACATACTATTCTGGAAACAATACTATGATAGTTGATGCTGATTACAACGAAACAATTTTCATA
AATAATAGCTACTGGGATAACAGCTCCATAAATGTAACCTGTCTTGATAACGATACAATAATTAGCCATA
CCATGCAAACTGATTATTTTAGTAATGATATAATCCGTTTTGATATACAGAAAGGATACACGTATAGCAT
TACAGACAGTACAAGTAGCAGTTCAAACACTTCCCCATTTATTGATATTTGTGGGCTTACAAACAACAGT
AATTTATTTACAGGCACAAGATGGGGCAATATAACAGTTCCAACAGCAAGTGATATAGATGGAATAGATA
GCGATGACCAGATATTGAGTGTCGAGGAATATTATGTAAGAATTGACAATTCAAGCAACTTTAATTCCCC
ATTTATCAATGAATCGGGATTAAATCAATGGTTCAATTTGACTAACACTGTAGATTACTATGGCACACAT
TACTACAATGCAGGATTCAAAGTAAAGGTGGTGAGTGACTGAATCGCATATACCAGATACTGATATTATT
CTTAttttttttAGTTTTAAGTAGCAATATTGCAAGTAGTGCATATACTATACTATCAAACGGCGATTGG
GGGATAGAAGTTGAAGTTCAGGATTTGGGAAATGTTTCATACACTCAAATTGATAGTGGAACGTGGGGAA
TCGAGTTAAAGATGGAATATTATATTAGTGGATGGTATAGCAATTGGTGGGTAATGAACTATGTCAATTC
AAGTAGACCGACAAATCTAGTTGCTACAACTGTAAACAGCTCAACAATAAATCTAACTTGGACAAAGGGG
AATAATACAGCTACTACCTATATTAGATATAGCACAGTTTCTTATCCAAACTCAACGACAAATGGCACGT
TTCTTTATAATGGTACAGGTTCGGCATATACTCATACGGGGCTTGATAAAGGAGCTAAATACTATTATAG
TGCATGGGGGTACAATACAACAAATGGCTTTTCAAATGATTATGCTACAGCATACGGATATACGAACCCA
TATGCACCGACAAATGTAGGCACAAATTCAAATACATCAACAACAATAAACCTGTCATTTACAAAAGGTG
CTAATACAACTCACACATATATTAGGTATAATGAAACCACTTATCCAGACTCAACGACAAATGGGACATT
GGGAGCAAATGTAACGACATCTTATGCAGTAATATCAGGTTTAACATCAAACACAAAATATTATTTCAGC
TTATGGGGATACAATTCATCATCCAATCTTTATTCAGAGCTATATACAACATATATCGGATGGACAAGCT
TTACTCCATCCCCACCAACAGATTTTGAAGTATATTCCTATAATGATACACAGCTAAACCTATCTTGGAC
AAAAGGAAGTGGAACATATACAATTATACAAAGAAAAACAGGCAGTTACCCAGTAAACTACAGTGATGGA
ACAAACGTATATTCATCAACAGGCACTTCATATAAAGATACAGGATTAAATGCCTCTACAAGATATTATT
ATAGGGCATGGAGTAAGGTAGGTACAACATATAGTGATACAAATGCAAGTGCAAATAATTATACACGACC
TCAAACACCGTACAATGTAACTGCTAGAGTAAACAATACTGATCTGGATATAACGTGGACAAATGGTAAT
GGAACAGATACAGTTGTATTGGTGaaaaaaaCAGGTAGCTATCCAGCGAGTGTAACAGACGGCACGGTAT
TGCAAAATAGCTCTGCAACATCATATACAGTTTCAAATGTAAACAATAGCGACTACTTTTCATTATTTGC
ATACAATAGCACATCAAATATGTATTCAATAAAATACAATGTTGTCTGGGGATTATTGGAAATATTTGTT
TACAAAGAAGATGAGCCATGGATAGCAATTGGAAACTACACAGTATTTGTTTTAAATCCAACAACAGAGG
AAGTTTATCAGGCAACGATGCAAAATAGCCCAACACGTATAGATGTTTCAGATGTGCCAAATGGAGAGAG
CATTACAGCAAAAATATCGAAGCAGGGGTATAAATC

>FWV0118
CCCCATATAGTTCCACGCAAAGTTGGCTCTTTCAGCACTACCTTTCCTCTAATCATTCTCTCGCCTCCTT
CTCAAACATCTCGGAACACTTTTTCCATTTTCCCTGAAGCTACAAGTATCATCTGCTTCAACACAAAATC
CACACCATATTGTATCAACGAATTCCTCATCTCCACTTGTCCTCGGGATTAGTTTTACTATTTTGCCATT
CTTGACTAATACGGCTCTTTGCGGAAATTTATTTTCATCGCCATAATAGTGTATGTAAAAGCCGATTAAC
CCATCTTTGTGTAACTTCTCTGAATAATCTATATCTATCATTTCTTGCTCGCTCATTCTCTCACCTCCTG
GAATATTTTACGAGCCTTCCTTCATCAAAATCCCCACCTGACCATACCCACGCAGTCAGGTAGGGAACAC
TTGGAAAACGCCGTAGTATTTCCTCAGCAATTACTTTCTTGTTCCTTGCCCACTGCACTGCTTGTAAACC
CCCACCAGTCCCACTGTAATCTTTTGTATCAAGTTTTTCCCTTATCTCCTCTATCAGAGCTTTTTGAACA
AAGACTGGTTTATCTCTGTAATATAAGCCTGTGTTGACCAGTTCTCCAAAGAGACCTATGTAAGCCTCTG
GTTCATTGTGTATGGTGCCTGTTGTCCGTGCAAACTGTAGTTCAATGATTTTTCCATGAACATAGGGCGA
GTGCACCTCCTCTGGATGTGTTATAAATACATACGCCTCAGTCTTCATTCTCTCACCTCGCTAAGTAAAT
CATATCTCACTCCTTCTTCCTTCTTTGCTTTTAATAAAACTCTCTGTATGACTTTCTCTAATGCTCTTAG
CTCTTCATATGTTATTGTGTAAAACCCGCTTATATTTATCGCTCCACCGTTTCTGTCATATACTATCCAA
TCCAGCACTTTTTCTGTTCTTTCTGCAAACTCTTTTTCCAGCCCTGCATCCCTTATTTTCTTTAGTTTCC
TCTCTTGCACCGGTATGGTGTAATATCCTGTGTCCAGCCACACATATCTCTCCCCTGTGTGTTCCTCTAA
ATCTTTCAGTATCTCATCGCTCTGATTTCCATACCCTGCAAACTGCTGTGGCTTCACAACTCCATGACAG
TTCCAGATGTCTACTATCCAGCCACTCGGTAACCCTCGCCCTTGCAAAATTGTCATAAGCTCAATCCCGC
TCATTATCTCACCTCCTGCTTTCACCTTCTCAAAAATAAAAAGAGAAAATTACATGCTCACTCTCTCTTT
TAATACCTCTTCAGGTCTATGGCATCTATGGGCATCTCTTTAAGAGCATATGCCTTAAACTCTTTCCATC
CGCCGTTTTTCTGATATTCACAGCCATAATTTTGCCCGCCCTCAATAGCATCTATGAGAATGGGTAATCC
TCTCTGCACTATAAGATAATAATCATGTATCTCCGATACGCCATTCTCAAAATCCCCGTATTCTGCGTGC
CCTATCTTCATGGGTTCAATGTCGCTCCCTATTCTCACAGTTCTTATGTCATCACTTGCCACACTGATGT
GGTCGGCTATTGTGCCCACTTCCAAAATAAGCTCGTGCTCATATTCCATATACTCTATTCCGCTCAGCTT
GCCTCCCTGCCCATTATTTACGCCTTGGGTGGAGCCGGGAGCCTCTCCACCCTGCCCTATTATCTGATCT
ACCTCTTTTATGTCCATTTCCTCAACCTCCTTCCCCCTATCGGGGGGATTGCACGGGGAGGCGTTGAAGC
CTCACACCATGCTTATTTTTCTACCTCTTCAGGTATCGTTTCTCCTTTCCGCATAATCCTTTCCGCCAAT
TCAAATAACATCTTCTCTTTCTCTTTTATGCTTTCTGCGTTTCTAATAGGGTGCTTCTTTAAAATTCTAA
GATGTTCATTGATTACATAGATTTCTTTCCTATCCCCTTCCAAGCCTGGAGGAATCTCTTTACCCTTCAC
CATATACCCTGCCATACCAAGGGCCGCTAATTTCTCTCCTTTAATTCTCCTCATTTTCATTCACCTCACT
TTTCTATCTTAAGGCATTCAATCTCATGCACTATCTCATGCACTCGCTTAACTATGTGCATTCCATTATC
TAATAGAAATACCAAAGCCCCGTTTCTATAGTCAGGATCTTTGAAAATCCCCGTTATAGTTCTAATCTCT
CGCAGTTCCCTACCACTATTATAAATGCCAATTTGTTTACCTAATATGTGTGGATATTGCTCGCTTACCT
CTTCCAATTTCTTAACATAGTTATTCATTTTTCTATCTACCTTTTCCATTTCATTCACCTCATACCATGC
TTATTTGCACATCAACTTTTTGAGGTAAATACCATGCTATCCTTCTCTTTGAAAATCTAAATCCCATGCT
TTTTAACTTCTCTCTTATCTCCTCGCTTGGTTTTTCTTTGAAATAGATCCATGTCCATTCTCCCTCATAG
ATAACTTTATAGCCATTCTCCTCAATCTCTTTTATCTCCCTTGCCTGTGGTTCTTTCACATTCTCATCCA
ATTCTACACTTATAGCACATTCATAATTTTTATTGCCAAAGTCATCATACCATGTATATAGCTCTTTAGT
TAATCCCTCTCTCTCCAGGATTTCCCATGCTTTCTTTTTTACTTCCTCTATTTTAGCCCTGCACTCATCA
CATAAACCATAAAATCCTTTATTTTTGCACTCTCCTTTATGTGGTTTCTTCGCAGTGATATAGATATTTA
CCCAGCCATACGCCGTTCctctctctcctctcactctcACATTTTTATAGCCAAACTCTCTCGCTAATAC
TTCTTTTATTCTTTTATTCCTTTCCCTTACTCTCATCCCAATCACCCATATTTCATAATAAAAAATTAAA
GAAGAGGTAAACCCTCTTCCTTAAGCTTTTTCATAAATTCCTTGCATCTTTGGTTAAACTCTGGATGATC
CTTGCTCAATTCCCAGAGATGATAAACCTTGTGAGATTTGGGGATGAGTTTTGCCAACCCTACCTTTTCT
TTAATTTCTAATTGTACTATTTCATCCGTAGTCCATTGTGATAAATCTATCTCTCCACTGTAGATCCAAT
ATTTTTCATTCATTTCCATTTTGATCACCTTAAACCCTGAGTTCAAACCTGGAATACTCAAATGCATTTG
CTCTTCTTTTTGCATTCTCAATGAGTGCAGTTATTTCAACATCTACATCGCTATTTTTCAATAGATTTAT
GTACATTTCTATATCATCTTTGAGTTGCTCTAAATCTTTAATCGCTGttcttttcatcgctcttattact
ttatctttcattcttctattcatttcattcatttccatttcGATCACCATGATCCCTTATGCAATGCTTA
TATATAAACATTTCGCATAAAATAACCATTTTTCTTATATGAAACATAAAGTTTCATTTCCTTGTGATCt
tttcttttttttttttcttttttttcttttttttCTTCCTATGGCTATCTGGTCCTTATTATAGCTATCT
GGTCCTTATCATGCTCCTGGCCGTGCTCTATAGGGAATTTCCTTATGATCCAAGGGATTAAGGACCTTAT
GGAAGCGGGAAAAAAGGGCGTGAAATATGGGGGTTTTATGCAAAAAATGGGTATCCGTGAGGTCGATTAT
GCCTATTTTCCTATCCAAATATAACGAAATGATAGGTTATATCGAAACCTTTTAATATAATAAAACGATA
GGGTATCGTATCCTTTCCCACATCAATaaaaaaaGGTGATCGGTATGAGGCCAATACTTAAAATTGGGGT
TAGAATCCTACGCCCTGGAGAATATGAGGCCCTCCGTGAGGTCATCCCCAAGGAGAAACATAAGATTATG
CTTGATGCTGCACTATTCACAGGTATGCGTTATGTTGAGCTACAACGGTTTAAATCACACCCATCTTGGT
ACGATGAGCAGGGAGGCTACATATACCTGCCCCGTGAGGCCTCACAGAAAAAGGAGAGGAAGATGAAAGA
TAGATATGTTTACCTATCCTATGTTGGAAGGGAGGCCGTATCTAAATTCTTGAAAATACGGTATAAACCC
CCCTCAAGGATCACCTGGAATGAGAATTTAAAAAGGTGGGCATCTGAGGCGGGACTAGACCCTGTGGGCA
TATCTGCTAAAACTACCCGTAAAACTTGGGAATCGTGGCTTGTGGCCTCTTATCCTGACCAAACCCTGCT
CATCGCAATGAATCAAGGACATACTGAGCTTACCGCTATGAAACATTACCTTAATCTTCCTTTCACCAAG
GAGGACCTGAGAAAAATTAGAGTTTATACAAAGGGGTGGTGCGATGAGGAGGTATAGAAAAACAAAATAT
GAAAAATACGAGATTAAGCCAGTACCCATATACCACTTAGATGCGGACAAAATCATCTTGCGGAGAGGGT
TTGCCTTCCTACTTGCCCTTGTGATTATATATGGGACCTTTATAGTTGTGTATTATTTCCTTGGGAGG

>FWV0119
ATaaaagaaaaagaaaaagaaaaaaaaaGAGCGTTTATTAAATTAATAAAAATAAATACAGAATAAACAC
AGATTATTCTTATAGTGTCTCTTTTCTACATGTATTGTTAAGGCATATGCTTAACAAAGTAAAGAGGATA
TCTTATCAAGGAAACGAAAGTTTTAAATACTCACCTTCTCAAGCATCTTTTCCTCGGGAATAGTAATAAT
AACAATAACATTTATATACAACGAATGCATATTCTTACCTGTGAGGTGATGAAAAATGATGAGGTGTGGT
GTGCTAATATGTGAAGTGAGAAACGGAGAGATAATCTGCTGGGACGAGGATGAGAGAGTTGAGCTGCGCT
CAGATAACATGAGAATACACCTCAGTGGTGTGCTCGACATCAGTGAAGAAAACAACAGATTGCGTATAAG
CACAGAGAACCTACGAGTTGGCGTGGATGAGGATGGAGCAATAAAAATCGTTGGTGGTGAAGAATGAAAG
TGAGCAAGAGCTTCTCGCTTGACCTTGAAGTAGTTGAAGAGCTTGCGAAGAGAAGACTAGGCTCAGAGTG
GGTGAACGAGCTTCTGCGTCGAGAGCTTGGGCTTGAGGAGGATTGATGCTGAATGAGAGACACTGACATG
TATGAGGAGTTTCTCTTTTTTGTAGAGGATATACTTGACGAACTCAGTGATGAGTATGAGAAATTTGATG
AGAGGGAGATAACAGAGAAGGAGCTGCAAAAACGGTTTAAAAAGAAGATTGATGCATTGATTTTAAAATC
TAAGGCTTTCAGAGAATGTTTAAAGGAGGCTGATGCGGAATGAGTGAGCAGGAGGGCAAGAAGAAAGAGC
AAGTTCTGAGCGATGAAGAGCGAGAATATATCAGACAGCTTTTCACAGCAGAGCGAATAGACATCACGAA
AGAGCGAGGCCATATGGTTAGCACAAGTAGAAAGAAGCTTCGCAAGTGATGAGGCATGAAACACGATGAT
GGAGAGCTGAGGAGAGTCACAAGCGTGTATTTGAGCGACGCATTAATCTCAGAGATAGACGCAAGAAGAG
ATATTCTGAGTCGCAACGCATTCATCGAGTCGTGCATTCGTGCAACGCTTGACAGCGATGCTTACGCACT
TCAATTAGAGATTGAGAATGAAAAATTACGCAAAGAATTACAGAAGTTGAGAAGAGAGCTTGAGCATCTG
AGAAAAGAGAATGAGAAGCTAAAAAGTAGACTTGCGAGACTGCAAGAGAAGTTTGAGCAGAAAAAAGAAG
AGAAGAGTGAGAGCAAGCTCTTGAGCAAGTTACGCAGCAATGATGAAGAGCTGCGAAAGCTTGCTGAGGA
GATTGAACAGCACATGCAGCATGGAAAGAGGTGGAAAGAAGTCTGCGAGAGTGCAGGGATTACAGAGCTC
AATGCACAGCTCACAGTGTTGCACAAGCTCTTCTCAGAGATTCAGCAGCAGAGCTTTGTCTATCTTGTGA
GCAGGTATATTCAGAATTTTGTTCTTCGCAAGAAGCTCATAGACGCATACGCAGACGCACAAGTTGTAGA
GTTTGATAGGTTGGGTAGTCGAACGAAAAAGATTATTGAAGAATTTTTGGGATGAGAAATGAGGAGGTGA
TGAATGTGATAAGAAAAGGATGGATAGGTGTTGATGACTATGTGAAGTTCGGAAAGCTCTTAGATGCACT
TGAAGAGCGTGGGGCAATAAACTTCATTTACACGCCCCGGAGGGGGCAAGTTGTTGCAGTATTCAGAAGA
GCAGACTTCGAGAAGGCAAAGCACATAGCATTTCCACAGCCTGAGGAGAGAATCAAAGTGAACAAAAATC
TCGTGTTCGTGTTCTTCAAAGTATGAGCGAGGGAGCGAGCATGAACATGAGAGAAGAGCTTGAGTTTTAC
AGATACTTGAAGAGCAAGCAGCTCAGCGACTTGACTGTGAGAAACTATATGTCTGCGTTGCGGTATCTGC
TCAGAGAGTTCGAGCACTTGCCCAGCGAGGAAGAAGTGAGAGCGAGATTCTGGAGCGAGAGTGCGAGCAA
GAGAACACGCTTGCTAGCGTCGCTGCGAAATTATCGAGAGTTTTTAGAGCGAAAGAATAACGGAGGCAGA
AAGCATGCATGAGTGCAGATACTACTATGAGAAAGCGTTCTACTGCATGCGTCGCAGAAACTCCCCCTCT
GCAGCTTTTCGCTATTTTTGCATGTATGAATACTGTAGAAAACATAGTGCTCAGTATGTTGTGAGGAATC
ACAATGATGTGTGGTGAGAAAGAATTTGAAAAGTATTTACACGACCTTGGGTATTCAGATAAGTATATAA
ATAGTTTGCTTGCTGCAAAGAGGCATTTAGAGAATATGTTCGGGCGTATACCTTCAAAAGAGGAGGTCAG
AGATGCTATGTGGCGTGATAGTAAAACAAAAAGAAAGTATTATTACAAATTCTTAAATCTATATGAGCAC
TACTTGGaaacaaaaaatataaaaagaaaagattaatgagcaaaaaTCGCTCAGCAGCTTCTTGTTTTAA
CGCTCTGACTCTCTCCTCCGCAAGCTCTGCAACCTCATCTTCTGATTTTTTGACATTGCATACTGTATGT
TGTAGACACGGTTATAAGGCACTTCGATCACTGTCTCAtttttttCGTCGTAGAGCAGCACATAACCTGT
GCCCTCAGTGAAGACATCTATCATGCCCTTGAACACCTTTGTCACAGGTGTTCCTTTATAGGCAGATTCA
TATATAACTGTTGCCTCAATCATTTTCTTACACCTCATAGCCTCTCTCCCGGAGGAACTGAATAAGTATC
ATCCTCGCAGTCGTGCTCAGCGATGTTGAGCCCTGCGTCTTGCCGTAGTCACGCAGAGCGTTCTGCAGTT
CTGGCGTTACATTGTATATGATTATTCTCCCTTGTTTCATCTACATCACCTCTCACGCTGTAAGATATTT
CCTAATCAACTCTTCAGCTGTCTCATAGTTGTCTAAAATCTCTTTCATGCGATTGAGCACACTCTCAATG
AATTTCTCAAATGAAGCAATTGCAAGTCTGCATTGTTTAGGTGTAAGCGTAGATATGTCGACCTCTGTAA
ACTCTTCAGTTGCATAGTCATATATCTTTATACTGACTTCCCCACAGTCATATCTCCAGCAGAAGCTCTT
ATATTCGTCAATTTCGTCAAAGTTGTAGCGATaaaaaaaTCTATGCTCAGGCATTGACTCAAGCTCTCTG
TTCAGCTTCGCTATGAAGCTCTTCAGTCCTTCCCTTATCCATGCTTGCTTATGCGACAGCGCTATTATTT
CTCTCTCTAACTCTTTTATCTTCTCCATTCACATCACCTCACAATTAATATATTCCACTCCAACGACATC
AAAGCCTGCATCATACAAGAAATCACCGATGATGCGGGCTGGTATTTTAATACCGTCTATATTCACAACA
CCATTCTTAATGACATAGTCACGATGTTCTCCGTTCACCAGCCAGACTCTCGCCAGCCCCTGTCCGCTAT
TTGCCTGGGCGTCCCGGGGCTCAAGGACGCCcttcgctttctttatttctttctttctttccatctttct
CACCAATTAACATAATACATTTAGAGTATATATACTTTACGCCCAAAATACGCTTATAACATTACTGGAG
TTACTCTGTTAACGCAGATGCTTAACTTCGTCACTTCAAAATTTTGAAACACATATTCaaaaaaatgaaa
aaaatcgtgaaaaaagagggaaaaaaagaaaaaGGGTGTGGGTGTCAGCGTCACTCTAAGTCTTTAGAGA
ACTCTATGCCTAACGCAGCACTCATGCCTATAGTCAGACCAAATGTGCCTGCGTATAGAGGGTCCATCAC
AGTTGCCCCGCCAATGCCGTTGATCGTTTGTGCTGTCATGTAAAAGACCATGAACAGCAGTGACCCTACA
GGGGCACCTACAAACGCAGCTCTGATCAGTCTCTGCCCGAGTTTAGGCTTTCCCTCTGCCATTTTCGATC
ACACTTCTTAGAATGCTTCGAGAGTATATAAAGCTTTCTTAAGTTATGCTGCTCAGAAAAGAATACCttt
aagcatattctatatctattctatatctatttttattaatttaataaacgctttttctttttctttttct
ttttcttatagggactctttttctctGAAGTTTCACATTATAAAGTTTTCGGTCTTAGCATATCATAACA
CTGTCAAAGTGTGCTCACTCTCATACTTCAGAGTTAAGGCACTATCTTAACGGTGTTAAGCAAGTATCTC
AACTGCAAACTTAACACTGTGCAGTCTGTTGCGTAACTTCTCAAACGCTGTTAATAGTGATGCTTAACTC
AATCGACCTCACAGAAGTGCAAAAATGCGATGAAAAGTCTAGCTTTTCAGCTGAAAAATATTTTTATGTG
AGGTCAAAATaaaaaaaGGGGGAGGACCGGGTC

>FWV0120
ACCGGGCTCTCTGCTCTCTCAGAGAGAATACCAGCAACCAATATCTTTTGTCCAATAAGACACCCAGTAA
ATGGCACCTTGTTTGTTATTGTGCCTTTACGCAATAGAACAAGGCCCGGAGGGACTGTGTTAGAGAATTC
AAACTCTGCCTTGCCGCTTTCATCAGTAACTTTTGTCTCACCATTGAGCAATACTTCAACGTCAGGTACA
GGGTTACCTCTTTCATCAGTAACTATTACATCTACTATAGCCTTGTTCTTGAGTATTCCCATCTTTGAGA
GAATTGGCAGTATTGGTGTTGACATTGCAAACATTGATACCTCTTGAGGTGTGGCATTCCCTGAAATTAT
TTTATCTACGAGTTTTTCATAGTCCTCTATGCTCATTCTTAGCATTTATATCACCTCAGACTTTCTCTAG
ATACCCATAGGGCCTGAACTGCAATTTTCCATATGTATTAGGGACAAAGTATATTTTCTCAGTCATTCCC
TTGTCCCAATAATCAATAGTTTTTGTCTCACCTGCGGGTATTGAGTATTCAATGCTTACTACATTGCCTG
ATGGGTTCTCTATATGAAATGTGTGTGCATTGCTAGAATCTTCATTAATCACTTCTATTCCTACCATGTA
AAATATATAGCCATTTGGCACTTCAATGTAGTTATTGCTGGTGTCTGTTGGCATAAATGGAGGGAATGCA
TACCTTGCCCTTACTAAATCTAGCTCGTCTTTAAGATTCCCGTTTCTGTCTTTTAAGAGCTTTTTCATAA
GCATCATTTATATCACCTCTGCCTTTGAATTTCATTAATTACTGCCTGTGAGAAGTTCAACAAATCTGTA
ACTCCATCTATTGATTTGAGCCACTGTGGTGCCATAGTGTGCGGTAATACACCACCCAGATAATACAACT
TTCTTCTGCGCTTTCCTTCTATGTATTCCCTTATGAGCTTTTTATCTCTGATTATTAGATACTCGTATGC
CATACCAATCACTCTCATAACTGGGGTAATCGGCTCATCAGTTGGATTATATATCTGGAACTTGGGATAT
ACATCCTTGAGTGTGAATAATTCTGTGGCTATCGATGGCTTTTCATAGGGAGATAAATCACCAGGTAAAG
CACCATTTGGCTTTCCAACAGTTATCTGGTCTATGAATGTCCACCTGTCTATATCTGATGGGAATTTCAT
ATATAGCCAAGCTGCCGTGGGCTTAATACCATAGTATATCTGGTAAATTTGATTCTTGTCTACTGGCTCC
AGATAGCGATTTTTACTATCCTTGGCAAGATCCTCCCAATCACTTAATCCAGATTTGGGATTGATTTTTT
CAAATTCATACTCAAAGTATTTTGGCTCTCTTGCAGTAATTTCGACGAACAGTATGCCCTCGTGGAATCC
CAGACCCAGGATATATCCTTGGTCCAAGAAGTCATATGACCCCATATAGTCTTCCATATCATCACCTCCT
AAAAGCACAGTTCTCGACTTCAGTCCCTAATATATTATCCACTTTCATCTTCATCACCAGACTTTCTCTT
GCTGGTGCCTGTAAACCGCAAATaaaaaggaaaaaaGATTACTGTTGAGATGCCCCGTAGACTATGAGCG
GGAAAGTTAGACCTGAAAGATTAGTGCCATCTTCAACCTCTGATACCGTAATGGCACCAGTCCCTGTATC
TGCTGATATGGTGTAGAATCTCAGTGTTACTTCGTTTCCTGATGCCGTTCCTTTGACAAGGAACAAATCT
GTGCCATTTGTCTCTATTGCAGGAAGTACATATGCTATTTTTGTAAGCTCAGCGACAGTCACTGTATAGC
CATTAGTAGCATCGTATGACTCTGGGCCAGTCACTGTTTTGACCACATGAGGGATTTCCGGCTCTCCGAA
CTTCGCAGTTATACTGACCATTTATATCACCTCACTGATCACACATGTGCCGGGGTGTCTACTGTGATAC
TGAGCTTGTTGAGTGTTCTGCCAAGTCCATAGACAATTCCTATAGGCCTTATGATATCATCACCGGTTTC
GTAGCTTCTTACCTTCATAACGAAGGACTGCTTGGGCTCGACAATCACAGTAGGCGTTGGATATATGTAC
ACGCGGTTCTCGTTATCTTTGAGCTTTATATTTGTCAGCACATATGGAGAATACTCTAGCTTACCAACTT
TGGTGTACTCTTCATCGATCTTTGGCACTGTTGAAAGACTGGCAGTTCCTATCTTTATGAGGAGCAGGTC
CTCGCTCAGTGAGTACATTGCATCAGCACTGGAGCCATCATTTACAAATCCAACCCAAGAGCCCGCAGTA
GAGAAGGTCACCTTCCAATCATTTCTATTGAGGTACTCAGGCCTGATGAACTGTATACCGATGTCAGTAT
CGGCAGGATTGAATCCCATGAACCTCTTATTATCAAAGACCGCCTTTGCTATCTCCAGACCTGCATAAAT
CACATCCTTTCTCTGCTTAAAGAGAGCTCTCTCTTCGCTGGTGAGAGCACCTATCATTGTGTTAAACACT
GCTTCAAACAGAGCTTTCTCTTCATCTGTCGCAGGCAAGGTTGTATGAGAAACTCCCATTATATGTACAT
TTGCCATTTACATCACCTCACACCCATATCTCTTTCTTTTTCTCAGCTTCGATCGTCACATCCTGCTGCC
CGCCTCCATAGACATACTCTCCGCTATAGGGCTCATAGGTCACATCCTGCTGCCCGCCGAAGTATGGGAA
CCAAGACGCCCCTCCCTCTGATGCTCCGGGAATGGGCAGTGGAGGAAGCTCAGGCACAGGAACGCCGAGA
CCCTTTACAAGCTCAAGTGGGGCACTGAGTGTAAGGAATATCCCGTTGAGACCCTGGGCACCAGCCTTCT
GCACAGCGTTCAGTATATCTTCAGGCTTGGGTATTTTGGGTGCTTGTAAAACCATCATTTCTCTCACCTC
ACTCAGGTAGTTCGGGCAGTTTGCCCTCGTTCTTCAAATAATCAACCAACCCGGTAGGTAGGGGAGGCAG
AATTGCATTCGCTTGAATAGTATGTACCATAGCAGATAGCTCATCACCCGCCCTATATGCGCTCACAGCC
TTAAAGTAGTGGGCTGGGCGCAGGAACGGGTTCAGGTTCACTAGAAAGTCCTCTATTATTGCATCCTTGA
ATTCCCTAGATTCGCTATATGTTCCTTTCATCAACTCTCTCAACATATTTTTTCCATCCATTTTCCATCA
CCTCAGGGAACTATTATTTCAGGTAACAGTGGCAGAGGCGGCAAAATGGGTATATATATATGGTTTAGCA
GCACTATGCCTGGCGCTGGTAACACTACACTAACTATACTCTGCTCTGAAGCCGCCCCCAAACCTTGCAT
TAGACCTCCTGACAGTACTTTGTTAAGGTCTAAGATGGGTATTTGGTTGTTCTCCATCTCTTTCACCATG
TATAGTAATACATCACTGGTATATAAATTTTATTCTTAAATTTATATATAATTTGTCCAAATTTAGGGTT
GTTTGGGATTATTTGTAACGGTTTGGGCGAAAGATTTATATACAAGATAATCATTAACATTTACTTAGTA
AATAGAGGGTGTTAACAATGGATGATGAGGTGCCTCATGTGAGGTTAATACGCTTAAATAAAGCGGCATC
TATTCTCGATGTATCTGTCAAAACTATAAAGAGGTATATTAAAAAGGGGCTGCTTCATGGGGTTAAACTG
CCCAGTGGAGACTGGAGAGTATATGCAGATGAGATTTATGCCCTAATAGGCGAGATACCCCCTGAAGATA
GAGGTGGAATGCTAAATGATGAGGAGGATTCCCCAGATAGAGTGAAAGAGGTAAAAAGGGGGTGAGTATG
TGAGTATGCTATTTATATCAGCTATTACCTTACTGATCGCATTTGTGTGCGGGTCAATAACTCCAAAACT
TCTTTTTTCAAAAATTAGAGCAACATCTTTTATTGACACTCTGGTTTTATACATAATTCTTATCTCACTT
TACATATATGTACTGGGCATAGCAAATATCTACATTGCTATAATGTTATTTTGTGGCATAGTCCTTGTAG
CATATGGTGGTTTTCTTTGCGGAGGGaaaaaaaTAGCAGTTTTTAATAAAAGCATTGAGCAGTACTGTCA
TCTTAAGAGGGGAGCAAATGTAACTCTCaaaaaaaTAAACTTGGAAGAGGTGTTTGAGGATGGTGAATGA
TGATATGTCTATACTatgcccaggtcatgcccaggttatgcccaggtcatgcccaggttatgcccaggtc
atgcccaggGCATGCCCAAATGCCCTATCTATCATGAATAATAATAACCGTTTATATAGGAATATCGAGG
CACATGTAAGAGGATCGAATAATTTTTATACGATCCTGCTAC

>FWV0121
CACTAACGCTTCACAACGAGAGACTTCTCAAGTGTAGCTGTTAAGGAAAAGAGTTTACACAGTTACACGC
ATAGTGTGACATTGTAAATGACACTTTGCTTATCTCACAAAGGGTGTTCGCAGAGCTCGTGTAGAACGAG
TTATGTCATCATACTTAGAATCGTTTATTTTTTCTCATAAGATGTATTCATCCACCTCAACTGAGATATG
TGATTCTACGAATTTTAAATTCGTGCTTTATAAAAATCATTTTCTCAAAAAATGCGAAAAGGTGAGAGGG
GAGAGGGGGTATATAGTCAGAAGAGGGTGGCTATGCGTTCAAGGGGGAGCTTCTACCCAGCTCACTGAAA
AATGTGCTTTAGGACCCGGGACGTCTCTTTCTATCCGAAGCCACATGTCTGTTCTGAAGTTTGAAGCAAA
CATTCCCGCAAGCTGATAAACTAAGCGTTTCGGAGTGAAATCATAGTAAGGTGGGAAGTAAGGCTTCGTT
TTGGGATCAACATATATCCGCATAGCAACGACCTCTTTCTCTGGAGGAGCCCCCACCCACCTTGGGTGAA
TGACTACTTTTCCCAATTTCCACTGTGTGGGCTTGAAGTAATATGACTTCTTAGGCTCAAAATCAACAAT
CTCGTAGGGTGGGGGAAGAGTATGCAAATTCTTTATATCAATCATAGCAATCCCTCCTTCTTAGCAAGTT
TTAGAAGTTTTAGCAATCTAATCGTTTCTTTATCTTCTGCTGACATGTTCATCTGCTCTTCTTCCTGTGT
ATTTTGTGTAGCTTGCACTTGCTGTTGCTGTTGTTGCTGATGCTGTGCTTCTTGCTGCTGACTTAACTTC
CTCTGACGCATCATGTCAAAATAGAGCGATAGTGCATTATAGCAAGTCTGCAACGCAGATTTGGGATCTC
CAAGCTGTGATATGATATATTCTAAAAGTGCTCTGCAATCTGGACACATTACGGGCATACTTAACTGATC
ACGAGGGACTTTTCTATGACAGAACATACATTCCCCATACTGCACGACTTCTTTAGCATATTCAATTGTC
GGAGGAGTGTCAAGGAATTCTCTATCTTGTGCAGCTTTTGCTCTCTCAATATCTGCAAGACGCTGATCTA
CATAGTATTTCAGAACTTTAACATTCCACTGCAACTGCAACGCAGATTGAAGAGCAGCATCAATCTCAAC
AGGATCTTGCAATCTCATCGCTTCTTTCACATGTCCAACGCTGAGCCTTCCCTCTCTGAGAGCTTGCTTG
TAGTGATCAGGCAGTTCATTAAGTGTGAGATATAACTGCACCCAGAACTTCGTGTGTCCAGTCGCTGCTG
ATAGCTCTTCTATTGTAGCTCCAGCATCCTTCGCACGCTTAAGAGCTTCTGCAACATCCATCGGATTTTG
TGTTCCTCTTGCAGTATTTGCAAGAATATTCAGCACAGTTGCTTTTCTCACATCTGCGTCTGTGATCACA
GCAGGGATTTTAGTCCACCCCATTTCTTTTACTATCTGAATTCTGTGCTCCCCGTCTATGAGTTCATAAG
TTCCATCCTCTAAGGGTCGCACGAGGATGGGAATTGTGAACCCGTTCTTCTCTATGCTTGCTCTCAGCTC
TTGCATCTGCTCTTCTGTGAAAGTTGCTCTCGCTCGCTGTTCAGGGATACGAATCTTCTCAATCTCAATT
TCTTCAACTCTCATTATGATGCCTCCTCTTCTCTTAATCCTATCCCATACCTCAACTTGATAAGATTCAA
CTCAAGCTGTATTTTCTCATCAGTAAATCCAAACGAGCGAAGAAGCTCTATGAATTTTGAATCGTCTATG
TATCCTTTATAATACGCAGTCTTCACTGCTGATAACACTGACATTGCATAATCGTAGTCTCTTTCTAATC
TTGCAACAGTCTTAAGAACAGTTATCCACTGCTGAGAATACCCTAAGACTTTGAGTTCATTCTCAAACTC
ACTGTCTGTGATTAACCCTTCCTTGTAGCGTTTGATTACTGTGCTCTTTCCATAACTGCGAACATCTTCA
CTCTCAGTCATTACATTATCAGCACCTTGACGCAGATACTCAGCTTCTGCAATCTCTTTGATATAATCAC
TGCGTAGATTCAGCTTTGAAAGTTCAGCTTTCATCTGCTCAAGAGTTATCTTCCCTCTTCTGTATGCTGA
GCGTATTGCTGAGATCTTATCTTTCACTATGTCTAAATCATAGTATAGCTGTGCTCCAGTCTTGAATTGA
GAAATCTGTCGCTCAGGATATCCAAGCATCTTCAACTCGTGCGTTAGCCCTTCTGTGTCTGTGATCCCCT
CACGATATCTCGCTATTGCTACAGATGAGTAAGCTCCCTTAGCAGCTTCCAAGCTTGTCTGCTGATACAT
CATCATGAGCAAGTTTATTGCGTCTTTGCTGTATCCTCCTCTTTCTAATTCTTTTCTGAAGAGCTTCTCA
TCATAGTATCCAAGCTTAGCAATTGCATTCAGAGCGAAATAGCTAAGTTTTGTGTTTGCGAGTTCATCAA
AATATTTTTTGAATTCATCAGAATAGCCGTGATAGTGCATCATCTTTAAGAAAGTCTCATCATCAAGCAC
ATAGCGTGAACGCAGTTCCATAATGTCTCCCCAGCTAAGTAAATAAGGTTGAAAGTGAGCGTTAAATGCG
TATTTTAGAGGCTGAGAGAATGCAGCAGTTGCAAGAGCACTTACAATTGCTCCCGTGACAATGTCGTAAT
TTGTAGCTTTGTAAAGCATCGCTGCAACATTCCCCAGTCCTATTTCTTTCAAAGGATGCAGGAGCTCGCC
CAGTGCAGTCGCAGTTCCTAATCCCAGCCCAGCTTCAAGTGCGAGCTTCATTATCACATGCATATTGTCT
TCAGCTTTTGCTGGAGTCATCTTCCCAAGTGACATTATCGTGTTAAATAGCCCTGACAATCCTTGATAAA
GCGTGTTTCCTGCCTGCTGCAATGCACTTGTTAGCGAGTCTCTCAATCCCTGCCCTGCTGGGACAAGAAC
ATCATCCCAGACCCAGTGAGCAAAATCTTTAAGAGACTCCCATCCCGCACTTATTGCGTTGCTGACTTTT
TCGGGTATGCTCTTGATGAAGCTGACAAAATCATCCCACAGCTCTTTCGCATTTTCCCACGCTGAAGAGA
AGAAGTTATACACAGTCTCAGCAGGAGGCTTAAGCACATTATCCCAAATCCACTGCCCGATATCTTTCAG
CACGCCCAGAGCACTCTCTAAAGCTCCTGAAACTTTGTCTCCCAGCGTCTCCCACCAAGTATCCACTGAA
TTCTTCATCTCATTGAATGAGTCTATCAAATCATCCCACCAGTTCTTGAGATTTGAAGGTAAGTCTTTCA
CCGTGTTCCACACGTTCGTGAGTGTCTGAGTTATCGTGTTGTAAACTTGCGTGTAAATGCTCTGCACGAC
ATTATACACGTCTTGTATCCAGCTCAGTGAGTTTTCAGCAGCAGATTTTGTAGCATCCCATATCCACTCA
AATGACGAAACAATTGCAGAAATGCCAGGCTGAAAGACATTCTCCCAAAACCAGCTCAGAACATCGTTTA
TGAAGTTCTCAATCCAGTCTTCAAGTTGCCCGACAGGGTCTGTAAACCCGTGAAACTCGCTGATATATCC
TGCTAAGTATGCATGAATCTCATTTCTCAGCATGACATCGCTACGCACATCGTGAACCCAGAACCCTGAG
TGCCACAACTCTGTAAAGATTCTCTGCTGTAAGTATGCGACTTTCTTTCTCGCTTCTTCGCTCGTGAGAT
ATGAGAAATCGTTTACTGCATACATATCACACACTTATAGTCTTCCCAACAAATCTCATTCTTTCAGACT
CTTCTGCACGGATGTATTTTCTCAGAACTTCAGTCTGCTCCTCTTCAGATTTGCCAGCAAATTCCTCATA
CGGCAGAGTGACGATTCTCACTCTTCCCGCAGTGTCCTGATATGTCACAATCAAGTCATATTTCCCAGCT
CGGGTAGGCTCTCCAGAAGGCACTTTGCTCAAGTCAAGAATTTTATATCCTATCCCAACATTTTCGTTTG
TCATTTTTCAACACACCTCCTTAACAAAGTAATATATGCATCTTTAGAATATAAAAGTTTTTGTATAATC
AAGTGAATGCTATTCTATGATTAAGCGAGAAGAGAGAGTGATATTTGAAGAGGGTGAAGATGAGCTTATT
GTCCACATTGATGTGCGTAATCTCAGCTCTCTTGCGTCTGATTGCTTGAAAGAAGAGATCTTGAACAGCT
ATGAGATTATTGCGAGACTTGATAAACATTTAACGAATTAAATGATATGTCAAGAAGTCATACTTTTTGT
TTTACCCTTAGATAGATAGATAGATAGATAGATAGATAG

>FWV0122
ATAGTTGATGCACTACCTGCTGGTACAAATTGGATAGGCAATGTGGGTATAGGCGATGGCACCAATCTAG
CAAGTTTGGTATCAGCGACACTTGGTGGAGGAACAGTCAAGGCACTGGCCACAGCCCCAGATTTGATAAA
AATGTATTCTGGTGGTACAGACTATGTAAATGATGAGATAACCACATCTACCACAGAGACAAGCTCTACA
TACTCTCCAGCGCTGAAGTTTGCAATACTGACAAACGAGAGCACAACGGATGACATAAAGATAAGATTTA
ATGGCTCATCAGCGCCACAAATGACCCTTCACGCAGGAACAAGCAAAATTGTTATGTACCCCATAAGCTC
AATATACTATGTTGCAGTGTCTGGCTCTCCAACCTTGAAAGTGAATGGCTTCCAGTAATTGAGAGGTGAT
GTGTATGAGATTGGTGTATAAAACAAAACAATTAAAAACGGCAGGAGAAGTTAGAGAGTATATAAAGAAA
ACATTTCATGTAGATTGTTCAGTAGCTGTGCATCCTACACACACAATTATAAATACACGCCGCAAATTAT
CAAAAACAGAGCTGGCTGAACTGAATGACTGGATGGCTGAGAATATGGACGGACGTCTTATGAAAAATGC
GTTGGCTGGGGTGGCAAAATGAGAGTAACACTGCACTTAGACAAGAAAGGCGTTAGAGTATGAAAATTCA
AAAGACGATTAAGTGTGGAATAATCGGGCTTACAAGGATAAAAGAGAGGTTGCTTACTGAGGAGTATGAG
AATCTCCAGAGATTTTTAAAGGGAGATAAGAATGTCAGGTTATATTCTGCGAATAAACAGCAAGCATTGA
GATATTACAAGAGAATCAAGCCAGACAAAGAGTATCCATTAAGCATAAGGAAGGATTTAATTAGAGTAGA
GAAAAGAGATACAAAGATAGCCAAATACTGGGCAAGGATACCAGTAGCGGGTAGAAGAGGTGGTATCTGG
GTGGCTATTAAGCCACATCAAGATATACCTGAAGATATGAGTTTGGGAGAATCCAAGTTGTATAGAAAAA
ATGGGAGGTGGTATCTAAATCTGGTGACAGAGAAAGAAGTTGAAGTTGAAAGAGTTGAAGATAAAGGAGT
GAATGGCTATCAATTTGGAAAGATAAAACGCCCCGTAGTGATAGCGATAGATATAGGAGACAAGAACCCC
ATAACTTCTGTGGAGTTGTGGGGAAGTGAGAAAAAGAATGTGCAGTTTCTGGGCAAGGAGATAAGAGGGA
TAAGAACAAAGTATTACTGGATAAGGAAGAGCATAGGGAGAAAGAAGGTGAAGCATGGAATAAGAGTGAT
AAAGAAGATAGGAAACAAGGAAAGCAGAAAAGTCAGTGATATACTGCACAAGATAACAAAGAAAATCATT
GATAGGGCAGTAGAGTTGAAGCAACAGGGTTATGACCCGATAATTGTGTTTGGAAATATAAAGAAAATCA
GAAAGCCACACAAGAAAGGAGAGAGAAGGTGCAGAAAACTCAACAGGATAATCCACAGTATGCCAACGCA
GAAGATAAAGAATATGCTGACATACAAAGCACTCTGGAGTGGAATAAATGTATTCGCTGTGAACGAGGCA
TACACATCCAAGACCTGCCATAGATGTGGTTCAAGAGATACGGTAATCAAAGGAAGATACTTCAAGTGCA
AGGATTGTGGGTTGGAATATAATAGAGACCTAAACGGGGCGATAAATATAGGAAACAGGCTCCTCGGCTA
TATGCTGAAGAGCGGGGGCAGAAGTGACCCTGCCCAAACTCCCACATTGAACAGCATACTAAAAGGAGGG
ATTGCAGTATGCGATGGGAGAAGCCTCGCACTTTAGTGCGGGGAGAGGTCACGAAAAAAGCTAAAGAGGC
CGAGAAAAAAATAAGAGGTGATTAGCCAGTGATATTCGATATCCCTGACCCAAATACTCTCATAAATTTA
TTGCGGAATATAGACGTAAAACTTCCTGATGCAGCAGCGTTAAGTGATTCACTGGCCAACCCAACCACCA
CCATAGTTGGCTCTGCGTTGCTCGGTTTTGATGGCTCAGTGTGGGAGCGACTCAGGACTGATGGAAGCGG
GAGACTGCTTATCTGGCTTGGATAAGTAGCCCGTAACTTCTCGTCAGTCCTGAGTTCCTCCAGTCAGTGA
ACACTTCAGTACTGCCAAGAAGCGATGATACCTACGACTTGGGTAGTGCGGATTATAGGTGGAAGAATGG
TTATTTTTCAGGTTTTCTTGATAGTAACGCTCTCAAGATAGACAGGTTAAAAATTCTGGATACTTCATAC
ATTTTAAGGAATGTGAGATGGCTACATTTTGATGGGGAGAGTGGCTATGCGGTAGTACAAAACTCTTCGA
GTCTGAATCCATCGTCAGTGACAGTAATTGCACTTGTAAAAGTTTTGGATTATACAAGAAATGTATCATA
TATTTTCTCAAAAGAAGGTGCTTATCAGCTTGAGATTCGTCCAGCAAATAAATATATACACTTTAACAGA
TGGATTGGCGGCACAAAATTGTGGAACTACACGTACGGAGGCACACTTCCGAGCGAGGGCATCATCTTCC
TTGCGGCCACTTATGATGAAAACTGGGAGAAGCCAAAAATCTACTGCAATGAGCAATCGCTTGAAGTTAG
AGGGGACGAGCAATCAGGAGCGTTAGACAGCTCAACGCATGATGTTTATATAGCTCAAAAGTATACGGGG
GCTTACAAATTGTGTGGTGATACTTATTTCTTTGCAGAATATAACCGACCCCTTGACGATACTGAAATCG
CTCAGATACGCAACTATATCATGAACGGTAAGGGTGAGATGATTACGGATGGCTTGGTGTTATGGTATGA
TGGTGATAGCATAGACCCAGCAAACGGCATCTGGAGAGACAAGAGTGGCAATGGCAACGATGGCATAATC
TACGGAGCAACCTATCAGAGTATTTTTGATGAGTTGACTGCGAGCGATATCCCATGGGGTAGTGTGAATT
CGAGCATATTACCGATTTCAGATGACACCTATGATTTAGGTAGCTCGGATTATAGGTGGAAAAATGGTTA
CTTTGGTAGTAAGGTAGGAATAGGTGTATCTTCACTTGATGCAGGTGCACTCCAGTTGCCCTACTGTCCA
GTTTCTGGTAAGACGACACTTCTTATTGGAGACAACACTGATATGGGTTCAAACAGTTTTGAACTAGGGA
TAGCAGTTCCAAGTGGTGAAAATCATTGGCCTTTCGGTATCACTAAGGCAGGAACCCGTGTTTTTGGAAT
AGACACAGATGGTAGGATTGCAAATTCTTTAATACCAAGGCCAGATAATGCAATTGACTTGGGTAGCTCA
AGCTATAGGTGGAAAGATATCTATTTTTCAGGAACTTTGTTTGGTGGTGTTGGTGACCTTAGCTCTCTTA
AGATTGGCGGGACTGAGGTTATTGATAATTCAAGAGTTCTGAAGAATATATCGTCTATTGATGGATTCGT
AGGCAACACTCTTACAGAAATTAAAGGCGTTTATACAGATTTTACTGGTTACTATGGAAGGGGTTCGGCA
CATATTATACCATTTGCTTTTGATAGATTATTGTTCTTAACTAAGAGGGGTGGAAGTGTATCAGCTGATG
TTTCGCCTACTGGTGGAAGTTTAGAAGCTATGTTTGATGCTAAGGGTTCATTTGTGTATTGGGACAAAAC
GTTACTACCAGTAACGATAACAATTGAATTGGAAACGGCATACTCCTATATGCGTGACTTCATGATTTAC
TTTTACCCAAGAAATGCTCCTAAACACTTTAAGGTAGAATTCTACGATTCTTCTGATACATTGCTGTATT
CTGATGAACAGACAAATTGGGATAGATATGCAGCGGTGTATCATCTTTATACACCCCCTGATTGCTACGG
AACAAAGAAGATAAAAATATATCTCTATGAAGCCAATGCCACAGACAATTACGTGCATATCTTTGAGGTG
GTGTGGACGTATTTCGGCCAAAATCCATTCCCGTTTGCTGTATACAAGGGTGGAGATACGCTCTACGGTC
AATTAGAATCTGAAGAAATTTTGCCAAGGACTGATAACACTTACAACCTCGGCTCCTCATCAAATAGGTG
GAAAAATCTCTACCTCAGCGGACAAATCATTGGAGATAAATTCCAAATTAAGGAAGTGTTGGTTAACACT
ACATCAAACAGACCATCAGCTGGTGTTCAATACAGGTTGTTCATCTC

>FWV0123
AAGCACTAGTGTCCATAACGCTCCAATCTGGCTGTTTATTTCTATCTCCCTATCTCTTCTAATTTTTTCA
TCTCCCATATTTATCACCTCCCTAAACACCAATCATCCTTATACCACACTCCTGACTCGAAAACTTCATC
AACTACCATCTCCCACAGCTTGTCATCATTGCTCAAGTAGTCCTTCAATGCCTCTATGAACTCTTCTCTA
TCTAAGCTCACCTCTATCTCCGTATCTGCTATCACAATCATATTTCTATCCCTCATTATTTTCATTTGCC
CACCTCCTTTGCATACACATCGAAAACATCCCATCTATGTTTGTATATTTCGTAGTTGTCTGTCCAAGTC
ACACCCTTTCTGATTAGCTCCGCTGTGGTATATACTCTCCCAATCCTCACCTTTCTGCTTCTCGAATCTC
TCACTACCCAGAATCTCAGCATTTACATCACCTCCTTCATAATCTTTTCTATCCTCTCTTTCATCTTTTT
TGCGTATGCTCCTTCCACATTCACCCAATCATCATCAAAAAATATAGTAAGATAATCTCTGTGGAACTCT
ACTCTCCGTATCATCCTATCACCTCCAGCTTCTTTCCAAGCCTCACTTTTCCTATGTGCTCTAAGATTTT
GATGGGGAAGTAATAGAAATCGAAGTAAGTTCTCCTATCGCCGAAAAAGCTGTTTTTGTGGAACTTCCCG
CTCTTGTCGAAGAACCGTGTAATTCCGAACTCCTTGCAGATTTTCTCCCACAGCTTCGCAGGCTCTACTG
GCTCGTTGAACTCTTTGAGAAGGAAGTAAACCCGCCAGACCCGCTTCTGTGGGATGATATGAGTCTCCAC
TCTGCCATCGGGGAAATACTGTGTAATCTTAAAGCTATCTCCCATGCCCTCTACTTCTAAACTCAGTCCG
CTGTAGCTGAGTCCATATCTCTTAAGTTCTGCACGGGCTGGGAAGCGAAGTTTAATGCCGTATTTGTTAA
GAACATTGCGGATTTTGTTTATGTCACTGAGATGATACACAAATATCCTATGCTGCAAGAACTTATCGCT
GTATCTTGCTAAATCTCTGAGTCTATGGTAATCTGGTGGTTCCATTCTCTTCAAAATCTCTGTGTTTATT
GTAATTTCAAATAAAAAGGTTAGAGGGAGTCTCATTGCCCATCACCCTTTAGAATCTTATCAATCAACGC
TGATGCCTCCTCCTTGCTCAACTCTTCTATCTTCTCCTTACCCTTCTCTTGCAGATACTGAAATATTATC
TTCGTCGCTGCACTATTGTCCGCTCTGAGATTATTAATATACTTAATCTGCTTCTCCGTTGCCTTTTCTT
CACCATGATTCTGCTTTCTCTGTTCAATGTTTAGCATCCTCTCAAATTTACACGCTTCGCTGTAAATCAA
TGCAAAAGCCTCACCCCGTGATAGCCCTGTGACTGCAAAATACTGAGGGGAGAGCTTCTCAAACTCCCCC
CTCAGTTCTGCGAATACCTTGACCGCTTGCTCAATTCCGCTCATTCTCTCACCTCCTCACGCTTGTATGC
ATACTTTCTCTCTCTTAAAATCTTGTGATACAATCTTTGATAATCTTTCTCAAACCACGCAGGGAAGTCT
ATGCACTCGTTTTTATCGTTGCAGTATGTGACAAACTCTACGATTGCGTTGTTTGCCCATGCGGGGGAGG
ATGAAAGCCCTCTCCATACGCATCGCCATCTTTCTCCTTTCACTGTTATCATCTCACTGCACCTCCTCCT
CGCACATCTGCATTGCTCTGCATGCTTCAAAGTCCCACAGCAGCTTGTTTATGTCCACACAGATGTCCAT
TTAGCTCACCTCCTCAACTAACAGCCCCTGCCCGCTCATGCGGTCCTGGGCACGGCGGGGCTCAACCGTG
CCCTGCACTATATTTTCAGATGCTTTCTCAGACATCTTTTTCACCTCCACAGATACCTATATGCATACTT
GTATATAAACCTTTCGTGCAAAATTACCATATCACCACTCAGTTGTTAACCTGAAGTTAACTACCAAATT
TATCCTCACCAGGATTAAAGGACTCTTATAGACTTACATTAATCCGTTTTGTTTACATTCTGTTCACATT
AACAGCAAGATGTAGTATGAAAAACTCACGCAACTTGATGAGACCACCCACCACCTCTCAGGGCTTCACT
ATCTTCCACCATCTCATCTACCACTCCTTCGCATTTTATAAGATTTTACCCCTTTTCGCCCCGATTTTCG
CCATTTCATACCCTCTATTAAGGCTTTACATGCCCTCATAAAGCTTAACTACTGTTTACATAAATCCAAC
GTGAACAGAATGTAAACAGTGTAAACAGTTGCATAGAGAATCAGTGTTCCACGACCTCTGCAAGCAAAAT
GTAAACAGGTGAACAAAATGTAAACAAATGTAAACAAAAATGTAAACAGATGTGAACAGTGTGCAAGTAG
AAGCCAGGGAACACTATGTTCCCTGCAAAAGGTAAACAGATGTGAACAGTGTAAACAGTAATGTAAACAC
AAAGGAAAAGAATTTATATAATGAGCACATATATGTTATTATGGAAGTTGTGGAAGTAAGCAAAGAAGAG
CTAATGAACTTTGTCCAGTCGGGGAAAGGGTATCTTCTGAAATACAGACAAGTTCCATACCGCTATGGTT
ACGCAGAGTTTCGCTTTACAAATGGAGAGGATGAGTTAACTCTTAAAGTAAAAGTAAACAGTAAAAAAGA
GTATGAAGTGCTAAAAGATGCAGTCAAAGAGGCTCTCAAAGCACAGTATGACAGAGTTACTTACAAAGAG
GAGAAAGAGGGAAAATCAAAGGAGGAAAGCAAAGAGAAGGGGGAGGGCAAAACCTCTCTCAGGCTTGCAG
AATCATTAAAGCTTTTAGATAGAACATTCGCACAGCAGATAGCAGCGTATGCAAAACGCCAAGCTTGGTT
CTCAGAGATTATTGAGGGGCTTGGGATTACCACGCTTTTTATGCTTCTGCAGATTGCACACATTCCGACG
GAGAAATGGTATAATGAAATCAAAAAATACAAAGATGACCCTCAAAAATTCATGGAGACCATGGATGAAC
TTCTCATTGCTCTGTATGAGGCAAAAACTGATGCTGAGAAGCTTTTAGAGCTACGGAGCAAATATTACTA
TGCTATTGCAGAAAATGAGGCGTTAAAAGTAGAGTTGCAAGAGGCAAACAGATTACTGCAAGAGCTAACC
ACACAGTTAAATGCTGCGATGGCAATGCTACCTAGGGAGAAGCTTGAGAAATTTGCAATGTGGAATGCGT
TGAGGAAAATGGCAGAAGCCCCACCTCGAATGGAAATTGTGAATAAAGAAGGTGGTGAAAATGAATGAGT
TGGCGAAAATAGCGATGAAGAAGAGGTTAATGAATGAAGGATTGAGCGAAGAAGAGGCAGAAAGGTATAT
TGCAAGTATGGAAGAGGGTGATAAAACTTTAGAAAAGTTGGGCAAGTTTGCCCAAGCGGCAGAGATTCTC
TCAAATGCTCCCCAGGATGCCCGTCCTGCACTTGCCCCTATTGCACAGAGAATAGTGTTAGGTAGTGATG
ATGATGTGATGAAAGATATTAAAAAGATGATTCTACAGATTAAAGCTCTTGAGCTGGCATTTGGTGGGCA
AAAAGATTCACAACAGCAAGAGGTAATTTCAAAGATACTACAAGAGCTTGAAGATATGAAAGAGAGAGCA
TTGCAAGCTGAGATGCAAAAGAAAGAGGAGGCAATGGAGGCACTAAGGCAAGAATTGGCAGAGATGAAAG
AGTTGATAGCGAACATTGTGATGAAGGGAAATGAAACATCTACTCAGTCAGAAGAGAAGAAGGACATCAC
AGAGAGAATAGTAGAAGATTTGCAGCAAGTGAACAAGATGAAAGAGTTGCTTAAGCAATTAGGTATGATA
AAAGAAGGTGGTGGTGAAATAGACAAGGAGAAAATCATAGAGATGCTGAGAAAGGAGGGTTACAGAATTG
AAGGCCCACCATCTTGGGAAGTTGTGGAGCGTAAGTTGCAAGAGATGATGAAGAAGAAAGAGGAAGAGAT
AAGAAAAGAAGTTGAGGAAGAGCTGGGAGTGAAGAAAGAGAAGGCACGGATGGCTTTTGATTTCATACTA
T

>FWV0124
ACGTATACGGCGATGTGGATGGGCTGGGTGAACAGATAATAAAGATGAAGCCCGAGCTCGGAGAGCGCAT
AATCATAAGAGAAGATTACAGGTTACCTCCTCTGGACGGAAAGAGAAAGATTGTACTCTACAACGAGCTG
GCCTCTCCACTTTTAGCTAAGATGTCCAGAAGCAACGAAAATGTTGAGCTCAATCTCCAGGCGCTGAGGT
CCAGACACCTGAACACCTGGATTATCTACAATGTGATTCGTAGTGGCTCTCTAGAAAGCACATTGAGAGA
CACAGCAGACATAAAGATGTTCAGGTGGACCACATCCGAACTTCTTGCAAATTCTATGAAGTACCTTCCC
AAGGGCTGGCAGGAAGTCTTGAAGATTTGTGTTAAGCTTAACATCAATGAGGGGCTTGTATTTGCTCCAG
TGCCAGGTAAAGGTACAAAGATATTCATACACGAAACAAACCCTCCAGCCTGGCTGTTAATGGCTGCCAG
AAGGGCAAAGGAGAACACACACTTGATGATGGTGAAGAGTGAGCGGAAGAGATACATCCTGGAGAGGATT
GCACAGCTGTATGAGAGGGGCCTAGGTCCTAAAGAAATCCGGGTACTTCTCCAAAACGAGGGGATAAATC
TCAGTGAGAGGAGCATAAGGGCAAAATATAGAAGGTGGAAAGAGCTTACAGGGCTAGTGGAGGAATCTAA
ATGAGAGCAATCATCTATGCCCGGGTGAGCACCGAGGAGCAGAAGCGGAAAGGTTACAGCATAGAGGCGC
AGCTGGAGGCGTGCAGGAACTATGCTAAGGCGAAAGGCTGGGATGTGATTCTGGAGTACAAAGAGGCAAA
GAGTGGAAAGAGTGCAGACAACAGGGAACAATTACAAAAAGCACTTACTTTTTTAGAGGAGGAGGGAGCT
GATATATTGCTCGTCTGGCGCTTAGACAGGTTAACCCGTTCAATCATAGATTTTCAGAAGATAATAGAGC
GTGTAGGCCCTTGCATAGCCTCTGTGACAGAGGGGCTAGATATGAGCACATCTGCAGGGCGCTTTGTTGC
AAATATTCTTGTTGCATTCGCTCAGTATGAGAGGGAGAGTATTGGAGAGAGAACGAAACTAGGATTAGAG
AGAGCAAAGAAGGAAGGCAAGCGCATAGGTAAGAAACCAAAGTACTCAGACGAGGTGGCAAAGAAGGTTA
GGCAATTGTACCGCAGAGGCTTCTCTAGGAGAGAGATATCCGAGAAGCTGGGCATACCTGACTCTGCAAT
TCGATCAATCCTTTACTACCGAAAGTCTTGAGAAAAAATTTCCGCCCTTTTGCCGCCCTTTTTGTCATGA
AACGGTCGTTTCATGACAGCAAACTGCATCTCAAATCCAGTTCTACACTTAATTTTTCAAAACTTACTTC
CCCCACTCCTGGAGGGGTCAGGGCGAAATTTTTCTGAGGTATCATGTAATATGTATATATATAGATTAGA
TATCATATAGGTAGGGGAATATGTTTAGGTGTGTAATAAACGCCTATTATTATCCACTGATTCCACCTAC
TTTCTGTACCCATTACAAAATTTATATCTTTTCTATTAACGAAATCATCATAATACTTTTCCTTAACTTT
CTTGAAAGCTTCTTCATCATCTCGCCTATAATCATTCTTTTCTCTTCTCCACAATTGTAAAAGTTCCCAA
TCTTCGCACATCATATTATGACCTTTACAACGAGGATCGTCACATACAAATCTATAGCTAAACTTCCAAG
GTATATGCTCTATTGGTCTTATATCTTTGTAGCTTTTACCTTCACTAAAAAATTCAAGAGTTTTCTGCGT
GTCTTCTAGCAACGCTTTTTCCCATTTTCGAGTTACTTTAGTTATATAAGTCTTAGTGAAATCAAACACT
TTCTTTGGTTTGATAACTCCTAGAGAGATATTCTCAGCCTCCTTCAATTCTTCTAACTCTTCTACTGATT
TATAGGAAACCTCTTTTACAATATCATTTCTCTTTCTCCACACCTCATCCGATAATTTCCTACCCTTATA
AGTCAGTGAATCATCAATCACCTTAAAGTTATCAAATTTGACTTTAAAACTATCTCTGCGTCGAAGTTTT
TCCTCAACATTTCTTTTTATTTCCACCTGGATCTTCATGAATTTCTTTAGGAATTTCCCCTCTACCCAAC
AAAGAGATCAACAATTTTTTAGCTCCTGGCAGATTTAGCGACTCTAACTTTTCCTTAATTCCTTCTACCA
CATGAGATATATGATTTCAAAAGTTATAAATTAATCCTTCCTGATTATTAATTAGGTATCAGGGATACAT
TTATATACCTGTTTGCTATTACTTAATTAGGTAGGTGATAAGATGGAGGAGTTAGAGTTTGTAAGTCCGG
TGATAGCAGGCTCTAGGATAACCATACCGAAGCACATCAGGGAAATTTTGAACATCAGCGAAGGCGACAA
AGTGAGGGTGCGAATAATTGGGATATGGCATCAGGAGGCGGTGAGCAATGCCTGACCTGGACGATCTAAT
CAAGGATTTGACAGATGAAATCTTCGGCCTGGAGGCGAACAAATCCCCCCGGCTGATGTACTATGAGTAT
GATGACATTGAGGAGATTGTGATGCTCACGCTCTACAAACTCCAGGAGCGTGGGCTTTTGAAGGAGGTGC
AGTAAATGCCACTATGGTTCAAATGCATAGAAATGAGAAAGACGGAGAAGGATGGTTCAGAGAGGAAAGA
AAAGATTGTGCTAAAGTGGGAGGCTGAGAATGCCGAAGGACTGAGCATCGCAATGAAATTTGATAGCGAA
CTAGACGCAAAGGAGTTCCTGGAGGACTATGGCCTCAACCTGGGTGTGGGCGAAAGGATGCAGGTGGAGA
TAAAGCCGCCAAGGCGGCTTGGAGATTTTGAGCAAAAGCAGGAGGTGGAAGCGTGAGCGAGAGATGGATC
GTAAGATGGAAACAGGAAGATATGGATGGGAGGATGGTAAATTGTCAGCTTGAGTTTGGATCCAGGGAAG
AGGCTAATACATTCATTTCAGAGaaaaaaaTGTCTGCATTCTATCTTGGGAAACCTTTGGAAGTTATTGA
AATACGCAAGGAGGCTGATGCGGAATGAGTGAGATTAGAATTATCAAAGTTTATAGCAGCaaaaaaaGAG
AGCCAACCGTTCTCAAAGGCAGATATAAAAAATCAGATACATCTTTTGCTGATGCGTGCCGGCGAATTTT
AAAAGAGAATGGAGTGAAAAATACGGGAATGTTCATAGTTTTGCAAATTCTGCCAAGCGGCATGTATGTC
TCTGCGTTCAGTAATGGCATAAAACTTGCTAAAGATACAACGATATGGCTTGATAATGAAACGGTGGATA
TTTTATATAAGAGCATGTGGGAGGTTGCTGCTGGAGAGGAGGCTGATGCGGAATGAAGGAGGATACAAAG
AAATTTTTGAGAGCATTTTTTGAAGTTTACAAAGAGTTCTGTGATTTATATGTAGAAACATCAGGAGGTT
GGTCAGATAATGAGAGTTTTACAGAGCTTTTCCAGACCGCCTGGAACGACAGCATACTTGGCGAAATGCT
GAGAGAGGAGGTTCTGGAAGAGTACAGGGGTATCCTGAAGCGGGAGCAGGTAAAGAGGGAAATCGAGGAA
GAGGCGGAGGCCGGGGAGGCGATGATAATATGAGCTGCACAAGATGCAAACATCTCTGGGTTGGGCACTA
TGGAGGAATGTTCTGCAAAAAGAGAAACATTGGAATGACTGGAGGACTTTCATTTCATTCTGATGACCCA
GACTGCCACATTGGGGATTGTCCCCTCTGGGAGAACTGTCCTTTTTATGAACCGGAGGAGATGGCATGAC
TCCCAGGGACCTGGCTGAGGAGATTGCAGCGGACATCAAGGAACGCCTTGCGGAATACCTCAGGGAAGAG
GAGAGAGAACTTATCAAGAAGGCCAGGGCAGGTGTGGAAATCAAAGAAGTGTGGAATGGTTATGAAATCA
GCATTGCGGGACACATTATAGATGTACGACATGACAGTTCAGCACACAGGTGGGGCTTCATTTTTATAGA
TAATGTCAAGCATGAATTTCGCACATTTTTTGAAACTTCAGAG

>FWV0125
CTCTCTTCCTGTCTCTCCTCTTCGCTTTTTTGAAGAGGCTTAAAAGCTTGCGGGCTGATTTCTTCGCTTT
TGTGGGCGATTCTAGACTCACTATTTCTGAGAGTTTTTTATGCCGTGCAGGTTTGTAGAACATGCTTCTT
TTCTTCTTGCCCATTTACCTCACCTCCTTTTTACTTCCTCCACTCAAAACTATCAATAAGAGCAGTCCAC
CACCGAGCAGGATATACCATTTGTATCGAGTCCACAGATCATTGAGTGGATAAGGGATATACCCAGAGCC
TGAATCACCGGGATTGAAGGGTATTGAAGATGGTTTATCTGTGAGAATCATATATGCGTAGAGGAAATTA
TCATCTGTGTAGAACCCGCCCCAGGCAAAGCTCAGGTTACCATTGCTGTTCCAGGTCGCTATCGTGATTG
AATGCGGGCCATCATTGTGAATATCCACAAAATCTTCCGTCTTCATGTCATAGACCTGTGTGAGCGTGTT
ACTGTATTCATATGTGATTGTGTTGTTTGCATAATCAATTGCATAGAGAGTATTATCTTCTGCAACGATG
GCATATTTGTCTGCTGCATATACTGAGTAAAACTGATAATCATCAAATTGCCGATAGTATATGAGAGCTT
TTGAGTAGCTAATGATTTCCAACGCTGCACCCCAGGCACCACCATCATAGCCACGCCCTGCAAGATAGAC
ATAATCTTTGTCTGCATAGAGAGATTTTATTCTAAGATTATACTGAGAATCTGTGTATGTATCTTCCTGT
TGGAAGCTCTCGCTGTAGAAGTACAGAGTGTTGCTATCATCTAACAGAATCCACTTTCCACCATATGCAG
CGTCAATTATTTTCTTGTTAATCTGAAGCTTTGTGGTGAAGCTATCATTTGTGAAATCTACCTGGAGTAT
TCTGAATGTTGCAGTGTTATCTGTAGTTGCATCAAAAACTGCAAGGTAGAGTGTTGAATTCACATTAAAC
AGCTTCGATGCCTGTATTGCATAGAAGTAAGAGATGTTTTTTAGCTTGATTGCGTCACTAACTATGCTCT
TTTGTACTGCAAAATTTTTGTTCAACTGCCACACTGTTATATTGTCGATATTATAGGATTGAACTGGAAG
TGGGCATGTCACTACTGGTGTGAATCCATCTCCACCGCTGTCTACACTTGATTTATAAACTTTGTAGCCG
CTCACATAAAAATTAGTGCCTGTGAAAATTATGCTTGTGAGAATGTAGTTAAAGCCTGTGTCGAAAATTT
TGTGAATTTCTTTACTCGTTAGATTAAATGAGTAAATTGCAGAGCTCATTAGAAAATACACCGTATTGTT
TACCACTATTGCGTCTGTGAAGACTGCCTGGTCGCTGTTTGCAATTGCATAGGTATCTCCGCTCACCTGT
GTGGCAGAGGTTACTGGTAGAACAAGAAGGAGGGGGAGGAGGAGCAGTGTGAGGGATTTCATAAATACCA
CCTCTCGATTATCCAGGGAAAGAGTTTGTCTATTCTTGAGATAAGGTACTGCCATACAAGGCTCCAGTTT
ATGAATGAGGCTATAAGGAACGCTATGCCAAATAGGCGTACCGTAGATTTACCCGCCAGTATGAGGATTA
CCCCTATGAAAAACAGTATCAAGTTCAGCATGCTATCCCATGGGAGCTGTAGCCATGACAATATACTATC
ATTGTTATTTGGAAAACCCGTTCCCTGGAAGTCTTTGACCATGATGTACGCCATATCCTTGCTAAATGCA
CCGTAGGAATCTTTTACGGTCGCAACTACATTGAACTGCCCACCATAGCGAAGTTGCACAGTAATCTCCT
TAGTTCCATTAGGTGCATCTATCTCTACTGGATAATGGAATAATTGCATTGTGTTAAGGTCTGGTGGAGG
AGCTTGATATATGTTGTTCGAATAGTATGCATAAAGATATACCGTGATTATGGACTCTCCAGAATCATTA
TCCCAAGCATGGATAACTATAGTTATATCTTTATTTACTTCTGGTTGTTCGTCATTGGTTTTGAATGAGA
TACGAACTACAGGAGGGTAGTTATCAATTATCCCATCGTCATTTGTATCGAGAACATCCATGTTATTATG
CACCACAAGAGTCCAGGAGTATAGAATTTCGTCTCCATCGCTGTTTATTGATAGAAGCTGCCAAACATAT
TCTCCTGCGGTATCGTTATCCGTATAATTGTACTGGAGTTTAATATACCCACTTTCTCCAGAGTTTTTAT
CAAAGTATCCTGTCTCTGATGGCCAAACTTTGAGAAGTTTTACATTTGTTCCGTTAATTTCCCCATTGTT
CTCATGCCATTCTGTTCCGTTGCCCACATACCAGAATTTGACTCTCCACCATCCTTCATGAATTGTAAAA
TTGAAGTATGCCGGCGGAAAATGCCCGTTCTCATCTGGCAATATTGAATCGTTCGGTGGGTGATGTGTGT
CCACAACGGCTTCTCCGTATGTAAATTCTCCATAAATTGTTGCAAAAGATTGCCACTCTTCTTTATCGTT
GCCCCAAAAATCTGTTTTCCATGCCTTAACTATTATCTCTATTGCGAAAATGCCAGGCCTGAAAGAGCTA
CTGTTTACAAAAAATGTGAATCGGTAGTGTAGGCTATCTGCTACCCTGCCAGATGCTGGGTCTATTACAA
CCCTATTCACTTCCACCATTGAAGGTGCGGTATAATTTGTGTTTCCCATTCCAGTAATATTTGTCCTTGC
TTGGGTATCCCTCCAGCTTTCATACTGAACCATTCTTGCACTTATTATCTGCTTCCAAGCCTCATCAGGT
ATTTCTTGAACACCGTTCTCGCATATGCCCCAACCCCAGCCATTGTTCAGGCTCCAGGTTCCATCCGTCC
CATTTCTTATCCACACATCAATTGTTACCCTCTGATTTTTTAGGTTGTTCCAGACTGATGATTGAAACTC
GTATATGAAATTGACTGCCCCTGAGAGGTATGCATCGTTTTGAGTAAATTGTATGGTGGTTTCTTTTGCC
ATCTCAGAATCTTTTGAGTTACTCGACCAATATATCTCTCCTGGTGTTCCTGGTGTTGGGTCATCTGAAC
CGTCTATCATACCATGTGCAGAAAAAGAAAAAATAGGGGCGGTGAGCAGTGTGAGGATGAGGATTATTGC
AACCGTGCGGATGCGGGTCATTTTTTATCCCTTCCCTCTTTCTTCTCACGGGGCTTGCGTTCACGGGGAA
ACGGGCTGCGACCTTCGTGCCATAGAATTACACCGCCAATCAGCATCATACCGAGGGCTGCGACATTCGC
CAGAATATCACCCATTAGCCAGTCACCTTTCGCCACTATTTGAATCCAGAAGTACATCCATGCATCCGTC
CCTATCGGCAGGAGATAGAATCCGCCGAAGAAGAACAGGGCTCCGAAGAAAATCAACAGTACACTTATTA
TTTTCTTTCCAATACTACCTTTATTTTCCTCACTCATATACTCACCTCCTTAACTACCTCGCTGAGCCAG
CTGAAGAAAGACGAATATGCTCCTGCAACATTCACACCTGCAAACTGTAATGCGAACATAATCACTATTA
CAAATGATAACCCAACCTGCGTAGGGCATTGCACCGAGTCCCCAGGGCTGGACGAAGCGGAAGACGAGGA
ATTTGAGTATCGCTGCAACGAACAGGGCAAAAAGAAGTGTGATTATGAAGAAGGTCATCAGTGCCAGTAT
GTCCATTTAGTCCACCTCCTCATCCAGGAATATAGGAAACAAAGAAAAAGCAAGAACGGTGAGAATGAAG
TACACTGCCAGCATTGTTTACCACCTCACTGCGATGATTATGAGTAGAAGTACTGCTACGGCTATCAACA
CCCATACTGGAACATCGTATCCAGCAATATCTATAGTTCTGAGGAAGAAACTTGTATCATCGTTTGTGTC
TCCCGCACCTCCTGAGCTA

>FWV0126
GATTGAAGTAAACTCCACTTTGGAGGTGAAATTATGCCTGAAACAATATATAAGGAAGACGAAGTCATAG
TAAGCACAGAGGATGTTTACTTGGATGCGTGGCATCTTGGTAAGAGTTTATATATGGTTCTGAAATACTA
TCAACGAAAGGCAGAGGAAGATGTGAAAGAATATGAAGGACTTCTCAAGATAATCTATGCTCTAAAAGAT
GAAGTGCACAAATACACAGGTTATCTTTCCAGCTATTAATTTATTTTTTGTTTGGGTGGTAAATATGACG
ACGGAAGCAACAATAGACTATGAATGGGTCCCCAACTATATATCATATTGGGATAGTGATGGCATACCAG
ACCACGTCCTATCTGAGGAGATACTACCACTAATCTATCTCCATTACAAGAATGAAGGAGATTTCTACAA
AGAATTGCTCAATCTATCGCTGATATCAAGATTTGAGTATGTGGAGTATGCAAACGAATACAATGTTTCT
ATAGAAGAAGGTGGAGTCTATCAGATACAAGCAGGAGAGGTAGTGATGGAGGCAAGACCAGAGAATAAAA
CTGTGAAAATAATAAAGAGTGGAGATGATAAAGATTGGCTCAGCAGCCTCATAAGAGGCATAAAAGAGGC
AGGGTGGAGCGTTATAAACCCATAATTTTATTTTTTATGGGTGGTAAGAATGTCCACGAGAGCTATAATA
GAATTTTGCAACATAGTAGATGGCAAAAAAGTATGTGATGGTGTGAAAATATATCAGCACACTGACGGAT
ACCCCAGATGGACAGTTAATAGATTACAGGTATTGAGAGATATTCTAAAGCAAACAAAAATGGAGAGAGA
TAATTCATACGCCGCCGCCAACTACATATTTCTGGAGAAGCTAAGATACTTAGTAGCCCTCATAGAGATT
CTCTCTGAAGAGGGAGATTTAGAGAAAGCAGATATTGAGCTATCTGTCAGAACTATTGATTCTGGAGAGT
TTTTCAAGCAAGAATACTTCCCAAATTCTTTTCTGAGATTTGGTGTATTGCCAAGCGATACAGCGATGGG
GGAAGCAGGGGATGAGTGGTATTATAAAGTATATATCCCTCTTGCAGAGCACCCCCCAAGTGAGCAGGAT
TGGGAAGTTGAAATATACAAAGTTAAAGGCATAAACAGAGGAGAACTTGTGTATTCAGGCCCTCTTGAAG
AAGTGAACCCAGATGCTCTAGAAGATTAATCTTCTCAATTTTTTATTGGGTGGTAAATATGGAATACACA
AACTTAAGAGATTGGTTGGATGCCCACGAGGTATCCATAGATGAATTGGGCACAGATAATGTGGCAGATG
CGTGCTACCAAGCCTTGCTTGATATTTTGAGAGATGACTACTACAGCACTTATGTTAGCGATAACAAAAG
TGAGATAGCCTCCGAGCTTCTGAACGAATTCCCAGAAATATCTCCTTCAGACTTTCTGGAGCTTATAAAC
AGATTTATAGAGAAAAAGGAGGAAGACTGGAGAATTCTAATAAGCGATAATTTTGATGGTGAGAGCGGAT
ACGAAAACTTCTACCTTGAACACGAAGCAGAGTTTGCCGATTGGCTAAAGAAGCAGGGCAAAGAGTTCAA
AGACGATATGGACTACTACCTAAATGAGAGTGTGGACGACCTTCTAGAGTTTGCTTATGAATATCTCGGT
GGCAAAAAGGCAATAGACATAGCTTCCGGGATAAGAGATGTAAAGGTGCTGGAGAAGATAGACGTGGAAG
GATTTATAGAGAGAAACAAAGATGAGCTATTGAACATTCTGGAGGAAATGATCGATGATTATCTATGTGA
TATGAAGTGGTTCAAAGAGTGGGTAATAGATAGCAATGATTTTGATAACAACTACCACGATTACATCACT
CCAGATGACTACTTCCCCCGGTCGAGTTTCGCTTGGGAGTTTTCAACATCATACGACCCAGAAGAGTTAA
ACaaaaaaaTGTCCGATATAGGGTTAATATTCTTTGAGCTAAACGGAGTGGTCTACGTCTCACTTTCCGC
AGTGGGGATGAGTATGATGCCCGCACTCTACTACGCATATGCACTCTACAGCAATTTAAATATAGACCCA
AAGGAGATAGCACAGGACATAGTGAGCCACGGCGTGGGATACTACAAGTATGTGATAAAAGAGAATAGAC
TGGCAGAGCTCGCTGATTATATTGGCTACAGCATAGAGAAGCTTGATGAAATCAACAAGAGAGACTACGA
AGAATTCAACAACTTACTCAACAAACTTAAAGAAGAAATGAACGAGGGAAAAATCAACAGGCTTGAGGCA
GCAGTAATCAGTATGGTAGCAATAGTCCGTAAGCCTGATGTGGAGGGGGCAAAAACCCACTAACTTAttt
ttttGTTTGGGTGGTTAAGAGACCACCaggaggtgagaaaaatggaggaaaatatggagaatgtggagaa
aaaaggagaaggaggtgagaatgcggagaaaCCGGTGTGGTATTTGGACTTTGTATGGGAGCCAAGCGAT
GAGGCGATGAAGGCATTGGCAGCAAACAACATACAGGTGGATAATAAGGTATTACTTGACTGGATACCTT
TCTACAGCGAACATATAATGGCTGTGAAGGACACCATCCGCCTTGATGGAAGACGTATAAAACTGACAGA
TGTGGATACAGAAGTATCCGTGGAAATACTCTACGACGAGGATTATAACGAGGTATCTGAGGATTTCCCT
GGCAAGAAATACCGCCAAACCTTTAGTGATGGTATGCGCCACCACAGGGCTCGCCCCTACTCTAACTCAG
TAGAAGAGTATATAAACACTGCTATAAATGAGTTTGTAGTGAAGAATGGAAGACTTCCGAGCAAAGAAGA
GACCAGAGACGCAGTACTTTCTGTGCTGAAGAAACTCCAGAGTGAGGTTGACAGCAAGGAAGAGCACAGA
GAAGCTCTTATGAAGAGGGCTAAGCAGTGGTTaaagaaaagaaggaaagagcacgaagagtggctgaaga
agaagcaggcagaggaagaggaaaagaagagaatggaggaggaagaaagacagagaCTGCTCAGTAAGCC
GTGGGTAAAGGCGATATACGAGGCAAATGAGATGGAGAGTCTTAAGCAGAAGGAGATGCAGAGGTTCAAG
GAGAAATATGCTCTCAGTGATGAAGAGATAGAGGCATGGGGCATATCGAACAAGCCCTACATACACATGG
AGGCGCCTGTAGACCTGCGCCCATTGGGCATAAGTAGAGCGATAATAATCAGAAACTATGCAGCCTACGA
AGGAGAAGTTGATGGATATGCAGAATATTTCAGCGACCTGTCTTGGATGATAGCAGAGATATTGGCAAAG
CATTTCAACGGAGAAATAAAGGTATACGGCGATCACGAAGACTATCCCAGCACAGTATATCTTGTCGTTC
AGGCACAGGGAGATTTCCTTGAGGTTGCCAGCTCAGATGTCGATGACCCCTAATCTCTCtttttttcttt
ttAGGTGGTGATATGCAAAAAATCACAGATGAGAAATTAATTGCCGCACTTGAGCGCATAACACACAAAT
ACCTAGAAGAGACAGTTTCAAGAAAAGATTTTGAAGTAGAGATCGTTGCGATAAGGGTATTTGCACGAGT
GATAAAGGACAACCACACATTTCCAGTAAGGATTGAATTTGAAGTGAATGACATTCATTAATTTTTCTAT
TTGGGTGGTATTATGGCATACGTCCTAATAGTCAGGAGTGCACAAAATGAAGACAGAGCCATATACGAAA
CACTTGAAGAGATACTTGATGACTTCTTCCTCAGCGAGA

>FWV0128
CATAAACGCTCCATCCATCCCCTTTATGACATAAACATCGTGGAATACTGCCCATTTATCCTCTGTGTAA
AATACTTTCACAGATGCTGACTCTGATACCACTATACCCTTTGTCAATCCCGTGGTTCTCCCCACCTTAA
AAACCACATCCCCCTCTTTCAAATCTACGGGAGATAAATTTATCTTCACGAGAGAGTCGTTTATGAGGAG
GGCATCGTTCACATAATCCTCTATCATCTTGCCTATTGCTATGTCCACCCTATTATCTGCTGTTAAAGAG
TTGAACTCTATCGGTATATAAGCTAACAGATAGCCTATAACATCATACTCACTGCCACCATCTAAAGGCC
CAGGCTGCCAGATTTCTGTGTGGTCTAAAAAATTGCCATCCTCATCCATTGCTAACACATGACAGTTAGA
GATTATCAATCCATTATGCACTATCCCGAGAGTCCCTGCGGTTATTTTGGGATTGCCCACACTCACTCCA
CCTACAACAGGTCTGACTCTATCTAAAGCTCTAACCCTTCCAGTAACATAAACATCAACTTTCTTCCCGT
GGATAGTTTTGGGAACAGCATCTATGTAATCTTCACTCTCCACAAAAATTTTAATGGTGGGGGAGGAGCC
GATACCCACCACTCCCTCGATGTCCAAGATGTTCTTTGCTATGAGTTTAGTATTCATAGTGCACTTGCTC
TACCAGAAACTCTGCACTCAACAGCATAACCCTCAATCATCGCTGGCAATCTCTGGCAATCTGTGGCATT
TTCAACTAAAACCACCAATCTATTTCTACCCACATCTGCAAATACTCCGACCACTCCAGGTATGCTTAAG
AGCTGTCCCTCATATTTGTTTTTCACACTCACCACACTCATGGTATCACCTCACTATTGCCCATACACAT
AATTGAGCATGTCAACAGTCTTATCTCTTTTGATTGTTATGCTCTTATCGAGTATCAAGTTTTCGTCTTG
GTATACTTTCAGATTATAACTGCCCTCTGGGATATCAATTATATGTAGCTCTCCATATTGGGGTATGTAT
GTGTTGTTGTCGAATGACCATGTTTTGCCTCCCAATTGAACCTTTATCGTTCCATGGAGATATATGTTCA
AAGCCAGTGCTCCTGTGTCCTCATCAACTGCTCTCAAGTGGATTACATTTGGCTTTACACCAGCAACATT
GAAAGTTCCCTCCCTTATCAGTGGTTTATCTTTATAAGATACATACACGCTATGAATTCTCGTCCCAGTC
ATCGATGGTATAACCACCTTCCAATTGTGAGTTCCAGCATACAGTTTCATCTCTTTGTTGGTGAAATAGC
CATAGTCTTTTCCATCGATATACACTTTATACTGAAGATACATTACCACCTCCCATGGGTGGATGTATAT
AACTACATACGCTGGCGGAACTTCAAATGTATAGGTGTTGCCAGTTTTATAAAATCCCGTATCTATCAGG
TAATCTGGTGATAGCGGAGTGTTCTGTGTGGGTATGAGATAGAAATTAAACAAATACTCTCCAGCAGCGG
GGAAACTGAATTCAACAGTTCCAGATTTTATGATTTTTGCCTGCTCGATTTCAATTCCATTCATTACTGC
TATTCCTACATACCACTCGCTTTTATTTACAACATTGAATGTTATATTTTTCCCACCTGGTGGTGTAGGG
GTAGGAGTTGGAGGAGTGTAACCACACGCTGGTGAATTCACCTCTTTCAATAACCACTGTCCGTTGTGGC
ACTCATATAAATCATAGCCTATACATTTCTGCTCTCCCTCTGTGCATTCTGGAGTTGGGGTTGGTGTTGG
CGTGGGAGTTGGAGTAGGAGTTGGAGTTACCCCTCCTCCGCTCACCTTCTCTGCTTTCAGCGTGAGATAC
ATCAACGCCCCAAGTCCTGCAGCCCCAAGGACTGCCACAGCTTTCTTCTTATTATCCATCTTCATCACCT
CGCTGCCTTTCCTAAATTTATTCCAATCCACGCAGCAATACCAAACACGAACAGTGGAATCAAAACCTTC
CATAAAAGCCCACCAAGCTCCTCTCTGTAATAATAAGCTGCTGCCGCACCAATACCGAGAACTGCAAGCA
ATACAACGGGCAATATTTGATTATGCTCTGCCATCTCACTTGGGTAACCCCATCCCTCAAGAATTTGCCC
CACATAATCTCTGTATTCTGGCCTAACACCGCTGTGCTCTGTAGGGATGAAATAAGTCATTCCATCTTGC
TTGATAACTTGCACACCATAGGTTAGCTGAGACACAATCTCATCATTCACAGGAGCATCTGTGTAAAGGA
TACCATTATCTTCGTATATGTAGAACTCCTTGCCATTAAGATTTACTTGGTAAGCGTTCACGGATAGCAC
CTCCTACCTTCTTTGCAGCTTTCTTTACCACGGGTGCGGCTTTCTCCCCTATCTCCTTTGCAGTCTTATA
CGCAGGCACTATAATATACTCTTTAGCTTTCTTTCCAGGCTTTGTTTGCATGAATGCGAGCATCAGAAGC
CCAGCACCTACGCCTATAACGCCATACTTGATGACATCTGCATACGGTGGCTTCTCAAATTTCATGGATA
CATCAACTGTATCCCCTTCACCCACACTGCAGATGCATGTATCTTCCACACCCATCTTGCAAGCATCACC
GCAGCTTTTTAGAACATAGCCCCCACCGAATATCTTATCTAACCAACTTGCCTCTAACTTTGCCTTAACT
TCATGAGTTCCTGGTGTTACATCTTTTACCACAGGTGCAGTTCCCACTTCCTCACCATCTATGTATATTG
TCCCCCCTGCTGGCTCGGTATCAACTATAAGCTGACCCATACCTGGAGTTGGAGCACCAACTATTTTAAT
CTTCCAGAAATGTTTTATCTCGTGTTCATCTTGCGTTCTCGTTGCAAAGTAATATATACCCTCTTCTAAA
TTGCTCGGTATCGTGTATCGTGTCCATACATCATAGCTCCCAAATTGATAAATTTTCTTCTCTTTTGTGG
CAATAAGCTCTAAATTTGTCGTGGTAGAACCAAAATAGAAGTATATTTTCTTGTTTACGCCAAGCCAGCC
CCAACTAAAGATTATTGAGTGCATCTTCACAGTTTGCCCCTTTAAAGCAGTGTGTATCATTTCTTCTGCC
TCATTCGTGACATAAAAATCTTTTGTCGTTACTGCGAAGTAAGGCACTGCAGTATAGTTATCACTCATCC
GACTCCTCCCCCGTTAGTGGGTATTGTATTTATCATTCTAATCGCCTCTAACCCTGTTCACTGaaaaaat
caaagaaaaaaGGTAGTGGAGGGTGGTCAGCGTTATGGAGGTATCGCAGCTGTGGGCTTACTAACCACAG
TTGGAGCAGGAGCGGGCACTCTTGTTATCCTGACAGCAGTAGAGGCAGCTGTCTTTGCAGTCTGCCTCTG
AACTATGTCAGCAACAGAGTGGGTTACAAGTGGCAGCGAGGAGTAGAATATCGTCTCACTGTAATCTCTC
TCATAGCCCATGTAATTCACTACATAGGAGCCGATTGCAAGTGCAAAGCGGAATGCATCGGAGTCATTGA
GAGGGCCAAAAGTGTAGCCACTGGCATACTTGTCAACGAGCACATCTGCAACGCCAACGCCTA

>FWV0129
CTGTTGGTAGTGAGGAAACCGGCGCACACGCCTACGAGCTAACTCTAACTGAATCCATAAACCTTTCTGA
CAGTATAACTAAATCCCCATCAAAAAGGTTGGCCGAAAGTATAACCCTAACCGACAGCTTTAATAGAATT
TGGAATGCAAACAAACTCTTACATGAGAGTATCTCATTAGCTGATTCCCTGAGAAAGGGAGTGGCGAAAT
ATCTAAATGAGAGCATAAGTTTAAATGATAACCTGAACAGAGTATGGTCAGCAAACAAATATCTGTATGA
GAGCATCATATTAGACGACAGCCTGAAGAAAGATATGGCGAAACACTTGAGTGAGAGTATTACATTAAAC
GACTTCCTAAGAAAGGATGCATCACACTATCTCTATGATACAGTCACGCTAAATGATAAAGTTTCAAAAT
CCGTATCTCGCACACTAAAGGACTCACTCACCCTAAATGATTATGTATCTCGTGTTTGGCATGCATATAG
AAAACTTATTGAAACAATAAGCCTATCTGATAAACTCAAGAAGGATGCGAGTAAGCTCTTGAGTGAGAGC
ATTACATTAAATGACATTCTTAAGCGTACTGCTGGCTATAATCGCACATTTAAAGAGGTTGTTGTATTGA
GTGATAGCTTGCGTAAGGATGTTGAGAAACATTTGAGGGAGAGCATCACACTTAAAGACCACCTTGGCTG
GGTATTCCCATTTTACGATGCAACAATTGATATTGACAAATTAATAAACACTCTCAGATTGTTTGAGAAG
TATGGAATATCACTGGAAGAAGCCCTCGATGACCCTTACCTTGTATATTTAGTGAGGTATATGTATAAGA
AGGAGAGAGGTGAGCTATAATGCTGGACTTAATACACTATCTGAAAGAGCTCAAAACTGCGATTGAGCAA
AATTCGGATTTGATATATTCACACGCACCAAGGCACAAGCCAGGCGGTGCAGATGCTCTGTTCCCTGCTG
ATTTTGAGATACTACCTGCAAGCGATAACACCTATGATTTGGGCAGCTCAAGCTATAGGTGGAGAAACTT
GTGGGTAAACGGTGTAGTGAGTTTAGGAACTAAAAATCCTTTATCAAAGCTTGACATAAGAACACCAAAT
ACAGATACAGCACCGTTTCAGGTTCGGAAACCAGGTTGGGATTACAGAGTTCCCATAACTATAGATAACA
CTAGTAACTCTAATGATTTGTCTGATTACCAGGTTTTGATTGTGTTTGATTCACAGACATTAATTTCAGA
AGGAAAAATGCGTCAGGACTGCGGAGATATAAGATTTACTGACAGCGATGGCGTGACAAAGCTCAGCTAT
TGGATTGAGGGAGGTTGTAATACAAACAAAACAAAAGTGTGGGTCAAGGTTCCTTTAATACCTGCGAATT
CAATGAAGACAATTTATATGTATTATGGCAACCTCTCTGCTAGTTCTAAGAGTGATGGAAAGAGCACTTT
TGTTATATATGATGACTTCAACGACAACACCATAGACCCATCATGGAAGACAGTGGATGCAGATAATTGT
GACGGAACCAACTTTAGCGAGAGTGGGGGAGAGATGCAAATCACTGCTGGTGGTGTCGATACTTGGGGCA
CCAGTGATGAGTATGCATCTGTTTATCAGTCTGTTGATGGTGATTTTGTTGCAACAGTAAAAGTTGTCTC
TCAGGAAAACACAAGTAGTTGGGCAAAAGCAGGGATTATGGTAAGAAACGATATGTCAGCACCTGGCTCC
TCCAAAGGATATGTCTTTATGGTGGTCACACCTGGAAACGGCTGGGCTTTTCAGTATGACCCTGATGATG
ATGGATATTTAGATGGAAATAAAAGTATTGGAACAACATCATACCCAAACTACATCAAACTTGTAAAACA
TGGTACAGAGTTTACAGGATACTATAGCCTGGATGGTGAAAACTGGACAGAAGTTTACTCTACAACACTA
TCTAGTGCCAATAGTATTCAAGATGTTGGTATGAGTGTTACATCACACGCTGGCAGTACTCTATGTCTCG
TAAAATTTGATAACTTCATTGTTCGTAAATATACAAAACCAGAGCCAGAAGTGAACATCGGTACTGAGGA
AGTACTAGCTGCACTGTATGTTCAGAGTGATACTGGCAATGTTGGCATAGGCACTACAAACCCAACATTA
TTCACACTTCAAGTTGCTGGTGATGTAGGACCTGATTCAGATAACTATAGCAACCTTGGCTCCTCATCAA
ACAGGTGGAAAAATCTCTACCTCAGCGGACAAATCATTGGAGATAAATTCCAAATTAAGGAAGTGTTGGT
TAACACTACATCAAACAGACCATCAGCTGGTGTTCAATACAGGTTGTTCATCTCAACCGATGAGCAAATA
ATTTACCTTGACAATGGTTCTGAGTGGATACCGCTGGGAGCCGTGTATAAGTGAGGTGGTGATAAAATGG
CATTCACCTGGACATCAATAAATAAAGGCGATGTGATAAAAGCTTCACACATTAATGAGATAAAGAATAA
TCTAGATAGCATATTCAGCTATGAGGGTATTACCTATAACTGGCAGCATTTGCCTGTGTCAGCAGGAGAT
ATAGTTACATACAATCAATGGAAAGAGTTAAGAGATGCTACTGACTATGCTGATAATAATAAGTGCGTGG
CAGAGCACTCATCGTATAACAGTTCAGTATGTGGTAGTCATAATGTTACAGTTAACAGCAGTGAAAACTC
AAATTACAACAGCGGAGTCAATACAAGCTATGATAGCACAGTTGATAGTACAGAGCATTCAACTTATGAT
AGTGGAGTTAACTCAAGCTATAATGGCACAGTTGATAGTAGTGAGCATTCAACATATAATAGTGGAGTTA
ATAGTTCGTATAATTCAACAGTAAACTCTACAGAGCATTCAACTTATGATAGTGGAGTTAATTCAAGTTA
CAATAGCACAGTTGATAGTAGTGAACACACAACCTATGATAGTGGAGTTAACTCAGGCCATAATGCAACT
GTTAATGGTACTGAGCACTCAACTTATGATAATCTAGTCCGTATCTCATATGACTCAATAGTGGATACCA
CAGAAAACATAGGGCATGATAGTACTGTTAATGGCACATATAATTCAACAGTAAACTCTACAGAGCATTC
AACTTATAATAGTGGAGAGAATACTGGGCACTATAGCACTGTGCACTCAGGTGAGCACTCAACATATGAT
AGTGGAGTAGACTCAGGTGATAATAATGCATATCATAACCTTGTTGATGCTGTATTCAACTCTTCGGTCA
ATAGCGGAGATAATGGTAGTTACTGTAGTACAGTAAACTCAACCTACAATAGTGGCGTTAAGAGTAGTGA
CCTTAGTGCTGTTAAGACTAGCGATTTCAAATTAATTACTTGAGGTGATTAAAATGGCATTTACTTGGAC
AAAACCATTGGGAGTTGGCGTAATAATCCAGCTTGATACGCTACAGGAGATTCGAGATAATATTGATATT
GTGGACAATACAAAATGCAACCCGCACAACTCAACTGTATATTCCTCTGAAAAGAGTACTGATAACGGTA
CATATAATGGCTCAATCTATTCAACAGTAAACTCATCAGAGAAGTCAA

>FWV0130
ACACTATAACATTTCCATAGATATAAAACCTGGTAAATCTATGCATGAATACGAACCAGAAGTAAAACCC
AAACCTGAACCAGAACCTCAGCCAATACCAGAACCAGAACCACAACCTCCAGTGAAACCGGAAATTGGAG
AGGAAGAGGGCAGTGAAAGTAAAAAAGGAAACATCGGTCCGTTTTTGATCCTCGGTGGACTTGTAGCCAT
TTTATGGTATATATTTCACTGAAGTGAGGTGATGTAAATGGCAAAGATAAGCCTTGAAAAAGGATTGACC
GCCGTAGGCGTTGGCGTTGCCGATGTGCTCGTTGACAAGTATGCCAGTGGCTACACTTTTGGCCCCCTCA
ACGCCACAGATACATTCCGCTTTGCACTTGCAATCGGCTCTTGGGTAGTGAATTACATGGGCTATGAGAG
AGATTACAGCGAGACAATATTCTACTCTTCACTGCCACTCGTAACTCATTCCGTGGCCGATATGGTTCAG
AGGCAGACTGCAAAGACAGCTGCCTCTACTGCTGTCAAGATAAGAAGAGTGCCCGCTCCTGCCCCAACTG
TGGTTAGCAAACCCACAGCTGCAATACCTCCATAACGCTGACCACCCTCCACTACCTTTTTTCTTTGATT
TTTTTTCAGTGAACAGGGTTAGAGGCGATTAGAATGATAAATGCAATACCCGCTATCGGGGGAGGAGTCG
ATGAGTGATAACTATACTGCAGTGCCTTACTTGGCAATATATACAAAAGATTTTTATGTTACAAATGAAG
CAGAAGAAATGATACACACTGCTTTAAAGGGGCAAACTGTAAAGCTGCATAATATAATTCACTCCACTTT
TCACATTGCTACCGCAAAGAAAATATACTTCTATTTTGGCTCTACCACCACAAATTTGGAGCTTATCAGA
ACAAAAGAGGTAACAAATATTGTGGGAGACTATGATGTATGGACAAGATACACAATACCGAGCAATTTGG
AAGAGGGCATATATTACTTTGCAACAAGGACTGAGTATGAACACGAGATAAAGCACTTCTGGAAGATTAA
AATAGTTGGGCCACCTACTCCTGGAATGGGGCAACTCATAGTTGATACCGAGCCAGCAGGGGGGACGATA
TATATAGATGGTGAGGAAGTGGGAACTGCACCTGTGGTAAAAGATGTAACACCAGGAACTCATGAAGTTA
AGGCAAAGTTAGAGGCAAGTTGGTTAGATAAGATATTCGGTGGGGGCTATGTTCTAAAAAGCTGCGGTGA
TGCTTGCAAGATGGGTGTGGAAGATACGTGCATCTGCAGTGTGGGTGAAGGGGATACAGTTGATGTGTCT
ATGAAATTTGAGAAGCCCCCGTATGCAGATGTCATCAAGTATGGCGTGATAGGTGTAGGTGCTGGGCTTC
TGATGCTTGCATTCATGCAAACAAAGCCTGGGGAGAAAGCTAAAGAGTATATTATAGTGCCTGCGTATAA
GACCGCAAAGGAAATAGGGGAGAAAGCTGCACCTGTGGTGAAGAAAGCTGCAAAGAAGGTAGGAGGTGCT
ATCCGTGAACGCTTACCAAGTAAATCTTAATGGCAAGGAGTTCTACATATACGAAGATAATGGTATTCTT
TACACAGATGCTCCTGTAAATGATGAGATTGTATCTCAGCTAACTTACGGTGTGCAAGTTATCAAACAGG
ATGGGATGACTTATTTCATACCCACAGAGCACAGCGGTGTTAAGCCAGAATACAGAGATTATGTAGGACA
AATTTTGAGAGAATGGGGTTACCCAGGTGAGATGGCAGAGCATAATCAAATATTGCCCGTTGTATTGCTT
GCAGTTCTCGGTATTGGTGCGGCGGCAGCTTATTATTACAGAGAGGAGCTTGGCGGGCTTTTATGGAAGG
TGTTGATTCCGCTGTTCGTGTTTGGTATTGCTGCGTGGATTGGAATAAATTTAGGAAAGGCTGCGAGGTG
ATGAAGATGGATAATAAGAAGAAAGCTGTGGCAGTCCTTGGGGCTGCAGGACTTGGGGCGTTGATGTATC
TCACGCTGAAAGCAGAGAAAGCAGGTGGGGGAGGGGTAACTCCAACCCCACCACCAACACCACCCACTCC
ACCACCTACTCCTGAATGCACAGAAGGAGAGCAGAAATGTATAGGCTATGACCTATACGAATGTCAAGGT
GGAAAGTGGTTATTGAAAGAGGTAAATTCACCAGCGTGTGGTTATATTCCCCCAGCTCCAGAATGCAATG
AGGGAGATAGAAAATGCGAAGGTTATGATTTATACGAATGTCAGAATGGACAATGGGTGCTAATAGAGCA
AAACTCTCCATCTTGTGGTTACACACCACCACCAACTCCAGAGTGTAATGAAGGAGAGCAGAAATGTGAG
GGATATGATTTATATGTATGTCAGAACGGTAAGTGGGTATTGAAGGAGAAGAACTCTGAAACATGTGGCT
TTATATGCAACGAGGGGGAGCGTAAATGCTTCGCATACGATTTATATGAATGTCGGGATAATCGGTGGGT
TTTGATTGAGCAGAGCTCACCAGCGTGTGGTTACACTCCTGGCCCAGCACCTCCTTGCACTCCATCAATA
GTTAGAGACCAGTGCGGGTTAATTGTTCCAGAAATAGATGAAAACACTCTATACCCTCCAGGAACTTATG
AATTTGACCACGGAGTGTATGTGAAGATAAGAACTGCTACAAAGTGTGCATCATACGGTGCGAAAACATC
TATATTTGTGAATGGTGGGGAATACCAGCCTTGGCAAGATTATGCAAGTCCAGACAAAGTTGTTACACAC
GAGATGGCATACATAGTAGATAAAGATACAACATTTAGCATAGCCACTTACTATTTTGATGGGAAGGGGT
TTGTAAAGACTGATGAATACGGTAACTGGGTCATCAAAATAAAGAAGGGGTGATGCCATGAGCGTGGTAA
GTGTGAAAAATAAATACGAGAGACAGCTCTTAAGCATACCTGGAGTGGTCGGGGTATTCGCAGATGTAGG
CAGAAATAGATTGGTGGTTTTAGTTGAAAATGCCACGGATTGCCAGAGAATTCCAGCGATGATTGAGGGT
TATGCTGTTGAGTGTAGAGTTTCTGGAAGAGCAAGTGCACTATGAATACTGAGCTCATAGCAAAGAATAT
CTTGGACATTGAAGGAGTGGTGGGTATCGGCTCCTCCCCCACCATTAAAATTTTTGTGGAGAGTGAAGAT
TATATAGATGCCGTGGCAAAAATCATCCATGGAAAGAAAGTTGATGTTTATGTTACTGGAAGGGTGAGAG
CTTTAGATAGAGTCAGACCTGTTGTAGGTGGAGTGAGTGTGGGTAATCCAAAAATAACAGCAGGAACTCT
CGGTATAGTGCATAATGGATTGATTATTTCAAATGCCCATGTTCTGGCAATGGATGAGAATGGAAATTCT
TTAGACCACGCAGAAATCTGGCAGCCTGGGCCTTTAGATGGTGGCAGTGAGTATGATGTTATAGGC

>FWV0131
CCTTCACAGCATCGGGTAACTCCAGCACGGAACCCCTTTACGGAGACCTCTGTCCCAGAGGCGCCCCCGA
CAAAGAAGTATACCTCTGAAGGTATATATAAAGTTTATGGCTTTCATCCCCACCTTTCGGAAGGGGATTT
CCTGCCCGCTTTTATTAACAAAGCATCCCCTAATCTGGGCAGAAATTGAATCAAGTTTGCGGGAAAAGTG
ATTCTACCGAATCCAAGAATATCGCATTTATCCTTCTAGCAAGCTGAAAACACTCAGCAGCTCTCTGTAG
CCATTTTTCATCTTCAGTTTTTGAAAACAGGGTAAGGTATTTTTGTCCAGTCTCAAAAAGATGCATTTTT
GTCAGCAGGCAGTGTTTTATTAAGCACCATACTTCTCCTTTATAGCTTCTGAACGTAGTTTCTATAGTGT
CGTCGTTTATTCCTCGAACTTCCATTATCTTTTTTACAATTTGTTTTCGAGTATCTCTTAAAATATCCAG
TTCTATTAAGTATTTTTTCAGCTCCTCATCATCTACTTTCTGCTCTTGATATGCACCAACAACTTTCAAG
AGAGTCTCCATTATATGCTCTTCACCGGCTGCCAGATTCATCACCGCTTGCCACAGCTCTTCTTCTATTG
CCTCTTCCTGCATTTTCAACCCTCCTTGAACGTGATAGCTTTTTATACTGCCTTGCAATATCTTCAAATT
GGCTTAGGTTTAACAATAAAAAGTACTCAAAGTTCTTTATAACAGCCAAAGGTATATCCACATCATCACT
TACATATAAGTAATCCATAGTATCGGTCATCAGCCTAATTAACTTTAAGAATATGTCTGTAGCATTCTCC
TCATCAAATAGTGGTTGAAGCCAGTATCTTCCCTCTCATTTAATTAAGACGCCCTCCTTAGTAAGCTGTG
TTATATTGTAATGTAAACTTTGGCGTGATTTATGGAAATATTTTGACAACTCAGTCAAGCTTTTAGGGCC
GTATCTATATATATGGTATACAATTTTAAATTTTAAGTCCTCTCCCATCTCCGCTCACTCTTCTTCCAAG
GCATCCATTTCCTCCATATATTTTCTTATCTTTAAGTCACTCATCTTACCCTCAGTAAGCTCTTGTAGAT
CTTCAGGATGGAAGATTGCCACATAATATTTTAGTCTATCTGCATCCATCATCGCTTTAAAATCTTGGAG
CTTTAACCATATTCTCGTCACCAGCTCTTTGGTAATGGCCCTATCAAGCCACTCAACTCCATAAAATGGA
AGCACATCATCTTTGTTAGTAAAAttttttattttttGTGCAACTTTATATGGACTAAACCTGCTTCCCA
AAGCACCTGCATCATACAGCTCTGCGACCATCTTTTTTAGCTCATCCCTGGCAACGTTTATCCAGTATCG
TCTGTATACATATTTCTGCACATACTCTTTATATTGTTTCACTTTGGGATCTTCAACTTCGCCTAACAAC
AGAGGTAATTCGGTGCCCTCTTCCTCTTTTTCTATTTGAGGGGTCTCCAAAGcctctttcccctcttcct
gctcttctttctcttcagttttttcctcctcttctttagtttcctcctctttgctcttctcttctaccca
gttagtctcttccttACTAAtctcttctttgggctcctcttccgcagtctcctctttcatctcctctttc
attttttctgctctTATTGCATAGTAGTCTCCAAGCACTTTATATTCCCCCGTCTCCTCATCCTTCTCTA
TATAGTACTTTTTGTTACAGTTGTCGCATATTGCCATATTTATTGGAGCAACAATGCGCATCTCTTTCCC
GCATACAGGACATTTTGGATGCTTAACTTTCTGAACCATAGTAATCCCCTCCAATATAGATTAAGGGATA
GGCCCAGCTACCATCCTTATCATGGATTATATAACTTAGCTGGACCTCACCATTTTCATCAACATCAAAC
CTCTCCTTTAAAACTGCCTCCCCGACATCTATTTCATTATTAAAGACACCCACTATGTCTCTGTCTTGCC
TCAGCTGCAAGATAACTTCAGTAAAGCCAAAATGTTTGTAGTAATCCTCCAAAATATCGCATATCTTTTT
TATATCCTCACCGCTATCAATGGTGATGACAAACACATACCCAAACTTTCTTAGATGCATGATTAACATA
ATATCTAAAATGTATTTATATTTTTCCATCGTATTCTACAGCATCTGTAATTCATCATAAACTTCTTTGC
TTCGATGACAAATCTTCTATATCCAGAGAAGTCGCCGGTATTATAAGCTCTTGCAGCTTTATTAACAATT
CTCACTAGCTTTGCGACTTCTGATGCGTGATATTTTTTAGTGAGCCAGTAACAAGATAGGCAACCTGTAG
CCTCACTAGCAATACACATATACCCACCCAAAGAGCCAATCAAGTATTGGTAAATATCAATAAAACTGGG
TATATCTGGGCGTGTAGGATGATTGTGCACACTCCCCCAGAATCTCCCTCCCCTTGGGCAGTAAAGAATT
CCTCTAACAGTTTTATCTCCACCTATAACATAGTTTCCAGGTATTATATGCGTGATATCTGCATCTTTCT
TGCATAGAGCAATTAAAACCTCTCTACCCTTACCAAGATAGGGCTTTATTGCCTTTAAGGCAACCTCGCA
AACCCTCTCAAATCCCACACTTCTTGGCATATAGTCACCaaaaaaaGATATGGAAAGAAAATATATATAT
TTTTCTATGTCCACACTTTTTTATCTGCTTTTCCGTCTCTAACTACTCCCAAAATAGCAAAGAACAAAAA
CCTGTTAGTGTTTGCGTAGTAGGTACTCTTCTTTTCGATATCTATGAGGATCACATCATCACAGTATGGC
TGTGGTGTCATAAGGAAATATCCAGATAAACCATCTTCCTCTACAGGCACACTCTTTACAACATACCACG
TCCCTGCAACCACACCCAGATCTTTAGCACATTTTTCTGCTTTTTTAAGAATGTCTTCCATAAATAAGGT
AAGTAATAAAAATATTAAAGTTTTTCTATTGTTTTAATGATCTGGATGCCAGCTCTTGTTTTATGAACTC
TTTGGCAATGTTTATGGATTTGCTATGGATTATGAGTTCATTGCTATTGCTGTGCAGTGTAGAGATAACC
TCTGCCGATGCTGCAATTTGCAAAGCTCTGTTGATTATTCTCAAGCTCGTATTTGGAGCATATTTGTTGA
CATTTTCAATGATCCACTCTCCCAGCTCTTGCAGATCCCGTGCCTCAATCACTACTGGTATCCTCTCGTT
TACTAGGTAGTGGTATGTGTAAGTTATGTGTTTTCGTAGAGTATCTGCCAAATAAAACTCGACCTCACCA
TTGCTGATTCTCATCATATTATTAAATATGAGTCTCTTCCTCTTC

>FWV0132
CTATTAATGTGTGTGGATAGCCGAAGCCAAAAGCCCTTATGAATTTCGTTTTAACATCCCTGAATTTTTT
CTTTAAATCTGTGTCCTCCATACTAATCACCATTATCATGCTCTTTTAGAAATTCGACCTCATCCTTATG
CCTCAGAATATCATTTATTGCAGCTTGAAGCGTCTTATATTCCTTTATCTTTCCTCCTATCTTCACTTTC
ACACTCATTTTAACCACATCCCGATAAGGATCATAACTCCATCCGTGAAGAGCTCAATTAGTATGATCCA
CACCAGCAGGCTTAGGCTCACCTTTATGCTTCTCCTTCTTGATTTTGCCATTATATCTACCTCCACTTAT
CCAGTATTCCCAAGTTATATCCTCCATCTCTACCCCCTCCAAAAAATAAGGAAAGTTATTTTGGATGCTT
AACCCTGTGCAGATGTCCCCTTATGTAGATGGTCTTGTGCGGTTTCTTGCCCATCTTCCGGCGATTGTGA
ATCCAGTTGAACGCTAACCACTTCCTGTATGCCTTCTTGCTCCTGAAATGTAGAACCTTGCTCATCTCCT
ACGCCTCCGCTTAAACGATTTCATCATTTTTCCCATGCCTTTTGCCGCCATGCCGAATGCTTTTACCAGT
CCCCTGATGATCAGCCCTAAAACTCTGATTATCAATAGAATAAGCCACGGTGCAAGGATCAATAGTATTA
TGAAGATTATGAACGCCGCCAAGCCCATAAGTGCAAGGTGGCCCCAGGTGCCGATCTTCTCCCACCATCC
GTTAAGGTTATACTTCAACTCATCAAATATGCTATAACCATTCCAGTCCGGTGGGAGAGTATAAACTATT
GTATTGTTCACTATTATTGGATCATAATTTACTGTGGTGGTGTTTTCTGGTGGAACAACTGGATAAAATT
GTGTTGAGAAATCAACAGAATATATGAAATTCTTTGGCTCTGTGATTAGGAAAGTTACATCTTGGAACCC
ATCCTTTGCATCTGTGCCTAATAAAATGATATCTTCTTTCCATGTTTCTGTGCGTATAAATATCCTTGAA
TAATATACTTCTTCTGGAACTGGAGAAACCCAATCTAACGCCAGATACCCATATTTTGTGACATCTATGC
CGATAAGGGTATACTTTCTTGTAAGTTGTGTAGGTATCCCATGTTGTGGTGCTATAATAGGTATTGTTCC
AAATGCACGCTTCACGATTACAGCCTCATCGCCCCCGCTTGTGTCAAGTGTTATTCTATTTGTTTTCTTG
TCCATTATTGTTAGTTTAAAATCATCTACATAGGCCTTATAAGTGGCGAATGGAACCATAACCATAAGAG
TATCATTTTGCTGTGCTGTAAATTCTAAACTGCCTACATAATGATACCATGCATTTATGCCCTGATTACT
GAAAGATACCTCTTCTAATGTATTATCTTCATGCTTTATTCCAAGCCTTATTGCAGTTCCATAATTGTTT
GTGTGATACACCCACATATCTATTGTTGCTGTATATTCTTTACCTGCTGTTAAGTTTTTGTATTCATACA
CTAAATAATAATTCGTTCCGGAGGACTTCCCATATATTGCCTTAAATCCTGTGTGAGCCGTTCCCGTGCT
AATATGTATTAAATCATCATTTTTGGAAGAGAGATCCGCAGTATAGGCATGCCATCCGTTATATGTGCCA
TCCTCGAAATTCTGAGATATTGTCGTTATTCCTGTTCCATAGTATTTAGTATATGCCACCTGTATGGTGT
TGCTCTGTGTGTAGATATCCCACCTGCTTTGGCCATCTACTAATAATCCACTTGGTAAACTATCTAAATC
CATGCTCACCGTGCCTGTTGTGCTATTACTTCCATATCCTGCACCCTGCAATATGAACCACCTTGGTGTA
AAGTATCCAGCCACTACACCAATTGCTGTATGTGCAGAAAGATTTACTAATTCTGGCTTGATTGCATATG
CTATCCCTGCGGCAAGTCCTCCAGCTGCTGCTCCTAATAAGTTACCAACTCCCGGGCCTGCAAAAGTCCC
TAAAACTGCACCGCCTAATATTGCTGTGATTATTGTGCTTTTCCATGCTCCAAGAGTATCCGCATACATG
TATGTCCATACTATCAATATGCCGTTATCTCCTACTTTTGCAGTCCTCACAGCCGATAAATACCTTCCTG
TCTCCCATATCAAGAATTTTTCTTGTCCTTCTACTGCTCCACTTGTGCTCTGTGCTAAAAATCTGAACGG
TTTTTTTTCTGATCCTTGTCCACTCATGCTGAGTTGCACAGGTATGTCAAAATGGTGTGTTCCTAACCAT
ATTCTTATGATGTTTTCATCTTTGCCTTCACCAAATACTATTCTATAATGTGCTGTGTTTATTTGATGTA
AATCACCACTCACTCCTAAACTCTCTGCTTTTACAGCAAAAGGTTTCGCTGGTATGAATGGAAGCGTTAT
GTTAATAATTTCATTACTATCTGTATAAATCACATCGCTATATTGTAGTTTTCCGTAGTAATATATATCA
AATCGCAATGGCTGGTTAACTGGCAATTTTACAAGAAATGTCCCTCCTTTTTTACTTGTTATTTCATCCC
AAGCATTTGGAATTGGTATCCCTAAAATTTTCTTTGGTTTGTAAATATGTGTTTCTATCTGAGTGCCTAT
CGCAGCATATACTCCTGTTCCATTTGCACTTGGTAACTGTCTACCCAACTGGTCAAATAAGTTTATTCTG
TAAAGTAGTTGCGATTCCTCTGCATGTGCTACTGGAAGCACCGTAAAAATTGAACTCACTATCAAAAAAA
TGAAGATGAAAGAAAGTGCCCGCTTCAAGGGCATCACCACCTTATCTTTTTGCTACTGCCCATTACCGCC
AGGATCAATAGTAAGAAGATTATTGCTCCTCCTGCAATTACTGCGGTCTTGTGCTCGTTGTAGATATCTT
TCGCTTTGTCTATATAATCATTTGTATCTTTCTGTAGCTGAATTAGATAACTGTAACCCTTAGTGTTATT
GTATGTGATGTTTTCCTGTGTAGCTTTGTAACCATCCGCCGTTACTTTCACTATGCCTGTGAAGTTTGCC
GTTGTGCCCATATCAAAAACAACCTTTCCATCCTTATCTGTGATCCCGCTCTTCACTATCTGCGAAGTGT
TAGAAATTAACTGAACTGTCGCATTCTCAACCGCATTGCCCTTCTCATCTATCA

>FWV0134
AATTCCCTGGTGATGGATAGGAGGTGATGATATGGGAATGAACTTTAAAACCCTTTCTTTATGCAAGAAA
GAAGAGAGAAAGATAGTCGCATGGATAAAAAACTGCGAGGGAAAATATATCACTGCGAAGGGGGTTGAAG
GAGTTTACATAGACATTGATAGCAAACAGCAAACTAAGTATTATGTATTTTTTCCGAGGAGGAAGACCGC
ACCACCTTCAATCTATATAGCAAAGGGTGATCGGAATTCCCATGGTGATGCAAAATGAGGGGGGACATCC
TATCTAGGACATATATGTTAGTTAGCAAAAGTGATGCATCTAACTATATACTATGGTGCTGGAATGGGAG
GTTGAGAAAGATTATATCTTTCACAGATTGGATGTGAGGTGATAGATAATGGAAAAGAGAATGACATTTG
AAGAATATATTAGCTCTTTAGGCTACTCAGATAGGTATGCTTACGAATTATTAGTTACAAAGCGATATTT
AGAGAAGCGGTATGGCAAGATACCAGACCGTGAGACGATACGGCGTGATATGTGGGATGAGCCTAAAACT
ACCCGAAAACGGTTTTATAAATTTATAAACCTATATGAGCATTATAAGGAGGTGATGAAATATGCAGGAG
GTAGAAACTCTGTGCAAAATATTAAATAAGTTGGGTATAGAGTATCGGAGATTTGGAAACCAGAGTTTGC
GGAGGATAACAATACCAAATATAAATGTGAACATTCCAGAGATATACATGTTCACCAAGGAAATATCATA
CGATGTATATCCGAGGACCAAGATAATCATAGAGTTTGAAAAGCTGAAGAGTTGCAAGCGTATCACAATA
TGGGTTCAGTTCTTTGGCAAGATATCGGTGTACTTCAAAGATTTCAATATAAAGTATGACAATTCTCACA
TAATAATGGATGATGAAGATAGCGGTATTCACATATCGTTATTTTATAGGTGTGATGCACCATGAAGAAA
TCTGACATGTGGCAAACTCCCGACTGGCTAATGTCACATTTCAAGAGCCACTTTGATCCGTGCCCAATTA
ATCCAGAATTCGACGGTCTAGAGATAGATTGGCGTGACCCAGCGTATGTTAATCCTCCATACAGTAATCC
GTTGCCGTGGGTCAAGAAGGCGTTACAAGAGCGTGACAAAGGTGTGAACACTGTCATGTTGCTCCGTGTC
GATCCCTCAACACAGTGGTACAGGTTGCTCGTGGAGGCGGATGTGTACATAGCATATTTCAACAGACGCA
TAAAGTTCAAAGGTGCTGGTGGCTATCCCAATTTCCCATCTATGCTGGTATTTATACCAGCAAGGGAGGG
ATAAGCGGTGTGTCATCTAGCGTCACCGCCGTACATAGGATTTCGCAAGCATGTATGGAACATTGGAAGA
AAATTAGCAGAAGAGAGGGGGCGATTCACGAATCAAGATGTATTTCACATTGTTGAGCAAGAGATAGGAA
GAAAGCTCATGCCAGGGGAGAAGAGGATAGTTGTAGGTGTCCTCAAAAAATTCTTCTATGAGGTGAAGCG
TGAGAGAGTGAAGAAGGAAGGCAAGTTTATACAGTTGATCTACTTTGAGTATCCTTGAATGTGACAAAAA
TGTGACAAAGTCATGTGACAAATCACATATATGAGAATTAACATATCTGAAAAGAGGTGTGGTATGAAGG
GTGAAGATAGAATCCTCGAATATCTTGCAGGCTGCGACACGCCCCAAGACCCACAATCCATAGCCTTAGC
GATAAACCGCAGTTATGGTTATACTCGTAATCTTCTCTCCAAGATGGTGAAGGAGGGCAAAGTTAGGAAG
GTTGCCCGTGGCCTATATGTTCATCCTAATGCTATCAATGTCAATCCCAAGCTCACAATGAGGCCCCTAA
AGCTTCACGGGTTAAAAATAATGACAAAGAGGAGGGAAGGGCATACCTTCATGACAACGGAAGAATTTAT
AAAAATCGCCCCATATAAACCATTTGAGCATAGGATCAATCATGCGTTATACTATGATGAGGTATGGAGG
GAAAGAGTCATAACAGTGACCTATCATCCAGAGCACACGATAATAATAGACTTAAAATCCTCAAAGAAGC
CATTAAATTTTGAGGAGTTCAATGCGTTCATTGGATGGCTAGAGGGCAGATTTCCAAAGATTCCGATAGG
GTGGTGGGAGCTGGTGCAAGTAGGTTTAAACTGGGACATTATAGGGATGTATTTAGACGGGGTAGAGAGC
ATAACGCTAGAGGTATTCAAGCAGATATGGTTCAGGATGTATATGAAGAGCAAGGATATGTTAAGGATAG
AGGCACATACAAACATCAAGCTTGGGTTAAGTGAGGCGATAGAGGCATTGCAGGGTGCATTAGACTCTGT
GGAGAAAGCCGCATATAGGAAGCTTATAGTCATAAAAAATGAGAGGTGATGCGGGATGAGTATTAAGCGA
GTATATATAACGCATACCGTTGGGTGCTCTGGTTGGGACTTAGATAGGATATTCAAAGATACAGTTTTTA
GAAAGGCAATTCATACACATCAAAAATATGAACACGGAGTAAAGATGTTAGACTGGGATTTTAAAAAACC
TGACCCAGAGAGGCATTTGGAGATGGCAAAGAAATATGATTTTGAAGTTGCCATGGCTCCTGACATTTGG
ACAGCAGAAGATAAAAACAAAACTTTAAAAATAGCCGATAAATTAGAAAATTATGTGGATAGAGTTGTTA
TTCCTATTCACTATTATGATGATGACCTTGCTGGTTATGAATTAGCATATCCAAATGCTCGTAAATTCAA
CCCTAAAGCTGGCTGGAGGTTAGGATTGATTTATGAGTTCAAAGACTATGTGACCCACATTCTTGGAGGG
TCACCACACTCCCAACTAAAGCTTGCTAAGTATTTTCCAAACTTGAAAAGTTTAGATGGGAACTTGGTTT
TCTGGTGTGCAGTTCATTATGGGAAATACTGGGATCGGGGTTGGAAAAAGCCAGAAGAACCTTTGAAAAA
TGAGGAGATTTTCAAGATTTCAATACAAAACATGATGAGAGCTCTTAGAATATTATGATAGAGGTGATAA
AGG

>FWV0135
GATCATACACAGTATTGTTTTTCACGCTTGCAAAGTCAAGGCACAGAACACAAGAATCATCTTTTTTGGG
AGGAAGTATCAAATTCTATTCCCTCCTCAAATTTTGTGCTCTTCAATGATTTTCAACTCGCAAGGCTTTC
CCTCATCGTGATGACAGTAATGAATTCTCGCTACATAATTGCAGTCACTGAATAGCTCTTTATATTTCTC
GTAGAGCTGATAAGCTTCATCTTCATCTTTCACTTCAATTCTCAATGCTCGTGGCTGTTTTGTGAATGCT
TCTTCTTCGCTAAGTTGCTCTTCAATCTCAAGATATATATGCGTCACTCAAGCTCACCTCTCACAATCAC
AAACACTTGCCTTGCTTCTGAAGTGTTTGTATTCTTCACATGCACAATAACTCTCTCTGCTGAGCTGATA
TCTTCTATGAACTCATCCTCTATGACATTGTTATCTCCGACATATTTGCCCTTGTAAGGAGCGATTTGCT
TCATCCCTCTGAAGATTGAGACTTCAAGCTCTCCCATCGTGCTTGCAGGAAATGCAAGATACACACTCTT
AGTCTTGAACTTGCGTGCCCCCTCTACTTCATACAATAGAATGTCTTCTTCTGCTCCCGCATCTACTGTT
ATGAGCTTCGCTATGCTTATTTTCTTTCCCATTCGCATCACCTCCTCAAGTCTACATTCAAAAAAATTTA
GAGATTTTAGAGTTTGATAGTCACAATAAGAGTTGCTTTGTAAACTGTCGTTGCGTTGCTACCATCACCT
TTTGCTTGTATTGCAAGCTTTGTATCTGAAGTTAGAGCTTTGATCACATCAGTGACATCATATCTCTCGC
AAGTGTAGCTCTGTGCTTCTGAGAATAACACTAAGCTCTGAAGTTGTGCATCACTCGTTGCATCGTAGAG
CGTTATCTCTCCTGCTCCCTCACTTGCAAACTCAAGCTCTATCTCAAACTTCTCTACAAAGTCAAAATCC
CAGCTCTCGGGCTTGAACTTGTATCTTCCTGTCAGTGTTTGCAATGAAGAATCAGATACACTTTGATCTT
TTGTCACGATTGGAAATGCTACTTCTGCAGATGTTGTTGAAGGACGCATGCGATTTGCATCTATGCTCTC
AAGATATATTTGTGATCCTTTAACTTTATAGCTCATCTGTGTCATCTCTTCACTTCTCTCACTCATACTC
AAAGACAATATCACAGTTGATAGTGTTGCCTGAAGAGTTCTGAAGCTTCACGTAAATCTTTGAGCCTTTG
CTGACAGAAAGGTTAGGTTTCCAACAATACTCGGGATCTTGTCCGATCACGCTTCCTGGGACATAGTCTT
TCGTATAAGGAACATCTGCGATTGAGATATACACTTGCACATTGTCAAGTGAGTATCCATTTCTCTCTAC
AATTAGCATCTTTTTGATTACGATGTCCTTGTCTGGAGTCCAGTCCTTCTCTGCGTAATTGCCACTTGCG
ATATCTCCTGTATTCATACTCTTGAATATTGTAGTCATACTTGCATCACCTCTTCAGCTTGCTTATGCTT
TGCTGTATTCTACAACAGCATAGACAGTCATCGTCATATCACTGCCAGAACTTGCAGCTATCGCACCCTC
GCTCGTATTTATCGCTTTTATCTTGAAGTTATGATCTCCCTTAACTTCTATTGCTAAGTCTGCAAGTGAG
AAGGGTTCTCTCTCTTTTGCAGTGCTGGATGGGATGGGCATGCTGTAGTAATCTATGCCTTTCTTCCCTG
GCTCAGTCGTCAAGATGTCAAGAGGAGTGCCATCAAGATAGAATCTCAGTGCGACATCCCCTTCTGCTGG
AGCTGATGCGGGATTTGCAAGCTCTGCGAGCACGATGTTTGAGAACTTGTAAGTCTCAATTGTGCGTGGA
GTGAGAGAATACACTTCAGTCTCAGCATTCACAGCCCAGTTCCCTCCCGCAGCTGCAAGAGTTGCTGTTC
CCTTAACATAAGTCAGATACTTCTTGCCCTGCTCGTTGAATCTGTTCGCAAAATTCGCAGGAAGAACTTC
GCCTGGAGCGAGCACGCCTATCTGTCCTATCACTCTGACTTTATCCCCTGCACTGCCATCTATGTAGAAT
GTCTTCCCGGGAGGGATTACATAGAAGTAATCTCCGAGATCAAGAGGACCAAGTAAGTTGTCAGAATTCT
TGTGTAAAGGAGCTACAGTGCTAATTATCTCTCCAGTCTCCACGCCATCAATCACGAGCTTTGCACCTGC
AGTGCTATTCGTCCCTATCTTGCGTATAACATAGAATCTGTCGTTAGGCATGTCATAGTTAGTTCCTTGC
TCAAGTATCTTGTCAAGCTTGTAGTAGTTGACCATCGCTATCACCTCTCAGAAATTGCAAGAAGAGGGAC
TTAGTGCCCTCTCCATGCACCCTTGAGAGCTTTCAACCCTCTTAGATTCTCAAGCATCCTCTGCTCCATG
TCGCTATCAGTCACAGCAGGCATAGCATCTATCTTGCTCACATGATCTGCGAGTAAGGGAGCCCAGCTCT
TCACGAACTTGTCAACCTTAGCTTCTCTCTTTGTCACACCCTCAACGAGTCTGCCTGCTCCTATATTCAG
TGCATAATTAGCCCACTCCTGCATGTTAGTTGCAGCGAGAGCTTTTGCTCTCCTCTTCTGCTCTATTGCT
TCCTTGATTCTTGCAGCCCACTTGTCCTCAGCTTTGATACCCGCCTCTATGGGGTCTTTCTTTGGCATTG
AGATTCCCTGTGTGTAGTTCGCCTGCCCTACACTCTTCAAGTTGTTTATTTGTCTTTTACGCCACTCATC
GGGTGGCAATATTCTCGTAACATTCACCATTTTTTCTCACCTCCTTACAAGATTTTATAGACAGCGACAA
ATTTATATATTTCTCTTATATATATAGAATTATATGCCTGTCATAAC

>FWV0136
AGCCCTGACTCAAAGTGATAATCTATTATCTCCTTCACCACCGCCTTCGCTGCACTCTCTTCTTTATTTC
CGTGCTCTTCTAACCATTTAAAATACTCTTCTTTGTTCACTTTGTAGCAACCTCCCACATACTTTTATAT
AAAATATCTACCGTTTCATTATCAAGCCATACTACTGTACCTTTGCCAAATCTTATCCCGCTGTCATACT
CAGAGACATACATACCGCCTGGCAGAATTTGCAAAACTATGAACCTACCTACATTCCTAACTCTGTTTTC
TTTCAAAATCCGTTGGTACGCATCTTCAAAAGATCTATCTGATTTTTTGTATTTGCCTTTGAGAACTTTT
GGCTCTCTTTTTTTGCTATAAATTTTGATAATTCTAATCTCACTCATTCCGCATCAACCTCCTCATCTAA
CTATATCCCTTATTTTCTTTATCTTCTCTATGCAATCCTTATACCCCTTCTCAAGCAGATTTTCAATAAT
AACATTGATTCGTGCTAAATTATCACTGTCAATATCAAAAGACCACTCTCCATTCTCTCCGTAGATATAC
ATTACAATTTCATAGTCATGCTCTTCAGCCTCTTTTATAAATTTTATGTTTGAAGCAATCCACTCAAACA
TAGACACCAAAGAAGTGAAAGTTTTATATGTTGTGTAATCGATATTATATGCTCCATCAATATCTGGAAT
TTCTTTTTCAATTCTTATCTCATATTTTACATTCTTATCACTCAACCATAACTTCTCATCACTTATCTGC
AACCTCATCCTCATCAGCCTCCTCACAAAATTCTAAGAATTCCTTACTCACGATGCCAGGATATTTTTCA
AATAACTCTTTAAATGAGTAGAAAAAGTCTATGACTTTGTCTCCATCACATACTAAGATTTCTTCTTTCC
CTGTGTCATAGTCCATAACCACTTCATAATATAGTTCACTCATCCATATCAACCTCCTCATCGCATCTTA
TCATTTACATCACCCCATTAAACATGCCACACAAGCTAATGCGCTAAACAGTATTGCCCAGGCAGTAAAC
CGCGCAATAGCCTGCCGTATAATATGTTTGCGGAGATAGAGATGGTATATAGGCACAGGCTTACTTTCGC
ACTTCTCATACTTCTGTATTTTGTCGAACCACATCACTACCACCAAACACAAGATGATACAGAGTTCGTA
TTTCTTCCTCCGCCTCTTTCCTCATCCTTCTCAATTCTTCCTCTATCTCGTCTTCATCTACTTCTTCTAT
CCACTCATTCCATCCGTCAGTGCAATATCTCCAATTCGCCAGCAAAATTTCCCTCTCCGATGTACCACAA
CCAGAGCCAGACCAGAACTTAACAATACCTCTCCCAAACCCTAACATAGACGCCAGAGTTTCTCCCTCTG
ATACTTTGTGACCCGATGTGTTCCAAGCATTTGTCATCATAACCACCCCATCAACATTAATATTACAGCA
GCCACATACAAGCCGATTGCATAGAAGAGAATATCAATAAATGCCTTATCACTTATATGCCAGTCCTCAT
CAAGCTCATAGATGAGAAATACGATAAACATAAGAGTGCCAACAACGGGACTGAGATATATGATTGTTAG
CGTTGTGACAAAGCCAGCAAGGAAGTGAAACACTTGAGCTAGTTTACGCTCCATTTGAATCACCTACTCA
CCACTCCTTACTAACTCAGTGCATATATCAAGCACCCATGTAATAACAACTACATATATCACCCAATATG
GCAGACCAAGGAAAAGAAGTGGGATACCGAAGATATTTAGTATCATTGCTATGAACGCTATTGCAGCAAC
TTTTGTGCCTGCTACATATGCTATGGCTATTGATATTGCCATTTTTGTCAGCAAGTCAATAACATCATAG
AGTGTTGCCTTTCTCGCCACTTTAATCACCTTCAGATATTGTATATTCTACACAATGCATGTCTTTCTCC
TTGTCGTAGTAGAGGATTCTGTATGGGTAATGAGCGGAGAGTATGCTCATGTACTCAACACCTTCGACCT
CTATCTTGCCTTCACTGAGCCTCTTTAGGAAATGTTCACTGACAAGCTGACTCGTCATGACTGCAGCATC
GTAGCCTACCGAGAAGAGTGTCCTGGTAGCTTTGTCGACTATGAATATATCATAGTCACCCCTGTATAGC
AAAATGAAGCCATTATTATTGATTATATCTTCACTTATCTCGTATGGTGTCGATTCCCGCAAAGCATCAC
GAACACGCGTAACTCTGACTACCAGCTCATCCGTCTACATCACCTCCTTCATACTCGTCTCCCTTGCTCT
AAATGCACAACTTCAAGAATTCTGCCACAATTCGGGCAGACATACTCAACCCTATCACTATACACATGCC
TTACTGGATACACATACTTTTTGCAGTTTGGACAGTATCTCCTATTCCATTCGCTCATTTTACATCATCC
CCTCTTTCTCTGCTATTGAATGCCTCCTGCACAGTATCCACAAACAATATCTGTTCAAGCTCGTCCTCTG
TCTTCTTAATTTCATTGTGGAGCTCTCTCATATACTTAATTAGAGCTCTACCTCTACCTTCAGTAAGTTC
GTCATAGAGTGCGTTTGTCATCTCTCTATCCCATCTCTTCAATATCTTATACACGCCCTCCAAGCATTCC
TCATACACCCTTACTCACCTCCTTCTTTCTTATCCTCATATCTCTTCAATATATTGTATGTTCTTCAAAT
CCTCCCAATCCTTATGCCCATCTATGTCTTCCAGATATAAGTCCGATAAGTTTGCTTTAACAAGTCTATA
CACCTCTGGAGTACTATTATATTTAGTTTTAACTAACACTATTTTGCCGACCAACTCCTTGAACTCCCCA
AGAGAAGTGCGTTGCCTAC

>FWV0137
CCCCAATGTGGGATATGCCATGCTCATCATCATATCCGTTATCTCTTCCATCTCTTTATTCTCTTCATAT
TTTAGCCATTCCATTACTTTTTGGATGATCTTCTCTTGGTCCTCTTGGTGGTACCTTTCAAATACCTGAA
AATCGGATAAAAGCATTCTCTCCAGGTCACACCCGTATAATGCCATGCATCTCTCAGAATAACATTTTTT
CTTTCCTTGGAGATATCTCTCTATAAGATCCTTGGCCAATATCGGTGTATAGTACCCGATTGATCCCTCT
ACAATGGCCGCAATTGCCCAATTACGGCCATATTTTTTAATATACTCTTTTACTTCCATTTTCATCACCA
TGATCCTTCATGCAATGCTTATATATAAATATTTCTCATAAAATTACCATTTTTCTTATATAAAATTATC
ATAAAAGATTATTCCAAAAGATCTTTTTTTAAAAATTTTTTTCTTTTTTTATTTTTTCCTATGGCTATCT
GGTCCTTATTATGGCTATCCTTATCATGCTCCTGGCCGTGCTCTATAGGGAATTTCCTTATGATCCAAGG
GATTAAGGACCTTATGAAAGAGGGAAAAAAGGGCGTGAAATATGGGGGTTTTATGCAAAAAATGGGTATC
CGTGAGGTCGATTATGCCTATTTTCCTATCCAAATATAACGAAATGATAGGTTATACCGAAACCTTTTAA
TATAATAAAACGATAGGGTATCGTATCCTTTCCCACATCAATAAAAAAAGGTGATCGGTATGAGGCCAAT
ACTTAAAATTGGGGTTAGAATCTTGAGGCCTAGAGAATATGAGGCTCTCCGTGAGGCCATCCCCAAGGAG
CACCATAAAATTATGCTTGATGCTGCACTATTCACAGGTATGCGTTATGTTGAGCTACAACGGTTTAAAT
CGCACCCATCTTGGTACGATGATCAAGGAGGCTACATATACTTGCCCCGTGAGGCCTCACAGAAAAAGGA
GAGAAAGATGAAAGATAGATATGTTCACCTATCCTATGTTGGAAGGGAGGCCGTATCTAAATTCTTGAAA
ATACGGTATAAACCCCCCTCAAGGATCACCTGGAATGAGAACCTCAAACGGTGGGCATCCGAGGCAGGAC
TGGACCCTGTGGGCATATCCGCTAAAACTACCCGCAAAACTTGGGAATCGTGGTTAGTGGCCTCTTATCC
TGATAGGATCTTGCTCATTGCAATGAATCAGGGACATACCGAGCTTACCGCTATGAGGCATTACCTTAAT
CTCCCTTTCACCAAGGAGGACCTAGATAGAATTAGAGCTTATACGGAGGGTTGGGGATGAGCAGATATCG
GAAAACAAAATATGAAAAGTACGAGGTTAAGCCAGTGCCCATATACCACTTAGATGCAGAGAAGATTATC
CTACGAAGAGGCATCGCCTTCCTACTTGCCCTTGCCATTATATATGGGACCTTTGCACTCATATGCTATT
TCCTTGGAGGTTAAAATTGTGGAGGTGATGAATATGGAGAAGGATTTAGAAAAGATGCTGGAGGAGATTA
AAGAGCGGCTAGAAAACTCGGAAAAGATGTTAGAAGAGATAGAGAAGCGGCTGGAGAACTTGGAAAAGAA
GATAGATAGGCTCATCCAATATCTTGGGCTTGGGATGTATAACCGTGAAATCAAGATTACGCCTGCTATA
GGCACGGAAGAAAAAGAGCTTATAAAATATTATAAGGAGCCAAGCACTACGGATGGTAATGTGCCCAAAA
AATATAGAAAATCTGAGAATACTACGGATGGCGATGAGGTTGTATGGTGGTGATATATGAAAATTCTAAA
TCTATACGCTGGCATAGGGGGTAACCGAAAGCTATGGGGTGACGATCACGAAATAACCGCAGTAGAGATA
GACCCGAAAATTGCGGCGATTTACCGTCATTTCTTCCCAACTGATATAATTATAGTCGGAGATGCACATG
AGTATCTTCTGGAGCATTTCAAAGAGTATGATTTTATATGGTCATCACCACCATGCCCCACTCACTCCCG
TGCTAGATGGTGGAGATGGGGCAAGGATAAACCTGTGTACCCAGACATGAGACTCTGGCAAGAGATTATA
TTTTTACAGTATCACGCAAAACGCAGACCGCTGTGGGTGGTCGAGAATGTCATACCTTACTACAAGCCCC
TTATCAAGCCCACGATAAAAATCAACAGACACTATTTTTGGGCAAACTTCAAAATAACACCATTCTATGT
GGATGAGAACTATGCGGTGGCAAAAGATTACTTCGACCAGCGGGCAAAAAATTTTGGCTTGGATTTGAGC
CAATTTTCGATTCCGTACAAAGAGAGAAAACGCTTTGCACGCAATATGGTACATCCTGAGATCGGTAAAC
ATATTTTGGATTGTGCCGTTTCTGCGAGGTGGTGGTGATATGGACGATTCACCCTTTCTCAAAATCATAG
AGGGAGATGTTCTGGATGCGTTGAAAACCTTGCCAGATGAGTCAGTGAATCTAATCGTTACAAGCCCTCC
CTACTGGGGTCTCCGGGATTATGGTATAGAGGGGCAAATTGGATTAGAACCTACGCTGGACGAGTATCTT
GATAAGATGCTGAAAGTTACTGCAGAGTTAAAACGGGTTTTGAGGAAGGATGGGGTTATGTTCTGGAATA
TGGGAGACTGTTATTCAAATCAAAATACAATATTGAAAGAGTATTCCATAGAAGATGATTGGTTGAGATT
ACTTGGATGGATTTACACAGACGGAACAGTTTTAAGAAATGGGAGCAGAATTTGTATTTATCAATCAAAA
CAAAAAGGTATTCAAGAAATAGAATCATTACTAAATAGACTTGGTTTAAGGTATTCTAAGTATGGACCTT
ATAAAG

>FWV0138
TAAAAATATGCGAAAGAGATATATAAATCTTTTCAAATATGTGAAGCATGTGCATCAAGTTTTTGCGAAA
GGCAGAGAAGCTCATCGCAGAGATCGATATCTCAGATTTTGATGATGATGCAGTGCTAGCGTTGCAAGAT
GAGATCGTCGAGTCGTTCAGAATACTGCACAGGATTGAGAAGGCTAAGATGCTTTCTGATGATGAAGAAG
CGAAAACTTTATAATGTGAAAGTTTAGACAGAGAAAGAGTAAGTATAAAAGAAAAAGAAAAAGAAAAAAA
AAGAGCGTTTATTAATTTAATAAAAATAAATACAGAATAAATACAGATTATTCTTATAGTGTCTCTTTTC
TGCATGTATTGTTAAGCATCTATCTTAACAAAGTAAAGAGGGTATCTTATCAAGGAAACGAAAGTTTTAA
ATACCCATTTTCTCAAGCATCTTTTCCTCAGGAATAGTAATAATAACAATAACATTTATATACAACGAAT
GCATATCTATAGCTGTGAGGTGATGAAAAATGTTGAGATGCGAAGCAATAATGTGCAAAGCGGATGAAGA
TGAGATAATCTGCAGAGACTACGAGGGAAGAGCTAAGGTGCATTCGGAATATCTAAGAATTCGGCTATGC
GGTGTGCTTGAGATCACTGCGGATAGCAATGTGTTTTACATCAGAGGAGACAATCTTCAGCTTGATATTG
ATGACGATGGAGCAATAAAAATCGTTGGTGGTGAAAAATGAAAGTGAGCAAGAGCTTCTCGCTTGATTTG
GAAGTGGTTGAAGAGCTTGCGAAGAGAAGACTGGGCTCAGAGTGGGTGAACGAGCTTCTGCGTCGAGAGC
TTGGGCTTGAGGAGGCTGATGCGGAATGAGAAAGATAATAGAGATTCTAATCAAAGAATACAGTGATGGA
AGAAAAAAGAAAGTGTATGAAGAAGCCAAAGAGGATTACAATTTTCCAAGCATCGAAGAAATTAAGAAGA
GAGCAGGGAGAAAATACTATATTGGTAGGTGGATATATTACATAATCACAAAAAATTTTGCACACATAAT
CGAGTTTTCTAATGGTATACGAGAAGGGCAAGGCTCAATAAAAACACTCGATAGAACTGAGATTGAGTGG
GTTTTGATGGAGATGAATAAGGTGAAAGAGTTTGAAGGTGATATAAATGAGTGATATCTGTGATGCATTC
AGGACTATAGTTAGTGCAGGTGTAAGCGGAGTTTATTTTGATTGTGAAAAGAAAGAAATTCTCATCGTTA
CAGAGTTTGGGGAGGGATACTTTTTCAAGGTGCATGAGGTGAGAGCAGAATGAGCGAAGTAGACGCACTA
ATTGAAAAACTTATAGAGAAGAGAGAGCAAGTTCTGAGCGATGAAGAGAAAAAGTATATAGAGCAGCTTT
TCACAGCAGAGCGAATAGACCTCACGAAAGAGCGAGGCTATATGGTTAGCACAAGTAGAAAGAAGCTTCG
CAAGTGATGAGGCATGAAACACGATGATGGAGAGCTGAGGAGGGTCACAAGCGTGTATTTGAGCGACGCA
TTAATCTCAGAGATAGACGCAAGAAGAGATATTCTGAGTCGCAACGCATTCATCGAGTCGTGCATTCGTG
CAACGCTTGACAGTGATGCTTACGCATATGAACTTCAGATTGAAAACGAAAAATTGCGTCGAGAGCTGGA
GCAGTTGAGAAGAGAGCTTGAGCATCTGAGAAAAGAGAATGAGAAGCTAAAAAGCAGACTTGCGAGACTG
CAAGAGAAGTTTGAGCAGAAAAAAGAAGAGAAGGGTGAGAGCAAGCTCTTGAGCAAGCTACGCAGCAATG
ATGAAGAGCTGCGAGCTTTAGCTGCAGAAATCGAGCAGCACATGCAGCATGGGAAGAAGTGGAAAGAAGT
CTGCGAGAGTGCAGGGATTACAGAGCTCAATGCACAGCTCACAGTGTTGCACAAGCTCTTCTCAGAGATT
CAGCAGCAGAGCTTTGTCTATCTTGTGAGCAGGTATATTCAGAATTTTGTTCTTCGCAAAAAGCTCACAG
ACGCATACGCAGATGCACAAGTTGTAGAGTTTGATAGGTTAGGTAGTCGAATGAAAAATATTATTGAAGA
ATTTTTGAAATGAAAGAGGTGATAAAAATGGTAAATCTACTTGAAGAAACAATAGAGGTATTAAAGAGTA
AAGGAAAAGATGAAAAAGATGTAATGTGGGTTGGTAGTAGAGACGGCAAATATGCAATATCATGGGAAGA
ATTCAAGAAAATAGCAGATATAGAATATGATTGCAAGTTTGGTGCACAAGAAATAGCTGAAGATTTAGTG
GTAGTGGGAAAGGATTGGTGGTTAGAAAGACATGAGTATGATGGCTCGGAATGGTGGGAATTCAAGACCT
TGCCAAGAAAACAGAGGAATCCAAAGAGGTTCACAAAGGTTAAAGCGAGAATTGGATGGGAAAGCTTAGA
TGAGATAAACGGTGAGAGATGAGAAGGTGATGAAGATGGGAGTTGGTGATATAGGAAAGGTATTGGCTAA
AAAGAAGTTGGTAGAAGAAGCAGGATTGAGTGAGGAAGAGGCAGAGGCTTTAGCATCAGTGATTTTTGAG
AAGGAGAAGAAAGATGACAGCATGGAAGAGCTTGGTAAGCTTGCCCAGGTTGGAGAGATACTGCAGAGCA
TACCCCCAGAGTTGAGGCCTGCTATGATGCCAGTAGTGCAGCAGAGTGTTATGTCCTCAGCACAGGATGA
TGACTTTCTCAAAGAGTTGCAGAAAACGATGATGGGTTTGGAAGTGATACGCTCATACATGAACACAAAT
AAAGGAAGTGAAGAAGATAAAAAGATAGTTGAAGTATTGCTTGATGAGTTAAGAGAGATGAAAGAGAA

>FWV0140
AATAAGTTTAACAGCGGTTCTCCTCGCAACTGTTTAAGTTTGTTTAGGTTTGTTTAAGCTCAAAAACTTA
AACAAAATACTCTAAACATCTAAACAAATCATAAAGTCCTTATAGGGGGAATGAGGCCTTAATAGAGGGC
ATGAAGCCCTCATGAGGGGCATGAAATGACAAAAATCAAGGTGAAAAGGGGTAAAATCTCAGGGTGTTCA
TGGGTGAATAGTCAAATGCAGTCAAACGCAGTCAAGCATCGAGACATACATATGAGCCTCATCAAGTTGC
GTGAGTTTTTCATGCTACATGTTGCATGCAATCTAAACAAATCTAAACACGATGAGATTGATGCAGGTTT
ATAAGAAATTCTTAATACTAATTAGGATAATTGTGGTAGTTAACTTCAGGTTAACAACTGAATGGTGATA
TGGTAATTTTGCACAAAAGGTTTATATACAAGTATGCATATAGGTATCCGTGGAGGTGAAAAAGATGAGC
GACAAGAATATAGAAAATATAGCGAGGGGCACGGTTGAGCCCCGCCGTGCCCAGGACCGCATGAGCGGGC
AGGGGCTGCAAGTCGGAAAAACATACAAAGTAATAGTATGCAGAGAGGACAAGCTCAGCGAGTGCTTTGA
AACATTCGCTGAGTATATGGGAAACAATATGTTTGATATTGATTTTGATGTCCCAAATGCTCCCATAGAT
GCTTGGGAGCACACATGGATAGTTGACGAAATATTAAAGGAGGTGCAGTGAGATGAGTGACTATAAAACA
ATCAAACATTACGCTGATGAATATGTAGAGTATGAGCTATATTATGATGATGATGCAGAAGACGGAGAGC
CTTTCACGCTCAACTATAGATTTCTTGTACCTGACACGAGTGAATATTTCGTTGAGACTTTCAAAACGAA
AAGAGAAGCTCTAAAATTTATCAAAGAGCATCTAACTTTCGAGAAGGTGATGCCATGAGCGGAATAGAGC
AAGCTACAAAAATCTTTACAGAGCTGAGGGGGGAGTTTGAGAAGCTCTCCCCTCAGTATTTTGCAGTCAC
AGGGCTATCACGGGGTGAGGCTTTTGCATTGATTTACAGCGAAGCGTGTAAATTTGAGAGGATGATGAAC
ATAGAACAGAGAAGGCAGAACCACAATAACAAAATCACAGAGAAGCAACTAAAATATCTTAATGTTTTGC
AGGCGGATGACAGTGCAGCGAAAAAAGTGATTTATGAGTATCTCAGTGAAAAAGGTAAAGAGAGCATTGA
GCAGTTAACGAAGGAAGAGGCAAGTATGCTGATTGATAGAATCCTTAAGGGAGGTGAGTAAGAATGGGGG
TAATTAGATTTAATGATTTGCAGCCTTTCTTAGAGGCGGCGGAGGGGGAGAAGCTATTCTACGATTTAAA
AGAGTGGAAATATAACGATATGCATATAGTTGGTGTGGAGCTTTTCTACATCAAAAATTGTTTTATATAC
AGCTACTACAAGCAATTCAGTGTGGACTTACAAGATATAGAAGAAAGAAAAGCTAAAGAAATTGAAAATA
TCGGCAAGAAAAGATGGAAGCTCGAAGATTACGAGAGTAAGGTAAAAAAGATAACTGAGAAATACAAATC
TATGAAAGACAAGGAGAGGGAGAAACTAAGGCTTGAAGCAACCAAACTTCTAACTGATTTGGAGAGAAAG
TTTACCCTAATTAGAGCCAGTTATGAGTTTCCGCAAGGTGATGGGCAATGAAACTCCCTCTAACCTTTTT
ATTTGAAATTACGATAAACACAGAAGTTTTGAAAAAGATGGATTCGCCAGATTATCACAGGCTCATAGAA
CTCTCCCGTTACAGTGATAAGTTTTTGCAACATAGAATATTTGTGTATCACTTATCCGATATCAATAAAA
TCCGTAGTGTTCTCAATAAATATGGGATAAAACTTCGCTTCCCAGCTCGTGCAGAACTTAAGAGATATGG
ACTCAGCTACAGTGGGTTGAGCTTGGAGGTGGAAGGCATGGGTGATTCATTCCGTGTAAGGCAGTATTTT
CCAGATGGGCGGGAGGAAGTGCATATCATCCCACAGAAACGGGTCTGGCGGGTTTACTACCTTCTCAAAG
AGTTCAACGAGCCAGTTGAGCCAGCGAAATTGTGGGAGAAAATTTGTAGAGAGTTCGGCATAGACAGATT
TTTTGACCGCTCAGGGAAGTTCCACAAAAACTCATTCTTCGGCGATAGGAGAACTTACTTCGATTTCTAT
TACTTCCCCATCAAAATCTTAGAGCACATAGGAAAAGTGAGACTTGGGAAGAAGCTAGAGGTGATTAAAT
GATACGGAAGGTGGAATTTCACAGAGATTATCTTACTATATTTTTTGATGGTGATTGGGTGAATGTGGAA
GGAGCATACGCAAAAAAGATGAAGGAGAGAATAGAAAAGATTATGAAGGAGGTGATAGGATGATATATAC
AATAAAAAGCATGACCTTTTATAATCGTGGCACAGACATAGACCCATACCCAGCAATTCGCATTGAATAC
ATAGATGATGAAAAGTTCTCAAGGAAAGTATTAGAGCTTTATGGGGTAGATGCAGAAGAATTAGAGACGG
CAATAATAAACGAGATAGAGAAGATTGTAAAGGAGGTGATGTGAATGCTGAGGTTCTGGGTAGTGAGAGA
TTCGAGAAGCAGAAAGGTGAGGATTGGGAGAGTATATACCACATCGGAGCTAATCAGAAAGGGTGTGACT
TGGACAGACAACTACGAAATATACAGACACAGATGGGATGTTTTCGATGTGTATGCAAAGGAGGTGGGCA
AATGAAAAT

>FWV0141
TTCTATTTAGTTTGACTTATTATACTGGTCTGTTTGTAGAAATTTTCAAAGCAACTTTCGATAGTTACAG
AAAAATCGTTATCTAATATCCATGCGATGAAGAAACAGATGAAAGACTGATTCAATACTTTTTTGGAGAT
AAAAATGGAATTTTTTTAAATATCTTTTCTATATGCTTTTTAACAATGTTTTTAACAACTGCTTCTTTTT
TTTGTTCTTTATTTTTAGTTTGTGATGCAAAGTTCTTTTTTCTATAAACTTCTCTGTCTTAAAGAGAATT
TTCTTCATTTATAAATAATCTTTTGAATTTTTAATTATGACAGTCATACTTCAAACTAGAAATTTGTATA
AGACATATGATAAAAAGGTTAAAGCCGTACAAGGAATAGATTTAGAAATAAAAAATGGAGAAGTTTTTGG
ATTACTTGGTCCAAATGGCGCAGGAAAAACGACTTTAATAAAGATGCTCGTTGGAATCTTGAAACCTGAC
AAAGGAGAAATTTTGTTCAATGGCATTAAATTAAACGGTACGACTGAACTAAAAGGACTGATAGGTTATG
CTCCACAAGAATTAGTTTTCTATCCTTTCTTAACTGTCTTAGAAAACATGCAACTTTTTGCTAGTCTTTA
CTCGATTAAAAATGCAAGAAAACGTATAGATGAAATTTTAGAACTTTTTCAACTTACAGAGTTGTCAAAA
AGACAAGCTGAAAAGATGTCAGGAGGTCAGAAGCGTCGATTAAATATTGCTTTAAGTTTACTTCACTCAC
CACAGATTCTCTTTTTAGATGAACCTTCTTCAGGTATGGATCCGCAGAGTAGAAATGTGTTATGGGAAAG
TGTAGAACAATTAAAAGAGAAAGAAGGGGTAACCATCCTTTTATCAACTCATTTAATGGAAGTAGCTGAT
AAACTGAGCGATAGAGTTGCGATAATTGATCATGGAAAGGTTCTAACAGTTGGAACACCTGATGAGTTAA
AATCAAAACATGCATCTATTGAGACAGTGGAAATTCAATTTGCAAAAAATATTTCTCCTTTAATACAAGA
AAAAATAACTCTTCAGTTGAAAGATAAGTATGAACAGCTTTCGACAGCAAATGACAGGTTCTTTATTAAA
ACAAAAAACGGTTTGAAAGCAATATCTGATATTATGAAAACTATTGAAAGTCTAGCAGTTCTTTCCTACT
TACAAGATATACAACTTCGTCTTGGAACGTTAGAAGATGTATTTTTGAATCTAACAGGAAAAGAACTTAG
AGAAAATAATTTTAGTTTTGGAGGTGATAGGAGATGAATTTGAGAAATAACAAGTTTGTTCAACTATTAA
GTGTAAACCTTAAAGCAATTTATAGACAAAGAATGGTTCTTTTCTTTACGCTTCTCTTTCCCTTGATATT
TATTGGTGTTTTCGGTATATCCTATGGTGGAGATGGGGCAACAACTCGTACTATGGATCTTATAGTAATT
AACAATGATTTAGGTATTCCTGAAAACACTGTAGCTTTTTATGGAAATGAAACTGTTTCAGGGACATTTT
ACTCTGAAAAGTATTTAGAATTACTAGGCAATCTTGTTTACCCGGATTCAAAAGACAATAAATCTGTTTT
TTTTATTACTGTCATCAATGAAACAGAAAGAGACAATGCACTGTTCAAACTTGAACGAAGAGAAATCGTT
GCTCTTCTTACTTTACCTGAAGATTTTAGTTTAGGTATACTCTTTAGTTTTAGAACACAATTTAGCAACG
ATAGCTTCTTTTCTTTATTGACTAACAATTGGTCTGGTTACCCAGAAAGCTCACTTTCGGTAGAAATTAC
TATACTAGGAGACTCAAGTACAGAAGAGTTTGCTATTGCAGGGCCTATTATAAATGAATTCAGTAAAATG
TTTTTTCAGCTAGGAAATGAACAACAAACTGGAGTGAATGTTAACATAATCGGAAACTACCAAACTAAAG
GTTTCAGCACATTTTACTATATTGTTCCTGGTGTTATAATTTTCGGTGTGTTGCAATCCCTCACTTCTGG
AGCAAGCAGAACTATGCGCGATGTAGACTCAAAGAATTTGGAAAGAATTCGTTTAACTCGTGTAGCTTCT
TATACTTATGTAAGCGCGCTTATTGTTAGTCAAGCCTTGTTAGTTGCTATTCAAGTACCAATAATGTTTG
TAACAGCAATGCTTTTTGGATTAGAACTATCGATACATGTATTAAGCGGAATAATTGTAGGAATTATTCT
TTCTTTCGCCACTACAGGAATAGCCTTTTTGCTTGCTGGACTTGTACGTAAAGGTGACGAAGCAGAAGGG
TTAGCTAATCTTATAGCTGTTCCAATGGCTTTTCTCTCTGGATCTTTTACCGTTATGCCAAACCCTGAAA
TTCTTCCTAATGTTGGCTGGTTAGGAGGAAACTCTTTGCGATTGTTTGATTTCTTGCCTTCTACCCCTGC
TGTAAGAATATTACGTTCTTTAATTCTTGGACAAAGAACTTTAGGTGAGAATTGGTTTGATCTATGTCTA
TTAACTCTGCTAGCCTTTCTCTACCTTGGACTGGGGTTGGGTGTATATATTCAAAAACACTTGAGAATGA
AATAGTTCTTTATCTCTTTTTTGAGAATTTTTATCCTTCTTTTTTTTCTTCTAGTATGGTTGTTAATGCT
GTGGTCATTAGATTTGCATACTCTTGGATAGAGTTTACCCCTTTCTCTGTTAAATATAAAATAGTTGTAG
GTTTGGCTTTAATGAACGCTTTTTGAACTTCAATTAATCCATTCTCTTCTAGTTTCTTAATGTGAGAAGA
AAGATTACCTGCAGTTAAGTCTAAAACCTTTTGAACTTCAGTGAAAAGAGCTTTTCCTTTAGGTAAAAGA
AATATCATAATCGCTAGTCTAACAGGTGTGTGAATAATATCATTAACACTAGCGACTTCTTTGAGAACAT
TCTCCTCCTCAGAACTCTCTTCACGCATTCAATACACACTTAATCATTAATATTATTAAACTCTTAATTA
GTATTTCTGCTGAGAAATTTGTATAATTAATGCAAAGTGTTTAAACTAAACTTAGACATGTCAAATGATG
CTCATCTTTTCTAGGAGAAGTTTTATTAGGCATGTTTAAACTAAACTTAGACATGTCAAATGGCTTACCA
TATTCTCTTTTTTTACTCTTAAATAGACTTTGTGAAGCAAACTTCCTTCTTAGTTTAAATAAACATAAAT
CAATTACCATATAATGGCAGAGGATATATCATCTAGCGAAATTAGAGAATTATTAAGTTATATGGAAAAA
ATCAAAAATTTTGAGAAAAAGTATAAACTACAACTTGAATCAGTTCAGAAGATGATATGGGGATGTTTAC
TCCTTATTGCAGGTATTTTAGATTTCGTTTTTGCAGCTTATCTATTTAGATATGGTCCTGTTTTTATCCC
CTGGATATTTATTGTCCCTGTCAGTGTGCTCTTAATGAATTTTGTTAGTAACCGTCCAATTTTAACAGAA
GAAAAAAAGAAGAAAAAGCCATTCTATAAAGAACCAATCTATATTGGGCTTCTTTTAGTTATAGTTGTAA
TGATCGCTTTTGGAAATGCTAACTTATACTATTTAATTATGCCAAGTATAGCAGTAATTATGGGGGTAGC
AATCCTTGTTGATCATAAGTTTGTCTTAACAGGTAAAGAAAGGGCAATTGAATATCTCACTCCTGTTCTG
ACCATAGCAACAGCTCTAGTAAATCTTTTAGGTTATTTCTTTATAAAGGAAATCAGTATTCCTGCCCTGG
CTATTGAACCTACAAACTTTACTATCTTTCACGGGTTAATCTTTGGCTTTGTTTTTGGTATAATGGAGAT
AATAGAGGCTATCTTGACGAGAAAAAAAACTTTTGCATGACAAAAGACTTCCTCAAAATAATACCCTTTA
TCCCTCTCTTTCTCCTCTCGGACAAATAGTTAAAGCTCATCTTTTCTATCTTGGTTTTTATCGTCATAAT
CAACATCCCTAGTGTTTTAGTAGTGTTAAACAAGTTTTGCTCTCCTCAAACTCTCTTTTTCTCTTTCCTT
GATCGTTTACCTCTACCATCTTTAATTGTGGGATTGATTGCTGGAATTGCAACAGGAGGACTTCTTCTTT
TTGAACTGTTCCTGAGTTTTGATATGGATGTTTTAAAAAAAATCAGACTGGCTTTTTCAATAATTGCAAC
AATATTGTCGATTATTCTAACGCTTATCAAGTTTTTAATGTGATAACTTGATCAAATAGAGTTAAAGTTA
GGTGTCATTCTCTTTGGAGGAAGTTTCGGAATTAGTGGAGTAATAAGTAATTTATTCAAGAACAATTAAA
AGTTAAAAGATGTAATAGCTTCTTTTATTCCTTTTTTATACATTCCATTTGCTTACCTGCAATCAATTTA
CTTTAATTTCTAAAATAATTGTTTTATTCTTATTGACTAAATAAAGAAGATTTGTATTTAACATGTAATC
TTGTTAATTTTAATTAACAAGTTTTAATAGAAAGAAAACTCATCATCAACTACTACTTTTTATCAAAATA
GTTCTTTATTATAAGTTGTTATCTAATAAGGAGATACATACAAGAAGGAAGATAATTTTACTCATGAAGA
GTCCTTTTAACGAATATGAACGTAAAATGAGCTTAAAAAGAATAAATATCAACTTAATTTCGTATAAGGA
ATACATAAGTATGTACAAATCCAAGATTATGTTGCAAGAATGAAGCTGATTTACTGTAGTTCTCTTTTTT
ACTAATAATTATTTTTTGAAAAAGAAAAAATGGCTGTAATAACAAACAGTGATTGTGTGATGATATTAAT
TTCTTGTTAATGAAAGAGAAAAATTTATA
