# Supplementary material for: Unique mobile elements and scalable gene flow at the prokaryote–eukaryote boundary revealed by circularized Asgard archaea genomes
Source: Nat Microbiol. 2022 Jan 13;7(2):200–12. doi: 10.1038/s41564-021-01039-y (PMC8813620; doi:10.1038/s41564-021-01039-y)
Supplement: Source Data Fig. 1 — Phylogenomic trees in Newick format. [file 41564_2021_1039_MOESM7_ESM.zip › Fig1b_source_data_newick.txt]

((((((((((ASG139_Heimdallarchaeia09:0.0448070185,ASG322_HMAbin283:0.0412702333):0.0151796534[94],(ASG266_GCA004376455:0.0904312166,ASG137_Heimdallarchaeia07:0.0337937792):0.0260096718[100]):0.0639820448[100],ASG317_GCA011366225:0.2233283763):0.1382703453[100],(ASG131_Heimdallarchaeia01:0.0061829026,ASG134_Heimdallarchaeia04:0.0059559781):0.2324563064[100]):0.0474853241[98],(((ASG048_Gerdarchaeota061:0.0030289006,ASG318_GCA011366235:0.0022908802):0.2910556058[100],ASG314_GCA011364945:0.2998584740):0.0612771955[97],((ASG138_Heimdallarchaeia08:0.2554125967,ASG272_GCA004524125:0.5850138961):0.0770949705[39],ASG049_Gerdarchaeota063:0.2695081555):0.0870013806[97]):0.0336724463[96]):0.0430447529[96],((ASG320_GCA011366285:0.1229438958,(ASG321_GCA011366295:0.0208730841,ASG047_Gerdarchaeota024:0.0567789183):0.1165368894[100]):0.0708953336[100],ASG319_GCA011366245:0.2704026441):0.1035717663[100]):0.0912279070[100],((((ASG262_GCA003662875:0.0091499006,ASG032_HeimGCA2885:0.1061479250):0.0502320782[100],ASG133_Heimdallarchaeia03:0.0021635633):0.0033319356[100],ASG014_HeimB18G1:0.0047730827):0.0285522281[100],FWG037_HeimGerdAC018Hv3:0.0401981256):0.2392691537[100]):0.8503960424[100],((((ASG240_GEM32024:0.0055624970,ASG251_GCA002728275:0.0042015077):0.5137943824[100],ASG079_Kariarchaeota017:0.4526235100):0.3245358017[100],ASG011_HeimLC2:0.6048379012):0.8821278695[100],((FWG001_HeimAAGFW025Hv6:0.0520669845,FWG166_Heimauk:0.0409653756):0.4652538606[100],((((ASG052_Heimdallarchaeota104:0.0848362746,ASG053_Heimdallarchaeota107:0.1105098685):0.2674424317[100],ASG050_Heimdallarchaeota087:0.3439045782):0.0923728491[100],(((((ASG140_Heimdallarchaeia10:0.0000029065,ASG250_GCA002505645:0.0273459744):0.0010867445[100],ASG135_Heimdallarchaeia05:0.0016770974):0.0425419966[100],ASG268_GCA004376735:0.1753100164):0.1336956162[100],(ASG010_HeimAAGAB125:0.0965985664,ASG051_Heimdallarchaeota099:0.1490774291):0.0651559279[100]):0.1427122772[100],ASG300_GCA004524685:0.2602674817):0.0825142942[100]):0.1423342173[100],ASG132_Heimdallarchaeia02:0.4339321946):0.1500615493[100]):0.5718869814[100]):0.2418792350[100]):0.1828005585[100],((((((((ASG136_Heimdallarchaeia06:0.0415819520,ASG013_HeimMHVGB3:0.0323573788):0.0818207714[100],ASG075_Hodarchaeota117:0.1146157066):0.0433989006[100],(ASG074_Hodarchaeota112:0.1334260250,ASG071_Hodarchaeota102:0.1501653779):0.0281352223[99]):0.2281515651[100],((ASG141_Heimdallarchaeia11:0.1194212854,ASG068_Hodarchaeota089:0.1387617821):0.1752045632[100],ASG067_Hodarchaeota027:0.6157383103):0.1787425639[93]):0.1481443295[93],((ASG078_Hodarchaeota131:0.0069993733,ASG004_HeimMHVGSZ246:0.0072239903):0.2795869894[100],ASG066_Hodarchaeota018:0.3157940016):0.2564831810[100]):0.0770227642[93],(ASG070_Hodarchaeota091:0.2399240726,(ASG076_Hodarchaeota122:0.0915828060,ASG077_Hodarchaeota126:0.0574750461):0.2006108805[100]):0.2544133579[100]):0.6724999206[100],ASG012_HeimMHVGLC3:1.3021216404):0.1345730715[84],(ASG072_Hodarchaeota105:0.9811566210,(ASG073_Hodarchaeota109:0.5018087804,ASG069_Hodarchaeota090:0.3747222256):0.5845768511[100]):0.1748302795[100]):0.3856588136[100]):0.1598388993[100]);
