# Supplementary material for: Unique mobile elements and scalable gene flow at the prokaryote–eukaryote boundary revealed by circularized Asgard archaea genomes
Source: Nat Microbiol. 2022 Jan 13;7(2):200–12. doi: 10.1038/s41564-021-01039-y (PMC8813620; doi:10.1038/s41564-021-01039-y)
Supplement: Source Data Fig. 1 — Phylogenomic trees in Newick format. [file 41564_2021_1039_MOESM7_ESM.zip › Fig1d_source_data_newick.txt]

((((((Aciduliprofundum_boonei:0.1083652097,Thermoplasma_acidophilum:0.2521129114):0.0326391219[100],Methanomassilicoccus_luminyensis:0.1835339099):0.0668033242[100],(Archaeoglobus_fulgidus:0.1700193383,(Methanocella_paludicola:0.1511574355,Methanosarcina_acetivorans:0.1609500553):0.0508275247[100]):0.0290905654[100]):0.0347285177[100],((Methanococcus_maripaludis:0.1966556928,Methanosphaera_stadtmanae:0.1916195563):0.0287627646[93],Thermococcus_kodakarensis:0.1595283288):0.0181354328[94]):0.0530815525[100],((((Bathyarchaeota_B24:0.1705702875,(Bathyarchaeota_E1X:0.1889378330,Bathyarchaeota_JdFR11:0.1523917506):0.0271504211[98]):0.0142580990[81],(Caldiarchaeum_subterraneum:0.2884916663,(Nitrosocosmicus_exaquare:0.1559132763,Nitrosopumilus_maritimus:0.1865910041):0.1739524730[100]):0.0343593756[91]):0.0324851055[100],(((GCA_003649185:0.1270081181,GCA_003649615:0.1467533279):0.0142574770[69],Methanomethylicus_mesodigestum:0.2374744834):0.0167249019[96],(Sulfolobus_acidocaldarius:0.2519384028,(Thermofilum_adornatus:0.1647064195,Vulcanisaeta_distributa:0.1998851733):0.0522682945[100]):0.0213556990[100]):0.0305188523[100]):0.0108878513[77],((GCA_003661385:0.1944713869,Korarchaeum_cryptofilum:0.1935121385):0.0967355236[100],GCA_003661545:0.2225668925):0.0287760711[84]):0.0193226730[83]):0.0073264212[91],(ASG002_OdinLCB4:0.2017628670,(((((((Arabidopsis_thaliana:0.0625642097,Chlamydomonas_reinhardtii:0.0664852677):0.0263132077[100],Thalassiosira_pseudonana:0.1328240897):0.0083896115[28],((Homo_sapiens:0.0668710064,Saccharomyces_cerevisiae:0.1226342210):0.0211252895[100],Thecamonas_trahens:0.1333926248):0.0122716443[49]):0.0154632338[45],Bigelowiella_natans:0.1198725485):0.0294339053[84],Naegleria_gruberi:0.1523509916):0.3688318164[100],((FWG001_Heimdallarchaeum endolithica PR6:0.0042443388,FWG161_Heimdallarchaeum aukensis PM71:0.0013651646):0.2059539262[100],FWG037_Gerd AC18:0.1935762613):0.0481298655[100]):0.0120993376[86],((ASG003_Prometheoarchaeum syntrophicum MK-D1:0.0767646816,FWG035_Harpocratesius repetitus FW102:0.0617895160):0.2176573776[100],(ASG001_Thor BC:0.0555564258,FWG016_Thor FW25:0.0530885944)OROOT:0.1610768096[100]):0.0268734332[94]):0.0108708183[61]):0.0073264212);
