# Supplementary material for: Unique mobile elements and scalable gene flow at the prokaryote–eukaryote boundary revealed by circularized Asgard archaea genomes
Source: Nat Microbiol. 2022 Jan 13;7(2):200–12. doi: 10.1038/s41564-021-01039-y (PMC8813620; doi:10.1038/s41564-021-01039-y)
Supplement: Source Data Fig. 5 — Numerical data. [file 41564_2021_1039_MOESM9_ESM.xlsx]

## Sheet: Sheet1
Fig. 5a
COG categories	Archaea	Bacteria	Eukaryotes
A	0.00035057	0.0010433	0.0116732
B	0.00105171	0.00347766	0.00583658
C	0.116915	0.156495	0.00972763
D	0.0120947	0.00817249	0.0175097
E	0.0671341	0.133368	0.0291829
F	0.0559159	0.0354721	0.0155642
G	0.037511	0.0886802	0.0311284
H	0.0557406	0.0521648	0.00972763
I	0.020333	0.0556425	0.0136187
J	0.21858	0.0299078	0.0272374
K	0.105521	0.0405147	0.0252918
L	0.115513	0.0839854	0.0875486
M	0.0343558	0.0476439	0.00194553
N	0.0035057	0.00312989	0.0077821
O	0.0532866	0.0542514	0.0797665
P	0.0336547	0.0799861	0.0252918
Q	0.00911481	0.0347766	0.0194553
R	0	0	0
T	0.0280456	0.0337333	0.0389105
U	0.0057844	0.00591202	0.472763
V	0.0255916	0.04747	0.00583658
W	0	0.000521648	0.0077821
X	0	0	0
Y	0	0	0
Z	0	0.00365154	0.0564202
Fig. 5b
Taxonomic groups	Total gene counts	Archaeal:Bacterial gene ratio
Asgard archaea	3077	0.962785
Asgard archaea	2960	1.11271
Asgard archaea	2761	1.12597
Asgard archaea	4044	0.70053
Asgard archaea	4162	0.64066
Asgard archaea	2999	1.28479
Asgard archaea	3018	1.17299
Asgard archaea	1604	2.78644
Eukaryotes	5862	0.542117
Eukaryotes	1833	2.19231
Eukaryotes	21973	0.379888
Eukaryotes	9780	0.227561
Eukaryotes	27225	0.260377
Eukaryotes	8150	1.22968
Eukaryotes	283	4.11111
Eukaryotes	5120	0.928571
Eukaryotes	24725	0.394175
Eukaryotes	471	4.52632
Eukaryotes	17797	0.291759
Eukaryotes	19607	0.673575
Eukaryotes	15711	0.332518
Eukaryotes	7364	1.47826
Fig. 5c
Total gene counts	Eukaryote-related	Archaea-related	Bacteria-related	Unknown
3077	78	802	833	1364
2960	73	849	763	1275
2761	75	867	770	1049
4044	106	793	1132	2013
4162	118	854	1333	1857
2999	58	997	776	1168
3018	66	990	844	1118
1604	34	822	295	453
