# Supplementary material for: Unique mobile elements and scalable gene flow at the prokaryote–eukaryote boundary revealed by circularized Asgard archaea genomes
Source: Nat Microbiol. 2022 Jan 13;7(2):200–12. doi: 10.1038/s41564-021-01039-y (PMC8813620; doi:10.1038/s41564-021-01039-y)
Supplement: Source Data Fig. 6 — Numerical data. [file 41564_2021_1039_MOESM10_ESM.xlsx]

## Sheet: Sheet1
Fig. 6a
No. of phylum	Gene family counts
1	91
2	21
3	7
4	4
5	12
Fig. 6a insert
No. of phylum	Gene counts
1	149
2	67
3	46
4	34
5	403
