# Supplementary material for: Unique mobile elements and scalable gene flow at the prokaryote–eukaryote boundary revealed by circularized Asgard archaea genomes
Source: Nat Microbiol. 2022 Jan 13;7(2):200–12. doi: 10.1038/s41564-021-01039-y (PMC8813620; doi:10.1038/s41564-021-01039-y)
Supplement: Source Data Extended Data Fig. 2 — Phylogenetic trees in Newick format. [file 41564_2021_1039_MOESM12_ESM.txt]

((((((ASG029_Thermofilum1505:1.2749311311,(ASG028_Vulcanisaetadsm14429:1.2396680770,ASG027_SulfolobusDSM639:1.4399167292):0.2361673132[88]):0.1788665178[100],ASG025_VersB10G16:0.9023821176):0.1087600169[84],(ASG024_MethanomethylicusV2:1.3496941624,ASG026_VersB40G2:0.9385653844):0.1042669346[79]):0.1308697672[100],(((ASG021_NITROmaritimusSCM1:0.9283909562,ASG022_NITROexaquareG61:1.0906983962):0.7244414956[100],ASG023_CALDIsubterraneum:1.4588717968):0.3080104636[100],((ASG020_BathyJdF11:0.9531871568,ASG019_BathyE1X:0.9827488324):0.1418941995[100],ASG018_BathyB24:0.9896189502):0.0961658508[99]):0.1191851236[79]):0.0673047673[75],((ASG017_KorCryptofilumOPF8:1.3096426328,ASG016_KorB14G2:1.1754052423):0.4292327146[100],ASG015_KorB56G1:1.5202334281):0.1857171352[100]):0.06895410265[100],(((ASG043_Baldrarchaeota130:0.0034484475,ASG209_GEM11595:0.0036270989):0.6266643849[100],(ASG204_AsgAHVG01:0.1704903620,(ASG235_GEM7007:0.0083134212,(ASG205_AsgAHVG02:0.0198763687,ASG042_Baldrarchaeota129:0.0635846286):0.0213224527[92]):0.1333512609[100]):0.3839232159[100]):0.2880857170[100],((((((((((((ASG139_Heimdallarchaeia09:0.0448070185,ASG322_HMAbin283:0.0412702333):0.0151796534[94],(ASG266_GCA004376455:0.0904312166,ASG137_Heimdallarchaeia07:0.0337937792):0.0260096718[100]):0.0639820448[100],ASG317_GCA011366225:0.2233283763):0.1382703453[100],(ASG131_Heimdallarchaeia01:0.0061829026,ASG134_Heimdallarchaeia04:0.0059559781):0.2324563064[100]):0.0474853241[98],(((ASG048_Gerdarchaeota061:0.0030289006,ASG318_GCA011366235:0.0022908802):0.2910556058[100],ASG314_GCA011364945:0.2998584740):0.0612771955[97],((ASG138_Heimdallarchaeia08:0.2554125967,ASG272_GCA004524125:0.5850138961):0.0770949705[39],ASG049_Gerdarchaeota063:0.2695081555):0.0870013806[97]):0.0336724463[96]):0.0430447529[96],((ASG320_GCA011366285:0.1229438958,(ASG321_GCA011366295:0.0208730841,ASG047_Gerdarchaeota024:0.0567789183):0.1165368894[100]):0.0708953336[100],ASG319_GCA011366245:0.2704026441):0.1035717663[100]):0.0912279070[100],((((ASG262_GCA003662875:0.0091499006,ASG032_HeimGCA2885:0.1061479250):0.0502320782[100],ASG133_Heimdallarchaeia03:0.0021635633):0.0033319356[100],ASG014_HeimB18G1:0.0047730827):0.0285522281[100],FWG037_Gerd_AC18:0.0401981256):0.2392691537[100]):0.8503960424[100],((((ASG240_GEM32024:0.0055624970,ASG251_GCA002728275:0.0042015077):0.5137943824[100],ASG079_Kariarchaeota017:0.4526235100):0.3245358017[100],ASG011_HeimLC2:0.6048379012):0.8821278695[100],((FWG001_HeimAAGFW025Hv6:0.0520669845,FWG166_Heimauk:0.0409653756):0.4652538606[100],((((ASG052_Heimdallarchaeota104:0.0848362746,ASG053_Heimdallarchaeota107:0.1105098685):0.2674424317[100],ASG050_Heimdallarchaeota087:0.3439045782):0.0923728491[100],(((((ASG140_Heimdallarchaeia10:0.0000029065,ASG250_GCA002505645:0.0273459744):0.0010867445[100],ASG135_Heimdallarchaeia05:0.0016770974):0.0425419966[100],ASG268_GCA004376735:0.1753100164):0.1336956162[100],(ASG010_HeimAAGAB125:0.0965985664,ASG051_Heimdallarchaeota099:0.1490774291):0.0651559279[100]):0.1427122772[100],ASG300_GCA004524685:0.2602674817):0.0825142942[100]):0.1423342173[100],ASG132_Heimdallarchaeia02:0.4339321946):0.1500615493[100]):0.5718869814[100]):0.2418792350[100]):0.1828005585[100],((((((((ASG136_Heimdallarchaeia06:0.0415819520,ASG013_HeimMHVGB3:0.0323573788):0.0818207714[100],ASG075_Hodarchaeota117:0.1146157066):0.0433989006[100],(ASG074_Hodarchaeota112:0.1334260250,ASG071_Hodarchaeota102:0.1501653779):0.0281352223[99]):0.2281515651[100],((ASG141_Heimdallarchaeia11:0.1194212854,ASG068_Hodarchaeota089:0.1387617821):0.1752045632[100],ASG067_Hodarchaeota027:0.6157383103):0.1787425639[93]):0.1481443295[93],((ASG078_Hodarchaeota131:0.0069993733,ASG004_HeimMHVGSZ246:0.0072239903):0.2795869894[100],ASG066_Hodarchaeota018:0.3157940016):0.2564831810[100]):0.0770227642[93],(ASG070_Hodarchaeota091:0.2399240726,(ASG076_Hodarchaeota122:0.0915828060,ASG077_Hodarchaeota126:0.0574750461):0.2006108805[100]):0.2544133579[100]):0.6724999206[100],ASG012_HeimMHVGLC3:1.3021216404):0.1345730715[84],(ASG072_Hodarchaeota105:0.9811566210,(ASG073_Hodarchaeota109:0.5018087804,ASG069_Hodarchaeota090:0.3747222256):0.5845768511[100]):0.1748302795[100]):0.3856588136[100]):0.1598388993[100],((ASG128_Wukongarchaeota075:0.0193634483,ASG130_Wukongarchaeota085:0.0439652755):0.0247062981[100],ASG129_Wukongarchaeota082:0.0499441979):1.0808217030[100]):0.1044042821[100],((((((ASG193_Sifarchaeia04:0.0185076198,ASG191_Sifarchaeia02:0.0060239250):0.0012328646[91],ASG190_Sifarchaeia01:0.0016761139):0.0545181719[100],ASG044_Borrarchaeota178:0.0939693166):0.0278315532[100],ASG045_Borrarchaeota181:0.0611049764):0.1376677223[100],(ASG196_Sifarchaeia07:0.0979520580,(ASG046_Borrarchaeota183:0.0198933370,ASG192_Sifarchaeia03:0.0336722921):0.0973087751[100]):0.0699503577[100]):0.7249042842[100],(ASG195_Sifarchaeia06:0.0028255212,ASG194_Sifarchaeia05:0.0022756969):0.7434574174[100]):0.3399119386[100]):0.1220633002[88],((((((((((((((((((((((ASG307_GCA005223125:0.0079266880,ASG180_Lokiarchaeia30:0.0124916525):0.0090477005[100],ASG161_Lokiarchaeia11:0.0135051723):0.0228900541[100],ASG267_GCA004376705:0.0346522427):0.0477075071[100],ASG163_Lokiarchaeia13:0.1086504048):0.0827208081[100],ASG152_Lokiarchaeia02:0.2926553725):0.0525247178[89],((ASG089_Lokiarchaeota108:0.1522573946,((ASG097_Lokiarchaeota124:0.1490317220,ASG096_Lokiarchaeota123:0.0767228396):0.0389348203[100],ASG007_LokiL05:0.1044482973):0.0429654267[100]):0.0781920033[100],(ASG154_Lokiarchaeia04:0.1836364257,ASG160_Lokiarchaeia10:0.1593927090):0.0496949782[89]):0.0224862537[89]):0.0543399865[100],ASG169_Lokiarchaeia19:0.2989930252):0.0336343277[100],((((ASG244_GCA000986845:0.2901112328,ASG094_Lokiarchaeota119:0.2320771540):0.0282531112[87],ASG187_Lokiarchaeia37:0.2489444218):0.0282519944[100],ASG091_Lokiarchaeota111:0.2760435199):0.0539606205[100],ASG088_Lokiarchaeota100:0.2264008144):0.0302822327[100]):0.0773658273[100],(ASG086_Lokiarchaeota088:0.0430798223,(((((((ASG179_Lokiarchaeia29:0.0052160429,ASG159_Lokiarchaeia09:0.0108580441):0.0047994143[100],ASG181_Lokiarchaeia31:0.0074517209):0.0041147339[100],ASG156_Lokiarchaeia06:0.0103375005):0.0034738863[100],ASG170_Lokiarchaeia20:0.0081678693):0.0045922441[100],ASG155_Lokiarchaeia05:0.0149018561):0.0072199608[100],(ASG178_Lokiarchaeia28:0.0261348154,ASG189_Lokiarchaeia39:0.0219019483):0.0148784986[100]):0.0048133622[100],ASG177_Lokiarchaeia27:0.0179970184):0.0349254320[100]):0.2441140204[100]):0.0817941624[100],((((((ASG095_Lokiarchaeota120:0.0888545995,((ASG008_LokiL11:0.1035331766,ASG313_GCA011364925:0.1982103293):0.0292537414[100],ASG100_Lokiarchaeota182:0.1118011219):0.0256644318[100]):0.0667716301[100],((ASG006_LokiL04:0.0343867760,ASG167_Lokiarchaeia17:0.0341040723):0.0298339743[100],(ASG183_Lokiarchaeia33:0.0802443307,ASG263_GCA004375715:0.0342024842):0.0385344822[100]):0.1533760624[100]):0.0752707296[100],((ASG157_Lokiarchaeia07:0.0511477238,(((ASG164_Lokiarchaeia14:0.0033803263,ASG186_Lokiarchaeia36:0.0291059946):0.0012284870[100],ASG311_GCA009724705:0.0087333779):0.0052460922[100],ASG035_LokiB31:0.0394608751):0.0347118354[100]):0.0119599747[95],ASG165_Lokiarchaeia15:0.0357912437):0.1322455151[100]):0.1320304270[100],((ASG099_Lokiarchaeota132:0.0027107696,ASG037_LokiSZ338:0.0025957847):0.0140632974[100],ASG084_Lokiarchaeota077:0.0160655905):0.3755070286[100]):0.0503788446[71],((((((ASG302_GCA004524725:0.0403393425,ASG274_GCA004524155:0.0910405968):0.0521495260[100],ASG284_GCA004524355:0.1841451958):0.0415130010[95],ASG297_GCA004524635:0.1362675961):0.0016873147[47],ASG296_GCA004524615:0.1144972353):0.0591388569[100],ASG087_Lokiarchaeota094:0.1437570769):0.2175212829[100],(ASG093_Lokiarchaeota115:0.0353764206,ASG085_Lokiarchaeota081:0.0432453103):0.2755818790[100]):0.0666846635[100]):0.0288600142[71],ASG301_GCA004524705:0.4779412812):0.0367603060[99]):0.0348847118[99],((((ASG182_Lokiarchaeia32:0.3778364294,ASG080_Lokiarchaeota023:0.3682838921):0.0865252065[100],(ASG083_Lokiarchaeota076:0.0023798649,ASG082_Lokiarchaeota073:0.0047069330):0.3152913008[100]):0.1155197261[100],(ASG188_Lokiarchaeia38:0.4113965250,ASG090_Lokiarchaeota110:0.2946985122):0.0777735128[100]):0.0361326080[100],((((ASG290_GCA004524495:0.2304612165,((ASG174_Lokiarchaeia24:0.0916785710,ASG151_Lokiarchaeia01:0.1252669402):0.0482857825[100],ASG185_Lokiarchaeia35:0.1300516230):0.0434674821[100]):0.0305437869[86],ASG291_GCA004524515:0.2676375911):0.0421157942[86],ASG287_GCA004524425:0.3199359731):0.0652079155[100],(((ASG153_Lokiarchaeia03:0.0401694380,(ASG175_Lokiarchaeia25:0.1016018030,ASG176_Lokiarchaeia26:0.0358456565):0.0191121198[99]):0.0483028572[100],(ASG292_GCA004524535:0.0489459756,ASG286_GCA004524385:0.0465505087):0.0457239306[100]):0.2174207800[100],(ASG009_LokiL15:0.2425545941,ASG166_Lokiarchaeia16:0.2419928010):0.0705331244[100]):0.0309931295[61]):0.0573727673[100]):0.0384472610[100]):0.0514581935[99],(ASG158_Lokiarchaeia08:0.0069506290,ASG162_Lokiarchaeia12:0.0146058786):0.5093319797[100]):0.0320023173[78],ASG283_GCA004524325:0.4564341677):0.0333982562[78],(((ASG309_GCA008080735:0.2151321512,(ASG298_GCA004524645:0.1673164651,ASG271_GCA004524075:0.1054291013):0.0811150867[100]):0.1376258405[100],((ASG280_GCA004524265:0.2585006188,ASG276_GCA004524185:0.5107894582):0.3108503304[100],((ASG036_LokiGCA0765:0.2436131172,ASG098_Lokiarchaeota127:0.2011928376):0.1000532562[100],ASG285_GCA004524365:0.3298868431):0.0453332954[100]):0.0444848063[96]):0.0754994089[96],((ASG310_GCA008080755:0.3531775389,ASG269_GCA004524035:0.3912898839):0.0788780513[95],ASG038_LokiMgm01:0.3207595213):0.0896617996[95]):0.1182762559[96]):0.2048756493[96],(ASG184_Lokiarchaeia34:0.0442002105,(ASG172_Lokiarchaeia22:0.0080608512,(ASG173_Lokiarchaeia23:0.0044407574,ASG168_Lokiarchaeia18:0.0096463311):0.0055773625[100]):0.0402932051[100]):0.5309149006[100]):0.1954414760[96],ASG279_GCA004524255:0.6824883269):0.2462858973[99],(((((ASG031_LokiGCA2865:0.2103085845,FWG169_Harpocratesius_repetitus_FW102:0.1854507211):0.1268978629[100],ASG305_GCA004526085:0.3870616245):0.1930162794[100],ASG003_Prometheoarchaeum_syntrophicum_MKD1:0.4761602578):0.3337145743[100],ASG308_GCA007133855:0.9772242413):0.1926446435[100],(((ASG293_GCA004524545:0.1449908012,ASG171_Lokiarchaeia21:0.1553326101):0.0524152105[100],ASG081_Lokiarchaeota025:0.2734624503):0.1190966278[100],ASG092_Lokiarchaeota113:0.3473935423):0.6492493798[100]):0.2186635205[100]):0.6260504778[100],(((ASG306_GCA005191425:0.4738842670,ASG275_GCA004524165:0.4213996174):0.1230079546[58],ASG277_GCA004524205:0.5778715785):0.5091785436[100],(((ASG142_Helarchaeales01:0.0912878622,ASG145_Helarchaeales04:0.1498421084):0.5849036128[100],(ASG054_Helarchaeota059:0.4217179419,ASG005_HelSZ384:0.2689120968):0.6372108731[100]):0.2163782339[100],(ASG034_HelGBA:0.2310099762,((ASG055_Helarchaeota098:0.2071990526,ASG033_HelGCA4455:0.3637102904):0.0979795645[100],(ASG144_Helarchaeales03:0.1983944986,ASG143_Helarchaeales02:0.2226756726):0.0423729858[100]):0.1040727582[100]):0.4942482185[100]):0.2156813488[100]):0.1517347616[87]):0.1354637226[100],ASG261_GCA003662835:1.4522213257):0.0700444459[65],((((((((((((((ASG119_Thorarchaeota083:0.1001838821,ASG294_GCA004524565:0.0907360343):0.0190471424[100],(ASG304_GCA004525645:0.1265609096,ASG303_GCA004525575:0.1045232751):0.0200522862[99]):0.0269389682[100],ASG201_Thorarchaeia05:0.1388685363):0.0468489826[100],(ASG252_GCA002825465:0.0258885304,ASG254_GCA002825535:0.0409396934):0.1322701680[100]):0.0821662691[100],((ASG107_Thorarchaeota029:0.1618785347,ASG295_GCA004524595:0.1297521404):0.1047499959[100],(ASG255_GCA003345545:0.1789436773,(ASG106_Thorarchaeota028:0.0020532712,ASG111_Thorarchaeota065:0.0011268943):0.1221254929[100]):0.1231465102[100]):0.0332161890[94]):0.0965670616[100],(((ASG112_Thorarchaeota066:0.0231170746,ASG105_Thorarchaeota026:0.0198961578):0.1087107945[100],(ASG197_Thorarchaeia01:0.1087077084,ASG264_GCA004376265:0.1080968769):0.0326195868[100]):0.0690582757[100],(((ASG249_GCA001940705:0.0008769048,ASG215_GEM37990:0.0007163677):0.0659405064[100],(ASG123_Thorarchaeota096:0.1298344471,ASG124_Thorarchaeota121:0.0732536728):0.0229022156[46]):0.0414584835[93],(((((ASG247_GCA001563465:0.0623444247,ASG246_GCA001563335:0.0149126448):0.0646229192[100],ASG253_GCA002825515:0.1032585072):0.0381077857[100],(ASG115_Thorarchaeota069:0.0551135157,ASG109_Thorarchaeota060:0.0569573386):0.0821930865[100]):0.0345976737[100],(ASG117_Thorarchaeota078:0.0231242425,ASG103_Thorarchaeota020:0.0195794744):0.1390277890[100]):0.0174065338[99],ASG312_GCA011364905:0.1997833480):0.0235294192[100]):0.0564580076[100]):0.1022543884[100]):0.0475033758[100],((ASG030_ThorGCA2775:0.0545405507,ASG260_GCA003662815:0.0167189140):0.2346037053[100],(ASG104_Thorarchaeota021:0.1512371364,ASG273_GCA004524145:0.2107663462):0.1144044355[100]):0.0806402779[98]):0.0775016782[98],((((ASG288_GCA004524435:0.0535126885,ASG270_GCA004524055:0.1510208813):0.1306908432[100],ASG282_GCA004524305:0.2272105521):0.1386207910[100],ASG281_GCA004524285:0.2349952922):0.0592432823[100],ASG278_GCA004524225:0.2371052284):0.1069322038[98]):0.0568748388[100],(((((ASG245_GCA001563325:0.0355252611,ASG127_Thorarchaeota184:0.0015791124):0.0221138706[99],(ASG126_Thorarchaeota180:0.0397364010,ASG116_Thorarchaeota074:0.0082541186):0.0280001151[100]):0.2064173268[100],(ASG118_Thorarchaeota079:0.0900799276,ASG125_Thorarchaeota125:0.0858113748):0.1354964029[100]):0.0769626587[100],(((ASG315_GCA011364985:0.1208872909,ASG299_GCA004524665:0.1042080546):0.0333445837[100],ASG316_GCA011365025:0.1283104068):0.1207530399[100],ASG102_Thorarchaeota019:0.2023355991):0.1115481989[100]):0.1007066828[100],(ASG121_Thorarchaeota092:0.2784353306,ASG122_Thorarchaeota093:0.2283257911):0.1173817695[100]):0.0418180882[99]):0.0295409844[79],(((((((ASG110_Thorarchaeota064:0.1226131312,ASG114_Thorarchaeota068:0.1306388158):0.0660107455[100],ASG113_Thorarchaeota067:0.2113568565):0.0449405457[100],ASG203_Thorarchaeia07:0.2660617417):0.0580869984[100],ASG108_Thorarchaeota058:0.2169720370):0.0949241953[100],ASG120_Thorarchaeota084:0.3207628920):0.0469751616[100],ASG289_GCA004524445:0.4851526675):0.0560975913[100],(ASG039_ThorMgm52:0.1367339383,ASG001_Thor_BC:0.1074474339):0.3044179667[100]):0.0444891102[100]):0.0343896496[99],(((ASG199_Thorarchaeia03:0.0132531786,ASG265_GCA004376425:0.0285552633):0.0434475504[100],(ASG200_Thorarchaeia04:0.0363907521,ASG198_Thorarchaeia02:0.0374515206):0.0219845127[100]):0.0126619746[99],ASG202_Thorarchaeia06:0.0657983750):0.3342586079[100]):0.0448154534[100],(ASG256_GCA003345555:0.2559065002,ASG257_GCA003345595:0.2351923336):0.2259770669[100]):0.0600960925[100],(((ASG258_GCA003662765:0.0056949019,ASG259_GCA003662805:0.0501511970):0.0072335093[100],ASG210_GEM2659:0.0152673130):0.2090808573[100],FWG016_Thor_FW25:0.2517394392):0.1279769041[100]):0.8788670772[100],((((((ASG064_Hermodarchaeota177:0.0009740463,(ASG057_Hermodarchaeota080:0.0015116607,ASG058_Hermodarchaeota086:0.0009095246):0.0005376927[100]):0.0005708318[100],ASG237_GEM12955:0.0132178989):0.0322064409[100],ASG065_Hermodarchaeota179:0.0334273079):0.1832014065[100],((ASG062_Hermodarchaeota103:0.1196197627,ASG059_Hermodarchaeota095:0.1309891007):0.0351264934[100],ASG056_Hermodarchaeota022:0.1952874996):0.1020247076[100]):0.0398349368[100],ASG063_Hermodarchaeota114:0.1713656792):0.1992325087[100],(ASG060_Hermodarchaeota097:0.1087360948,ASG061_Hermodarchaeota101:0.1201388301):0.3061479918[100]):0.8268413909[100]):0.1585681916[100]):0.0762932750[100],(ASG101_Odinarchaeota143:0.1262957700,(ASG238_GEM29837:0.0013554913,ASG002_OdinLCB4:0.0009080726):0.0997667173[100]):1.0523192310[100]):0.0478085928[99],((ASG206_AsgALCG01:0.0024987686,ASG207_AsgALCG02:0.0255808523):1.0591517880[100],((((ASG149_Jordarchaeia04:0.1419737353,ASG148_Jordarchaeia03:0.1039428070):0.0759777472[100],ASG232_GEM17703:0.2312978832):0.0633822768[100],(ASG150_Jordarchaeia05:0.0041239774,ASG233_GEM11553:0.0163478888):0.1382721157[100]):0.3991205164[100],(ASG208_GEM3708:0.2437356341,((ASG146_Jordarchaeia01:0.0025556749,ASG242_GEM3060:0.0044162983):0.1462277052[100],(ASG243_GEM32931:0.0313458389,ASG147_Jordarchaeia02:0.0136730095)OROOT:0.1069497781[100]):0.2148919625[100]):0.3774032521[100]):0.3177528357[100]):0.1003321464[88]):0.0589745424[88]):0.0740488041[90]):0.06895410265);
