# Supplementary material for: Unique mobile elements and scalable gene flow at the prokaryote–eukaryote boundary revealed by circularized Asgard archaea genomes
Source: Nat Microbiol. 2022 Jan 13;7(2):200–12. doi: 10.1038/s41564-021-01039-y (PMC8813620; doi:10.1038/s41564-021-01039-y)
Supplement: Source Data Extended Data Fig. 4 — Phylogenetic trees in Newick format. [file 41564_2021_1039_MOESM13_ESM.txt]

(((((Aciduliprofundum_boonei:0.0821054468,Thermoplasma_acidophilum:0.2045784471):0.0257694837[100],Methanomassiliicoccus_luminyensis:0.1508605216):0.0537168913[100],(Archaeoglobus_fulgidus:0.1409334145,(Methanocella_paludicola:0.1223410098,Methanosarcina_acetivorans:0.1336965205):0.0434478269[100]):0.0210520518[100]):0.0283003300[100],((Methanococcus_maripaludis:0.1508392244,Methanosphaera_stadtmanae:0.1594379017):0.0253706571[98],Thermococcus_kodakarensis:0.1302619155):0.0176224464[98]):0.0224260427[100],((((Bathyarchaeota_GCA_003141855:0.1502874723,Bathyarchaeota_archaeon_JdFR-11:0.1231397236):0.0219955148[83],(Bathyarchaeota_archaeon_B24:0.1390444669,(Caldarchaeum_subterraneum:0.2251612856,(Nitrosocosmicus_hydrocola:0.1160394030,Nitrosopumilus_maritimus:0.1518585266):0.1445087595[100]):0.0215474034[92]):0.0131949684[75]):0.0303594737[100],(((Korarchaeia_GCA_003661385:0.1447334965,Korarchaeum_cryptofilum:0.1563942460):0.0811738745[100],Korarchaeia_GCA_003661545:0.1716216911):0.0233960864[87],(((Methanomethylicia_GCA_003649185:0.0963578913,Methanomethylicia_GCA_003649615:0.1142078189):0.0101156384[73],Methanomethylicus_mesodigestum:0.1975451916):0.0103018110[95],(Sulfolobus_acidocaldarius:0.2002961620,(Thermofilum_adornatus:0.1210007262,Vulcanisaeta_distributa:0.1578535223):0.0433988996[100]):0.0163246973[98]):0.0230779948[100]):0.0086978891[82]):0.0110693220[89],(((ASG043_Baldrarchaeota130:0.0622669046,ASG204_AsgAHVG01:0.0513560904):0.0323403917[100],ASG190_Sifarchaeia01:0.1497873903):0.0109214256[37],(((ASG078_Hodarchaeota131:0.2084990056,((ASG131_Heimdallarchaeia01:0.0341022146,Gerd_AC18:0.0239441529):0.1321445585[100],(ASG132_Heimdallarchaeia02:0.0671280168,Ca._Heimdallarchaeum_endolithica_PR6:0.0584453361):0.1162619172[100]):0.0264370973[100]):0.0144767119[70],((Arabidopsis_thaliana:0.0492029920,Chlamydomonas_reinhardtii:0.0578670413):0.0170241173[100],(((Bigelowiella_natans:0.0992370172,Thalassiosira_pseudonana:0.1070562635):0.0126690926[42],(Naegleria_gruberi:0.1452478460,Thecamonas_trahens:0.1045338735):0.0155176312[41]):0.0086700716[36],(Homo_sapiens:0.0617205612,Saccharomyces_cerevisiae:0.1060441311):0.0230602386[100]):0.0105970460[46]):0.3210462814[100]):0.0130065243[94],(((ASG002_OdinLCB4:0.0087347053,ASG101_Odinarchaeota143:0.0152740208):0.1377058035[100],(((Ca._Prometheoarchaeum_syntrophicum_MK-D1:0.0645201351,Ca._Harpocratesius_repetitus_FW102:0.0461266702):0.0927595198[100],(ASG006_LokiL04:0.0564246044,ASG098_Lokiarchaeota127:0.0633208295):0.1168272733[100]):0.0813022456[100],ASG005_HelSZ384:0.1591072549):0.0202078761[84]):0.0089483728[72],((ASG058_Hermodarchaeota086:0.0216502501,ASG063_Hermodarchaeota114:0.0250697108):0.1343530864[100],(ASG001_Thor_BC:0.0406343052,Thor_FW25:0.0392475085)OROOT:0.1319547994[100]):0.0160815647[63]):0.0087132093[50]):0.0111530296[38]):0.0061883957[77]):0.0224260427);
