# Supplementary material for: Unique mobile elements and scalable gene flow at the prokaryote–eukaryote boundary revealed by circularized Asgard archaea genomes
Source: Nat Microbiol. 2022 Jan 13;7(2):200–12. doi: 10.1038/s41564-021-01039-y (PMC8813620; doi:10.1038/s41564-021-01039-y)
Supplement: Source Data Extended Data Fig. 5 — Numerical data. [file 41564_2021_1039_MOESM14_ESM.xlsx]

## Sheet: Sheet1
ED Fig. 5F
Spcer_Length	Fraction
C1
27	0
28	0
29	0
30	0
31	0
32	0
33	0
34	0
35	0.0217391
36	0.717391
37	0.152174
38	0.0434783
39	0.0217391
40	0
41	0.0217391
42	0.0217391
43	0
44	0
45	0
46	0
C2
27	0.0108696
28	0
29	0
30	0
31	0
32	0
33	0
34	0
35	0.0869565
36	0.391304
37	0.26087
38	0.152174
39	0.0326087
40	0.0543478
41	0
42	0.0108696
43	0
44	0
45	0
46	0
C5
27	0
28	0
29	0
30	0
31	0
32	0
33	0
34	0.0428571
35	0.157143
36	0.4
37	0.242857
38	0.0714286
39	0.0428571
40	0.0142857
41	0.0285714
42	0
43	0
44	0
45	0
46	0
C4
27	0
28	0
29	0
30	0
31	0
32	0
33	0.0555556
34	0
35	0
36	0.277778
37	0.555556
38	0.111111
39	0
40	0
41	0
42	0
43	0
44	0
45	0
46	0
C6-left
27	0
28	0
29	0
30	0
31	0
32	0
33	0
34	0
35	0
36	0.416667
37	0.583333
38	0
39	0
40	0
41	0
42	0
43	0
44	0
45	0
46	0
C6-right
27	0
28	0
29	0
30	0
31	0
32	0
33	0
34	0
35	0
36	0
37	0.0172414
38	0.0603448
39	0.155172
40	0.301724
41	0.267241
42	0.103448
43	0.0431034
44	0.0258621
45	0.0258621
46	0
C3
27	0
28	0
29	0
30	0
31	0
32	0
33	0
34	0
35	0
36	0
37	0.0131579
38	0.0263158
39	0.184211
40	0.263158
41	0.289474
42	0.118421
43	0.0394737
44	0.0657895
45	0
46	0
