# Supplementary material for: Unique mobile elements and scalable gene flow at the prokaryote–eukaryote boundary revealed by circularized Asgard archaea genomes
Source: Nat Microbiol. 2022 Jan 13;7(2):200–12. doi: 10.1038/s41564-021-01039-y (PMC8813620; doi:10.1038/s41564-021-01039-y)
Supplement: Source Data Extended Data Fig. 6 — Numerical data. [file 41564_2021_1039_MOESM15_ESM.xlsx]

## Sheet: Sheet1
HeimV1_methylase	HeimV1_ParB-like	HeimV1_integrase	HeimV2_ibrB	HeimV2_ibrA	HeimV2_peptidase	HeimV2_ATPase
332	4	1	26	4	43	68
1171	78	35	118	69	69	129
1878	105	27	173	135	66	514
17014	211	880	6787	3460	161	1008
16217	2376	426	1609	924	1028	4663
