# Supplementary material for: Unique mobile elements and scalable gene flow at the prokaryote–eukaryote boundary revealed by circularized Asgard archaea genomes
Source: Nat Microbiol. 2022 Jan 13;7(2):200–12. doi: 10.1038/s41564-021-01039-y (PMC8813620; doi:10.1038/s41564-021-01039-y)
Supplement: Source Data Extended Data Fig. 8 — Phylogenetic trees in Newick format. [file 41564_2021_1039_MOESM16_ESM.txt]

(((((((IMGVR3contig1719310_15-VirTax-undefined-HostTax-undefined:0.3083057922,IMGVR3contig0155836_18-VirTax-undefined-HostTax-undefined:0.4382952188):0.1082423533[70],(IMGVR3contig0980463_7-VirTax-undefined-HostTax-undefined:0.3799898034,IMGVR3contig1581330_9-VirTax-Duplodnaviria-Heunggongvirae-Uroviricota-Caudoviricetes-Caudovirales----HostTax-undefined:0.3112273637):0.0899073273[78]):0.0914201362[62],IMGVR3contig0989488_38-VirTax-Duplodnaviria-Heunggongvirae-Uroviricota-Caudoviricetes-Caudovirales----HostTax-undefined:0.4322532333):0.0543093427[58],(IMGVR3contig0734304_3-VirTax-undefined-HostTax-undefined:0.4843161865,(IMGVR3contig1210538_8-VirTax-Duplodnaviria-Heunggongvirae-Uroviricota-Caudoviricetes-Caudovirales----HostTax-undefined:0.3107272090,GCA_003142795_1770-dBacteria-pOmnitrophota-cKoll11-oUBA1560-f2-01-FULL-45-10-gFEN-1320-sFEN-1320:0.5150567153):0.1094125917[59]):0.2013623052[88]):0.1261799200[83],((IMGVR3contig0880478_19-VirTax-Duplodnaviria-Heunggongvirae-Uroviricota-Caudoviricetes-Caudovirales----HostTax-undefined:0.5924807803,IMGVR3contig1326798_3-VirTax-Duplodnaviria-Heunggongvirae-Uroviricota-Caudoviricetes-Caudovirales----HostTax-undefined:0.4740941399):0.2284973442[65],((IMGVR3contig0320434_7-VirTax-Duplodnaviria-Heunggongvirae-Uroviricota-Caudoviricetes-Caudovirales----HostTax-undefined:0.4822797478,((((IMGVR3contig1823339_33-VirTax-Duplodnaviria-Heunggongvirae-Uroviricota-Caudoviricetes-Caudovirales----HostTax-undefined:0.4542827284,(IMGVR3contig0085312_19-VirTax-Duplodnaviria-Heunggongvirae-Uroviricota-Caudoviricetes-Caudovirales----HostTax-undefined:0.3100002484,FWA028_FW4921_blk001_contig2651_14:0.4747051449):0.0680396853[69]):0.0649987249[63],((((IMGVR3contig0091534_39-VirTax-Varidnaviria-Bamfordvirae-Nucleocytoviricota------HostTax-undefined:0.5016744578,IMGVR3contig2037805_10-VirTax-undefined-HostTax-undefined:0.1703897731):0.1274675261[80],IMGVR3contig1445831_29-VirTax-Duplodnaviria-Heunggongvirae-Uroviricota-Caudoviricetes-Caudovirales----HostTax-undefined:0.6163300824):0.1730824192[88],(IMGVR3contig0089377_47-VirTax-undefined-HostTax-undefined:0.4600364243,PAA002_GuaymasIMG02_blk014_contig714549_1:0.7163602556):0.1483732241[82]):0.0874944473[64],((IMGVR3contig1742186_2-VirTax-Duplodnaviria-Heunggongvirae-Uroviricota-Caudoviricetes-Caudovirales----HostTax-undefined:0.2949871746,IMGVR3contig1813093_45-VirTax-Duplodnaviria-Heunggongvirae-Uroviricota-Caudoviricetes-Caudovirales----HostTax-undefined:0.5239862209):0.6156095016[100],IMGVR3contig0611178_105-VirTax-Duplodnaviria-Heunggongvirae-Uroviricota-Caudoviricetes-Caudovirales----HostTax-undefined:0.3644678094):0.0342312116[40]):0.0348499307[40]):0.0325262432[47],((IMGVR3contig1092563_46-VirTax-Duplodnaviria-Heunggongvirae-Uroviricota-Caudoviricetes-Caudovirales----HostTax-undefined:0.4213520217,IMGVR3contig1954397_6-VirTax-Duplodnaviria-Heunggongvirae-Uroviricota-Caudoviricetes-Caudovirales----HostTax-undefined:0.5236185744):0.1477786156[86],(IMGVR3contig1670149_8-VirTax-Duplodnaviria-Heunggongvirae-Uroviricota-Caudoviricetes-Caudovirales----HostTax-undefined:0.2688154871,IMGVR3contig1686593_9-VirTax-Duplodnaviria-Heunggongvirae-Uroviricota-Caudoviricetes-Caudovirales----HostTax-undefined:0.4462750728):0.1574529639[91]):0.0820876675[79]):0.0643574628[50],(((IMGVR3contig0075023_51-VirTax-Duplodnaviria-Heunggongvirae-Uroviricota-Caudoviricetes-Caudovirales----HostTax-undefined:0.3754589448,(IMGVR3contig2105599_62-VirTax-undefined-HostTax-undefined:0.4958696594,((((((IMGVR3contig2369935_14-VirTax-Duplodnaviria-Heunggongvirae-Uroviricota-Caudoviricetes-Caudovirales----HostTax-undefined:0.4650568461,IMGVR3contig0959738_17-VirTax-Duplodnaviria-Heunggongvirae-Uroviricota-Caudoviricetes-Caudovirales----HostTax-undefined:0.3502983899):0.1852335765[100],IMGVR3contig1241372_34-VirTax-Duplodnaviria-Heunggongvirae-Uroviricota-Caudoviricetes-Caudovirales----HostTax-undefined:0.5446037142):0.1303350142[86],(IMGVR3contig1110314_29-VirTax-undefined-HostTax-undefined:0.3398631601,IMGVR3contig0905988_32-VirTax-undefined-HostTax-undefined:0.3857081816):0.1251717053[95]):0.0142540905[32],(IMGVR3contig0966282_25-VirTax-undefined-HostTax-undefined:0.3021273196,(IMGVR3contig0940639_2-VirTax-Duplodnaviria-Heunggongvirae-Uroviricota-Caudoviricetes-Caudovirales----HostTax-undefined:0.3792274872,IMGVR3contig1042753_36-VirTax-Duplodnaviria-Heunggongvirae-Uroviricota-Caudoviricetes-Caudovirales----HostTax-Bacteria-Proteobacteria-Gammaproteobacteria-Pseudomonadales-Pseudomonadaceae-Pseudomonas-:0.3679099049):0.0826912971[62]):0.0459286538[73]):0.0508020915[73],((IMGVR3contig1459115_64-VirTax-undefined-HostTax-undefined:0.3145406275,IMGVR3contig0901980_14-VirTax-undefined-HostTax-undefined:0.6166220799):0.0586440614[46],IMGVR3contig0195107_10-VirTax-Duplodnaviria-Heunggongvirae-Uroviricota-Caudoviricetes-Caudovirales----HostTax-undefined:0.3194136995):0.0790416340[81]):0.0435507813[77],IMGVR3contig0917094_11-VirTax-Duplodnaviria-Heunggongvirae-Uroviricota-Caudoviricetes-Caudovirales----HostTax-undefined:0.5580405234):0.0789315647[87]):0.0485640262[40]):0.0718127510[64],IMGVR3contig0080966_55-VirTax-undefined-HostTax-undefined:0.5823527440):0.0602667189[28],(IMGVR3contig0629138_23-VirTax-undefined-HostTax-Bacteria-unclassified-unclassified-unclassified-unclassified-unclassified-:0.5315142762,(IMGVR3contig0576317_30-VirTax-Duplodnaviria-Heunggongvirae-Uroviricota-Caudoviricetes-Caudovirales----HostTax-undefined:0.3472176607,IMGVR3contig1330587_39-VirTax-Duplodnaviria-Heunggongvirae-Uroviricota-Caudoviricetes-Caudovirales----HostTax-undefined:0.5897346297):0.0984535099[74]):0.0491380295[24]):0.0883319075[53]):0.0346040683[36]):0.0656353378[68],IMGVR3contig0066294_13-VirTax-Duplodnaviria-Heunggongvirae-Uroviricota-Caudoviricetes-Caudovirales----HostTax-undefined:0.5545803301):0.0300528561[46]):0.0934837577[45]):0.0424487561[32],((((((IMGVR3contig0912620_60-VirTax-Duplodnaviria-Heunggongvirae-Uroviricota-Caudoviricetes-Caudovirales----HostTax-undefined:0.5612301441,(((IMGVR3contig1880092_18-VirTax-undefined-HostTax-undefined:0.5742562113,IMGVR3contig0983549_6-VirTax-Duplodnaviria-Heunggongvirae-Uroviricota-Caudoviricetes-Caudovirales----HostTax-undefined:0.3694420185):0.1867750828[77],((((IMGVR3contig0989374_11-VirTax-undefined-HostTax-undefined:0.3259935710,IMGVR3contig0271500_4-VirTax-undefined-HostTax-undefined:0.6327845641):0.1019141165[75],((IMGVR3contig0985048_24-VirTax-undefined-HostTax-undefined:0.5283694868,IMGVR3contig0087682_51-VirTax-Duplodnaviria-Heunggongvirae-Uroviricota-Caudoviricetes-Caudovirales-Myoviridae---HostTax-undefined:0.5551540534):0.0606047087[17],IMGVR3contig0582102_30-VirTax-Duplodnaviria-Heunggongvirae-Uroviricota-Caudoviricetes-Caudovirales----HostTax-undefined:0.4513806446):0.0420549577[13]):0.0713839363[42],IMGVR3contig1289245_35-VirTax-undefined-HostTax-undefined:0.4728900282):0.1023680807[67],IMGVR3contig1675172_60-VirTax-Duplodnaviria-Heunggongvirae-Uroviricota-Caudoviricetes-Caudovirales----HostTax-undefined:0.5204617474):0.0282162375[40]):0.0748035222[41],IMGVR3contig0239665_47-VirTax-undefined-HostTax-undefined:0.5360493588):0.1019413313[43]):0.1209374910[65],((((IMGVR3contig0073122_32-VirTax-Duplodnaviria-Heunggongvirae-Uroviricota-Caudoviricetes-Caudovirales----HostTax-undefined:0.4829667148,IMGVR3contig1108597_41-VirTax-Duplodnaviria-Heunggongvirae-Uroviricota-Caudoviricetes-Caudovirales----HostTax-undefined:0.4313778210):0.0720081297[44],(IMGVR3contig1880934_26-VirTax-Duplodnaviria-Heunggongvirae-Uroviricota-Caudoviricetes-Caudovirales----HostTax-undefined:0.4562851944,IMGVR3contig0425278_4-VirTax-Duplodnaviria-Heunggongvirae-Uroviricota-Caudoviricetes-Caudovirales-Siphoviridae---HostTax-undefined:0.5266980770):0.1203288238[64]):0.0796667161[58],(IMGVR3contig1300753_41-VirTax-Duplodnaviria-Heunggongvirae-Uroviricota-Caudoviricetes-Caudovirales----HostTax-undefined:0.5464995269,(IMGVR3contig1124273_5-VirTax-Duplodnaviria-Heunggongvirae-Uroviricota-Caudoviricetes-Caudovirales-Siphoviridae---HostTax-undefined:0.5595514969,IMGVR3contig0945835_26-VirTax-undefined-HostTax-undefined:0.3425755189):0.1348885334[85]):0.0218691889[39]):0.1004676467[78],((IMGVR3contig0733274_51-VirTax-undefined-HostTax-Archaea-Euryarchaeota-Methanomicrobia-Methanosarcinales-Methanosarcinaceae-Methanosarcina-:0.4992926445,IMGVR3contig1674463_4-VirTax-Duplodnaviria-Heunggongvirae-Uroviricota-Caudoviricetes-Caudovirales----HostTax-undefined:0.5185514096):0.0670750393[58],((IMGVR3contig1811875_19-VirTax-Duplodnaviria-Heunggongvirae-Uroviricota-Caudoviricetes-Caudovirales-Myoviridae-Naesvirus--HostTax-undefined:0.2473726772,IMGVR3contig0070572_24-VirTax-undefined-HostTax-undefined:0.5398672745):0.0559059170[73],IMGVR3contig2053988_4-VirTax-Duplodnaviria-Heunggongvirae-Uroviricota-Caudoviricetes-Caudovirales----HostTax-undefined:0.5731188913):0.1649283023[86]):0.0790868055[43]):0.0216098946[24]):0.0406051902[40],(((IMGVR3contig2031711_38-VirTax-undefined-HostTax-undefined:0.6252760849,IMGVR3contig1736485_29-VirTax-Duplodnaviria-Heunggongvirae-Uroviricota-Caudoviricetes-Caudovirales----HostTax-Bacteria-Firmicutes-Clostridia-Clostridiales-Hungateiclostridiaceae-Hungateiclostridium-Hungateiclostridium:0.5805170749):0.1498052988[39],(IMGVR3contig1929417_19-VirTax-undefined-HostTax-undefined:0.5030967832,PAA002_GuaymasIMG02_blk004_contig48837_4:0.4596259962):0.0995609996[58]):0.0836582029[45],((IMGVR3contig1300799_30-VirTax-Duplodnaviria-Heunggongvirae-Uroviricota-Caudoviricetes-Caudovirales----HostTax-undefined:0.4080224012,PAA003_GuaymasIMG03_blk004_contig53656_3:0.6500854727):0.0450093257[34],IMGVR3contig0735505_41-VirTax-Duplodnaviria-Heunggongvirae-Uroviricota-Caudoviricetes-Caudovirales----HostTax-undefined:0.6414951199):0.1149146901[47]):0.0773128632[45]):0.0622299845[35],(((IMGVR3contig1572974_8-VirTax-Duplodnaviria-Heunggongvirae-Uroviricota-Caudoviricetes-Caudovirales----HostTax-undefined:0.5124752578,GCA_007117465_1571-dBacteria-pFirmicutesA-cClostridia-oSK-Y3-fSK-Y3-gSKGK01-sSKGK01:0.5553114548):0.0894205484[46],IMGVR3contig0422756_75-VirTax-Duplodnaviria-Heunggongvirae-Uroviricota-Caudoviricetes-Caudovirales----HostTax-undefined:1.5702223382):0.0349397407[48],IMGVR3contig0793862_7-VirTax-Duplodnaviria-Heunggongvirae-Uroviricota-Caudoviricetes-Caudovirales----HostTax-undefined:0.5873742405):0.0897471625[62]):0.0312243696[40],((((IMGVR3contig0527758_33-VirTax-undefined-HostTax-undefined:0.3792595011,IMGVR3contig1779539_16-VirTax-undefined-HostTax-undefined:0.5304770355):0.1134494181[75],(IMGVR3contig0083548_33-VirTax-undefined-HostTax-undefined:0.4235381982,IMGVR3contig1606436_9-VirTax-Duplodnaviria-Heunggongvirae-Uroviricota-Caudoviricetes-Caudovirales----HostTax-undefined:0.5727797375):0.2153974971[91]):0.0524765039[54],IMGVR3contig1797005_45-VirTax-undefined-HostTax-undefined:0.4615100937):0.0667528732[38],IMGVR3contig0313326_57-VirTax-undefined-HostTax-undefined:0.9331522754):0.0242345343[30]):0.0547250585[44],(IMGVR3contig0794332_30-VirTax-Duplodnaviria-Heunggongvirae-Uroviricota-Caudoviricetes-Caudovirales----HostTax-undefined:0.5605281382,IMGVR3contig1823296_18-VirTax-Duplodnaviria-Heunggongvirae-Uroviricota-Caudoviricetes-Caudovirales----HostTax-undefined:0.6677156760):0.0815691596[31]):0.0342760916[30]):0.0630985125[81],(IMGVR3contig0457148_16-VirTax-Duplodnaviria-Heunggongvirae-Uroviricota-Caudoviricetes-Caudovirales----HostTax-undefined:0.4988227666,((((IMGVR3contig1388275_29-VirTax-Duplodnaviria-Heunggongvirae-Uroviricota-Caudoviricetes-Caudovirales----HostTax-undefined:0.4807754931,(IMGVR3contig1032905_13-VirTax-Duplodnaviria-Heunggongvirae-Uroviricota-Caudoviricetes-Caudovirales----HostTax-undefined:0.8362477411,IMGVR3contig1323889_77-VirTax-undefined-HostTax-undefined:0.9585157097):0.1140242466[73]):0.0426089360[63],IMGVR3contig1830868_64-VirTax-Duplodnaviria-Heunggongvirae-Uroviricota-Caudoviricetes-Caudovirales----HostTax-undefined:0.4935001046):0.0743221867[44],IMGVR3contig0092064_67-VirTax-Duplodnaviria-Heunggongvirae-Uroviricota-Caudoviricetes-Caudovirales----HostTax-Bacteria-Firmicutes-unclassified-unclassified-unclassified-unclassified-:0.6472567282):0.0284820647[43],(((((IMGVR3contig0518446_44-VirTax-undefined-HostTax-undefined:0.5790423257,IMGVR3contig1238864_44-VirTax-Duplodnaviria-Heunggongvirae-Uroviricota-Caudoviricetes-Caudovirales----HostTax-undefined:0.4621277120):0.0935110614[45],GCA_002067685_241-dArchaea-pHalobacteriota-cMethanomicrobia-oMethanomicrobiales-fMethanoregulaceae-gMethanolinea-sMethanolinea:0.5585593948):0.0377649098[33],(IMGVR3contig2360109_69-VirTax-Duplodnaviria-Heunggongvirae-Uroviricota-Caudoviricetes-Caudovirales----HostTax-undefined:0.4185748605,IMGVR3contig1891830_48-VirTax-undefined-HostTax-undefined:0.6121511069):0.1821052320[85]):0.0777860528[49],GCA_003598135_1263-dBacteria-pOmnitrophota-cKoll11-oGIF10-fUBA6249-gSURF-25-sSURF-25:0.5464632777):0.0834710837[41],((((IMGVR3contig1559253_10-VirTax-Duplodnaviria-Heunggongvirae-Uroviricota-Caudoviricetes-Caudovirales----HostTax-undefined:0.3858782622,(((IMGVR3contig0063395_68-VirTax-Duplodnaviria-Heunggongvirae-Uroviricota-Caudoviricetes-Caudovirales-Podoviridae-Diegovirus--HostTax-Bacteria-Proteobacteria-Gammaproteobacteria-Enterobacterales-Enterobacteriaceae-unclassified:0.5593868241,(GCF_005860775_257-dBacteria-pProteobacteria-cGammaproteobacteria-oEnterobacterales-fEnterobacteriaceae-gKlebsiellaA-sKlebsiellaA:0.4795752288,GCF_000758305_389-dBacteria-pProteobacteria-cGammaproteobacteria-oEnterobacterales-fEnterobacteriaceae-gCedecea-sCedecea:0.6684675964):0.2509753309[92]):0.1678000251[90],GCF_005217455_3225-dBacteria-pProteobacteria-cGammaproteobacteria-oEnterobacterales-fEnterobacteriaceae-gBGMRC-2031-sBGMRC-2031:0.5138088176):0.1279626488[86],((((GCF_014218705_2156-dBacteria-pProteobacteria-cGammaproteobacteria-oEnterobacterales-fEnterobacteriaceae-gKluyvera-sKluyvera:0.3417324392,GCF_004342285_2009-dBacteria-pProteobacteria-cGammaproteobacteria-oEnterobacterales-fEnterobacteriaceae-gRaoultella-sRaoultella:0.6530613847):0.1163591343[72],GCF_002915575_4879-dBacteria-pProteobacteria-cGammaproteobacteria-oEnterobacterales-fEnterobacteriaceae-gSuperficieibacter-sSuperficieibacter:0.4898477261):0.0774750154[69],GCF_001652505_1187-dBacteria-pProteobacteria-cGammaproteobacteria-oEnterobacterales-fEnterobacteriaceae-gLelliottia-sLelliottia:0.3623114862):0.3025703917[98],GCF_001655005_2195-dBacteria-pProteobacteria-cGammaproteobacteria-oEnterobacterales-fEnterobacteriaceae-gHafnia-sHafnia:0.6757514233):0.1035854930[67]):0.5242405175[100]):0.0204597412[33],(IMGVR3contig0425125_29-VirTax-Duplodnaviria-Heunggongvirae-Uroviricota-Caudoviricetes-Caudovirales----HostTax-undefined:0.4005980045,IMGVR3contig1150944_9-VirTax-undefined-HostTax-undefined:0.7664085486):0.1562055704[68]):0.0950973694[63],((IMGVR3contig0313255_632-VirTax-undefined-HostTax-undefined:0.6462808813,IMGVR3contig1340662_54-VirTax-undefined-HostTax-undefined:0.4862529669):0.1277489250[89],(IMGVR3contig0517624_152-VirTax-Duplodnaviria-Heunggongvirae-Uroviricota-Caudoviricetes-Caudovirales----HostTax-undefined:0.4739244354,IMGVR3contig0298007_7-VirTax-undefined-HostTax-undefined:0.6457647573):0.3207964665[99]):0.0938615319[83]):0.0902530908[54],(IMGVR3contig0093751_59-VirTax-Duplodnaviria-Heunggongvirae-Uroviricota-Caudoviricetes-Caudovirales----HostTax-Bacteria-Spirochaetes-----:0.7984022831,((IMGVR3contig0708334_37-VirTax-undefined-HostTax-undefined:0.9166414910,((IMGVR3contig2360150_71-VirTax-Duplodnaviria-Heunggongvirae-Uroviricota-Caudoviricetes-Caudovirales----HostTax-Bacteria-Chloroflexi-Caldilineae-Caldilineales-Caldilineaceae-Caldilinea-:0.5610208532,(((IMGVR3contig1698211_25-VirTax-Duplodnaviria-Heunggongvirae-Uroviricota-Caudoviricetes-Caudovirales----HostTax-Bacteria-Proteobacteria-Betaproteobacteria-unclassified-unclassified-Candidatus:0.4121151205,((GCF_002209555_1933-dBacteria-pProteobacteria-cGammaproteobacteria-oBurkholderiales-fBurkholderiaceae-gAchromobacter-sAchromobacter:0.6889445685,GCF_001270295_4180-dBacteria-pProteobacteria-cGammaproteobacteria-oBurkholderiales-fBurkholderiaceae-gAchromobacter-sAchromobacter:0.3297025520):0.1672176673[78],GCF_001586135_4704-dBacteria-pProteobacteria-cGammaproteobacteria-oBurkholderiales-fBurkholderiaceae-gRalstonia-sRalstonia:0.6558493172):0.2798494955[86]):0.1757214623[87],(IMGVR3contig1314661_7-VirTax-Duplodnaviria-Heunggongvirae-Uroviricota-Caudoviricetes-Caudovirales----HostTax-undefined:0.6725125367,GCF_000745915_2467-dBacteria-pDeinococcota-cDeinococci-oDeinococcales-fDeinococcaceae-gDeinococcusC-sDeinococcusC:0.8338785783):0.1740057306[79]):0.0444816994[51],IMGVR3contig1599675_16-VirTax-Duplodnaviria-Heunggongvirae-Uroviricota-Caudoviricetes-Caudovirales----HostTax-undefined:1.0984223000):0.0607672995[71]):0.1411034092[92],IMGVR3contig1772085_22-VirTax-undefined-HostTax-undefined:0.6715817996):0.0464930112[74]):0.0522354369[78],(((IMGVR3contig0540427_33-VirTax-undefined-HostTax-undefined:0.4482937989,((GCA_000445185_796-dBacteria-pFirmicutesA-cThermoanaerobacteria-oThermoanaerobacterales-fThermoanaerobacteraceae-gThermoanaerobacter-sThermoanaerobacter:0.3851566203,FWA013_FW4244mh_blk005_contig672989_58:0.4800266371):0.1333853520[74],HeimV2_IbrA-like:0.6076547356):0.0847337270[59]):0.1593905922[93],IMGVR3contig0616434_52-VirTax-Duplodnaviria-Heunggongvirae-Uroviricota-Caudoviricetes-Caudovirales----HostTax-Archaea-Euryarchaeota-Methanomicrobia-Methanomicrobiales-Methanomicrobiaceae-Methanoculleus-:0.7162593468):0.1056405543[61],((((IMGVR3contig0772970_30-VirTax-Duplodnaviria-Heunggongvirae-Uroviricota-Caudoviricetes-Caudovirales----HostTax-undefined:0.8410135424,GCF_014212015_206-dBacteria-pFirmicutes-cBacilli-oPaenibacillales-fPaenibacillaceae-gCohnella-sCohnella:0.8942669676):0.1057623410[75],FWA013_FW4244mh_blk012_contig1551598_2:1.2617149412):0.1358627502[81],(IMGVR3contig0452354_4-VirTax-undefined-HostTax-undefined:1.1050323042,GCF_010692745_3174-dBacteria-pProteobacteria-cAlphaproteobacteria-oRhizobiales-fBeijerinckiaceae-gMethylobacterium-sMethylobacterium:0.6794297380):0.2730982472[90]):0.0826230735[60],((GCA_900555605_987-dBacteria-pFirmicutesA-cClostridia-oUBA1212-fUBA1255-gUMGS1851-sUMGS1851:0.5300737569,GCF_000612845_2144-dBacteria-pFirmicutesA-cClostridia-oClostridiales-fClostridiaceae-gClostridiumJ-sClostridiumJ:0.5107316930):0.3237141148[98],(((IMGVR3contig2207667_38-VirTax-Duplodnaviria-Heunggongvirae-Uroviricota-Caudoviricetes-Caudovirales----HostTax-Bacteria-Firmicutes-Clostridia-Clostridiales-Lachnospiraceae-Lachnoclostridium-:0.3701927264,GCA_900548905_5055-dBacteria-pFirmicutesA-cClostridia-oLachnospirales-fLachnospiraceae-gEisenbergiella-sEisenbergiella:0.4177380974):0.1348277263[79],(IMGVR3contig1339383_11-VirTax-Duplodnaviria-Heunggongvirae-Uroviricota-Caudoviricetes-Caudovirales----HostTax-undefined:0.5582806373,IMGVR3contig0090830_78-VirTax-Duplodnaviria-Heunggongvirae-Uroviricota-Caudoviricetes-Caudovirales----HostTax-undefined:0.5066954796):0.1085086912[74]):0.0267245066[41],(IMGVR3contig2267323_44-VirTax-Duplodnaviria-Heunggongvirae-Uroviricota-Caudoviricetes-Caudovirales----HostTax-Bacteria-Firmicutes-Clostridia-Clostridiales---:0.2674418258,((IMGVR3contig1768680_91-VirTax-undefined-HostTax-undefined:0.4994642826,GCF_000449425_4606-dBacteria-pFirmicutesA-cClostridia-oPeptostreptococcales-fPeptostreptococcaceae-gClostridioides-sClostridioides:0.6907360232):0.0401726935[44],(FWG169_LokiFW102v12_rast_peg0684_00235aa:0.5432093509,GCA_002294045_1341-dBacteria-pFirmicutesA-cClostridia-oLachnospirales-fLachnospiraceae-gAnaerocolumna-sAnaerocolumna:0.5572810878)OROOT:0.0901180440[63]):0.0513338995[65]):0.0991605664[77]):0.2654238148[99]):0.1961876447[69]):0.0910347141[45]):0.1297796228[84]):0.1463858299[90]):0.0335926818[29]):0.0375464996[25]):0.0717304617[49]):0.0636589534[61]):0.0630985125);
