# Supplementary material for: Unique mobile elements and scalable gene flow at the prokaryote–eukaryote boundary revealed by circularized Asgard archaea genomes
Source: Nat Microbiol. 2022 Jan 13;7(2):200–12. doi: 10.1038/s41564-021-01039-y (PMC8813620; doi:10.1038/s41564-021-01039-y)
Supplement: Source Data Extended Data Fig. 9 — Numerical data. [file 41564_2021_1039_MOESM17_ESM.xlsx]

## Sheet: Sheet1
Groups	MAGs	Total gene count	Archaea-related gene count
set 1	ASG001_Thor_BC	3028	990
set 1	ASG002_OdinLCB4	1609	822
set 1	ASG003_Prometheoarchaeum syntrophicum MKD1	4162	854
Others	ASG004_HeimMHVGSZ246	2939	736
set 2	ASG005_HelSZ384	4512	1176
set 2	ASG006_LokiL04	3921	950
Others	ASG007_LokiL05	3938	914
Others	ASG008_LokiL11	4050	941
Others	ASG009_LokiL15	4305	995
Others	ASG010_HeimAAGAB125	2387	613
Others	ASG011_HeimLC2	4999	752
Others	ASG012_HeimMHVGLC3	6037	869
Others	ASG013_HeimMHVGB3	3902	844
Others	ASG014_HeimB18G1	3211	790
Others	ASG030_ThorGCA2775	4866	1052
Others	ASG031_LokiGCA2865	3104	680
Others	ASG032_HeimGCA2885	2385	584
Others	ASG033_HelGCA4455	1121	325
Others	ASG034_HelGBA	3963	1151
Others	ASG035_LokiB31	3549	790
Others	ASG036_LokiGCA0765	3861	794
Others	ASG037_LokiSZ338	3677	865
Others	ASG038_LokiMgm01	5676	1167
Others	ASG039_ThorMgm52	4553	1125
Others	ASG042_Baldrarchaeota129	3833	1707
Others	ASG043_Baldrarchaeota130	2650	1340
Others	ASG044_Borrarchaeota178	6125	1097
Others	ASG045_Borrarchaeota181	3785	1332
Others	ASG046_Borrarchaeota183	1800	685
Others	ASG047_Gerdarchaeota024	3142	779
Others	ASG048_Gerdarchaeota061	4312	886
Others	ASG049_Gerdarchaeota063	2450	637
Others	ASG050_Heimdallarchaeota087	3828	895
Others	ASG051_Heimdallarchaeota099	3410	829
Others	ASG052_Heimdallarchaeota104	2984	787
Others	ASG053_Heimdallarchaeota107	2794	728
Others	ASG054_Helarchaeota059	4569	1005
Others	ASG055_Helarchaeota098	7666	1550
Others	ASG056_Hermodarchaeota022	2360	867
Others	ASG057_Hermodarchaeota080	2879	993
set 2	ASG058_Hermodarchaeota086	2812	973
Others	ASG059_Hermodarchaeota095	2765	902
Others	ASG060_Hermodarchaeota097	2035	696
Others	ASG061_Hermodarchaeota101	2722	833
Others	ASG062_Hermodarchaeota103	1807	710
set 2	ASG063_Hermodarchaeota114	2394	863
Others	ASG064_Hermodarchaeota177	2579	870
Others	ASG065_Hermodarchaeota179	2489	784
Others	ASG066_Hodarchaeota018	4925	882
Others	ASG067_Hodarchaeota027	3996	923
Others	ASG068_Hodarchaeota089	5246	1016
Others	ASG069_Hodarchaeota090	5263	829
Others	ASG070_Hodarchaeota091	4765	1020
Others	ASG071_Hodarchaeota102	4285	973
Others	ASG072_Hodarchaeota105	6834	1460
Others	ASG073_Hodarchaeota109	5715	1154
Others	ASG074_Hodarchaeota112	4140	945
Others	ASG075_Hodarchaeota117	4105	935
Others	ASG076_Hodarchaeota122	3761	826
Others	ASG077_Hodarchaeota126	5063	1030
set 2	ASG078_Hodarchaeota131	3843	900
Others	ASG079_Kariarchaeota017	3390	597
Others	ASG080_Lokiarchaeota023	4446	954
Others	ASG081_Lokiarchaeota025	4183	787
Others	ASG082_Lokiarchaeota073	3510	740
Others	ASG083_Lokiarchaeota076	2970	602
Others	ASG084_Lokiarchaeota077	4952	993
Others	ASG085_Lokiarchaeota081	2963	747
Others	ASG086_Lokiarchaeota088	3455	859
Others	ASG087_Lokiarchaeota094	3469	858
Others	ASG088_Lokiarchaeota100	4668	1033
Others	ASG089_Lokiarchaeota108	3721	880
Others	ASG090_Lokiarchaeota110	4828	1012
Others	ASG091_Lokiarchaeota111	5146	1050
Others	ASG092_Lokiarchaeota113	3857	748
Others	ASG093_Lokiarchaeota115	3289	877
Others	ASG094_Lokiarchaeota119	3291	805
Others	ASG095_Lokiarchaeota120	3498	871
Others	ASG096_Lokiarchaeota123	4226	976
Others	ASG097_Lokiarchaeota124	4350	1035
set 2	ASG098_Lokiarchaeota127	3604	920
Others	ASG099_Lokiarchaeota132	4482	953
Others	ASG100_Lokiarchaeota182	1733	501
set 2	ASG101_Odinarchaeota143	1426	809
Others	ASG102_Thorarchaeota019	3428	986
Others	ASG103_Thorarchaeota020	3269	980
Others	ASG104_Thorarchaeota021	3000	921
Others	ASG105_Thorarchaeota026	3651	1054
Others	ASG106_Thorarchaeota028	2769	872
Others	ASG107_Thorarchaeota029	3377	1019
Others	ASG108_Thorarchaeota058	4592	1106
Others	ASG109_Thorarchaeota060	3380	961
Others	ASG110_Thorarchaeota064	4432	1093
Others	ASG111_Thorarchaeota065	3186	911
Others	ASG112_Thorarchaeota066	3034	885
Others	ASG113_Thorarchaeota067	2835	794
Others	ASG114_Thorarchaeota068	4502	1166
Others	ASG115_Thorarchaeota069	3509	1004
Others	ASG116_Thorarchaeota074	2528	815
Others	ASG117_Thorarchaeota078	3452	1041
Others	ASG118_Thorarchaeota079	3319	956
Others	ASG119_Thorarchaeota083	3892	1060
Others	ASG120_Thorarchaeota084	3834	879
Others	ASG121_Thorarchaeota092	4143	1020
Others	ASG122_Thorarchaeota093	4495	1150
Others	ASG123_Thorarchaeota096	4387	1146
Others	ASG124_Thorarchaeota121	2750	813
Others	ASG125_Thorarchaeota125	3263	939
Others	ASG126_Thorarchaeota180	1577	526
Others	ASG127_Thorarchaeota184	1761	588
Others	ASG128_Wukongarchaeota075	2510	1009
Others	ASG129_Wukongarchaeota082	1612	661
Others	ASG130_Wukongarchaeota085	2626	1056
set 2	ASG131_Heimdallarchaeia01	4560	973
set 2	ASG132_Heimdallarchaeia02	3474	901
Others	ASG133_Heimdallarchaeia03	2954	764
Others	ASG134_Heimdallarchaeia04	4324	955
Others	ASG135_Heimdallarchaeia05	3477	847
Others	ASG136_Heimdallarchaeia06	3370	803
Others	ASG137_Heimdallarchaeia07	3415	815
Others	ASG138_Heimdallarchaeia08	2268	668
Others	ASG139_Heimdallarchaeia09	3136	797
Others	ASG140_Heimdallarchaeia10	3609	823
Others	ASG141_Heimdallarchaeia11	3020	694
Others	ASG142_Helarchaeales01	5239	1342
Others	ASG143_Helarchaeales02	5246	1271
Others	ASG144_Helarchaeales03	4838	1195
Others	ASG145_Helarchaeales04	5001	1081
Others	ASG146_Jordarchaeia01	2165	987
Others	ASG147_Jordarchaeia02	2145	987
Others	ASG148_Jordarchaeia03	1632	610
Others	ASG149_Jordarchaeia04	4028	1375
Others	ASG150_Jordarchaeia05	3053	1057
Others	ASG151_Lokiarchaeia01	4285	945
Others	ASG152_Lokiarchaeia02	2985	771
Others	ASG153_Lokiarchaeia03	2915	725
Others	ASG154_Lokiarchaeia04	4478	1082
Others	ASG155_Lokiarchaeia05	4002	973
Others	ASG156_Lokiarchaeia06	4308	988
Others	ASG157_Lokiarchaeia07	4922	1035
Others	ASG158_Lokiarchaeia08	6361	1181
Others	ASG159_Lokiarchaeia09	4378	999
Others	ASG160_Lokiarchaeia10	4617	1014
Others	ASG161_Lokiarchaeia11	1372	400
Others	ASG162_Lokiarchaeia12	5728	1132
Others	ASG163_Lokiarchaeia13	1878	465
Others	ASG164_Lokiarchaeia14	3139	804
Others	ASG165_Lokiarchaeia15	1477	423
Others	ASG166_Lokiarchaeia16	4432	982
Others	ASG167_Lokiarchaeia17	1776	422
Others	ASG168_Lokiarchaeia18	4086	927
Others	ASG169_Lokiarchaeia19	6062	1092
Others	ASG170_Lokiarchaeia20	1922	563
Others	ASG171_Lokiarchaeia21	1683	452
Others	ASG172_Lokiarchaeia22	4741	1016
Others	ASG173_Lokiarchaeia23	4295	932
Others	ASG174_Lokiarchaeia24	2218	493
Others	ASG175_Lokiarchaeia25	4425	918
Others	ASG176_Lokiarchaeia26	2414	588
Others	ASG177_Lokiarchaeia27	3284	818
Others	ASG178_Lokiarchaeia28	3050	760
Others	ASG179_Lokiarchaeia29	2694	641
Others	ASG180_Lokiarchaeia30	3693	752
Others	ASG181_Lokiarchaeia31	3493	796
Others	ASG182_Lokiarchaeia32	3150	773
Others	ASG183_Lokiarchaeia33	3307	782
Others	ASG184_Lokiarchaeia34	4151	939
Others	ASG185_Lokiarchaeia35	4835	998
Others	ASG186_Lokiarchaeia36	3595	689
Others	ASG187_Lokiarchaeia37	5581	1046
Others	ASG188_Lokiarchaeia38	6682	1244
Others	ASG189_Lokiarchaeia39	9781	1458
set 2	ASG190_Sifarchaeia01	4307	1406
Others	ASG191_Sifarchaeia02	3964	1371
Others	ASG192_Sifarchaeia03	1728	466
Others	ASG193_Sifarchaeia04	2469	817
Others	ASG194_Sifarchaeia05	2554	866
Others	ASG195_Sifarchaeia06	3778	921
Others	ASG196_Sifarchaeia07	1969	759
Others	ASG197_Thorarchaeia01	853	430
Others	ASG198_Thorarchaeia02	3459	986
Others	ASG199_Thorarchaeia03	913	332
Others	ASG200_Thorarchaeia04	1077	420
Others	ASG201_Thorarchaeia05	963	357
Others	ASG202_Thorarchaeia06	2217	568
Others	ASG203_Thorarchaeia07	2724	636
set 2	ASG204_AsgAHVG01	1951	1083
Others	ASG205_AsgAHVG02	3170	1505
Others	ASG206_AsgALCG01	3453	1209
Others	ASG207_AsgALCG02	3765	1073
Others	ASG208_GEM3708	1872	854
Others	ASG209_GEM11595	2633	1305
Others	ASG210_GEM2659	1306	552
Others	ASG232_GEM17703	2504	1026
Others	ASG233_GEM11553	2212	838
Others	ASG235_GEM7007	1675	928
Others	ASG237_GEM12955	1640	658
Others	ASG242_GEM3060	989	484
Others	ASG243_GEM32931	2646	1234
Others	ASG244_GCA000986845	5672	1270
Others	ASG245_GCA001563325	3580	1052
Others	ASG246_GCA001563335	3566	1051
Others	ASG247_GCA001563465	2687	736
Others	ASG249_GCA001940705	3034	942
Others	ASG250_GCA002505645	2934	702
Others	ASG251_GCA002728275	1406	407
Others	ASG252_GCA002825465	3678	1131
Others	ASG253_GCA002825515	3785	1081
Others	ASG254_GCA002825535	4601	1257
Others	ASG255_GCA003345545	2779	847
Others	ASG256_GCA003345555	2340	799
Others	ASG257_GCA003345595	2806	832
Others	ASG258_GCA003662765	2555	817
Others	ASG259_GCA003662805	3546	1034
Others	ASG260_GCA003662815	2779	838
Others	ASG261_GCA003662835	2284	681
Others	ASG262_GCA003662875	2014	492
Others	ASG263_GCA004375715	3153	761
Others	ASG264_GCA004376265	3430	942
Others	ASG265_GCA004376425	1459	489
Others	ASG266_GCA004376455	2633	761
Others	ASG267_GCA004376705	2821	739
Others	ASG268_GCA004376735	2395	647
Others	ASG269_GCA004524035	456	112
Others	ASG270_GCA004524055	379	140
Others	ASG271_GCA004524075	497	135
Others	ASG272_GCA004524125	450	117
Others	ASG273_GCA004524145	484	175
Others	ASG274_GCA004524155	629	173
Others	ASG275_GCA004524165	1057	259
Others	ASG276_GCA004524185	947	242
Others	ASG277_GCA004524205	1213	292
Others	ASG278_GCA004524225	317	171
Others	ASG279_GCA004524255	2445	566
Others	ASG280_GCA004524265	1777	434
Others	ASG281_GCA004524285	2004	547
Others	ASG282_GCA004524305	1297	423
Others	ASG283_GCA004524325	1530	359
Others	ASG284_GCA004524355	2034	545
Others	ASG285_GCA004524365	1884	515
Others	ASG286_GCA004524385	2027	525
Others	ASG287_GCA004524425	3078	778
Others	ASG288_GCA004524435	2889	901
Others	ASG289_GCA004524445	2882	951
Others	ASG290_GCA004524495	1973	409
Others	ASG291_GCA004524515	3231	765
Others	ASG292_GCA004524535	3721	894
Others	ASG293_GCA004524545	2581	637
Others	ASG294_GCA004524565	3260	956
Others	ASG295_GCA004524595	4244	1234
Others	ASG296_GCA004524615	399	115
Others	ASG297_GCA004524635	385	118
Others	ASG298_GCA004524645	1406	405
Others	ASG299_GCA004524665	427	128
Others	ASG300_GCA004524685	611	198
Others	ASG301_GCA004524705	2100	484
Others	ASG302_GCA004524725	2515	675
Others	ASG303_GCA004525575	3565	905
Others	ASG304_GCA004525645	4844	1101
Others	ASG305_GCA004526085	1905	315
Others	ASG306_GCA005191425	3450	1017
Others	ASG307_GCA005223125	4214	972
Others	ASG308_GCA007133855	2451	473
Others	ASG309_GCA008080735	4178	1037
Others	ASG310_GCA008080755	3665	899
Others	ASG311_GCA009724705	250	55
Others	ASG312_GCA011364905	3161	919
Others	ASG313_GCA011364925	3814	956
Others	ASG314_GCA011364945	3255	833
Others	ASG315_GCA011364985	1930	640
Others	ASG316_GCA011365025	3541	951
Others	ASG317_GCA011366225	2936	725
Others	ASG318_GCA011366235	4661	978
Others	ASG319_GCA011366245	4066	911
Others	ASG320_GCA011366285	3612	869
Others	ASG321_GCA011366295	3419	841
Others	ASG322_HMAbin283	3591	875
set 1	FWG001_Heimdallarchaeum endolithica PR6	2972	848
set 1	FWG016_Thor FW25	3028	997
set 1	FWG037_Gerd AC18	3077	801
set 1	FWG166_Heimdallarchaeum aukensis PM71	2763	866
set 1	FWG169_Harpocratesius repetitus FW102	4035	798
